# Supplementary material for: Identification of a novel association for the WWOX/HIF1A axis with gestational diabetes mellitus (GDM)
Source: PeerJ. 2021 Jan 14;9:e10604. doi: 10.7717/peerj.10604 (PMC7811782; doi:10.7717/peerj.10604)
Supplement: Supplemental Information 2 — Quantitative RT-PCR (RT-qPCR) raw data results for all the studied genes (WWOX, HIF1A, NFKB1, SLC2A1, SLC2A4, HK2, PKM2, PFK, LDHA, DVL2, and CTNNB1) and the Ribosomal Protein Lateral Stalk Subunit P0 (RPLPO), 40S ribosomal protein S17 (RPS17), and H3 Histone Family Member 3A (H3F3A) used as the housekeeping genes for internal normalization. Results of reactions performed in duplicate on a LightCycler 480 II (Roche Diagnostics GmbH, Germany). The Universal Human Reference RNA (Agilent, USA) was used as a calibrator. [file peerj-09-10604-s002.xls]

## Sheet: RPS17
Text	X	A3: NGT 348	X	A4: NGT 348	X	A5: NGT 444	X	A6: NGT 444	X	A7: GDM 246	X	A8: GDM 246	X	A11: GDM 337	X	A12: GDM 337	X	B1: NGT 233	X	B2: NGT 233	X	B5: NGT 456	X	B6: NGT 456	X	B7: GDM 251	X	B8: GDM 251	X	C1: NGT 237	X	C2: NGT 237	X	C3: NGT 364	X	C4: NGT 364	X	C5: NGT 468	X	C6: NGT 468	X	C11: GDM 347	X	C12: GDM 347	X	D1: NGT 238	X	D2: NGT 238	X
1	1	2.05002940034987	1	2.02275796211465	1	2.2437970904049	1	2.50395826508829	1	2.20462236454242	1	2.45583009529644	1	3.20086963284543	1	3.44421138918658	1	2.82742363504793	1	2.96826353918719	1	2.50331598873442	1	2.53528457636101	1	2.73932992759476	1	2.60886292085136	1	2.53320631964829	1	2.98863417352264	1	2.45298788298495	1	2.71301787546032	1	2.87199872957117	1	2.8752466770898	1	4.48825649602064	1	4.16226147860103	1	2.4273052988628	1	3.01944587868489	1
2	2	2.02947902184856	2	1.97464866697687	2	2.18283055521385	2	2.44352572290808	2	2.17134894012722	2	2.42214351948284	2	3.23371044838502	2	3.47881610119009	2	2.82119268638353	2	2.91786289160894	2	2.42936303866886	2	2.46862186130626	2	2.69981389997688	2	2.57555664860847	2	2.49593896092907	2	2.9163903808817	2	2.38314306832341	2	2.63134855877258	2	2.81909408989086	2	2.8158754013669	2	4.50605355724674	2	4.18885812814439	2	2.37463375871935	2	2.94000429378506	2
3	3	1.93447936005334	3	1.94554308154935	3	2.13333278805606	3	2.38047655598179	3	2.08749214675129	3	2.32285038115774	3	3.19309228389277	3	3.49334129524085	3	2.79636671212047	3	2.86435752089422	3	2.36648385598947	3	2.41973784144295	3	2.60268806069796	3	2.4978272011996	3	2.46372499177093	3	2.83362906995217	3	2.29651725723555	3	2.56072070320102	3	2.79038914174447	3	2.77376969879963	3	4.53447271095401	3	4.19472773227344	3	2.32712423551885	3	2.87953354637864	3
4	4	1.91250280920092	4	1.87493564588773	4	2.09155367640446	4	2.33203020172165	4	2.07335462890322	4	2.32946548065908	4	3.22360424460147	4	3.5336188532923	4	2.79588552503723	4	2.78958061157707	4	2.29762200143744	4	2.36490229581737	4	2.5749134379852	4	2.45571990103607	4	2.43240793534342	4	2.76671107420977	4	2.26059826899448	4	2.53953610898829	4	2.81038878821275	4	2.75976730416214	4	4.61839031613199	4	4.22639427577941	4	2.28819881513507	4	2.79063091411417	4
5	5	1.87773311219597	5	1.84115225825343	5	2.03087588140705	5	2.24443334326609	5	2.03348646682046	5	2.28912251427887	5	3.24147812849871	5	3.56071655255165	5	2.79788199824671	5	2.77672984878545	5	2.24450651406865	5	2.31216883671942	5	2.54943921943217	5	2.40884338258567	5	2.40323672151372	5	2.71698754207177	5	2.21237150982184	5	2.52059318075133	5	2.79197810662651	5	2.75499543336143	5	4.63712520132372	5	4.26191235349462	5	2.25900012049685	5	2.73364464790791	5
6	6	1.85671727626674	6	1.78552158670858	6	1.96244045913834	6	2.20401898136415	6	2.00661569301683	6	2.26192175968449	6	3.27375902435828	6	3.57834468041115	6	2.86892093962634	6	2.72562162787492	6	2.26583345852093	6	2.32658926678869	6	2.55718596023227	6	2.40275945949766	6	2.41184395513033	6	2.69576220269402	6	2.31294753242279	6	2.61156039364591	6	2.94974224522392	6	2.85077696768434	6	4.70815694586306	6	4.32028547747661	6	2.22893884773843	6	2.68295644456217	6
7	7	1.83461878542254	7	1.77812783335035	7	1.94824032523816	7	2.16239464804392	7	1.95795001126645	7	2.24753172706716	7	3.32761857823582	7	3.63502223078873	7	2.93060287777154	7	2.71752915472455	7	2.32008820197335	7	2.35331266492164	7	2.56351422947456	7	2.35360457363781	7	2.43455177025988	7	2.86521160413549	7	2.58307645487595	7	2.94367716320176	7	3.28992038680471	7	3.04658325501734	7	4.78438840603596	7	4.38447553223721	7	2.21303026685277	7	2.76344792560993	7
8	8	1.80810364671172	8	1.78758087233097	8	1.95785060642098	8	2.13099537978129	8	1.91232470014176	8	2.20863738146512	8	3.35574119879952	8	3.66481651214254	8	3.05938524800057	8	2.7955513803652	8	2.54953522027789	8	2.58149314401097	8	2.71091711423872	8	2.36379820139749	8	2.46110504106573	8	3.26889170114772	8	3.07863146933598	8	3.62099509195191	8	3.84031916137593	8	3.57311130979961	8	4.83747975362854	8	4.47210112208912	8	2.19285044083594	8	3.01829808601134	8
9	9	1.9308222974402	9	1.98446443937245	9	2.19294815946024	9	2.26827369146772	9	1.94663221850856	9	2.24362292630347	9	3.47254787275817	9	3.77138860942319	9	3.23833931076281	9	3.15985634922329	9	3.18036690877601	9	3.16072401607588	9	3.16287154846954	9	2.47485231244374	9	2.56146827914596	9	3.94956651302764	9	3.71288579405621	9	4.29380314051414	9	4.41310143236132	9	4.22403080058178	9	4.88366546765274	9	4.60225073591465	9	2.23889268238845	9	3.59405829066591	9
10	10	2.25908749339374	10	2.48028084121747	10	2.77763862908078	10	2.69775807695203	10	1.99704510421312	10	2.26736401525376	10	3.57046669690684	10	3.81711604478005	10	3.53067877998708	10	3.8491910650292	10	3.95341591368011	10	3.98362158050592	10	4.00375496047877	10	2.65180262039991	10	2.85127908960355	10	4.68786576144693	10	4.13123126563766	10	4.54889349242116	10	4.62998545521813	10	4.60934711350883	10	4.92829719788895	10	4.72203608269443	10	2.36506229564854	10	4.30824771671991	10
11	11	2.94344574774372	11	3.29467555131668	11	3.74501993764747	11	3.72102331241989	11	2.17869821599744	11	2.2554343758792	11	3.68356850620933	11	3.89516330099614	11	3.94791653164354	11	4.67386974753845	11	4.26664636582912	11	4.37688749048021	11	4.928425552844	11	3.0800074586553	11	3.4364230633009	11	5.07819040874342	11	4.27117351413647	11	4.63709932595925	11	4.69634445739722	11	4.74328975685531	11	4.98764163217512	11	4.79231020680266	11	2.73128588947869	11	4.8678921679823	11
12	12	3.77662935370266	12	3.90734628118481	12	4.41634244955495	12	4.87085355920674	12	2.70382150563894	12	2.31747635850872	12	3.814865603534	12	4.01699472882782	12	4.45352158295468	12	5.19399886771114	12	4.3472224684955	12	4.45675889830627	12	5.21462757383854	12	3.77647958171215	12	4.25003579724823	12	5.16482900931623	12	4.29809974489434	12	4.64927896799861	12	4.73565176962658	12	4.77549983159953	12	5.00116016951822	12	4.91285485284376	12	3.37281336611192	12	5.07302002377797	12
13	13	4.40380336946403	13	4.07950878245484	13	4.55824721599399	13	5.27427938426728	13	3.59279558217506	13	2.44529627379094	13	3.95032445323538	13	4.13497343460052	13	4.9173923806258	13	5.42884031140015	13	4.37773508259863	13	4.48021507004605	13	5.27285241252178	13	4.42144434399597	13	4.99863760028291	13	5.16812671946732	13	4.32261461421117	13	4.6873925183458	13	4.81433114195822	13	4.85377443457901	13	5.10529595364441	13	5.01422053031602	13	4.18886912363121	13	5.09106443269817	13
14	14	4.64816680297212	14	4.16196348396152	14	4.5973596557675	14	5.33325163734389	14	4.31122835934879	14	2.7883139986837	14	4.10427015080573	14	4.22308393430747	14	5.14106708824159	14	5.50036665199366	14	4.47850977114026	14	4.53234526333262	14	5.27653261962126	14	4.59323790312797	14	5.31407820510168	14	5.16511873693707	14	4.34169812423027	14	4.71960968547964	14	4.86639603187104	14	4.90549936016921	14	5.1411260119177	14	5.076675958916	14	4.83729105551583	14	5.11766359998334	14
15	15	4.71212647170579	15	4.21665844156709	15	4.65871837811421	15	5.36059402774967	15	4.52452257616596	15	3.52418714678082	15	4.27352913261011	15	4.34357423001113	15	5.27257200851895	15	5.58941089324363	15	4.52542831919982	15	4.56535538333295	15	5.33806637039255	15	4.60562480171374	15	5.42172711227173	15	5.19380477189331	15	4.39011321829139	15	4.73247785291094	15	4.89300751035077	15	4.99337879572608	15	5.20949406934485	15	5.18100429614562	15	5.10708777049256	15	5.16106797791791	15
16	16	4.80099361003613	16	4.31714594835969	16	4.7298476346666	16	5.41771384227907	16	4.61612014237257	16	4.24402158312026	16	4.42358207647566	16	4.48505763228577	16	5.4073755083245	16	5.71092826175056	16	4.60962512167995	16	4.62852497935931	16	5.36049348720173	16	4.62793561867958	16	5.43913947206753	16	5.22532540250678	16	4.41312819790264	16	4.80382071253509	16	5.05918803504174	16	5.10410122574147	16	5.26550126384998	16	5.22360511770184	16	5.21753570020813	16	5.19994673363164	16
17	17	4.93714185556234	17	4.41381295985049	17	4.80446255836859	17	5.54103921960564	17	4.71820921938771	17	4.5870515186197	17	4.58486045305286	17	4.65470202024893	17	5.64804485372745	17	5.92652238038285	17	4.73169804479821	17	4.75673094809556	17	5.39369401297394	17	4.6677477228283	17	5.51499774377998	17	5.26060903994888	17	4.48958113888367	17	4.86471519714583	17	5.35268330701183	17	5.39594332942938	17	5.37191525396035	17	5.35178957194962	17	5.24643909521956	17	5.22780338772362	17
18	18	5.16900118699633	18	4.62526102742529	18	4.99825909165592	18	5.73345662031248	18	4.90473626178088	18	4.79063044704038	18	4.78750169023588	18	4.82682643172364	18	5.99135919922186	18	6.31434707491243	18	4.90981773556987	18	4.92003226749085	18	5.44072587381508	18	4.68774797092887	18	5.55274044264995	18	5.33383313103751	18	4.61773096135452	18	5.01014013065826	18	5.78361656984838	18	5.88575648102224	18	5.54916947490499	18	5.49773946892392	18	5.29976791252267	18	5.30841120199576	18
19	19	5.60640711855736	19	5.05071569345138	19	5.31895687466895	19	6.10758403349082	19	5.24571969674537	19	5.15811784969344	19	5.06224396038277	19	5.16550905530101	19	6.74389676880577	19	6.99611063410328	19	5.28257669827263	19	5.27676991683493	19	5.53086362152307	19	4.77935184852718	19	5.65459641438366	19	5.4162283692282	19	4.8550730107717	19	5.26186101797597	19	6.61435553019637	19	6.77308046399353	19	5.78249664224569	19	5.77636573622072	19	5.45596795758553	19	5.41314564898802	19
20	20	6.36411634218377	20	5.73109339870044	20	5.92494528555993	20	6.7651661365923	20	5.85761550590972	20	5.70908016338972	20	5.54848096699478	20	5.64433885423183	20	7.93507864316019	20	8.17933371018356	20	5.89646045786557	20	5.88687729090458	20	5.66897468456549	20	4.91986882716871	20	5.86528478608707	20	5.63232826791686	20	5.23581329070366	20	5.6808679157874	20	8.15190091679863	20	8.25386002041639	20	6.20966330667327	20	6.16927359547827	20	5.64315822870342	20	5.60689051111396	20
21	21	7.75385158416658	21	6.99802652346287	21	7.00975287740705	21	8.03673395522499	21	6.96837313867165	21	6.79506754845963	21	6.41734020610924	21	6.55898489036364	21	10.0410432542175	21	10.1991263907095	21	7.07431815392535	21	7.00257091217287	21	5.94332883604202	21	5.1991997501272	21	6.18350227628264	21	5.94362596914999	21	5.97410791419044	21	6.45438363254077	21	10.6620439591071	21	10.7834207529455	21	6.99995996942868	21	6.92862513511317	21	6.07778406431163	21	6.04447852243992	21
22	22	10.0876750234825	22	9.11264502114597	22	8.87187079821362	22	10.1011035176155	22	8.88285941226992	22	8.61993154424807	22	7.91883300278961	22	8.0571472412997	22	13.2796764271385	22	13.3983684377465	22	9.04276143009455	22	8.89710841177662	22	6.49127265082142	22	5.68702468406635	22	6.83471240059722	22	6.55806894477713	22	7.27738420341139	22	7.90281900135838	22	14.5753808998311	22	14.7147702833136	22	8.29233270754881	22	8.36460541718831	22	6.83712190699631	22	6.73286737912745	22
23	23	13.7058249700453	23	12.4262601407583	23	11.9258861053272	23	13.5239718416599	23	12.0080458289517	23	11.5682456444907	23	10.4072536350699	23	10.552700329263	23	17.6283255404766	23	17.8910084808848	23	12.2131203631071	23	12.0889414287118	23	7.38188794745308	23	6.61371118668729	23	7.97474038819772	23	7.72872422975411	23	9.44137556326828	23	10.2732315227582	23	19.7317826820102	23	19.9914660346979	23	10.5857124493109	23	10.6834572046365	23	8.13881916891393	23	7.97679563042259	23
24	24	18.5630272610028	24	17.0151652842241	24	16.2882636439491	24	18.3801028331054	24	16.4254719734402	24	15.7930109140706	24	14.1452368995079	24	14.2971319466857	24	22.5906598892509	24	23.1284619096683	24	16.8327344714551	24	16.6317697447119	24	9.01551260917166	24	8.23203033481087	24	9.91634771124807	24	9.65019743804677	24	12.9648922310102	24	14.1427554829168	24	25.2310205516792	24	25.6507301554978	24	14.2255610883141	24	14.3473506155194	24	10.3961216045683	24	10.2084019391657	24
25	25	23.7990574545107	25	21.9881439617477	25	21.398155347205	25	23.9345219949743	25	21.6511524290099	25	20.7617886306088	25	18.9878845831751	25	19.2135459954674	25	27.2424197826633	25	28.2394956226541	25	22.1994614420596	25	22.0888966203214	25	11.6789434629247	25	10.8908308510133	25	13.116467883123	25	12.8258819631765	25	17.8303194351869	25	19.3799626169822	25	30.1492176818498	25	30.5882390383242	25	19.099706562267	25	19.2229563351276	25	14.032662153851	25	13.7204361207843	25
26	26	28.3984198829715	26	26.5193874238326	26	26.2972124894549	26	29.3207266695385	26	26.7422758411962	26	25.6429986018614	26	24.008680804793	26	24.483225340193	26	31.3036259146665	26	32.7929816393702	26	27.2949250923415	26	27.3929773253987	26	15.7140826850338	26	14.991769513661	26	17.6093602182329	26	17.4006481076735	26	23.4182386266064	26	25.2929768516993	26	34.034672083113	26	34.7724434968418	26	24.5471787543789	26	24.5311587275223	26	19.2464469294125	26	18.724744169273	26
27	27	32.2683845936838	27	30.3192332463332	27	30.3318594008648	27	33.746682120128	27	30.9218327335724	27	29.6814539900874	27	28.4208133542312	27	29.012908281201	27	34.6432892046708	27	36.5388569535431	27	31.6175788821023	27	31.8742250710166	27	20.9357170468749	27	20.4159297884986	27	22.9278973948338	27	22.9812591599499	27	28.535185965663	27	30.6943751449623	27	37.238549400834	27	38.0811559068942	27	29.5095681606163	27	29.2696311944361	27	25.2698105478771	27	24.5325582097147	27
28	28	35.3779993394163	28	33.2876377668001	28	33.5220162100092	28	37.249463564036	28	34.3835391585869	28	32.9908911958307	28	32.1196291703295	28	32.7839082855505	28	37.4237693522231	28	39.6743302323027	28	35.0199055922243	28	35.3927731087269	28	26.2226764808554	28	26.0606221111209	28	27.9614053280207	28	28.4461354349842	28	32.8108967724415	28	35.2065995930244	28	39.8336053450734	28	40.6129550406361	28	33.5944070123425	28	33.1409677354331	28	30.8761402253689	28	30.1199888175245	28
29	29	37.7589176170726	29	35.653471644527	29	36.1413825823277	29	39.9919352244387	29	37.0460925001171	29	35.537681912038	29	34.9550785235153	29	35.6871985915696	29	39.5693320721682	29	42.1366619926047	29	37.7049878782983	29	38.1574095901807	29	30.9788567067336	29	31.0884083725207	29	32.3008495636726	29	33.06941008772	29	36.1528741091627	29	38.6498664064447	29	41.7843297105009	29	42.5724622105462	29	36.8479395937368	29	36.2174976765688	29	35.5882906896735	29	34.8304039683615	29
30	30	39.5218573473059	30	37.4682817838637	30	38.0653038177326	30	42.1183549857241	30	39.1606202166411	30	37.6488753168257	30	37.1669053949316	30	37.8681121543755	30	41.1681395562099	30	44.0153480658851	30	39.6796513973141	30	40.319004838342	30	34.7592619717051	30	35.0474813467587	30	35.7799485303491	30	36.832823379669	30	38.7644579228042	30	41.4020754016543	30	43.2672540078707	30	44.1076073702049	30	39.2806153873562	30	38.5527841987625	30	39.3943424525249	30	38.4734249093185	30
31	31	40.9868098531764	31	38.8500217049158	31	39.5790141798322	31	43.876871514383	31	40.7836904665167	31	39.1808278768102	31	38.8401816530378	31	39.6542864001061	31	42.586063866982	31	45.494008026542	31	41.2363629243685	31	42.0320204977803	31	37.8563669178592	31	38.2980566081311	31	38.5519834069661	31	39.8195925891078	31	40.8100598007852	31	43.5585216118947	31	44.3585796431412	31	45.378102573369	31	41.1749269196554	31	40.3500398814463	31	42.3823330271835	31	41.4402374389482	31
32	32	41.9417660049697	32	39.9784033414878	32	40.6465746061039	32	44.9999973269808	32	42.1556342700305	32	40.3537587193886	32	40.143422180927	32	40.9030641620833	32	43.5588724456629	32	46.7079195945137	32	42.4875363797911	32	43.2753085466046	32	40.2112533840423	32	40.794796861234	32	40.7230029071757	32	42.1023476325604	32	42.3970647041716	32	45.1664395491365	32	45.1692829732955	32	46.2520896327486	32	42.6063420587808	32	41.777408737779	32	44.5951151108982	32	43.6655259111788	32
33	33	42.7583700249767	33	40.7517011094099	33	41.6096734425921	33	46.0262930195708	33	43.0607386140075	33	41.2795021127544	33	41.1325194702717	33	41.8954826777665	33	44.4142018311251	33	47.6519965582205	33	43.3444227989291	33	44.2025154179747	33	42.0344429214175	33	42.6250498518078	33	42.300374917671	33	43.8928394627445	33	43.4953615098068	33	46.3687435312936	33	45.8772020332053	33	46.9692139024797	33	43.7032555769872	33	42.7698873963938	33	46.3092655131342	33	45.347486479869	33
34	34	43.4281184791245	34	41.4463978474121	34	42.1943920235359	34	46.7373746294612	34	43.9014156969327	34	42.0203679616442	34	41.815915908431	34	42.6409253012279	34	44.9470063163887	34	48.3688026137713	34	44.0195704930906	34	45.0037139384147	34	43.5311027004655	34	44.1236836563709	34	43.5262095053737	34	45.3087954672081	34	44.4126593921727	34	47.3442844638265	34	46.4514750934406	34	47.5050551481591	34	44.4726502980043	34	43.5743999618816	34	47.710071672342	34	46.8117378345965	34
35	35	43.9754653814294	35	41.9859631648926	35	42.8579747410762	35	47.3559120675111	35	44.4662798609871	35	42.5506699094998	35	42.5142399103875	35	43.3266906929743	35	45.5200672777665	35	49.0369736248971	35	44.621801381269	35	45.568012564081	35	44.6229873188833	35	45.2814599704217	35	44.5490850318258	35	46.4358716882796	35	45.0665747560338	35	48.0656406086762	35	47.0098354276177	35	48.0327650817377	35	45.1806920205617	35	44.2384061242198	35	48.7236088191447	35	47.7949094249935	35
36	36	44.4917785095691	36	42.3962769383876	36	43.2329354039087	36	47.8307883828743	36	45.0209795073166	36	43.0438684968892	36	42.9774165684099	36	43.8152004321871	36	45.9663908500102	36	49.5210564164323	36	45.1238148601278	36	46.135217285724	36	45.4487777808934	36	46.1410079105786	36	45.2665534288493	36	47.239189561938	36	45.6316165937065	36	48.6070827567732	36	47.3843625975101	36	48.5002934824926	36	45.7162786013856	36	44.8290807376231	36	49.5392397799465	36	48.595845471516	36
37	37	44.8440700940475	37	42.7599504475703	37	43.6192726554414	37	48.2936314248689	37	45.4632649646306	37	43.4134401543081	37	43.432545558939	37	44.2856062193672	37	46.3838327245978	37	49.9676932218649	37	45.5215668543483	37	46.5931201030289	37	46.1294682188711	37	46.9234952505795	37	45.845496684387	37	47.9138421763936	37	46.1087857329205	37	49.1229189209128	37	47.6987743939731	37	48.7861051383982	37	46.1923008761088	37	45.2224827376421	37	50.220657733793	37	49.2473713529326	37
38	38	45.2471715526615	38	43.0807238801941	38	43.9632298851135	38	48.6579558005755	38	45.8838646043081	38	43.7756630568268	38	43.8095725563095	38	44.5745869085611	38	46.6989593933018	38	50.3532603080279	38	45.7314139122032	38	46.9191655771773	38	46.698805639041	38	47.4594346523748	38	46.3542055731796	38	48.4909051386589	38	46.5494667994761	38	49.6164932874794	38	47.9428514183855	38	49.2278894206629	38	46.598099940676	38	45.5834555185019	38	50.7922554625921	38	49.7565333367475	38
39	39	45.4312454343854	39	43.3733584652208	39	44.2584679042967	39	48.9878499548382	39	46.1303651963084	39	44.0532018268707	39	44.1475842987713	39	44.9880554128437	39	46.9829037047582	39	50.7467470825434	39	46.0731478916298	39	47.2937703499938	39	47.2064531051144	39	47.9397554585362	39	46.7460698051331	39	48.9339830323059	39	46.839375607322	39	49.9352858641811	39	48.1803643895417	39	49.4096436736311	39	46.8873375649137	39	46.0269279990064	39	51.1770337860186	39	50.1916469411859	39
40	40	45.6994129710453	40	43.6417196982493	40	44.5077004626126	40	49.2544822228201	40	46.5108878499415	40	44.4192483103396	40	44.4772270366113	40	45.2033181634834	40	47.2563954659703	40	51.1185052916708	40	46.4023339993059	40	47.5377223110129	40	47.583033023185	40	48.3573027134424	40	47.166546155414	40	49.3938704877216	40	47.1385495100058	40	50.2950175255257	40	48.5277058867421	40	49.6035545321815	40	47.2361199584432	40	46.2234208619172	40	51.7198047809692	40	50.5828989815574	40
[truncated: 63 more columns]

## Sheet: RPLP0
Text	X	A3: NGT 348	X	A4: NGT 348	X	A5: NGT 444	X	A6: NGT 444	X	A7: GDM 246	X	A8: GDM 246	X	A11: GDM 337	X	A12: GDM 337	X	B1: NGT 233	X	B2: NGT 233	X	B5: NGT 456	X	B6: NGT 456	X	B7: GDM 251	X	B8: GDM 251	X	C1: NGT 237	X	C2: NGT 237	X	C3: NGT 364	X	C4: NGT 364	X	C5: NGT 468	X	C6: NGT 468	X	C11: GDM 347	X	C12: GDM 347	X	D1: NGT 238	X	D2: NGT 238	X
1	1	5.67260788484462	1	5.02238716838084	1	7.28439761682101	1	7.22327003082114	1	6.3037836401473	1	6.16482708545787	1	6.5756321758846	1	5.98883788657976	1	7.04453831156722	1	8.61930976454697	1	7.99113797611507	1	7.73161970034936	1	6.68297915159421	1	6.20310868048516	1	6.57525498698526	1	6.46375893338294	1	6.76765333950374	1	6.92196956794714	1	8.63331295373912	1	8.87191140556662	1	6.66688849478288	1	7.91531192562873	1	7.15909538237439	1	5.87202507018961	1
2	2	6.46031913347098	2	5.82276335245907	2	7.93815160599918	2	7.74993558187129	2	6.31602654216929	2	6.18391038988892	2	6.58859305974655	2	5.96804456747001	2	7.28262828818154	2	8.74685155754405	2	7.99292645888197	2	7.71954815128722	2	6.70293002366496	2	6.1875807170957	2	6.66503867593332	2	6.42489399887761	2	6.75969034878913	2	6.90111905676668	2	8.60289166032754	2	8.78153234566748	2	6.64169703986282	2	7.89052330171015	2	7.34979054679233	2	5.85419862547708	2
3	3	7.1045373444254	3	6.56134528960245	3	8.3831696365517	3	8.26747589834573	3	6.31970059905376	3	6.1806782516668	3	6.60774285770087	3	5.98783752341846	3	7.46502079214131	3	8.78144186763642	3	7.96344724866832	3	7.64947288287242	3	6.71378468373162	3	6.21903818331746	3	6.68438700682073	3	6.45819788505194	3	6.75669281564118	3	6.87773469089273	3	8.53350178979371	3	8.73969701828652	3	6.59936533041679	3	7.84668116721846	3	7.44645024317868	3	5.82100626246084	3
4	4	7.53128070975075	4	6.9834840879366	4	8.61275309892536	4	8.48884142799248	4	6.31467932539759	4	6.22443032918429	4	6.6175133276235	4	6.05492162645057	4	7.61431656967751	4	8.85047376919692	4	7.97939906543307	4	7.65172823123216	4	6.68174539247048	4	6.16549780380828	4	6.78644453491041	4	6.48947892369324	4	6.76580041043453	4	6.84529638380205	4	8.5157635001197	4	8.68837495458408	4	6.60138050043709	4	7.84908266951624	4	7.57927910180585	4	5.95495317194383	4
5	5	7.71701295518872	5	7.22708482285972	5	8.69501143112641	5	8.58428639954318	5	6.30569452858731	5	6.21519385460957	5	6.62254266043122	5	6.09216004591959	5	8.51938242917763	5	8.83459850804819	5	7.91711286550078	5	7.59644205531442	5	6.67317708333333	5	6.18404273345756	5	6.82984016327318	5	6.50166322757432	5	6.75672814456157	5	6.86433777568102	5	8.51548066093845	5	8.64771402516957	5	6.60604953347506	5	7.82254276917983	5	7.65422546341407	5	5.99621741034897	5
6	6	7.76740887262098	6	7.26914334701061	6	8.69501143112641	6	8.59113261872975	6	6.33320504293	6	6.22218177652781	6	6.60702868287377	6	6.10849210959645	6	8.5426126147858	6	8.81971148269302	6	7.87615583293261	6	7.58968975538022	6	6.65953943119074	6	6.18404808850265	6	6.84520914268661	6	6.53108260952896	6	6.76379433252345	6	6.8850922827506	6	8.46795504767539	6	8.58696062667671	6	6.56760854824695	6	7.81445417953196	6	7.73111567240121	6	6.11382985377333	6
7	7	7.81417680891429	7	7.37063513517905	7	8.73341163206735	7	8.61560228850353	7	6.30168305207676	7	6.27395149765002	7	6.66435850589734	7	6.15209395954111	7	8.94983405513001	7	8.78653970373336	7	7.85924558173841	7	7.57279594565619	7	6.61483849116327	7	6.13836191327856	7	6.86361679838802	7	6.52663087476828	7	6.76690356382993	7	6.85369969022014	7	8.42426358825281	7	8.57064231374109	7	6.58596785399983	7	7.81802512823243	7	7.76537593288337	7	6.19016339039701	7
8	8	7.81169226159038	8	7.38213196100879	8	8.69733693360492	8	8.60027224436299	8	6.33993250918543	8	6.25678427688035	8	6.6451230324449	8	6.17217545163731	8	8.92423769604294	8	8.73995144388013	8	7.80933601425907	8	7.57742585514957	8	6.64616713784268	8	6.15596666377383	8	6.87550167202544	8	6.53059431962432	8	6.76388466071105	8	6.86479752987874	8	8.38861245171239	8	8.52853494593122	8	6.58232289684329	8	7.75793485397763	8	7.80088172955718	8	6.2159800441313	8
9	9	7.7984580339544	9	7.38326667061259	9	8.70558177622924	9	8.56730673334639	9	6.32712417626625	9	6.27871768308113	9	6.66165894723999	9	6.19762350624285	9	8.89456382707088	9	8.75614608463412	9	7.7626874625398	9	7.58542822129425	9	6.6471819537682	9	6.17770990722308	9	6.83796424609193	9	6.52421824307839	9	6.74360272257842	9	6.82437025766325	9	8.33553048853802	9	8.44871763007938	9	6.59873174337871	9	7.75101084470682	9	7.77895851109684	9	6.25375557180884	9
10	10	7.75033672133488	10	7.37150541711306	10	8.65994951873114	10	8.52195100059017	10	6.30840815127551	10	6.28764236529457	10	6.63260771927522	10	6.26490334489728	10	8.82742154997533	10	8.69207656387825	10	7.73088986289503	10	7.53339067426856	10	6.62190901801677	10	6.1657341855827	10	6.85553287702439	10	6.50409623827377	10	6.73856417790356	10	6.82647397830303	10	8.33130429443401	10	8.43778964424399	10	6.57765254258008	10	7.76147313986612	10	7.7274137029134	10	6.24832990851678	10
11	11	7.74667333005671	11	7.37487839835322	11	8.64319969420347	11	8.49155259171571	11	6.29062695777212	11	6.29052583659038	11	6.61236360259908	11	6.22689213425039	11	8.77710560127967	11	8.62926560809947	11	7.713920798401	11	7.51646043497214	11	6.61812585900009	11	6.126898144134	11	6.83550626975233	11	6.49232615604363	11	6.74167241693161	11	6.79500703009644	11	8.29430355091971	11	8.38752407281772	11	6.5883731181561	11	7.74880719336114	11	7.73864224452911	11	6.25855338262237	11
12	12	7.74197609046207	12	7.38444627335261	12	8.63104752213655	12	8.50697164672105	12	6.28681007559935	12	6.28670076600625	12	6.62386558718776	12	6.2803150233241	12	8.73297438656691	12	8.60179380008897	12	7.68188303853343	12	7.52551917176152	12	6.57311871171363	12	6.16482015721141	12	6.83136860650186	12	6.48839387732487	12	6.73048162691756	12	6.79090178264744	12	8.25526754035882	12	8.36216984747584	12	6.58438791202863	12	7.71977758079326	12	7.73394080414669	12	6.28421098221777	12
13	13	7.72939957989296	13	7.37882392344763	13	8.55355134432517	13	8.47791636472806	13	6.29217277969839	13	6.29886385597622	13	6.61290463061589	13	6.31585468818159	13	8.69730191072486	13	8.56106080725137	13	7.64362123979453	13	7.48032869251713	13	6.55208211835878	13	6.12795923713318	13	6.85220204508578	13	6.48597939861603	13	6.72961120061291	13	6.79081766777887	13	8.24635680015602	13	8.33342023071443	13	6.6044778961025	13	7.70262617240234	13	7.72657866979759	13	6.31076190696072	13
14	14	7.71413552964541	14	7.39234767176815	14	8.59191551140673	14	8.46800172500927	14	6.3073019936001	14	6.31439939288097	14	6.6309306826383	14	6.31154812792667	14	8.62572354426233	14	8.55903573975565	14	7.60794872434685	14	7.50637101671951	14	6.55962180556051	14	6.14361419664108	14	6.86186621390529	14	6.47315807329264	14	6.72341655076329	14	6.81896386398186	14	8.23006294195011	14	8.3237223502634	14	6.59910717974219	14	7.71174963407613	14	7.72672899504383	14	6.30564078593737	14
15	15	7.72572099505872	15	7.40333385905316	15	8.57131096322454	15	8.46800806427753	15	6.3157571274394	15	6.35085786001665	15	6.61589616591245	15	6.39254054911069	15	8.5922319899695	15	8.52780986428343	15	7.61963977448787	15	7.51102942025765	15	6.59620121018206	15	6.10288230675142	15	6.88635203340134	15	6.50375578683001	15	6.75409572822328	15	6.79390992151725	15	8.27744798441489	15	8.32363799534474	15	6.62289495345951	15	7.72238386321554	15	7.73009461637539	15	6.31360881259618	15
16	16	7.74373741862258	16	7.42784300434069	16	8.62368758899993	16	8.51313589096189	16	6.36008696959966	16	6.43096406123047	16	6.67344032729816	16	6.41182662530617	16	8.60396209891194	16	8.58385313124961	16	7.67112101185973	16	7.54852165767373	16	6.59230831647335	16	6.14744202865978	16	6.88175437355925	16	6.5141182329576	16	6.77859807781361	16	6.83868396141803	16	8.37682990529008	16	8.38171655256583	16	6.68766999569154	16	7.75025985036775	16	7.67175710425088	16	6.33868925224901	16
17	17	7.8343156198161	17	7.50891339222709	17	8.77199420066059	17	8.61920638015712	17	6.46768520807209	17	6.54728503324883	17	6.67809546872605	17	6.52367012731317	17	8.69350992625504	17	8.6171060815994	17	7.77041587820173	17	7.654060828265	17	6.57549004771947	17	6.11673624692251	17	6.91728155814137	17	6.56290522764652	17	6.83968351535033	17	6.89798149496598	17	8.48892660742152	17	8.53387233426299	17	6.7539653391721	17	7.83608559944415	17	7.71457542175068	17	6.35789183191086	17
18	18	8.02008900952734	18	7.68957351980598	18	9.02521912331394	18	8.87769592599443	18	6.65898555551	18	6.75563526017461	18	6.79273765341466	18	6.58711960895576	18	8.83878312499153	18	8.7409234472301	18	8.02154147381251	18	7.93776614773486	18	6.58008364022621	18	6.19131647032726	18	6.99252556416593	18	6.63478899022604	18	6.9231205307467	18	7.00675971416059	18	8.83411537651953	18	8.9109577719323	18	6.88285209641097	18	8.0042534245516	18	7.73530669583685	18	6.44447685715742	18
19	19	8.35293340779485	19	8.0625299331785	19	9.58549211734473	19	9.37240526152316	19	7.08008060784493	19	7.15529756744228	19	7.0182900460244	19	6.83280704634835	19	9.13456857980528	19	9.09796896266394	19	8.52169320543199	19	8.42800139669628	19	6.66183172341695	19	6.23978077578324	19	7.17817450064493	19	6.78988196793547	19	7.17257568532347	19	7.29095690406213	19	9.52965790051586	19	9.62279520721678	19	7.1987680441252	19	8.40230146880604	19	7.84327072485618	19	6.59932899890845	19
20	20	9.07484360631801	20	8.72220148405737	20	10.6087347724654	20	10.2994065947202	20	7.83725513165701	20	7.98056694903242	20	7.36488519756268	20	7.22208018911284	20	9.74766392355088	20	9.68395920097255	20	9.42489205937128	20	9.34608906827802	20	6.79527171493265	20	6.38239717372921	20	7.51532298030508	20	7.08966227927988	20	7.63341939739467	20	7.75304369433343	20	10.900202904299	20	10.9786233043406	20	7.72736785979496	20	9.04946341031946	20	8.12599957957517	20	6.87631352617346	20
21	21	10.386940666733	21	10.089714901535	21	12.5069454994449	21	12.068247982633	21	9.18544330789459	21	9.41327371230516	21	8.07425947316496	21	7.87048214053995	21	10.7462086309362	21	10.7646602797513	21	11.1473112652917	21	11.0578847919003	21	7.14437108061072	21	6.66805797520978	21	8.15892767730227	21	7.76365092039389	21	8.53336495419287	21	8.62113990645413	21	13.2494334537103	21	13.286929774976	21	8.80046826603971	21	10.3597270108789	21	8.64457676373578	21	7.43076008429072	21
22	22	12.7231021713543	22	12.347363212708	22	15.7262275615825	22	14.9837725124839	22	11.5446885597443	22	11.8308205886707	22	9.46074672718652	22	9.2065885133435	22	12.6428837001327	22	12.644275596099	22	13.9781123402627	22	13.8917053619604	22	7.75206220255639	22	7.27212420412533	22	9.36733633189583	22	8.90301094617097	22	10.1547084192596	22	10.2954515674348	22	16.9225003839146	22	16.9930369295908	22	10.6456506029539	22	12.6069845560436	22	9.54119897724221	22	8.46422879958504	22
23	23	16.3928739046388	23	15.9161419523954	23	20.3964669201937	23	19.4517446733609	23	15.1077308894488	23	15.5482564006994	23	11.7481298594202	23	11.3197165330971	23	15.3357548911806	23	15.3881368795846	23	18.179671049639	23	17.9580367123473	23	8.87755280536707	23	8.37549424543406	23	11.4327323761605	23	10.8683990360698	23	12.8852058684047	23	13.0345019112333	23	21.7921536164465	23	21.827426884656	23	13.6910693530777	23	16.1258704635723	23	11.2226922548889	23	10.2780976355949	23
24	24	21.3224430493987	24	20.6680062637925	24	25.872613821394	24	24.9127440171511	24	19.6992481927155	24	20.3735243858595	24	15.3002757941643	24	14.7061399292955	24	18.983953311436	24	19.0376460711038	24	23.0888136237529	24	22.8162655341433	24	10.8941737121703	24	10.320969218218	24	14.7938866904004	24	14.130783844631	24	17.1323880361742	24	17.3684245848972	24	27.1155765825594	24	27.0519740686752	24	17.9990139515967	24	20.9279582200305	24	14.0031460113322	24	13.326639460186	24
25	25	26.6936193806838	25	25.7014168475734	25	31.2907056088859	25	30.4749882367105	25	24.4355651410516	25	25.3455362816187	25	20.1262962489158	25	19.3027966684844	25	23.0457668851811	25	23.1114554885573	25	27.9414143078109	25	27.508889023	25	14.182761964764	25	13.4260968444965	25	19.3669265086472	25	18.6471112140487	25	22.6155217061346	25	22.8916847997923	25	31.8133257491742	25	31.6476922334186	25	23.0118969504638	25	26.284933223486	25	17.7912639804212	25	17.7746996338904	25
26	26	31.4817716939903	26	30.2244374370986	26	35.7647419977902	26	35.2371031056933	26	28.511728957144	26	29.7384006508966	26	25.2218057639059	26	24.3224678778405	26	26.9006225585647	26	27.0246825460125	26	31.9473358125491	26	31.3597682609721	26	18.8399823498273	26	17.7465306032919	26	24.6803730305267	26	23.8335635250186	26	28.3446173246311	26	28.474346104853	26	35.3614848443986	26	35.1546319560472	26	27.828611233154	26	31.2074770884446	26	22.2943934101691	26	23.2169007037991	26
27	27	35.1608781229945	27	33.7181266726306	27	38.9677167580973	27	38.6467988191436	27	31.6397137158769	27	33.0914478809323	27	29.9397067442811	27	28.9921564873933	27	30.283552846714	27	30.4205906988566	27	34.7184943624297	27	34.1541999599401	27	24.1454624009934	27	22.77275521203	27	29.4860862914654	27	28.6760817785708	27	33.2444361928285	27	33.3623301737122	27	37.8815817366329	27	37.4827671299214	27	31.6306413732117	27	34.865965574615	27	26.4903293647182	27	28.6415716891644	27
28	28	37.6442786875839	28	36.0703559330318	28	41.0323872281916	28	40.9603475014451	28	33.8911301248321	28	35.44842347392	28	33.6263446972917	28	32.6755132801476	28	33.0082010064775	28	33.1273064666604	28	36.5075452606726	28	35.8564847774529	28	29.2402626330352	28	27.3965038667352	28	33.3676724357776	28	32.5170458047145	28	36.8182010171033	28	36.8063532298237	28	39.4845309338819	28	39.0758154784168	28	34.2697944382342	28	37.3956079774393	28	29.9434460750353	28	33.0450427104762	28
29	29	39.387481266762	29	37.7879922026057	29	42.3998127302835	29	42.4155582940386	29	35.3276117848997	29	37.0403135766461	29	36.1863689905795	29	35.2899339519005	29	35.0048343660157	29	35.1970570314622	29	37.7327698818304	29	36.9921873805143	29	33.2826633302994	29	31.1063901031235	29	36.1837502617003	29	35.3916893257632	29	39.1771897039541	29	39.1090861578556	29	40.6680396886769	29	40.129487639674	29	36.0397135352498	29	39.0815347403321	29	32.3517101923259	29	36.1355643227043	29
30	30	40.5355173285843	30	38.9051681588857	30	43.2442210159557	30	43.4479810414152	30	36.4092398395927	30	38.0898524498886	30	37.8815366048811	30	37.1886668476598	30	36.479343675088	30	36.7549209492256	30	38.4841765628453	30	37.7730171160679	30	36.0234462663	30	33.7078646462028	30	37.9773582409596	30	37.2681579294106	30	40.7650682071269	30	40.6482140921726	30	41.4035736220439	30	40.7853502375933	30	37.2702698107754	30	40.1346417346011	30	33.9999717087591	30	38.3790108478978	30
31	31	41.337348821764	31	39.572585445555	31	43.895551873955	31	44.0815538456038	31	37.0777349346202	31	38.8252294038932	31	39.0879599291526	31	38.3923641061451	31	37.6683720751368	31	37.8982056482334	31	39.0725178925407	31	38.3098792502224	31	37.8887158872955	31	35.3361429172851	31	39.3707561337351	31	38.6066061714215	31	41.8982544781521	31	41.7863370805176	31	42.0106269325764	31	41.2659846237414	31	38.0550540910926	31	40.8726395134763	31	35.1719903147121	31	39.7447829207188	31
32	32	41.8947003849762	32	40.2921830230384	32	44.3671401794084	32	44.6261771050308	32	37.603717473577	32	39.4507033006984	32	40.025074652166	32	39.3791630588081	32	38.6199722190288	32	38.7769369172722	32	39.4086055652672	32	38.6714932837497	32	39.0354457112918	32	36.5215691763275	32	40.2711507632348	32	39.5779099421541	32	42.5403230006646	32	42.4183312435886	32	42.4274921678681	32	41.5372017920516	32	38.6195437348982	32	41.4271411589829	32	35.9076278136407	32	40.6844751916803	32
33	33	42.2789513855377	33	40.6313925384229	33	44.6307342694323	33	44.929441737777	33	38.0410402162336	33	39.7535327260134	33	40.5575716784742	33	39.9651449967625	33	39.2141934316635	33	39.5605417240123	33	39.7321283962325	33	38.9658500690018	33	39.8121663089895	33	37.2545929992032	33	40.9169751175055	33	40.1796133921991	33	42.9688748724282	33	42.9886186646	33	42.6599218870356	33	41.8637306353152	33	39.0001136020273	33	41.8122174376067	33	36.382143218324	33	41.3219370663792	33
34	34	42.578556741765	34	40.9237358282492	34	44.7766460715047	34	45.15686957333	34	38.3221564701405	34	40.0872726680464	34	40.9539126127478	34	40.4173519925504	34	39.6263564710242	34	40.0273372990983	34	39.8998593031652	34	39.1603355781639	34	40.4054698006778	34	37.7257832857713	34	41.3030366347279	34	40.6737550893486	34	43.4208215978876	34	43.2328572710369	34	42.9140361573798	34	41.9328259944526	34	39.3006616089402	34	41.9739921469094	34	36.731366630816	34	41.6439924795576	34
35	35	42.8084620883209	35	41.0346628955303	35	45.033118966094	35	45.3636144686168	35	38.5484017872958	35	40.3029346643383	35	41.3408787897358	35	40.7584404351467	35	40.1452018718389	35	40.4488447185336	35	39.9873063963356	35	39.1993064460993	35	40.7128593135018	35	38.133802491816	35	41.6725163933472	35	41.0270134742855	35	43.6479661495686	35	43.4821523278549	35	43.0774102943871	35	42.1631085720179	35	39.5366080742956	35	42.1905654790034	35	36.9979563986814	35	42.048802181377	35
36	36	42.9383528467236	36	41.2956429544666	36	45.1925317096134	36	45.5910751886262	36	38.6867387816563	36	40.4501528226874	36	41.4497801205736	36	41.0543973399223	36	40.4881509243136	36	40.8061497160875	36	40.1451753113484	36	39.3152562670858	36	41.0217345768119	36	38.4047759352777	36	41.8430613024194	36	41.338305742225	36	43.8977675620938	36	43.7113627201716	36	43.1934995579484	36	42.2172654120114	36	39.6908249218739	36	42.4188196936645	36	37.2147232012301	36	42.3299051318777	36
37	37	43.0076144635857	37	41.2852803539713	37	45.365992554947	37	45.6395500355405	37	38.8350797018764	37	40.6575150198853	37	41.6466904980451	37	41.235738029506	37	40.7624432246888	37	41.1515463089318	37	40.1419731996974	37	39.3323799272385	37	41.1222853424	37	38.5389718760492	37	42.0005927192805	37	41.4375549819142	37	43.9814784300805	37	43.8144005702046	37	43.2197963360188	37	42.2021140057008	37	39.8309093258086	37	42.4609878495923	37	37.2761060337059	37	42.4519285108397	37
38	38	43.1524675430237	38	41.3910855904692	38	45.4422909902715	38	45.7498932466391	38	38.9458946497197	38	40.7346041125706	38	41.7635815480441	38	41.4907383167472	38	40.9573668408625	38	41.3003094880074	38	40.1968341898549	38	39.3801250011481	38	41.2596271769096	38	38.6568495867044	38	42.1558372954613	38	41.6452852540802	38	44.1314907149027	38	43.9813156476827	38	43.3566332128862	38	42.2564235289595	38	39.8304874204102	38	42.5425185762754	38	37.4388053792893	38	42.5183769500507	38
39	39	43.1666395779039	39	41.4757523698778	39	45.567238107918	39	45.9223695023614	39	39.0358800948206	39	40.8962403894335	39	41.8727819602681	39	41.4989305900746	39	41.0351137073186	39	41.4940803390373	39	40.169111350878	39	39.3868223340873	39	41.3694787187249	39	38.7748402484111	39	42.3112081110527	39	41.7267993703146	39	44.2100315608094	39	44.0368510220598	39	43.3907876176222	39	42.3652817659391	39	39.9929276429929	39	42.5914396699571	39	37.3999535396446	39	42.5923997538953	39
40	40	43.3268172478327	40	41.4763138649418	40	45.6991511916711	40	45.9014787408522	40	39.0784103797314	40	40.9249843306343	40	42.0068469717968	40	41.6241508547298	40	41.1848383655289	40	41.6366831851528	40	40.2454483585665	40	39.4080940415765	40	41.4180898469228	40	38.8451987573264	40	42.3434860272029	40	41.8019518394147	40	44.3176353152087	40	44.0926379660972	40	43.5005027919149	40	42.3928048827878	40	40.0562443814769	40	42.6338321885973	40	37.456205998865	40	42.6524861953972	40
[truncated: 63 more columns]

## Sheet: H3F3A
Text	X	A3: NGT 348	X	A4: NGT 348	X	A5: NGT 444	X	A6: NGT 444	X	A7: GDM 246	X	A8: GDM 246	X	A11: GDM 337	X	A12: GDM 337	X	B1: NGT 233	X	B2: NGT 233	X	B5: NGT 456	X	B6: NGT 456	X	B7: GDM 251	X	B8: GDM 251	X	C1: NGT 237	X	C2: NGT 237	X	C3: NGT 364	X	C4: NGT 364	X	C5: NGT 468	X	C6: NGT 468	X	C11: GDM 347	X	C12: GDM 347	X	D1: NGT 238	X	D2: NGT 238	X
1	1	5.65621579408335	1	5.71351933068258	1	6.7863356240165	1	6.98189631584334	1	5.65757294309778	1	6.08436830093322	1	5.92825375336716	1	5.71125714892327	1	6.42475503729159	1	7.01477997244649	1	7.68430495241805	1	7.52410935533926	1	6.09098440237856	1	6.21549762311482	1	4.59139195614809	1	5.34405111551708	1	5.51605294877446	1	5.72210593887794	1	7.99438149398364	1	8.80026154002756	1	6.71476041720953	1	7.44832426588788	1	4.91056363668656	1	5.08349770968557	1
2	2	5.47323074979657	2	5.46069993438829	2	6.54577899142526	2	6.7563868884443	2	5.6368971533089	2	6.056824058899	2	5.87421604181227	2	5.66174410289237	2	6.22818013590822	2	6.72709331376774	2	7.57973908245318	2	7.43322875345336	2	6.03116284262356	2	6.24229142173781	2	4.46900921637428	2	5.17089468858891	2	5.34260162522537	2	5.63426770872809	2	7.95008904208542	2	8.72420794031928	2	6.6994358824442	2	7.46407476182303	2	4.77380890494166	2	4.90322844495322	2
3	3	5.2523889911721	3	5.26638454540498	3	6.30851991605729	3	6.5607280430852	3	5.6069187185943	3	6.06050620717843	3	5.84763447653733	3	5.6175382190829	3	6.01338693285785	3	6.47194913121499	3	7.51806931933873	3	7.4048464798777	3	5.99505989846492	3	6.20563724310341	3	4.32190505604785	3	4.98075733366337	3	5.15953629175313	3	5.49667156752967	3	7.8690755110867	3	8.65066882337059	3	6.7035141964772	3	7.46072930681297	3	4.61969792394586	3	4.777703972049	3
4	4	5.02348809378497	4	5.05057609837974	4	6.08345061461011	4	6.43715516152218	4	5.59613677043436	4	6.00208596303489	4	5.78993107518335	4	5.61216664645122	4	5.79741435697371	4	6.27320336982809	4	7.4417877466151	4	7.42810822410526	4	5.95132041220952	4	6.18824181935974	4	4.1964788039485	4	4.84698183791279	4	5.10675042928184	4	5.45883354501302	4	7.97849028833353	4	8.63482830943323	4	6.72153189797715	4	7.43260043848477	4	4.49467539449424	4	4.60113333747804	4
5	5	4.92207399424012	5	4.96564531300025	5	6.04783017235259	5	6.27529108229796	5	5.59369841339471	5	6.01340494242115	5	5.79430367162015	5	5.57664409149045	5	5.65838710992815	5	6.12652449451406	5	7.48069174219049	5	7.4271377286875	5	5.98904225595053	5	6.18613015808786	5	4.15471617851369	5	4.74312539357152	5	5.04153449753772	5	5.44279035522041	5	8.03747805619201	5	8.601819102161	5	6.73410863687492	5	7.43032365240864	5	4.4007513447532	5	4.52597580198711	5
6	6	4.74959499914033	6	4.81161589889138	6	5.87024427550066	6	6.15235995422275	6	5.58370937279841	6	6.03064038525588	6	5.79024616370856	6	5.64365495968006	6	5.54099582854678	6	5.98597036980815	6	7.42539075424835	6	7.41845537902955	6	5.9726978426585	6	6.2100961298604	6	4.05213650502513	6	4.65998637000352	6	4.93395135680035	6	5.40571947599543	6	8.08872321948502	6	8.62013660944136	6	6.70072113037431	6	7.48218743827942	6	4.32852489837636	6	4.44282368812771	6
7	7	4.65768708460751	7	4.69504931602271	7	5.79083991814318	7	6.08722663769726	7	5.58459181319133	7	6.07972339527375	7	5.82837140771947	7	5.65131852638175	7	5.43505403704692	7	5.92914836008992	7	7.45548508755354	7	7.50141716923395	7	6.00742483207275	7	6.18468395910319	7	4.05772921951703	7	4.60888364476449	7	4.90609213078235	7	5.40633321872988	7	8.17930133087186	7	8.65815558476477	7	6.7098305210716	7	7.48446562266882	7	4.28942032381368	7	4.37719254046783	7
8	8	4.57335269820377	8	4.59247766429103	8	5.66982877577471	8	6.02041026994646	8	5.64499044216452	8	6.14101937392755	8	5.93426872099148	8	5.73890057887867	8	5.4501670620666	8	5.90746924412769	8	7.4421663598567	8	7.53453387527851	8	6.03398710628799	8	6.21843588579979	8	4.08029040770115	8	4.62325370284431	8	4.96845310912431	8	5.46022244417314	8	8.25217882935067	8	8.7108298502014	8	6.72479760615666	8	7.5397708273124	8	4.31945942600291	8	4.34128407986137	8
9	9	4.50144644883183	9	4.49527654271457	9	5.63628853558486	9	5.98084526819879	9	5.67199976541991	9	6.16209551847285	9	6.009619781429	9	5.74581483482128	9	5.50208542955572	9	6.03766250386321	9	7.56457056639357	9	7.60331442101251	9	6.02795319374744	9	6.17855034572805	9	4.22830654053534	9	4.65757912722976	9	4.98833125844157	9	5.53428623720596	9	8.4214396248899	9	8.74768709669681	9	6.69540557090845	9	7.51725131512	9	4.42988149524437	9	4.28903994377642	9
10	10	4.46054805652758	10	4.40757741788731	10	5.55719521497566	10	5.88896553356497	10	5.71404477257668	10	6.23899629966694	10	6.15538421859512	10	5.8352544269532	10	5.71574474852867	10	6.18419079830445	10	7.64694279674819	10	7.59894082301732	10	6.0630487886366	10	6.22776123832439	10	4.45553026867499	10	4.72364570848053	10	5.11465507537862	10	5.75866008175707	10	8.58983192183951	10	8.78981786591329	10	6.69740073403142	10	7.59074373385804	10	4.55893486938103	10	4.21831114689967	10
11	11	4.51468969620569	11	4.33694295879104	11	5.57479226931989	11	5.87950924129583	11	5.79875880906079	11	6.31799004480338	11	6.34947482507524	11	5.92821023588049	11	6.12937878427177	11	6.59358510426887	11	7.86347016866274	11	7.71471051822624	11	6.09351277789688	11	6.23162080881817	11	4.79215701948079	11	4.93700270483811	11	5.49359349188195	11	6.03247383848269	11	8.82462488732546	11	8.91761908774956	11	6.70182585884151	11	7.61100271878849	11	4.77459186864114	11	4.27352263825875	11
12	12	4.73767824519639	12	4.38932775071484	12	5.69518794606552	12	5.91243849316709	12	5.85867469474755	12	6.40661138039448	12	6.49264070990494	12	6.0062947874338	12	6.58273400160701	12	7.15794802404584	12	8.00514010743775	12	7.80906752926663	12	6.11991087407553	12	6.23140211323056	12	5.23414962596032	12	5.33075484597633	12	6.04755566737491	12	6.52497714982364	12	9.07950795936379	12	9.01275696740343	12	6.71643461082368	12	7.63489852683739	12	5.14799540021912	12	4.32063280935681	12
13	13	5.12020872534078	13	4.54873730237418	13	5.96051334399441	13	6.06901327494682	13	5.96218207140884	13	6.43679434789855	13	6.63965879876556	13	6.12076841232361	13	7.20725143817926	13	7.73317305192007	13	8.32915300186901	13	7.98499449868779	13	6.21597737280179	13	6.24771624576479	13	5.68863169771915	13	5.81551262083405	13	6.57079033775729	13	6.88565703177574	13	9.38888600481198	13	9.24094485496364	13	6.74950499772865	13	7.67793091916594	13	5.51122299833299	13	4.501779957851	13
14	14	5.84067063500247	14	4.90638054340573	14	6.51504657176013	14	6.44581612464984	14	6.11190453080637	14	6.47968382194501	14	6.83131509436093	14	6.21040381624674	14	7.83868454659422	14	8.30750366414632	14	8.63194135047599	14	8.22615796943103	14	6.3311285008395	14	6.24950177818289	14	6.16517888071482	14	6.35735522178474	14	7.0724660981568	14	7.17120810787361	14	9.67065045812202	14	9.54758844357832	14	6.8266759157486	14	7.72772084540368	14	5.9340460996706	14	4.84054178502193	14
15	15	6.77520879763275	15	5.75326134903009	15	7.44301683217849	15	7.15333641786993	15	6.28368436507264	15	6.62030717212415	15	7.00998329472279	15	6.38194285585465	15	8.40482855618755	15	8.71805782928522	15	9.00431383527782	15	8.57619259702748	15	6.44822460263076	15	6.27353297934621	15	6.56860175339414	15	6.82239123784838	15	7.33350677170709	15	7.35110003252729	15	10.0820519474983	15	10.0095083909352	15	6.90590193810382	15	7.80363833487965	15	6.25356223994378	15	5.3397120009734	15
16	16	7.80617001666835	16	6.96889216710977	16	8.66499811927881	16	8.22681717260102	16	6.45932883171401	16	6.76485878714422	16	7.22350940760351	16	6.56662171831352	16	8.89929175383867	16	9.01620655727226	16	9.60667493664406	16	9.14830273280037	16	6.58905281697677	16	6.28110467201429	16	7.00714822410214	16	7.20532759209801	16	7.57763920254901	16	7.54121666019617	16	10.7950797167231	16	10.7977912524576	16	7.07973829532804	16	8.01075296682295	16	6.55537570455512	16	5.9594180793303	16
17	17	8.64383876964117	17	8.18858696156612	17	10.2630571034132	17	9.72731502695983	17	6.73896715218367	17	7.02204372014776	17	7.50117880020411	17	6.8583403111215	17	9.28428142182455	17	9.26077282740348	17	10.6284492816196	17	10.1902299601355	17	6.6859099026721	17	6.31865806407505	17	7.4115040866314	17	7.59189841197283	17	7.9229211914796	17	7.85664121556936	17	12.0392774473483	17	12.0877150194415	17	7.40729784652083	17	8.46749564541988	17	6.79257955433029	17	6.5174923393426	17
18	18	9.63928437268165	18	9.38322859751853	18	12.0918219376988	18	11.6720126888354	18	7.18292332006158	18	7.44612380870107	18	8.04780186830459	18	7.36181328269884	18	9.72460265212178	18	9.59419951875691	18	12.4001040502841	18	11.937668768985	18	6.85188035318626	18	6.37261728521332	18	7.99280986139142	18	8.2122134502195	18	8.53485201182108	18	8.45818926851943	18	14.2284497947987	18	14.3038310439449	18	8.03883706167997	18	9.27604739794135	18	7.18397790819451	18	7.0500129155231	18
19	19	11.162342821462	19	11.0221495639579	19	14.7978274662184	19	14.3942321986257	19	7.86596903756292	19	8.1886285828671	19	8.97050878038412	19	8.18867786249039	19	10.2985792787365	19	10.1716293140953	19	15.2820167301872	19	14.7750425072782	19	6.98694658459547	19	6.42931250501004	19	9.01627500889502	19	9.182947581361	19	9.63808852705534	19	9.48998467821865	19	17.6631321886077	19	17.9703623646451	19	9.11817395978723	19	10.5490886083638	19	7.71429605141955	19	7.6144086785929	19
20	20	13.7614983948866	20	13.6390682793733	20	18.9651270226616	20	18.5345382076178	20	9.10508184759787	20	9.44155713327632	20	10.4978771275923	20	9.63448825029222	20	11.3106387191894	20	11.2115250040307	20	19.7469068805373	20	19.1185857992062	20	7.20240354406644	20	6.61502734983178	20	10.6489199567617	20	10.9315712360139	20	11.5271637549624	20	11.3471263209242	20	22.8166309755023	20	23.0945247964269	20	10.8947688976653	20	12.8527000633044	20	8.64605670085636	20	8.61318735654354	20
21	21	17.7612985034713	21	17.5903001198705	21	24.7973939512943	21	24.2085786250662	21	11.2245904529721	21	11.6365098392629	21	13.0406056839817	21	11.9585788866043	21	12.8717614297672	21	12.7608520888831	21	25.6462180352706	21	24.6483091002938	21	7.48765097666537	21	6.90700224463972	21	13.4880633498592	21	13.7524070704634	21	14.6998970777371	21	14.4666199165887	21	29.0401856407277	21	29.3551449281937	21	13.7823658150694	21	16.493285048829	21	10.2161981422628	21	10.1853298403952	21
22	22	23.2093725703972	22	23.0126639041041	22	31.6089988236721	22	31.1312749999751	22	14.6521989263385	22	15.1118931741753	22	17.0508161168994	22	15.6494369598994	22	15.1981014372591	22	15.1798920516128	22	32.0941288666711	22	30.6422636574468	22	8.07976327255667	22	7.44881883230066	22	17.582290107408	22	18.0119221028809	22	19.4844184601873	22	19.1483086123453	22	35.4983849335972	22	35.6173380166662	22	18.0191549920287	22	21.637744324112	22	12.9514097468241	22	12.9287253653724	22
23	23	29.4676325727048	23	29.2644381218345	23	38.1423906233262	23	37.9460916406151	23	19.5843327972734	23	20.237774760536	23	22.5659005171266	23	20.7907822381799	23	18.4589123946038	23	18.5491461864849	23	37.9634388118037	23	35.9223316542412	23	9.0974738922353	23	8.4300790511757	23	22.9291644031135	23	23.5535443486248	23	25.7468667795914	23	25.3232197744755	23	40.9820668390367	23	40.9570404029324	23	23.0740161974852	23	27.896544362658	23	17.1149276753292	23	17.1083156047576	23
24	24	35.2869716003558	24	35.1185676136701	24	43.1813543583279	24	43.2625697524306	24	25.586352964815	24	26.2505567462002	24	28.8985904268522	24	26.6592992808565	24	22.261567570357	24	22.7001631262994	24	42.3918966258581	24	39.9073606076243	24	10.8546725232911	24	10.0378116888902	24	28.5349322453287	24	29.5045911936215	24	32.4651703769452	24	32.0792570047757	24	45.0297641950902	24	44.8295323348522	24	28.1842840921996	24	33.85359204627	24	22.7607755255356	24	22.871952574013	24
25	25	39.9516907333049	25	39.8974847533144	25	46.3164861679177	25	46.8148433892536	25	31.6631940865508	25	32.3589471770094	25	35.1555199487654	25	32.3806444812421	25	26.3997143297849	25	27.2356116471425	25	45.35024131474	25	42.7144710802406	25	13.9117438365314	25	12.8373860785521	25	33.7304450265767	25	34.9519290178783	25	38.4199771105727	25	38.119589555289	25	47.7905283365484	25	47.5481882830714	25	32.4637899255814	25	38.7699478525051	25	29.0733794750611	25	29.3001783845829	25
26	26	43.2400082910076	26	43.1647458675157	26	48.2563456724888	26	48.9564216146518	26	36.8133831844883	26	37.4232504682454	26	40.0493369837235	26	37.0390473607015	26	30.2093241773592	26	31.637586904031	26	47.3525260507886	26	44.4188010589817	26	18.5680762685623	26	17.2077858696577	26	37.5718900294207	26	39.0240233250307	26	43.0110108517414	26	42.7982229832402	26	49.686312282898	26	49.3066247911907	26	35.5998616379027	26	42.2080345848542	26	35.0571228383507	26	35.4855880511969	26
27	27	45.4955165694737	27	45.5737560346344	27	49.4623047688442	27	50.2084413168881	27	40.5934682834799	27	41.2407344146934	27	43.672295915489	27	40.4495701502654	27	33.4602567887822	27	35.4140818022225	27	48.5529937915549	27	45.5030319915476	27	24.6541201183655	27	22.9467743743643	27	40.3749571436216	27	41.9847806448254	27	46.1177215713653	27	45.9654751297151	27	50.8148636083442	27	50.3677203009705	27	37.7745109187578	27	44.4710890300946	27	39.7216242292593	27	40.1235486128741	27
28	28	46.8882481954895	28	47.0823714654248	28	50.2656752031418	28	51.0138793859474	28	43.3280186667042	28	43.7766965963131	28	46.0082140550694	28	42.710943787719	28	36.258129945474	28	38.6580475973741	28	49.52226206503	28	46.3291524179635	28	31.3775961921885	28	29.1612920033126	28	42.3363178278545	28	44.0637375881516	28	48.0626866801209	28	48.0162586349612	28	51.694846754663	28	51.1676436998373	28	39.1155518185277	28	45.8974685866283	28	42.8596770181154	28	43.4998832036075	28
29	29	47.8999419816236	29	48.1166118213325	29	50.8856299771583	29	51.5762048420521	29	45.1532480735323	29	45.5816996579969	29	47.6161955348077	29	44.2877956070554	29	38.3623534272595	29	41.0783685348875	29	50.0881824014248	29	46.9693343902524	29	37.209386201722	29	34.6745941310247	29	43.5825629487959	29	45.3935469512621	29	49.3956568425955	29	49.443956803418	29	52.3067478352685	29	51.7810114765459	29	40.1066308377745	29	47.009305764322	29	44.8691186285727	29	45.6745864450959	29
30	30	48.6779311115615	30	48.8400679250992	30	51.3676278202937	30	52.0483291035576	30	46.4248085329985	30	46.8452910405211	30	48.7760974760628	30	45.5081151796239	30	39.8780274610692	30	43.0078496889508	30	50.517771347829	30	47.395434954489	30	41.4511109897796	30	38.635070534143	30	44.3927193404317	30	46.3488626964408	30	50.3373549443936	30	50.2927548226382	30	52.7551464054199	30	52.1991073155943	30	40.7398690597819	30	47.7657045874711	30	46.23119615497	30	47.0341411812241	30
31	31	49.1580211185871	31	49.4185612723076	31	51.7538202713273	31	52.3577933736603	31	47.3650598661081	31	47.8068539537547	31	49.5165068923384	31	46.2152765831606	31	40.9909269400001	31	44.3988027983377	31	50.9132188354099	31	47.6747383881968	31	44.0826934704264	31	41.1444774428861	31	45.1131254121948	31	47.0656459618949	31	50.9505733445474	31	50.9305213064017	31	53.1824784840105	31	52.5569081322388	31	41.2385048485666	31	48.4033834226949	31	47.1017246978429	31	48.0178921599791	31
32	32	49.5751149054201	32	49.8324286000325	32	52.0395478301279	32	52.5945419078707	32	48.096388267801	32	48.3841466208412	32	50.1499660302936	32	46.8653130337117	32	41.8432203609948	32	45.4541282782803	32	51.1351885534806	32	48.0221061583662	32	45.7142309204868	32	42.7124888977159	32	45.5977379755801	32	47.5651505690404	32	51.4533136432464	32	51.5222646095503	32	53.4508657018007	32	52.8634464556971	32	41.6528673825406	32	48.8251769622638	32	47.7979611350237	32	48.6907392986698	32
33	33	49.9583122848376	33	50.1653151453542	33	52.3686216561476	33	52.8746690708726	33	48.6532990528697	33	49.011305380931	33	50.5928724596285	33	47.3048895395733	33	42.4569045042741	33	46.2907743143907	33	51.4001537319763	33	48.1571522268789	33	46.7427387886877	33	43.6323330620416	33	46.0815724057859	33	47.9635710306175	33	51.9166019620316	33	51.9193467118612	33	53.6823823570989	33	53.0535163201201	33	42.0273073049194	33	49.2064099945534	33	48.3425641381447	33	49.2123964725839	33
34	34	50.271728305824	34	50.4373102293672	34	52.7062197350891	34	52.9269089608932	34	49.0285556699213	34	49.4883465584098	34	50.913992456685	34	47.7119965534674	34	43.0015329132128	34	46.9238532491195	34	51.545439910293	34	48.373589700291	34	47.4165005055558	34	44.2661341804222	34	46.4134403474956	34	48.2901308204648	34	52.2276166339503	34	52.2092692012601	34	53.9023943414612	34	53.3320020735193	34	42.2495254382094	34	49.4758527530492	34	48.6828016323395	34	49.5537732758684	34
35	35	50.5393835018226	35	50.6425883743294	35	52.8528973302397	35	53.1534921219854	35	49.4200413188081	35	49.8306610890767	35	51.2344007182006	35	48.0110996936233	35	43.3313697406566	35	47.3244524596644	35	51.7042764548423	35	48.4520281579933	35	47.9798584743067	35	44.681835211495	35	46.6345332644104	35	48.5871598345567	35	52.4559405165209	35	52.3765686490778	35	54.1468036846305	35	53.5217258593903	35	42.5087752767231	35	49.7958067407035	35	48.9709963109277	35	49.9441172405168	35
36	36	50.6611299079941	36	50.9213359289051	36	53.0468718793221	36	53.231677772119	36	49.6798555094943	36	50.1904991794698	36	51.4639567948391	36	48.3148157510182	36	43.7939579983806	36	47.7835073423309	36	51.7882082274383	36	48.6279790250919	36	48.3647726024456	36	45.1043663900498	36	46.8456851323417	36	48.8342753359514	36	52.7175688494352	36	52.7136322443416	36	54.2852478744023	36	53.6659526035607	36	42.6717264817395	36	49.9702703422427	36	49.2740276071807	36	50.0754306847516	36
37	37	50.8387468721868	37	51.1294239143209	37	53.2043610813145	37	53.3544528609503	37	49.9314564508609	37	50.5421071240232	37	51.6931597303372	37	48.6119525224091	37	43.9529658315122	37	48.0969619907441	37	51.9508435659351	37	48.7222040623036	37	48.6746649742101	37	45.3355593512959	37	47.0123932315387	37	48.928671699383	37	52.7532664392885	37	52.8440627813201	37	54.3603327575427	37	53.7338617313054	37	42.7988961089521	37	50.2413773626725	37	49.4635335828759	37	50.242460013222	37
38	38	51.0080907734454	38	51.2526966557568	38	53.4475896716381	38	53.5217090215468	38	50.1610835399222	38	50.7198116546084	38	51.9448304983015	38	48.7895976312391	38	44.2516184095444	38	48.351919310505	38	51.9829872865664	38	48.7948865300725	38	48.8149498881549	38	45.6418023797457	38	47.2178812292891	38	49.1533386416064	38	53.0460201943225	38	52.9582901379506	38	54.5193897337604	38	53.8387276330616	38	42.8600008779507	38	50.3933204855026	38	49.6074817887642	38	50.517344675541	38
39	39	51.1355607119556	39	51.4046086534733	39	53.5697967169637	39	53.629622712127	39	50.3440787894183	39	50.8777699656809	39	51.9596342139054	39	49.0391478375367	39	44.4271272828799	39	48.5852224876879	39	52.056856332105	39	48.8750196862762	39	49.063680916514	39	45.7636258417508	39	47.2557519554167	39	49.305718741002	39	53.1927765721559	39	53.1147791298635	39	54.5392678015948	39	53.9518099463493	39	43.0035390567397	39	50.4571155928206	39	49.6528876516441	39	50.6549438142756	39
40	40	51.1942217548217	40	51.428035191496	40	53.7031289754854	40	53.6879477208272	40	50.3942366295893	40	50.9420594238069	40	52.1590802489811	40	49.1904457409938	40	44.5771785638998	40	48.7825096876959	40	52.1412842280965	40	48.8638178598701	40	49.247635621706	40	45.8930043800274	40	47.4142194328052	40	49.4662905690997	40	53.2589797108294	40	53.2480848515525	40	54.5775601376459	40	54.0231451405166	40	43.1365139214421	40	50.6559799323743	40	49.8197881001776	40	50.765074874	40
[truncated: 63 more columns]

## Sheet: WWOX
Text	X	A3: NGT 348	X	A4: NGT 348	X	A5: NGT 444	X	A6: NGT 444	X	A7: GDM 246	X	A8: GDM 246	X	A11: GDM 337	X	A12: GDM 337	X	B1: NGT 233	X	B2: NGT 233	X	B5: NGT 456	X	B6: NGT 456	X	B7: GDM 251	X	B8: GDM 251	X	C1: NGT 237	X	C2: NGT 237	X	C3: NGT 364	X	C4: NGT 364	X	C5: NGT 468	X	C6: NGT 468	X	C11: GDM 347	X	C12: GDM 347	X	D1: NGT 238	X	D2: NGT 238	X
1	1	5.94299178169384	1	5.64080599226215	1	6.53925254650152	1	6.43739125219663	1	5.9562691297793	1	6.05787487864235	1	6.40095179397835	1	5.94316636769612	1	6.0055073391241	1	5.81518161015341	1	6.7472781017859	1	6.47394361303469	1	6.0681000007825	1	5.74332267250621	1	5.95620469267435	1	5.74814333899833	1	6.16653180916867	1	6.45306488954374	1	6.43573791724755	1	6.44742141078849	1	5.50316998833444	1	6.3918287115561	1	6.15355516757295	1	6.01157268815617	1
2	2	6.12808172669635	2	5.80230419428573	2	6.65535464975379	2	6.5116380042051	2	6.17850439302186	2	6.12029769389059	2	6.47072658876252	2	6.028488902186	2	6.03949799218489	2	5.98607689728019	2	6.82554393771714	2	6.57013514000667	2	6.07874159705105	2	5.74083448316918	2	5.9591152431233	2	5.75563740217389	2	6.29163497679886	2	6.46811100852145	2	6.44591790643813	2	6.4800348640179	2	5.53745015402649	2	6.44342609182361	2	6.18180425966038	2	6.35760755644399	2
3	3	6.15974811770369	3	5.82366292878303	3	6.70899298204227	3	6.58315681338925	3	6.23182494249879	3	6.155717006156	3	6.52545275859975	3	6.09120766462265	3	6.05779649134164	3	6.00363816374692	3	6.87877844752943	3	6.70457829578485	3	6.10878936451693	3	5.77581074551937	3	5.97728542551174	3	5.76316048461196	3	6.32768009736251	3	6.51257246293099	3	6.48512128119421	3	6.51452500679054	3	5.56048500115242	3	6.46256961974536	3	6.21030843747605	3	6.39977508279666	3
4	4	6.20880953939285	4	5.85726749250813	4	6.83424720083376	4	6.68014266437594	4	6.25110609742901	4	6.1706212174286	4	6.56266219386464	4	6.14665485578885	4	6.08976921611791	4	6.03421721203141	4	6.97098530313551	4	6.79166222965429	4	6.13698310816618	4	5.80904305364474	4	6.00908178642907	4	5.77875967359699	4	6.37605833973508	4	6.53659327839387	4	6.52235535627328	4	6.56959511743937	4	5.56642705537561	4	6.47977533875467	4	6.22148375590247	4	6.44000129490896	4
5	5	6.20195771882477	5	5.88787203367653	5	6.95320402524858	5	6.82108416997963	5	6.30932404469606	5	6.21086376514463	5	6.57586617844567	5	6.15963181772973	5	6.09205365746044	5	6.05648072286522	5	7.01601311647189	5	6.87256465565889	5	6.15813397515208	5	5.8254029604335	5	6.0164280376027	5	5.82526463869436	5	6.38383868197965	5	6.6000653187215	5	6.53939277483945	5	6.60471810933338	5	5.59889091755874	5	6.54183847953394	5	6.29084238666567	5	6.45768485603782	5
6	6	6.23375488294472	6	5.88126279353377	6	7.15831445360099	6	7.01114837823052	6	6.34869086556145	6	6.23226135643402	6	6.59451012400966	6	6.20681466166119	6	6.11608802208618	6	6.0694416247467	6	7.159846544057	6	7.01100624254636	6	6.18351487681539	6	5.83746737358007	6	6.01971507000357	6	5.82342458835038	6	6.42931485329094	6	6.6256758518727	6	6.57817443677424	6	6.65680246487693	6	5.6022317144668	6	6.53976419632703	6	6.3094195473067	6	6.51955007801993	6
7	7	6.2770952483437	7	5.90926131965944	7	7.46228593793015	7	7.33146216075716	7	6.40374199932558	7	6.29758978162459	7	6.64624861487123	7	6.24495109809666	7	6.13162929204812	7	6.07435522229334	7	7.30122802763022	7	7.17421712282187	7	6.1925157016519	7	5.85130576989959	7	6.02485178751952	7	5.84309936233657	7	6.47200293710059	7	6.6764502441014	7	6.62351902550259	7	6.6883268374314	7	5.65351404894665	7	6.58299988816015	7	6.32991903880913	7	6.53419666445055	7
8	8	6.30116025204725	8	5.92780451730739	8	7.9919688887068	8	7.8164919192536	8	6.46333155853977	8	6.36288405017787	8	6.72387728587676	8	6.27211554117653	8	6.15235190351987	8	6.09413191527786	8	7.54297107705864	8	7.42355451490982	8	6.2105746463294	8	5.86510945866834	8	6.04027461107798	8	5.862742734253	8	6.52892662586651	8	6.73181099125505	8	6.6779074103208	8	6.72882779462819	8	5.66877931124282	8	6.61535558919292	8	6.40180002922222	8	6.59797041173142	8
9	9	6.33002261054798	9	6.00247808827478	9	8.86247172447457	9	8.6218365621037	9	6.5365898327141	9	6.4654905885639	9	6.7858109820526	9	6.37017373766941	9	6.14714577090234	9	6.11390640460837	9	7.96264266103528	9	7.82701657084356	9	6.23765314690256	9	5.89740951743714	9	6.05054639336938	9	5.90210164775497	9	6.59057439793352	9	6.83336087753945	9	6.71400271222211	9	6.81442157308177	9	5.68909975585629	9	6.63137119568222	9	6.47361380818775	9	6.63707976141585	9
10	10	6.37529139044936	10	5.98966691419829	10	10.3718313189867	10	9.99766164620107	10	6.66687306547955	10	6.6073991263092	10	6.85485341113973	10	6.42640705943016	10	6.19567758121812	10	6.13552305500457	10	8.6358086260214	10	8.47785126182932	10	6.27105300956362	10	5.94076053546538	10	6.08844957708597	10	5.8939433109679	10	6.70175053380067	10	6.94620803131066	10	6.83842949563507	10	6.92911510149796	10	5.74698996465312	10	6.68178591242354	10	6.57301983668203	10	6.74696796543469	10
11	11	6.40893278044022	11	6.04029487505502	11	12.8690104372404	11	12.3595455710944	11	6.9097759589014	11	6.85929293277533	11	6.9941004180116	11	6.55689185254757	11	6.23193771584804	11	6.17008971272459	11	9.78106192652138	11	9.60696720979019	11	6.3204410345117	11	5.96822649354854	11	6.12961489817051	11	5.95784189254294	11	6.90107215990531	11	7.14926709978528	11	7.02871281558959	11	7.11827035531692	11	5.81316396639119	11	6.78948894977935	11	6.70106002727021	11	6.90866938498826	11
12	12	6.5206097696181	12	6.13814546179665	12	16.8614951683535	12	16.1245019123827	12	7.32805597622598	12	7.28487753575726	12	7.26358208765425	12	6.74809412105459	12	6.31061836359385	12	6.25011894188733	12	11.7769786127363	12	11.4951855498733	12	6.40223944270485	12	6.03810695681332	12	6.18712273264795	12	6.01265846366395	12	7.24861899980839	12	7.53815210402312	12	7.32875595860274	12	7.41658941653808	12	5.91578420972391	12	6.92492840910951	12	6.98925678953363	12	7.22350616749953	12
13	13	6.69865607440253	13	6.3046618993847	13	22.570575684555	13	21.6728631678771	13	8.05737918908256	13	8.05937331210549	13	7.62448032426482	13	7.06332484600476	13	6.45050736133656	13	6.38354715740927	13	14.9444628029674	13	14.5659244592953	13	6.50506740501793	13	6.1437640604964	13	6.30030657596647	13	6.1402939116428	13	7.85618992365426	13	8.1798347674734	13	7.85435012745455	13	7.95718084560376	13	6.07338000576248	13	7.15616841402257	13	7.4662253322242	13	7.66942911386279	13
14	14	6.96432074870339	14	6.5699761217102	14	29.5739562306383	14	28.630651857343	14	9.2658810189999	14	9.29719873918735	14	8.32795686377528	14	7.6848807863628	14	6.67950435208486	14	6.61685402790996	14	19.6763791774483	14	19.2231531351889	14	6.70826095617024	14	6.33319801643884	14	6.50195329699058	14	6.31283642679996	14	8.90178909361706	14	9.31240888027395	14	8.76671750619942	14	8.87776884543978	14	6.36988989092658	14	7.5611418345083	14	8.34503299237921	14	8.54371628720077	14
15	15	7.47353251315221	15	7.02557635131305	15	36.1903609087899	15	35.5295952744831	15	11.3842888450592	15	11.5147284531213	15	9.49931130513296	15	8.70231740098545	15	7.1041399874485	15	7.04153331611104	15	25.7700249866602	15	25.3066720530984	15	7.02246802336403	15	6.65461010720595	15	6.89300228094316	15	6.6560962438011	15	10.7639926161066	15	11.3034084222227	15	10.3462086626204	15	10.4794552951781	15	6.89064913952934	15	8.29923672553269	15	9.7599878161917	15	9.99860913478568	15
16	16	8.34293521331571	16	7.88354391890462	16	41.2590448089251	16	40.9128811551962	16	14.8316801883239	16	15.1043106829263	16	11.5116520469589	16	10.4617404494295	16	7.86372864091915	16	7.81087375517048	16	32.0484327562808	16	31.6870790610469	16	7.60413400583636	16	7.21910139232568	16	7.57021652344984	16	7.30199799635175	16	13.7967525273972	16	14.5128832978054	16	12.9731881990373	16	13.2175668917318	16	7.79947846862867	16	9.52903751347287	16	12.246145992633	16	12.5024864848088	16
17	17	9.87758380103135	17	9.34247092577673	17	45.4151712068331	17	45.187919121599	17	19.96194746026	17	20.3651971840448	17	14.8598651249193	17	13.4191390389151	17	9.2200494119242	17	9.11505178558222	17	37.0842164126861	17	36.964721944329	17	8.62334287654184	17	8.20896663078598	17	8.75785134055398	17	8.41520452520065	17	18.5509604652384	17	19.5179252993907	17	17.1704700975546	17	17.4806619383107	17	9.37173035400144	17	11.6972721351814	17	16.1913725523129	17	16.4892982585459	17
18	18	12.4516599094786	18	11.7527130134114	18	49.1427893613049	18	48.9820839039628	18	26.4965441782823	18	26.7437055494231	18	19.8711908016601	18	17.9389884897366	18	11.5260975633229	18	11.4147662126684	18	41.0471764841254	18	41.017242233893	18	10.427081373851	18	9.96834218384778	18	10.7871803129597	18	10.3565488242824	18	24.9038596313602	18	26.2057747782442	18	23.0944503195619	18	23.5094448750801	18	11.9876878441403	18	15.2232154251434	18	21.6959594288103	18	22.2399206756911	18
19	19	16.5684964402708	19	15.6782400925043	19	52.6183390422554	19	52.5905688865627	19	32.9081216529446	19	32.7354828965114	19	26.4065766817807	19	23.8298642167679	19	15.2508413488669	19	15.0901721070719	19	44.4296303637533	19	44.4522247514221	19	13.4122236034067	19	12.8755870572999	19	14.1905727044631	19	13.610754425943	19	31.6334873778272	19	32.9715931454844	19	29.7649094743183	19	30.3216947033994	19	15.9393727991964	19	20.3015995856564	19	28.06607383696	19	29.0453829327683	19
20	20	22.3819177673227	20	21.231912100418	20	55.5785740501887	20	55.7425642945081	20	37.7742797776627	20	37.2421170427771	20	32.8292353536431	20	29.7516842203185	20	20.7596208138959	20	20.3862513097003	20	47.5035873940391	20	47.6026876997346	20	18.0925500055858	20	17.4213142603021	20	19.2869925634129	20	18.5375117887135	20	36.963265744474	20	38.2868181659174	20	35.3921895699895	20	36.0287510078416	20	21.1006202845146	20	26.4578068436744	20	33.3710802263038	20	34.9886121485743	20
21	21	28.886871730537	21	27.4303383065381	21	58.4131668364295	21	58.5272938439574	21	41.584509799219	21	40.9331830391404	21	37.7997360446481	21	34.3783153130784	21	27.2536788512652	21	26.8329140402803	21	50.2827759257483	21	50.473313845876	21	24.3487437784976	21	23.3912619633425	21	25.7246824705995	21	24.9438799496919	21	40.7941823662024	21	42.1868739701368	21	39.3950452998736	21	40.1030453972168	21	26.1564094171821	21	31.7667700174371	21	37.3022627364453	21	39.3292680776263	21
22	22	34.3198405068439	22	32.5855266908153	22	60.7652077708194	22	60.9056231332627	22	44.9406764164063	22	44.1632087463766	22	41.7296511176719	22	37.9419726206226	22	33.060698979517	22	32.494634805944	22	52.730322818556	22	52.9958751879436	22	30.6897032402777	22	29.3130175857091	22	31.8968763122189	22	31.2203383845767	22	43.9719096256479	22	45.4748544636326	22	42.5322652412112	22	43.2895734187903	22	29.883431571028	22	35.5611550814197	22	40.2883003195041	22	42.5753224248903	22
23	23	38.1449699582735	23	36.3309302104219	23	62.7496862186261	23	63.0148383591979	23	48.022596104454	23	47.0118912697795	23	45.1215913407913	23	41.031858264523	23	37.3563005493538	23	36.6973627511662	23	55.005638468538	23	55.2612429270418	23	35.5000084495884	23	33.7632806714061	23	36.5761579040731	23	36.0507751994597	23	46.8005104398104	23	48.3164662614816	23	45.1350286559234	23	45.935830015591	23	32.5223091183301	23	38.3494491150617	23	43.0753797481395	23	45.4892851457718	23
24	24	41.1891723128968	24	39.1382993345887	24	64.4073049461033	24	64.6662610158642	24	50.7118099067702	24	49.7564551680011	24	48.1702830904932	24	43.815777134927	24	40.7658814511813	24	40.0980993682883	24	56.830189486694	24	57.092453067564	24	38.919028988121	24	36.9394571292934	24	40.2455393934981	24	39.7337483545353	24	49.2291408769	24	50.81444418149	24	47.4002063040209	24	48.2644192666703	24	34.5401246256074	24	40.6017098297748	24	45.3267672799198	24	48.0092337595736	24
25	25	43.7978598344177	25	41.625339413187	25	65.7415864190702	25	66.0834026951566	25	53.1034409837296	25	52.0449221219229	25	50.832618785444	25	46.3360730959562	25	43.8630122098444	25	43.1010786369065	25	58.3308520519718	25	58.7198835172886	25	41.6795301748271	25	39.4703549284121	25	43.4959083814386	25	43.0507989579006	25	51.3606149410658	25	53.1198128550046	25	49.4763814349523	25	50.3687961322559	25	36.2852719686614	25	42.4846047088624	25	47.3447884872402	25	50.192369707948	25
26	26	45.9863246851884	26	43.6892273498817	26	66.7828432148712	26	67.2875650000903	26	55.1988103473483	26	54.0599901723702	26	53.3604162926974	26	48.5703552242235	26	46.6471477647081	26	45.8004513808921	26	59.6168513863111	26	59.9842982304622	26	44.0243135053423	26	41.6892944526671	26	46.4504611040927	26	46.0413263899238	26	53.3895753106344	26	55.0488698437401	26	51.2909065917938	26	52.2224869407113	26	37.7437468106773	26	44.1749507912907	26	49.1512203251867	26	52.1010836429517	26
27	27	47.9008960903061	27	45.5850666529665	27	67.7601295600204	27	68.0753528977047	27	56.9546265759932	27	55.6787677472133	27	55.401480771641	27	50.3958790163409	27	49.1367146568778	27	48.2978760153766	27	60.7161705920179	27	61.1178126185594	27	46.0370390862119	27	43.6033074403364	27	49.0450737086623	27	48.7324438578891	27	55.0155937370149	27	56.715284783917	27	52.8652931607033	27	53.8329416521196	27	39.1103648298616	27	45.6491981150184	27	50.6908131707075	27	53.8337223446081	27
28	28	49.611783977704	28	47.2168365834237	28	68.6515937019969	28	68.9199829377315	28	58.5313636543327	28	57.1060518461417	28	57.3068573447524	28	51.9732924671885	28	51.3342956890417	28	50.4621222228811	28	61.5970127970543	28	62.0614866410274	28	47.9576104635403	28	45.2329860875802	28	51.44229377739	28	51.0972893441651	28	56.4467684755354	28	58.1463066577437	28	54.316958638294	28	55.3260599854861	28	40.3089518317408	28	47.0337145694972	28	52.0588994166215	28	55.3049748125056	28
29	29	51.2410954744922	29	48.7512981319601	29	69.186063146614	29	69.381986874667	29	59.754951000149	29	58.115695574349	29	58.8775256331229	29	53.4068802087567	29	53.212288305177	29	52.3595722511425	29	62.357631491824	29	62.8169962747017	29	49.4763266171277	29	46.6844123898696	29	53.4233207439758	29	53.2355643633547	29	57.6587871697216	29	59.417060075268	29	55.5086447579953	29	56.5010480312	29	41.4303339728913	29	48.2410991083444	29	53.196641572624	29	56.5419244584925	29
30	30	52.6445462839471	30	50.0603660617891	30	69.7506459303599	30	69.9660442777268	30	60.8907500711466	30	59.1699586658212	30	60.1144858008958	30	54.5646124813099	30	54.8561951790296	30	53.9453488496842	30	63.033669830242	30	63.4980899829022	30	51.0010111917502	30	48.1020577026887	30	55.1151337428402	30	54.9906448970408	30	58.6965834331832	30	60.4929548312471	30	56.5884032084843	30	57.5748162964598	30	42.4190271963397	30	49.2579114911304	30	54.2311173624726	30	57.7485933730926	30
31	31	53.8126552220116	31	51.2155327352173	31	70.3065560595397	31	70.2664311518892	31	61.6913681593585	31	60.0848847650425	31	61.2848723529299	31	55.5864779705476	31	56.2366267958731	31	55.3389770555249	31	63.6143542481903	31	64.0572020824673	31	52.2438697366429	31	49.1636641897983	31	56.6275809851518	31	56.5448953456978	31	59.5688871898525	31	61.3569233253391	31	57.4870518295369	31	58.5273429027568	31	43.3622194424801	31	50.259189340777	31	55.0810576969784	31	58.5820871680501	31
32	32	54.8695571486865	32	52.1510901576243	32	70.5977003786528	32	70.6745198619151	32	62.2826990142273	32	60.8134415170831	32	62.1451188559934	32	56.3570737136868	32	57.3228201080478	32	56.4596790044407	32	63.9163763088326	32	64.529199305173	32	53.3525332950861	32	50.1814433688639	32	57.8568923311668	32	57.7963741697746	32	60.1583902925712	32	62.0345591198369	32	58.1873986557799	32	59.2178829478138	32	44.0785450511568	32	51.0543158810097	32	55.8149015370175	32	59.3376229252831	32
33	33	55.8039575605822	33	53.0087328169869	33	71.0119885309243	33	71.0678548409309	33	62.9261580896463	33	61.3359127724336	33	62.9383719553699	33	57.0612185053347	33	58.3590453579056	33	57.3355410476192	33	64.4409772743435	33	64.9414371153646	33	54.3143641974751	33	51.1120385222327	33	58.9287053464597	33	58.8745851342245	33	60.7890490603384	33	62.616014087023	33	58.7773107328785	33	59.9082750148436	33	44.7460614736473	33	51.8177398101262	33	56.4007834793612	33	60.0054568200956	33
34	34	56.5148938131188	34	53.7752277469649	34	71.2592947395193	34	71.2908797051145	34	63.3546156868767	34	61.6299071948055	34	63.4658974466822	34	57.5428408752168	34	59.0662056870122	34	58.0512392915455	34	64.8211531426145	34	65.2922415150988	34	55.1382374394783	34	51.8223982633306	34	59.6477069129729	34	59.7792602133279	34	61.2297118752484	34	63.1800581392723	34	59.4356981793793	34	60.4320955614183	34	45.3453984696804	34	52.4402127167379	34	56.9014203980886	34	60.5889000736198	34
35	35	57.1710571715731	35	54.3951116079493	35	71.5430308430086	35	71.5131441726276	35	63.8184003881377	35	61.9797108624945	35	64.047275746866	35	58.0526323625374	35	59.7203588439636	35	58.6808786626408	35	65.1533603818946	35	65.5949219349762	35	55.8273697585034	35	52.3746192216811	35	60.4013489212186	35	60.5037274150793	35	61.7183689747202	35	63.5024889770798	35	59.8805394019653	35	60.8559861682179	35	45.8468579667588	35	52.957367398969	35	57.2833096885979	35	61.0117258413038	35
36	36	57.6615987580056	36	54.8722771210277	36	71.751999913621	36	71.7529129268703	36	64.1407421479802	36	62.4047466950155	36	64.3838242068941	36	58.4055678247286	36	60.2736987893956	36	59.2394973660053	36	65.277099609375	36	65.9133816302934	36	56.3648244276404	36	52.8966664130813	36	60.9466160182785	36	61.044806844152	36	62.0407675676805	36	63.8907794095064	36	60.2119755651896	36	61.2625097811506	36	46.2802534658865	36	53.4583768639232	36	57.7858523630583	36	61.3894098014186	36
[truncated: 63 more columns]

## Sheet: HIF1A
Text	X	A3: NGT 348	X	A4: NGT 348	X	A5: NGT 444	X	A6: NGT 444	X	A7: GDM 246	X	A8: GDM 246	X	A11: GDM 337	X	A12: GDM 337	X	B1: NGT 233	X	B2: NGT 233	X	B5: NGT 456	X	B6: NGT 456	X	B7: GDM 251	X	B8: GDM 251	X	C1: NGT 237	X	C2: NGT 237	X	C3: NGT 364	X	C4: NGT 364	X	C5: NGT 468	X	C6: NGT 468	X	C11: GDM 347	X	C12: GDM 347	X	D1: NGT 238	X	D2: NGT 238	X
1	1	4.28887928267696	1	4.28917600724537	1	5.43152489309713	1	5.17911978977757	1	4.13394618048927	1	4.61952646015084	1	4.64966093734092	1	4.52736443061495	1	5.47937926438257	1	7.15701026116435	1	5.328783001489	1	6.11453948645261	1	5.48637885713354	1	4.88368340991126	1	4.16994275446701	1	4.34926568405906	1	4.20293790506166	1	4.69427464135041	1	5.95734754906874	1	6.32921396363075	1	6.76117844407803	1	7.11495367045122	1	3.53450196455899	1	4.31907248336801	1
2	2	4.19572889394779	2	4.0502127829309	2	5.29167557481973	2	5.03997359503994	2	4.13846974950473	2	4.58229545885249	2	4.64296016781567	2	4.519902306923	2	5.21621008152105	2	6.77337887539494	2	5.53053351575638	2	6.01865426970264	2	5.38933928975246	2	4.86804499682292	2	3.98828961072466	2	4.16513480026229	2	3.97176287173374	2	4.5532811315564	2	5.84065232663042	2	6.24432665112368	2	6.82621566927203	2	7.17104703942759	2	3.66627107499809	2	4.10181755186834	2
3	3	4.03515334934396	3	3.90452423414713	3	5.1597065736186	3	4.82590362033744	3	4.10995572876829	3	4.52181091666507	3	4.5638374389692	3	4.46105804528947	3	4.98531801199343	3	6.44192508150719	3	5.44125290115401	3	5.88921005251358	3	5.28971603150018	3	4.85015024153377	3	3.83949943092365	3	4.0232696852213	3	3.82423270551683	3	4.39964069959541	3	5.73149528345858	3	6.09524626544892	3	6.80725586286077	3	7.12655833699837	3	3.51757796316082	3	3.91570638767783	3
4	4	4.4722138579723	4	3.95865835604756	4	5.03634214705273	4	4.70324741276938	4	4.14248547484698	4	4.49157450217977	4	4.53013234526428	4	4.43777203529473	4	5.40890908429769	4	6.197522529927	4	5.38107481151173	4	5.85008445609379	4	5.19860568991488	4	4.78886785996079	4	3.72412831647698	4	3.84646076415455	4	3.7397216236491	4	4.31753448976664	4	5.71280034091271	4	6.05627961318063	4	6.75131204571538	4	7.10431037402767	4	3.44904764608837	4	3.82822524646933	4
5	5	4.23527973957536	5	3.84455816989008	5	4.93529158213393	5	4.57157432312002	5	4.09308087799613	5	4.47321591805348	5	4.47427288883466	5	4.39109710738529	5	5.27161638264463	5	6.03340229530317	5	5.34314025277682	5	5.82296324440648	5	5.13992118767305	5	4.79181768919384	5	3.62142612416584	5	3.75979864560207	5	3.63474401831171	5	4.24710796844696	5	5.68554894346036	5	6.02938998063722	5	6.73217742285989	5	7.10864032275558	5	3.9050145310586	5	3.74158747204837	5
6	6	4.10775642422298	6	3.73088787179008	6	4.82443691529954	6	4.47147489020281	6	4.16911112810377	6	4.49774139370004	6	4.48942224391696	6	4.45622732427661	6	5.1466737342497	6	5.82509081263089	6	5.27496571705965	6	5.78637722746833	6	5.15416798351466	6	4.81643637788589	6	3.54262630717116	6	3.68477730454384	6	3.56239960281071	6	4.1981347820856	6	5.7105337663768	6	6.03402196502452	6	6.74895694665249	6	7.17537065779351	6	3.84987961565198	6	3.66663978102015	6
7	7	3.99089926914807	7	3.69131533529095	7	4.76554843696088	7	4.39196729296855	7	4.14109230285248	7	4.49061224822928	7	4.48113172227227	7	4.44726115726275	7	5.05675598746677	7	5.68378918230524	7	5.23764942709132	7	5.8011683706966	7	5.1064720440452	7	4.86212207185998	7	3.48707609659737	7	3.56496292127518	7	3.52219993678277	7	4.1490209765006	7	5.71497286511048	7	6.0079890380198	7	6.70758302802963	7	7.15634289898341	7	3.73639237056241	7	3.59163955573819	7
8	8	3.87211500357928	8	3.55441354867742	8	4.71484987941897	8	4.33104120527497	8	4.1944593997274	8	4.53428356305047	8	4.54120911989633	8	4.51042064891647	8	4.97608765104087	8	5.59581497753362	8	5.27030413103365	8	5.87492137865438	8	5.12864277236891	8	4.88456768596283	8	3.4765309166395	8	3.52147915687957	8	3.45877370275029	8	4.18173711029379	8	5.79906014410601	8	6.050682155646	8	6.74452551755765	8	7.21984635456614	8	3.67928641628876	8	3.5816554454607	8
9	9	3.81013470105062	9	3.52579533940932	9	4.7191830531645	9	4.33500611957175	9	4.26088740487774	9	4.57017905295179	9	4.59238774054455	9	4.5640311799278	9	4.98065742513371	9	5.56730027025276	9	5.33729653573462	9	5.87001765199569	9	5.16437171480357	9	4.92053253269103	9	3.47976235529742	9	3.44655740602129	9	3.42971221519301	9	4.24850638016835	9	5.85594011296318	9	5.99478439455224	9	6.72744492485382	9	7.20190415942954	9	3.70606318412854	9	3.50698780224007	9
10	10	3.7129548192482	10	3.45248065773307	10	4.66841608491879	10	4.23246577106691	10	4.32480406005622	10	4.65630404515755	10	4.72319117707054	10	4.60252636363782	10	5.0526897789958	10	5.5577613995786	10	5.33896037915003	10	5.86154543052942	10	5.16593525720095	10	4.95354584979186	10	3.53930537823811	10	3.40287354003081	10	3.48461027891901	10	4.3441085803712	10	5.88861800482677	10	6.0171077421463	10	6.68286059069107	10	7.22868480984104	10	3.71886366481563	10	3.48570861800783	10
11	11	3.62825328202653	11	3.33803295905943	11	4.68245188786072	11	4.19406587929251	11	4.41163816783306	11	4.73406190009302	11	4.78560999532083	11	4.70516729799496	11	5.30357231846084	11	5.67433947189774	11	5.50884845279037	11	5.94836662191631	11	5.19052437673718	11	4.97833386419347	11	3.71749757535512	11	3.46129689381276	11	3.62731545830692	11	4.65150433053784	11	6.10950718967748	11	6.1856638543588	11	6.73468506034494	11	7.29569502450462	11	3.76839554203572	11	3.37667698766843	11
12	12	3.61937412687122	12	3.30802692971474	12	4.78996559251801	12	4.18614403450781	12	4.50836497674193	12	4.80059183011798	12	4.90628628440848	12	4.75759561961704	12	5.70693730354602	12	6.06017396790571	12	5.66765589554176	12	6.0344069062484	12	5.20401243477568	12	4.93923137582266	12	4.01235780116535	12	3.56377349637612	12	3.98525933076281	12	5.03193904079194	12	6.38136920911354	12	6.25082982279491	12	6.71545736828572	12	7.26325118112696	12	3.92251196096313	12	3.37850210251814	12
13	13	3.81784372074871	13	3.42640448039682	13	5.17947178422081	13	4.34390371956262	13	4.61483851832574	13	4.88765223696274	13	5.04988172258873	13	4.89616278606164	13	6.27465698849502	13	6.6817189373285	13	5.98119988211327	13	6.29477476703147	13	5.33060900595284	13	4.98351722079839	13	4.41221757724345	13	3.83356817014316	13	4.52623783566863	13	5.47476742716027	13	6.67296233174495	13	6.48952127450697	13	6.69515186831628	13	7.31580587217745	13	4.18129951432833	13	3.40195191287442	13
14	14	4.29227394124763	14	3.66369329981567	14	5.80251789587505	14	4.60802927491626	14	4.72360377231169	14	4.94526707848837	14	5.11348208727989	14	4.93791083656999	14	6.91671359220186	14	7.47606120894617	14	6.23560461446462	14	6.43449418384061	14	5.40802003519816	14	4.97752681724148	14	4.896631029831	14	4.32952954493862	14	5.02666358041031	14	5.68946733802268	14	6.8337873729802	14	6.73163973261269	14	6.70138316524366	14	7.28561735855761	14	4.51247803122914	14	3.51624196299942	14
15	15	5.25873482992665	15	4.44369919066192	15	6.61232374727144	15	5.21422274001268	15	4.77785836382897	15	4.96876297819963	15	5.22201937776868	15	5.03952739541201	15	7.5328762248411	15	8.14385099171	15	6.38349175514413	15	6.61267547529051	15	5.60756595182492	15	5.00081004028634	15	5.32070197138226	15	4.95878857346639	15	5.3093030995201	15	5.73380684326047	15	6.87814298138964	15	6.84764546618195	15	6.69277918051008	15	7.28895064923601	15	4.97071691825565	15	3.81923179841985	15
16	16	6.09357577510886	16	5.36260201124512	16	7.10689420813746	16	6.05994497754669	16	4.79993714357275	16	5.01279066582055	16	5.24718930973127	16	5.09075128733254	16	7.99508994369413	16	8.50655539654137	16	6.49942444324297	16	6.77963112589267	16	5.77524908765863	16	5.02337868498815	16	5.67394026110704	16	5.50939933880337	16	5.40773177705475	16	5.80906552441366	16	6.92151904939086	16	6.94214945901729	16	6.7299080443784	16	7.34049416450723	16	5.38166389512369	16	4.40190507706134	16
17	17	6.61295585467593	17	6.0171583467076	17	7.40472541383919	17	6.86663455637595	17	4.85496262133232	17	5.05840498406334	17	5.29759489605021	17	5.18086845434033	17	8.36588165138867	17	8.69197355188413	17	6.64877055138932	17	6.97988282254074	17	5.9448850907442	17	5.00526279180402	17	5.87674736510867	17	5.72565868267081	17	5.4324564854353	17	5.85467844325134	17	6.95672887307539	17	7.03890606525036	17	6.79252007947447	17	7.3819354412464	17	5.70099422918434	17	5.04279414150858	17
18	18	6.84336074556119	18	6.31607247065694	18	7.6353568489503	18	7.44014350127076	18	4.86521108048016	18	5.04772759699758	18	5.39200359378213	18	5.26780401657767	18	8.49569212034752	18	8.64661136527574	18	6.81496741177	18	7.19668752931896	18	6.0590238451541	18	5.03686916281504	18	6.00575080948456	18	5.89382164570963	18	5.51891919151148	18	5.88616934573726	18	7.12223166721288	18	7.21370093792573	18	6.94457769344894	18	7.55448307050689	18	5.89992139605664	18	5.45707952086386	18
19	19	6.94745061770078	19	6.50247270729633	19	7.97708107744733	19	7.91532871022406	19	4.91067916085864	19	5.126107481764	19	5.45514246045718	19	5.34641591463768	19	8.56128332883161	19	8.66449011349166	19	7.2571337747434	19	7.6157285848591	19	6.13625611752071	19	5.05122582031853	19	6.16307428125161	19	5.97682677528682	19	5.6096750479112	19	6.0801949638174	19	7.42783249850478	19	7.53821578911194	19	7.12545961793229	19	7.78231559212134	19	6.04502587687143	19	5.71900638722218	19
20	20	7.06828370987035	20	6.61975177416139	20	8.59643106273634	20	8.53069195710822	20	5.00477981547757	20	5.1366998462782	20	5.52578208904891	20	5.4208545004775	20	8.47849884402171	20	8.61923234259241	20	8.03738520605032	20	8.32903446370807	20	6.15666083251338	20	5.07230441217138	20	6.33930846693806	20	6.14516159177728	20	5.86937701572709	20	6.35379148117154	20	7.9970336103903	20	8.18654247938854	20	7.57021771761814	20	8.22628488534271	20	6.17385631101443	20	5.8421324192021	20
21	21	7.37809842861439	21	6.97403947481634	21	9.81717647842848	21	9.68094095875309	21	5.12114518902623	21	5.3085759838097	21	5.68072050219366	21	5.63377076860108	21	8.46920448276916	21	8.53131578767498	21	9.47588281129381	21	9.74842986581526	21	6.1994354623411	21	5.11600034406602	21	6.64680044733609	21	6.40520538821664	21	6.30413222488388	21	6.85044194843292	21	9.10721991337135	21	9.34185235979234	21	8.39201453219083	21	9.1418105853726	21	6.41011056551065	21	6.06789089538785	21
22	22	7.9763227722366	22	7.5549969534911	22	12.0298353698375	22	11.6912331049005	22	5.35426138603784	22	5.49281958270573	22	5.99099016869754	22	5.93551257788764	22	8.46239507698646	22	8.52491187351949	22	12.043143102036	22	12.2275755723293	22	6.29561968545625	22	5.19293357785867	22	7.19175243962099	22	6.9370083745301	22	7.18529972960599	22	7.88697049683944	22	11.1950439063385	22	11.4692397647761	22	9.84972584437278	22	10.7894290063855	22	6.85964940204342	22	6.48621507528065	22
23	23	9.01252669160163	23	8.60426365386596	23	15.870018439641	23	15.2871017287063	23	5.76363346746542	23	5.920512022992	23	6.54760117153293	23	6.52184649240361	23	8.44094548534648	23	8.48164502161889	23	16.2753059624189	23	16.5892554884291	23	6.49306850898077	23	5.34210763144381	23	8.24077356446872	23	7.90527733610371	23	8.82346264725152	23	9.69119814001893	23	14.7009177363429	23	15.0475991845027	23	12.5831270343166	23	13.7690697056257	23	7.61232241985879	23	7.2503427249942	23
24	24	11.0521784027295	24	10.5431431864886	24	22.2081857719414	24	21.1241153362387	24	6.56182283815515	24	6.67974990659143	24	7.59021174757782	24	7.62023799961509	24	8.37311187347808	24	8.4617770448023	24	22.3569399350649	24	22.8722900440953	24	6.81541126748995	24	5.60821426256345	24	10.1155441683657	24	9.68480657680923	24	11.6239297269571	24	12.9323933793451	24	20.2126255479701	24	20.5377349507511	24	16.9618724916576	24	18.6809815811978	24	9.03563647878659	24	8.65536833074849	24
25	25	14.4518793845663	25	13.9759209199778	25	30.6739594808094	25	29.1067060110029	25	7.99692972152166	25	8.13955583417079	25	9.33920050915726	25	9.46311533905702	25	8.4073329556728	25	8.43703333458147	25	29.2216096310683	25	30.4001228805916	25	7.48767935352408	25	6.10387861495214	25	13.4102127178997	25	12.8544518245272	25	16.2736146038671	25	18.1413646187642	25	27.2412446571905	25	27.226166419456	25	23.4805127365814	25	25.7492439743416	25	11.5818618966289	25	11.2008595904034	25
26	26	19.9623460762278	26	19.1942226471868	26	39.9997205505607	26	37.8278974123486	26	10.4444939145479	26	10.6698742930684	26	12.3837389630059	26	12.6078599308778	26	8.42105591103538	26	8.43770958707947	26	35.4344985619683	26	37.5821203717131	26	8.69442417806619	26	7.14131028051689	26	18.3958028708269	26	17.8196536538895	26	22.6783894447667	26	25.2502985829144	26	34.4716089439933	26	33.9499976838425	26	31.1389629052269	26	34.118825426173	26	15.9310009123647	26	15.5368060087168	26
27	27	27.1985195650913	27	26.0276920331193	27	47.8028048776557	27	45.0469366394647	27	14.4139935081155	27	14.7445842377817	27	16.9069296456013	27	17.3594421286001	27	8.40774133260494	27	8.43485841656675	27	40.7228425784473	27	43.6373216484246	27	10.9199234361302	27	8.92717972053553	27	25.3095570177135	27	24.4357748000142	27	29.7624418050936	27	33.0629682383522	27	40.8440492334146	27	39.7999905123569	27	38.3699196793459	27	41.8647816472321	27	22.2975677389516	27	22.0817490379409	27
28	28	34.8994295251173	28	33.0673737968371	28	53.7238515556501	28	50.6361381211641	28	19.9609155904282	28	20.4629772055837	28	22.5453170531616	28	23.4097806141691	28	8.52449245847356	28	8.53354589647319	28	45.0121776925705	28	48.5329552194543	28	14.8441164187007	28	12.0988772931011	28	32.7782732195124	28	31.9764483687593	28	36.3375561892375	28	40.0644675299139	28	46.2738769002398	28	44.7637533685337	28	44.4411739581722	28	48.339194017871	28	30.2284448092346	28	30.2451338589213	28
29	29	41.7500949204844	29	39.3121222325943	29	58.4556971234458	29	55.053095012382	29	26.3119406543427	29	27.0298775828045	29	28.4985453586906	29	29.803515604847	29	8.64289616404356	29	8.62273311846238	29	48.7790877879456	29	52.794964901589	29	20.960855023974	29	17.2213897366571	29	39.5369008925347	29	38.681210862934	29	41.6615906375754	29	45.9870450668756	29	50.7791339382448	29	48.9103692668833	29	49.4422413890394	29	53.6735436658412	29	37.9683121767464	29	38.1358967103906	29
30	30	47.6573839555272	30	44.6498667879445	30	62.3059978486092	30	58.7404082481808	30	32.0880410127019	30	33.0344554150862	30	33.9700166031248	30	35.7022017082108	30	8.92770368260373	30	8.80302086256419	30	51.8077771004283	30	56.0838931545776	30	29.2400134300653	30	24.3489457338275	30	45.4869124396836	30	44.6247080946483	30	46.0983866181555	30	50.7295668269727	30	54.5711007250864	30	52.3469301152784	30	53.5540434132606	30	58.0954143443257	30	44.3023875358028	30	44.8177426039893	30
31	31	52.5431359216096	31	49.1439462501936	31	65.5899524417944	31	61.9487722868592	31	37.1315166679573	31	38.2095340852628	31	39.0065988421803	31	40.8431019831514	31	9.34351101416905	31	9.09716353235023	31	54.347989383292	31	58.8667095787517	31	37.7752407956804	31	32.3507942970484	31	50.37977598601	31	49.6259358786975	31	49.8104800265216	31	54.672012931702	31	57.451503092574	31	55.1562459669093	31	56.9403441355635	31	61.7402211666279	31	49.7589018377988	31	50.4247298232538	31
32	32	56.5699863748582	32	52.794886422236	32	68.3067548393023	32	64.4727398460061	32	41.5004390301091	32	42.4745414910143	32	43.1797896281327	32	45.1376836292028	32	9.99489271208005	32	9.6502429974748	32	56.1534566847798	32	61.0689169502888	32	44.5122545701836	32	39.0854284708256	32	54.8575524056312	32	53.822915860922	32	52.84317570551	32	58.0288827222566	32	59.9493599567476	32	57.3304683068404	32	59.8930837297597	32	64.5788815942141	32	54.2139689127604	32	55.0817609226743	32
33	33	59.9498934035312	33	55.9924086846456	33	70.5308996564373	33	66.6548153269658	33	45.0378203544766	33	46.2916709046936	33	46.8428061308509	33	48.8815645019632	33	11.0683024138994	33	10.4251225395226	33	57.8125857695934	33	62.7992147945082	33	49.8209736322071	33	44.2232867069642	33	58.3912782615855	33	57.3703173838215	33	55.26261539542	33	60.6923856378513	33	61.9296271585684	33	59.2630050920903	33	62.0132525121409	33	66.9039255431132	33	58.0911553184413	33	59.0278248669663	33
34	34	62.6792053440065	34	58.5417231299365	34	72.3506475933741	34	68.3393859942052	34	48.1243557137603	34	49.510932297313	34	49.8649166682799	34	52.0265121266971	34	12.5881041267391	34	11.6945754022605	34	58.9451985651876	34	64.221373525502	34	54.3060906122554	34	48.2123022978938	34	61.4805556631046	34	60.2748631975634	34	57.2353143068246	34	62.6494058450777	34	63.5207601327371	34	60.6598771601234	34	63.7847460846755	34	68.8698029593206	34	60.9258594919596	34	62.1038244589206	34
35	35	65.1091102652513	35	60.7106947592205	35	73.7648973830002	35	69.9204423653081	35	50.6991156406581	35	52.0830104860788	35	52.5529499764321	35	54.6190412485795	35	14.8137264664529	35	13.4676514113268	35	59.961482304742	35	65.2867771449972	35	58.0631858486363	35	51.7384517537063	35	63.8644786097551	35	62.7219978433803	35	58.842064939111	35	64.376453821543	35	64.7326804554729	35	61.852539920063	35	65.2218344019577	35	70.3367841669249	35	63.527814501653	35	64.7491103540343	35
36	36	66.8388033341726	36	62.3507869796509	36	74.9541728805134	36	71.0606531963382	36	52.783677233434	36	54.2102594240652	36	54.7033221080596	36	56.7209157676764	36	17.7883164348983	36	15.8773694325547	36	60.7227742727378	36	66.1468168561486	36	61.1618037263712	36	54.5268730712865	36	65.8107193697707	36	64.6594983488922	36	60.132539534591	36	65.5998470344618	36	65.9267246249096	36	62.6880445185802	36	66.2917679442981	36	71.6138721706823	36	65.5642989893219	36	66.7384840070112	36
37	37	68.2449328199312	37	63.7807185044458	37	75.9515022422974	37	71.9540680411239	37	54.5799690795596	37	55.8099915509977	37	56.4042791046319	37	58.4735778859078	37	21.5208168755493	37	19.1234617020297	37	61.3521806260985	37	66.8719144179074	37	63.8388104434838	37	56.8359425484	37	67.4047528464899	37	66.20605569718	37	61.1741689929694	37	66.7794731651287	37	66.3711484746562	37	63.4999264952957	37	67.2937284332351	37	72.4364679050998	37	67.2379940970068	37	68.4422545831395	37
38	38	69.4677913565411	38	64.9064666437303	38	76.6562493942859	38	72.7283754021942	38	56.0657468292888	38	57.3935073913268	38	57.8317869453274	38	59.8391687826278	38	25.9928032083463	38	23.0322470053497	38	61.695944865483	38	67.3381612782344	38	66.0728851695353	38	58.7670447937665	38	68.6197109047914	38	67.4450344772445	38	61.8025202550783	38	67.5279264469298	38	67.0982278421719	38	63.9436134720499	38	67.8939695511578	38	73.094438696891	38	68.5692549232439	38	69.8595015942394	38
39	39	70.2820123921021	39	65.6987709254019	39	77.2779795478627	39	73.2938599572931	39	57.0653113208766	39	58.4939838460097	39	58.9474365373185	39	61.0514398630925	39	30.9786552420918	39	27.5002412761022	39	62.0391172161705	39	67.7631605513775	39	67.742697511242	39	60.2935451878844	39	69.727112690275	39	68.3332586285988	39	62.3864841367525	39	68.0331525478756	39	67.4298562923192	39	64.4182308222851	39	68.3872277517186	39	73.6149186970202	39	69.4989200118235	39	70.7923416340389	39
40	40	70.9527785185544	40	66.4789504945694	40	77.6736195290277	40	73.6850170513318	40	57.9535573441945	40	59.4068954858417	40	59.7916262606672	40	61.8270835353633	40	35.998669632467	40	32.4084728350465	40	62.3585234435609	40	68.0643354425265	40	69.3096584480864	40	61.6250989946987	40	70.5713105281872	40	69.2420794139514	40	62.8030955036204	40	68.5601726144298	40	67.8247531193432	40	64.5918135424748	40	68.7350245264417	40	74.0947338860874	40	70.2721293557667	40	71.5447516647272	40
41	41	71.5359271592731	41	66.896914464415	41	78.0922560477095	41	74.0916873077271	41	58.7988225708986	41	60.1579061320511	41	60.5685309462411	41	62.5079070207073	41	41.0699769312923	41	37.2996509398751	41	62.6097742893982	41	68.1566755451502	41	70.499249085492	41	62.5920516567783	41	71.1138810929502	41	69.8272381614834	41	63.1291888022853	41	68.8015673068223	41	68.0005901485187	41	64.9642941969133	41	69.1721016073367	41	74.3939718005144	41	71.0392491178067	41	72.1859690876894	41
42	42	71.9534773783214	42	67.3253112237645	42	78.5334660456731	42	74.3733269602331	42	59.3474508810872	42	60.6293810015379	42	61.1527486316817	42	63.1732091911575	42	45.8484633881953	42	42.0698066503179	42	62.6927882999897	42	68.6133398114402	42	71.5008681228676	42	63.3244390621769	42	71.537590184618	42	70.299066207545	42	63.4652742775538	42	69.0538127132444	42	68.2078826121795	42	65.1396821608121	42	69.3844374789986	42	74.7419560813431	42	71.4283781469706	42	72.6694869048542	42
43	43	72.1622049500181	43	67.7205529934177	43	78.7719145636121	43	74.5241455229671	43	59.9636855343472	43	61.1267051957247	43	61.5707451133483	43	63.625133158429	43	50.272691893622	43	46.6139569431513	43	62.8878112957144	43	68.5826022753724	43	72.2659988134958	43	63.9896215229283	43	71.8990402490042	43	70.7469420035433	43	63.5789570886354	43	69.307184170029	43	68.3225594222015	43	65.3557482008457	43	69.5564925140311	43	75.0612902587032	43	71.7670487242655	43	73.1308971604723	43
44	44	72.5580483536302	44	67.8810169339513	44	79.0322113116015	44	74.6475628458217	44	60.2818628639208	44	61.5460310496173	44	61.8721932286819	44	63.9179851118911	44	54.3427084949323	44	50.8665994819138	44	62.9405540176725	44	68.8521507200848	44	72.9432648396292	44	64.5531092845046	44	72.1584344134605	44	70.8695769420959	44	63.7534774068544	44	69.4750388241416	44	68.5299123649033	44	65.3970798670364	44	69.6287396011092	44	75.2116491412633	44	72.0744686223369	44	73.3329151961165	44
45	45	72.6684854593619	45	68.1800984820551	45	79.4419367059333	45	74.8942726931636	45	60.5709618233452	45	61.8505654692594	45	62.1935727500906	45	64.0926565411039	45	57.8080727953734	45	54.4041841733297	45	63.1667794694147	45	68.9156411320059	45	73.4178808123738	45	64.889654451625	45	72.4611649248952	45	71.2391856935388	45	63.9432535466154	45	69.6235137530404	45	68.4159936911323	45	65.5719594605522	45	69.8709823623402	45	75.3319291614915	45	72.3543661941081	45	73.6487676198701	45
46	46	72.8319181307529	46	68.309021785151	46	79.6968575877159	46	74.9513435738572	46	60.7344661013936	46	62.0162889695806	46	62.3234329752301	46	64.2179228155057	46	61.0174611677785	46	57.7666008555047	46	63.117025093081	46	68.9970595055719	46	73.8517891424915	46	65.1786637708139	46	72.5806924029114	46	71.4418997327154	46	64.1210089105647	46	69.600399189743	46	68.6229276957933	46	65.6967499224325	46	70.0403017617515	46	75.3353884676543	46	72.4747744079015	46	73.7488910273813	46
47	47	72.9311668186404	47	68.6626504782322	47	79.9344269782451	47	75.0594960939521	47	61.0682994545114	47	62.3447119613017	47	62.5781138849009	47	64.6106310061954	47	63.6243124805991	47	60.6661753792876	47	63.1354300047856	47	69.1851359194733	47	74.1472799129546	47	65.4317690549175	47	72.69609763018	47	71.5528793765197	47	64.2587673880568	47	69.674523627063	47	68.4775335554736	47	65.7168208229862	47	70.1315259778054	47	75.4696735636867	47	72.5791718402401	47	73.8844280291272	47
48	48	73.1189787995523	48	68.6511560866584	48	80.1599120462014	48	75.1771842089091	48	61.2875271292631	48	62.5030879246882	48	62.6925884551441	48	64.7808847050794	48	65.9380124640972	48	63.1156796224059	48	63.1650257707783	48	69.1543614636702	48	74.3269789806836	48	65.6537566145267	48	73.0014203442788	48	71.6077959636832	48	64.2779977229209	48	69.7697934456347	48	68.6757028136806	48	65.9131978810873	48	70.2827578775941	48	75.7165956292372	48	72.754871542333	48	74.098876864682	48
49	49	73.0185776285833	49	68.7798082489263	49	80.4114478228811	49	75.2073439359542	49	61.4044066283763	49	62.728865097537	49	62.8848139326555	49	64.9334274018809	49	68.0788823589336	49	65.2635162394572	49	63.2805122471023	49	69.1955168474464	49	74.5244525671375	49	65.6645758951671	49	72.9773190504372	49	71.685953346528	49	64.5722569336645	49	69.8220105444091	49	68.6335815821303	49	65.8406663950119	49	70.2951981786195	49	75.7295820316542	49	72.849606949511	49	74.2787808522198	49
50	50	73.3170117996248	50	68.9942467730978	50	80.6053474378882	50	75.3460630175983	50	61.5393698240166	50	62.8874607757505	50	63.011264840515	50	65.1538439764493	50	69.7166755628882	50	67.2149569746377	50	63.2892818727355	50	69.3938286506858	50	74.7043168914984	50	65.7910611170419	50	73.1292964706263	50	71.8768297910197	50	64.7114894701087	50	69.9174875452898	50	68.5713022046454	50	66.0786314780668	50	70.387592197205	50	75.7654592067805	50	72.9783083834757	50	74.2565134494695	50
[truncated: 63 more columns]

## Sheet: SLC2A1
Text	X	A3: NGT 348	X	A4: NGT 348	X	A5: NGT 444	X	A6: NGT 444	X	A7: GDM 246	X	A8: GDM 246	X	A11: GDM 337	X	A12: GDM 337	X	B1: NGT 233	X	B2: NGT 233	X	B5: NGT 456	X	B6: NGT 456	X	B7: GDM 251	X	B8: GDM 251	X	C1: NGT 237	X	C2: NGT 237	X	C3: NGT 364	X	C4: NGT 364	X	C5: NGT 468	X	C6: NGT 468	X	C11: GDM 347	X	C12: GDM 347	X	D1: NGT 238	X	D2: NGT 238	X
1	1	3.69333934970587	1	3.49416694892244	1	5.74728909933612	1	5.49295229827246	1	4.92584407700741	1	4.6582812424706	1	5.28162028694639	1	5.05975363878273	1	5.08285440108182	1	5.11888074504404	1	6.20850362314476	1	6.28903701589467	1	5.44523729293006	1	5.36206390614343	1	4.47964273195633	1	4.38181779455456	1	5.24652606757551	1	5.54127037917569	1	7.60935982537364	1	7.54018278706223	1	5.38001427283654	1	6.88156635620848	1	4.29453364782264	1	3.94657208086524	1
2	2	3.88901296127859	2	3.65974120368652	2	6.25332820157039	2	5.94721015497383	2	4.96962381605936	2	4.71465420928312	2	5.18060677972787	2	5.06760708542935	2	5.04861639627265	2	5.15638704359407	2	6.19388101077554	2	6.25082733725312	2	5.47766689734463	2	5.32155140309437	2	4.71698648822672	2	4.6217879591903	2	5.24195445338023	2	5.50117784981066	2	7.50158869055353	2	7.43301613662942	2	5.36124945182562	2	6.86370369231697	2	4.4228677321939	2	3.99135370937129	2
3	3	4.34853210558068	3	4.14391158097934	3	6.73131782877333	3	6.42204135000855	3	5.00967760259537	3	4.73060412889371	3	5.14365778909315	3	5.08593526497109	3	5.06648869934554	3	5.18997186940372	3	6.18640617104833	3	6.26746588010678	3	5.44580321946335	3	5.30126288421598	3	4.97831209223784	3	4.97542614744642	3	5.320749361072	3	5.55405880378466	3	7.41163160128849	3	7.37930060198327	3	6.23194270802372	3	6.85450565572613	3	4.61576681984065	3	4.22737902572245	3
4	4	5.03507229145482	4	4.935565692794	4	7.10945751839306	4	6.97891397223498	4	4.99893891857306	4	4.73205310895392	4	5.10424133100438	4	5.10189019557916	4	5.09619019838049	4	5.1767635876261	4	6.1640317748193	4	6.24529656773658	4	5.44746064656605	4	5.33955848374096	4	5.12899539715772	4	5.19740298531454	4	5.25967359463453	4	5.45839571282512	4	7.41400758839375	4	7.38165352597551	4	6.15261944040892	4	6.85664549364326	4	4.76607198430754	4	4.51360729463059	4
5	5	5.82378519693526	5	5.67833930108619	5	7.17203893187033	5	7.45172325209974	5	5.02458066063759	5	4.75816341620611	5	5.09217256890332	5	5.11787460114036	5	5.09778320266029	5	5.25242960845302	5	6.12969761438902	5	6.2590645825929	5	5.46110459479522	5	5.30456631553882	5	5.33418969210155	5	5.32864586024772	5	5.31126175411435	5	5.46007678942665	5	7.34446480940801	5	7.34822241646021	5	6.11391784309272	5	6.83025498158637	5	4.957173546767	5	4.76112520928165	5
6	6	6.27208268605814	6	6.01558477779861	6	7.22494634637332	6	7.6253773970107	6	5.0640111196252	6	4.82269462209638	6	5.10898609432474	6	5.17862005392472	6	5.1290525117579	6	5.22603989328608	6	6.13343597318383	6	6.25093478837263	6	5.48855333110507	6	5.27116635514223	6	5.4733159754772	6	5.42274869073247	6	5.27689816415178	6	5.48785002382642	6	7.33705192816399	6	7.25748956570996	6	6.14481385746442	6	6.84877067816399	6	5.10930287322297	6	5.03631694241427	6
7	7	6.44126641454137	7	6.09353381716103	7	7.2050702791391	7	7.69054019258314	7	5.0307090136414	7	4.85035962890579	7	5.11218724676888	7	5.15302323703215	7	5.09000916738538	7	5.2144749683653	7	6.11316882561805	7	6.25483343417601	7	5.47994052988653	7	5.29892302560219	7	5.50382525849814	7	5.46508668379317	7	5.28019132349914	7	5.41811911542984	7	7.28172154845399	7	7.21438251341508	7	6.10793364730425	7	6.85302580249489	7	5.23459125553968	7	5.13022792859873	7
8	8	6.53127724663007	8	6.16869754500185	8	7.20615850274486	8	7.74007305912784	8	5.08002009212107	8	4.88806085012464	8	5.11295425262889	8	5.18263449876625	8	5.14713505989326	8	5.24493593400517	8	6.09000574063926	8	6.20787257404941	8	5.50486959928048	8	5.29971677000066	8	5.51823442325748	8	5.50492122478046	8	5.23083344707425	8	5.45557888071588	8	7.24687575271433	8	7.17975242306538	8	6.10887958715981	8	6.81120306855224	8	5.26226392400522	8	5.23475371303393	8
9	9	6.53533595407697	9	6.13536283809558	9	7.19847347923111	9	7.70859930398168	9	5.04674139478582	9	4.86644944090927	9	5.07504606743174	9	5.17146151881132	9	5.10808540468562	9	5.24819764505589	9	6.08174708135993	9	6.23573627264339	9	5.5203482766755	9	5.27853769599467	9	5.53525037433208	9	5.50831498924546	9	5.24663045833818	9	5.42238455540953	9	7.15542313657221	9	7.13653613564129	9	6.07196053143421	9	6.85837722736667	9	5.31985387452094	9	5.23795563603765	9
10	10	6.56278619850046	10	6.23634057904521	10	7.24935765306959	10	7.77144721082487	10	5.08470966156298	10	4.9542955317797	10	5.11771521032629	10	5.25957065718419	10	5.15190997775949	10	5.32403009363113	10	6.09566379781515	10	6.22563688322025	10	5.54614761156216	10	5.28013853614396	10	5.56415401248726	10	5.53601232441601	10	5.26076023975207	10	5.47288621024767	10	7.1816347793425	10	7.15067870412533	10	6.1010094594616	10	6.83186693695186	10	5.38942147286069	10	5.29151507937425	10
11	11	6.50319463561428	11	6.17827824775574	11	7.20518013209222	11	7.67946883347465	11	5.06358721243426	11	4.95738759900904	11	5.09347157930586	11	5.20510683251881	11	5.1692278958572	11	5.32733335412043	11	6.08744210897977	11	6.20558316176986	11	5.51344430055049	11	5.30793611623642	11	5.60852211723961	11	5.51340898054383	11	5.25153334271549	11	5.41525504616134	11	7.15012680129995	11	7.05963330300095	11	6.104793335344	11	6.83611082291928	11	5.33837322300604	11	5.2818506527615	11
12	12	6.50627610904636	12	6.13158442357866	12	7.17199733843237	12	7.69517715775408	12	5.07809301504847	12	4.97204286460292	12	5.04101342175414	12	5.22199578916583	12	5.19986314987127	12	5.31496198153545	12	6.06616827613194	12	6.14844391739073	12	5.56429415031928	12	5.31042179416769	12	5.6247839595028	12	5.50296755943122	12	5.27912972849203	12	5.40556828192333	12	7.14149287486608	12	7.05102063441171	12	6.08044638763735	12	6.85363413980991	12	5.35448452568337	12	5.24529307413276	12
13	13	6.52105611877172	13	6.10866614501551	13	7.17424511086724	13	7.63697054024409	13	5.14052252600591	13	4.97359159959412	13	5.05626557210568	13	5.26693583394561	13	5.17325168655443	13	5.37607992273045	13	6.06807491645123	13	6.17441161835341	13	5.59016576572967	13	5.27526689299433	13	5.6128726571409	13	5.53075258235281	13	5.25562684582043	13	5.41950441103157	13	7.07160348983086	13	6.96958719017177	13	6.0959407092251	13	6.81278967684837	13	5.36973670057749	13	5.27291720054633	13
14	14	6.48384950270689	14	6.04761793881855	14	7.13881060418607	14	7.5897176341485	14	5.10480179442208	14	5.03615883807198	14	5.05707828380089	14	5.25331280223019	14	5.18820258547817	14	5.36205579719353	14	6.08114270093444	14	6.16337137906911	14	5.60311415883019	14	5.30061390026558	14	5.60013430956228	14	5.49252260766738	14	5.24389872363551	14	5.40813375749126	14	7.07271670186971	14	6.98264186485055	14	6.06970840407997	14	6.79952910684109	14	5.37057694150417	14	5.24773615427908	14
15	15	6.47410871957107	15	6.06283573055192	15	7.1665194366905	15	7.62959653782492	15	5.14368612450004	15	5.08795199999402	15	5.08687159298774	15	5.2846633772937	15	5.2611967037521	15	5.4091566747943	15	6.08395125175584	15	6.17824711873574	15	5.59362805803825	15	5.29079358404015	15	5.64365020962711	15	5.49501165693161	15	5.25888347322631	15	5.43511707210101	15	7.07599715462727	15	6.98588326130756	15	6.11334940716423	15	6.83136135827576	15	5.41390091224244	15	5.34127736076231	15
16	16	6.39959463808968	16	6.0275247837108	16	7.09556889259297	16	7.58349487987492	16	5.16966635429615	16	5.08952798490948	16	5.03354529187346	16	5.27187186376699	16	5.19220365212525	16	5.44062056060206	16	6.02541764539235	16	6.16822377464913	16	5.57122739122652	16	5.29245704037741	16	5.6454488491017	16	5.50983223055895	16	5.23541366563288	16	5.41237680977102	16	7.05421470732912	16	6.8924147887708	16	6.08807519237119	16	6.77616728328408	16	5.37475069456998	16	5.26484904202846	16
17	17	6.41534309901283	17	5.99305621662155	17	7.12331558762324	17	7.58703724653679	17	5.17206771663201	17	5.12903205267554	17	5.04961971584973	17	5.30324560802025	17	5.20876588068657	17	5.42825568554643	17	6.01615796743	17	6.12300652986329	17	5.59803222463574	17	5.25807372454251	17	5.63441583091317	17	5.48628247252187	17	5.23785006791996	17	5.41492529622088	17	6.99734286112249	17	6.87175548614454	17	6.06364086529587	17	6.80801994990524	17	5.37726265861069	17	5.29337790865665	17
18	18	6.38983910476255	18	5.96823206127939	18	7.09893261598474	18	7.51426711465221	18	5.15989484153972	18	5.12903424217283	18	5.03587332203934	18	5.36109687029638	18	5.19461625445887	18	5.48780490296989	18	6.00410441993993	18	6.11102012695674	18	5.62221741168584	18	5.29492150424513	18	5.60709747324306	18	5.47324912499514	18	5.18752337799238	18	5.40271045576389	18	6.93716233864748	18	6.83587035541648	18	6.10451513051226	18	6.76495837689752	18	5.39091198470794	18	5.29339870888089	18
19	19	6.31717555134412	19	5.95955789529229	19	7.06669854571795	19	7.54325066396482	19	5.13871584993292	19	5.14461802556512	19	5.03902443746672	19	5.33549264742861	19	5.1978102697634	19	5.50608173555991	19	6.01998472287344	19	6.0666847199336	19	5.62572640139295	19	5.27361510568099	19	5.65162053557741	19	5.47666068264052	19	5.22854510812727	19	5.40610259020592	19	6.92947551827207	19	6.82818696919271	19	6.0947134816079	19	6.75485013656007	19	5.35337407794609	19	5.25760576465041	19
20	20	6.34371793251281	20	5.94803754107069	20	7.06779863805736	20	7.53225934870092	20	5.1638814250436	20	5.18255848670256	20	5.0535544857927	20	5.33631392193128	20	5.25509890576011	20	5.59623520688484	20	6.02089568418368	20	6.11576772193786	20	5.65076286319935	20	5.31129187436519	20	5.69349711385603	20	5.50359928912084	20	5.25448610005318	20	5.44366922826367	20	6.95463993751234	20	6.81726482074181	20	6.08198233364266	20	6.81330678245117	20	5.36781644462814	20	5.27140764500581	20
21	21	6.31919470288918	21	5.92410180760198	21	7.10558547441271	21	7.472725625432	21	5.15251270614748	21	5.20815192241303	21	5.05433384659426	21	5.42399427013048	21	5.22754852411439	21	5.55233202554615	21	6.04609979923845	21	6.08064616082168	21	5.62749860547843	21	5.28757520610073	21	5.63971389153406	21	5.47836385345852	21	5.23014951840324	21	5.43229728967468	21	6.88343039192567	21	6.78243321023611	21	6.09657172633051	21	6.8143566621173	21	5.36865310348432	21	5.29833421294984	21
22	22	6.29365521087046	22	5.89924863327302	22	7.08113517842957	22	7.5213033303106	22	5.12810112739431	22	5.20815703600944	22	4.99932360268728	22	5.38058458493914	22	5.2698054585719	22	5.62664463487776	22	6.04610089500911	22	6.09268721934245	22	5.62750116227663	22	5.31216137764565	22	5.62605437974916	22	5.49144333730764	22	5.25534786048996	22	5.40777248128669	22	6.90756583647263	22	6.73452246443228	22	6.08293266893125	22	6.82872294597761	22	5.35502208173657	22	5.27225267971153	22
23	23	6.29856478907204	23	5.91626711154228	23	7.1477639390418	23	7.61219142819417	23	5.11982945681012	23	5.28655355927004	23	5.03071159280729	23	5.38474635074013	23	5.34428166368744	23	5.76482226845575	23	6.06287401597461	23	6.13351486560995	23	5.64392241908917	23	5.35312227920325	23	5.72618967422775	23	5.52181738016891	23	5.28458914050709	23	5.51009337514767	23	6.92497238613548	23	6.77570580345245	23	6.19672499239206	23	6.96331839601101	23	5.44106602466001	23	5.31544776863318	23
24	24	6.31137627935934	24	5.92865713274999	24	7.28219393282444	24	7.77004311304815	24	5.14412442596569	24	5.31130655163179	24	4.97560515034894	24	5.41368442505517	24	5.41442428057736	24	5.95804409173956	24	6.1960889505894	24	6.26584665252632	24	5.789081049026	24	5.40225614291805	24	5.68511343663721	24	5.53484307763802	24	5.41056635805704	24	5.59583838989003	24	6.97308127214069	24	6.85950760082529	24	6.34662907904282	24	7.0925357713419	24	5.53661485615384	24	5.36758565047115	24
25	25	6.32611696822392	25	6.00508345478935	25	7.52893443762356	25	8.06399906907126	25	5.19434665850875	25	5.47403700769362	25	4.97703415125416	25	5.42976494575901	25	5.5567430815707	25	6.28708913233136	25	6.47666596577889	25	6.44821726444554	25	5.96016528021938	25	5.55137160753935	25	5.83738267150338	25	5.60177460923459	25	5.63902243589744	25	5.81823221476793	25	7.10773920515816	25	7.053346540212	25	6.64849682389019	25	7.46827371223865	25	5.66111678217859	25	5.55184988446468	25
26	26	6.38905512720056	26	6.16569510360012	26	8.11451628164946	26	8.59706495195303	26	5.26636229749253	26	5.7209072428594	26	5.01728061288811	26	5.50114324310425	26	5.88018521485334	26	6.92608962769024	26	6.94793777581898	26	6.90443451540842	26	6.33407500825491	26	5.84534005089501	26	6.00052917267691	26	5.74447845528082	26	6.01597057803777	26	6.28307771604478	26	7.41977661260041	26	7.32755812391245	26	7.24716015606281	26	8.1133968199766	26	5.93313370462979	26	5.7986425590554	26
27	27	6.5710826399834	27	6.52920646858595	27	9.08431935510965	27	9.74329260253614	27	5.42680879485862	27	6.16966057541552	27	5.06048446894121	27	5.63382312584367	27	6.36305659169973	27	7.80813710631307	27	7.78709441065505	27	7.73822619736296	27	6.90539339220409	27	6.46269282292928	27	6.29056262144704	27	6.00824228745738	27	6.78741237811286	27	7.10752177970574	27	8.00162822256027	27	7.94193909655574	27	8.27319421381159	27	9.30988110503137	27	6.45462029914738	27	6.30993082621818	27
28	28	6.85139615072853	28	7.12499415445769	28	10.7946635301168	28	11.5032716956103	28	5.6810570684321	28	7.02366703262063	28	5.0726916883808	28	5.74830603907832	28	7.18203939162919	28	8.96897895918405	28	9.25158884063388	28	9.14512638940173	28	7.99271634311112	28	7.44482987119631	28	6.82295106310929	28	6.43798202025874	28	8.09665245511373	28	8.54080834522961	28	8.98825345002854	28	9.03071262555687	28	9.94874144011319	28	11.2479805084927	28	7.36805007735074	28	7.23480433430988	28
29	29	7.35128346793012	29	8.17082715056774	29	13.4254622174226	29	14.4455805004742	29	6.11941633881271	29	8.38787672226326	29	5.08604660745601	29	5.99476772000829	29	8.61245528487525	29	10.2817127476415	29	11.4093817734583	29	11.2045883923783	29	9.82043330328838	29	9.14222938026801	29	7.6993595740252	29	7.24851771637986	29	10.151815708187	29	10.6755041374863	29	10.6285320711487	29	10.7572440187566	29	12.3226142819474	29	13.9798262370931	29	8.98000493723894	29	8.80098876689771	29
30	30	8.14932868267432	30	9.83134126037582	30	16.9088142173408	30	18.1748629308296	30	6.90229132748975	30	10.575506521379	30	5.17015872788885	30	6.56305072329947	30	10.6576245800577	30	11.6300344758817	30	14.3378361763293	30	13.9934108558727	30	12.5014613536007	30	11.632257542845	30	9.07280182553077	30	8.55988823230359	30	12.9192046961762	30	13.6878939652368	30	12.9865232922723	30	13.1372775369497	30	15.3041624667757	30	17.3815815782333	30	11.2939048478501	30	11.0248632376817	30
31	31	9.44347894296554	31	12.0863526758204	31	20.8274803696518	31	22.3848348180416	31	8.18304209157855	31	13.4916093802478	31	5.29288735417335	31	7.31712242199401	31	13.3232200251105	31	13.003761538499	31	17.4312332798125	31	17.0545883315066	31	15.844600346989	31	14.7706366636017	31	11.1414106754497	31	10.4568306288346	31	16.1238485045588	31	17.0149754030275	31	15.9194657655274	31	15.9084475321125	31	18.4169339585158	31	20.921461141975	31	14.2324753950622	31	13.9762139811973	31
32	32	11.0453525976872	32	14.8905366880833	32	24.1594086213238	32	26.0363370616317	32	9.91652145616392	32	16.7931910410993	32	5.45680700825938	32	8.60833675505887	32	16.4150185134019	32	14.3629526518787	32	20.5500148881379	32	20.0202517571471	32	19.3825765719849	32	17.9589247427825	32	13.7996390762962	32	12.9172784924376	32	19.2787722872191	32	20.4289081807248	32	19.08255124528	32	18.7401580481047	32	21.4350495493351	32	24.2610206312945	32	17.5132661767562	32	17.2416203378619	32
33	33	12.9531149363311	33	17.780167212487	33	26.8759446258743	33	28.8812712473457	33	12.1012755917109	33	20.3035443304734	33	5.78512615271771	33	10.3626691469608	33	19.4480299600696	33	15.6904138480583	33	23.3750662983731	33	22.6940962487891	33	22.8939491153719	33	21.0832590058942	33	16.6753383314114	33	15.7559316717415	33	22.3049228070902	33	23.6682907405436	33	22.1948624114866	33	21.4252787694872	33	24.122419658884	33	27.5542728159191	33	20.6139320729762	33	20.2955836051656	33
34	34	14.9959812045036	34	20.6921538066774	34	28.9938712753325	34	31.1690222142915	34	14.550010005086	34	23.477350095775	34	6.26807546661958	34	12.4711328185949	34	22.3778865540458	34	17.1304952723859	34	25.8727116764886	34	25.2113545114217	34	25.9934326034153	34	23.972806091869	34	19.6836118941813	34	18.6164984430698	34	25.0526808332558	34	26.5641421187303	34	25.125864122493	34	23.97768790808	34	26.7816320123744	34	30.4157046421724	34	23.5615028201778	34	23.3213927703267	34
35	35	17.0403699967679	35	23.3641652451128	35	30.9060535696609	35	33.0678887342818	35	16.9513661610566	35	26.4100028459199	35	6.98061651801516	35	15.0055659949696	35	25.0496782217013	35	18.3186069751846	35	28.0351756539991	35	27.2994026052353	35	28.9886607528527	35	26.5733637788641	35	22.5127049324778	35	21.4240611956201	35	27.4154633609376	35	29.218898693689	35	27.8326112608437	35	26.3560032504979	35	29.0108622790381	35	32.9806820533818	35	26.1768326280401	35	25.9376103778212	35
36	36	18.9702429552077	36	25.8679365683596	36	32.4996615605568	36	34.7738790773102	36	19.3299608845126	36	29.1527979176795	36	7.90582801747778	36	17.37793490418	36	27.3868726010306	36	19.4467632294067	36	29.9650467198829	36	29.276746821131	36	31.4734995702862	36	28.8873509647271	36	25.2365512347846	36	24.0917346851404	36	29.5350164429754	36	31.5037709680057	36	30.3926239848927	36	28.4431418687503	36	31.0309346077319	36	35.4280419598324	36	28.4848401402919	36	28.4833103049148	36
37	37	20.9178332921626	37	28.0989347703517	37	33.9196682388451	37	36.2940987649528	37	21.590771826683	37	31.5604569370919	37	9.1589133906385	37	19.8013025780387	37	29.4852850703448	37	20.5514274618416	37	31.6998800374607	37	30.9639266459294	37	33.79956443887	37	30.8933695832808	37	27.6620524721577	37	26.5006524484118	37	31.4777696280341	37	33.6646751609692	37	32.5531090850229	37	30.3501373499097	37	32.7644227252368	37	37.2840194826704	37	30.6029558342036	37	30.6770971663276	37
38	38	22.8141199256826	38	30.2302211159578	38	35.2663424634846	38	37.5344025393814	38	23.6683380909455	38	33.744669139162	38	10.5777221374893	38	22.2247317969988	38	31.4278389665037	38	21.5815679033082	38	33.1676720908885	38	32.4824494472054	38	35.8954740740616	38	32.813441933123	38	29.8682655826101	38	28.7787209300799	38	33.2186929799289	38	35.3218473527682	38	34.556856396264	38	32.0772335690288	38	34.347767171857	38	39.1402607702286	38	32.5708223513427	38	32.6618973785022	38
39	39	24.4451139186519	39	32.0298776231451	39	36.5085160527173	39	38.7809487688496	39	25.4442801865223	39	35.6117372468964	39	12.0536405834007	39	24.4632710917146	39	33.3473594038897	39	22.3462361653157	39	34.5924293994474	39	33.8978314264897	39	37.7306847659861	39	34.3693815208126	39	31.9013836372627	39	30.7341568970162	39	34.7756367265821	39	37.144733782574	39	36.276258417401	39	33.6295906679968	39	35.8412337139142	39	40.7581621776362	39	34.2432676502788	39	34.5085713698809	39
40	40	25.982795940025	40	33.787472629846	40	37.6839823302112	40	39.997369444928	40	27.1921436871181	40	37.4736293771611	40	13.5971930185847	40	26.466056084616	40	34.921442241096	40	23.2421957072943	40	35.8299164413022	40	35.2117723459768	40	39.3177732334901	40	35.9820767465498	40	33.7653393158099	40	32.672174613141	40	36.175982868047	40	38.5320244637401	40	37.9060160217641	40	35.0210377574933	40	37.0287236775657	40	42.3125387149797	40	35.8423798039404	40	36.1148355942944	40
41	41	27.4008436918273	41	35.2068168554465	41	38.8349960639599	41	41.0075089698553	41	28.7534381708626	41	39.0124228038867	41	15.159338372309	41	28.3761219356122	41	36.4644702015027	41	23.9663276816677	41	36.9818729874122	41	36.3078085358119	41	40.9057800443238	41	37.434060187166	41	35.3662581441782	41	34.1623089918108	41	37.3354363468669	41	40.0180335375007	41	39.4636746663514	41	36.2678851736549	41	38.0369803629601	41	43.47731839327	41	37.1659291869333	41	37.6285692940086	41
42	42	28.6104511868263	42	36.7634184074303	42	39.7538440038666	42	41.8974833644157	42	30.1293935630551	42	40.5152559827641	42	16.7140432816237	42	30.064316192895	42	37.8357764627747	42	24.7585609322987	42	38.0614539034992	42	37.3680766902407	42	42.265335832442	42	38.6895043630502	42	36.8561861531176	42	35.7039461466733	42	38.4190963157049	42	41.2226250799905	42	40.9505681673086	42	37.4912516251592	42	39.2222404308071	42	44.8585931913809	42	38.5162150708123	42	38.9722700986474	42
43	43	29.7715073625998	43	38.0245131085615	43	40.6721714931244	43	42.7961260264667	43	31.3086887497748	43	41.7563593552964	43	18.1789971096612	43	31.4826350967168	43	39.1741393958671	43	25.3404745015913	43	39.0085201896805	43	38.2489031630937	43	43.5601558512355	43	39.8104854183555	43	38.2178786995962	43	37.0043885204618	43	39.3916273062661	43	42.3266453491863	43	42.1567276963985	43	38.5357936867606	43	40.1398384956915	43	45.9823011901009	43	39.6815437486864	43	40.2543689340885	43
44	44	30.8958569225363	44	39.1835540253442	44	41.4076185413763	44	43.6006694343622	44	32.4068896772396	44	43.0611485404603	44	19.6191845027947	44	32.8719268414971	44	40.3074297683102	44	25.8862299701387	44	39.8824780198059	44	39.1534525676816	44	44.652727551651	44	40.8945651086405	44	39.4641079405012	44	38.1686659141899	44	40.4134140002733	44	43.4084401120193	44	43.377951497345	44	39.4840465266056	44	41.0129002358795	44	46.9902701342294	44	40.7606762417557	44	41.4038232294582	44
45	45	31.8233898933702	45	40.2371711796043	45	42.1247449527491	45	44.3501014462878	45	33.39043559198	45	44.1982828570699	45	20.9604990759348	45	34.0824372416673	45	41.4351252772946	45	26.4282358568461	45	40.6412326263728	45	39.9677968817587	45	45.6903521031964	45	41.8741536364462	45	40.540107259713	45	39.3277381110621	45	41.100645639396	45	44.410310831914	45	44.4478738615337	45	40.4627752341891	45	41.7431743882996	45	47.8905775951926	45	41.6560445869905	45	42.3511527769642	45
46	46	32.771688450349	46	41.3095465396931	46	42.7373024815337	46	44.9221830139094	46	34.3200978407063	46	45.2169083232328	46	22.2021104784525	46	35.1280065912395	46	42.3577266738309	46	26.9512845435546	46	41.3329907983983	46	40.6070342820303	46	46.5876435567761	46	42.773568919268	46	41.6374405468619	46	40.2577553091507	46	41.9333744440965	46	45.1468982283556	46	45.523338161114	46	41.2671696926892	46	42.4807738304436	46	48.6826426969186	46	42.5724446368172	46	43.3837679415462	46
47	47	33.5608111507226	47	42.2130869722651	47	43.2449630638132	47	45.6212946727571	47	35.1830899531394	47	46.1040911984241	47	23.3159766934295	47	36.153481405013	47	43.358778426241	47	27.365319338366	47	41.9817665237674	47	41.1915585317579	47	47.3804804069457	47	43.5058335645326	47	42.522287573283	47	41.2339786216122	47	42.6203057564288	47	46.0363445873854	47	46.398002030486	47	42.0049988774793	47	43.1023162360417	47	49.596854576881	47	43.3726632845256	47	44.2001292728994	47
48	48	34.2684936523438	48	42.9309933002178	48	43.743157019982	48	46.1419824453501	48	35.9583077063927	48	46.8712615966797	48	24.3758289630596	48	36.9112249521109	48	44.0463168804462	48	27.8715573824369	48	42.4624721820538	48	41.6935113760141	48	47.9726351224459	48	44.0930410531851	48	43.4340638380784	48	42.0920592087966	48	43.2458055936373	48	46.671876173753	48	47.0601096520057	48	42.6131820678711	48	43.7511766873873	48	50.1241302490234	48	44.1181505643404	48	44.9136411226713	48
49	49	34.8872501514603	49	43.7515560108541	49	44.1443563761982	49	46.4171410202608	49	36.706384024558	49	47.5124805794831	49	25.2846690479283	49	37.6430491863183	49	44.7850832881642	49	28.1827612578001	49	42.9938379624138	49	42.2464483539059	49	48.6215239433062	49	44.6187168129219	49	44.2295792021138	49	42.7990697436323	49	43.5837408560755	49	47.2193487797215	49	47.7673895268657	49	43.1626237911326	49	44.174265450267	49	50.8272675693977	49	44.8289219731583	49	45.8004316900795	49
50	50	35.5570475015923	50	44.3577224731262	50	44.5079657916657	50	46.8529046177055	50	37.372128439404	50	48.0938107439643	50	26.2349056647174	50	38.3433013208573	50	45.3597074253347	50	28.5996132712512	50	43.4750015350291	50	42.6039048041622	50	49.0928969791754	50	45.0831234677875	50	44.9773320330808	50	43.5267324845201	50	43.9821361812082	50	47.732380635763	50	48.4180474965225	50	43.6751978450633	50	44.6457369989139	50	51.1966056329089	50	45.3971237592083	50	46.2922170551777	50
[truncated: 63 more columns]

## Sheet: SLC2A4
Text	X	A3: NGT 348	X	A4: NGT 348	X	A5: NGT 444	X	A6: NGT 444	X	A7: GDM 246	X	A8: GDM 246	X	A11: GDM 337	X	A12: GDM 337	X	B1: NGT 233	X	B2: NGT 233	X	B5: NGT 456	X	B6: NGT 456	X	B7: GDM 251	X	B8: GDM 251	X	C1: NGT 237	X	C2: NGT 237	X	C3: NGT 364	X	C4: NGT 364	X	C5: NGT 468	X	C6: NGT 468	X	C11: GDM 347	X	C12: GDM 347	X	D1: NGT 238	X	D2: NGT 238	X
1	1	5.2146840389351	1	4.8145982201747	1	5.54100312827573	1	5.49357124904425	1	4.86103993501062	1	4.84256181653998	1	4.90980250953895	1	4.74564658388462	1	5.75313453928592	1	5.5575040262495	1	5.09981529880207	1	5.11345138559302	1	5.01283555597277	1	5.04620240380943	1	5.70793994116864	1	4.88389971224876	1	5.12425892463386	1	5.38059822302604	1	5.15345858600496	1	5.49684151994118	1	5.05682033690218	1	5.04564947280235	1	5.46311445533976	1	4.94824623795275	1
2	2	5.28619109865899	2	4.89597444099829	2	5.64393297957793	2	5.56139952595913	2	4.8831843920811	2	4.88849550823648	2	4.9868856529008	2	4.79949935063458	2	5.75206621334181	2	5.56888778192074	2	5.12174401155656	2	5.14661071195403	2	5.02333280336674	2	5.02201270733515	2	5.66814256704103	2	4.88303314906204	2	5.12332101353833	2	5.44915061743704	2	5.16388038572551	2	5.52980527364336	2	5.06877131678503	2	5.08546536929449	2	5.43633052709826	2	4.93501792995797	2
3	3	5.32240378791503	3	4.94295404481391	3	5.71319606683775	3	5.64168436190653	3	4.9407744878818	3	4.91184563479907	3	5.02582347892937	3	4.82683290063962	3	5.85601022266013	3	5.58122651890665	3	5.16747568781314	3	5.20341869488224	3	5.08043325852586	3	5.09165321153521	3	5.70684040700055	3	4.93237359425042	3	5.18279784873653	3	5.46067098466232	3	5.22076916971869	3	5.58634184786613	3	5.12022225816622	3	5.11254443047524	3	5.52656356254091	3	4.95958456144322	3
4	4	5.33732804057422	4	4.98090250672877	4	5.78559849032327	4	5.73659028172393	4	4.92032726776724	4	4.94963386625895	4	5.02849420324672	4	4.87049057234566	4	5.88512815701378	4	5.70848357261238	4	5.22753418914566	4	5.22892858981895	4	5.10601610906295	4	5.12922548677115	4	5.74869835060305	4	4.94731942371426	4	5.17360964715163	4	5.5215692756209	4	5.2121270290799	4	5.65731535583429	4	5.13582746954269	4	5.14243117976798	4	5.51660215508574	4	5.04856652493077	4
5	5	5.359503266179	5	4.99072280544812	5	5.8527895606228	5	5.74592985862472	5	5.01078684470858	5	4.98292374985677	5	5.09166776889082	5	4.90976728220434	5	5.8699653038107	5	5.71880101194345	5	5.23694771441295	5	5.295304557134	5	5.10410888923301	5	5.15058652213561	5	5.79831843105641	5	4.98257769309906	5	5.19550137377211	5	5.56582354844151	5	5.21018737328106	5	5.66658132349831	5	5.17264125116794	5	5.11339819922507	5	5.54038388699173	5	5.02204750397508	5
6	6	5.38461112234807	6	5.00330033601769	6	5.85380959615552	6	5.74695270933636	6	5.03474433577932	6	4.99551956181792	6	5.07955779545784	6	4.91064573693321	6	5.92302653440855	6	5.71980376601868	6	5.27217867609013	6	5.29622843600625	6	5.150779600013	6	5.13985231872396	6	5.79935004903956	6	5.00819954669362	6	5.1844885736449	6	5.57832839265007	6	5.23386237876116	6	5.6789043552839	6	5.18642642684182	6	5.12787562602455	6	5.52849965836083	6	4.98595430462078	6
7	7	5.38650562774603	7	5.06389824515351	7	5.87899661353049	7	5.80643183460029	7	5.03649380717451	7	5.09102589506072	7	5.15939738653631	7	4.95346015006344	7	5.97711919441519	7	5.83367524481219	7	5.29693997947266	7	5.35502919146747	7	5.19834951962517	7	5.18812840305164	7	5.8531139916166	7	5.08407682124843	7	5.23393423728386	7	5.63827979823447	7	5.25851239606292	7	5.70356273567056	7	5.22689082746208	7	5.22478157104486	7	5.56915603755503	7	5.04936738971439	7
8	8	5.39956756502766	8	5.1001089564966	8	5.86848114072841	8	5.79600106320418	8	5.03741740307741	8	5.08021843496671	8	5.14732591849289	8	4.95435630495166	8	5.92619686682113	8	5.80988547740063	8	5.3322914211045	8	5.33321525151665	8	5.17639668072888	8	5.21233171375261	8	5.85418164223529	8	5.09736960750795	8	5.24678232791357	8	5.69726768155087	8	5.23662537761349	8	5.71595027667206	8	5.20206554893317	8	5.21214888311736	8	5.58306247339921	8	5.05026842672679	8
9	9	5.4527897675378	9	5.06918294101652	9	5.95475274678125	9	5.82419398376896	9	5.08815951345267	9	5.08478048872372	9	5.21707131324481	9	5.02736370478764	9	5.98360867704238	9	5.83997037625348	9	5.33691115116993	9	5.34939500092614	9	5.2154184692486	9	5.19372359456836	9	5.8594426635173	9	5.11432654534994	9	5.25144202772266	9	5.70223568275618	9	5.27552242190852	9	5.74377194987897	9	5.232532565319	9	5.27124017916489	9	5.61392994968797	9	5.06715545699354	9
10	10	5.43473966395134	10	5.13425390280663	10	5.95980214394133	10	5.89826673039854	10	5.10567043748563	10	5.11438494233259	10	5.19836852504833	10	5.04928860359657	10	5.97708394799406	10	5.84601563884424	10	5.36545694882369	10	5.36631599395036	10	5.24404685016883	10	5.2461751120092	10	5.90480666928324	10	5.17053698337803	10	5.30525329711444	10	5.76556015377263	10	5.29254938117037	10	5.76017781793473	10	5.2526048194396	10	5.29264855492394	10	5.60781583268043	10	5.09862357213237	10
11	11	5.47991717498091	11	5.14259900990033	11	5.96949407462267	11	5.8848438571242	11	5.11397939201884	11	5.14618649949183	11	5.23288468379327	11	5.0986381581883	11	5.99982973431744	11	5.90533252416311	11	5.42009903087771	11	5.40926526226185	11	5.25257105455884	11	5.25468824450879	11	5.90144010660923	11	5.20372650982838	11	5.26616059665541	11	5.72851514763718	11	5.30118093282109	11	5.76956135874622	11	5.26112530494513	11	5.28763777023299	11	5.65573012364437	11	5.06982990723133	11
12	12	5.49001693239037	12	5.16426024882711	12	6.00203175066218	12	5.95168597268143	12	5.16983588665876	12	5.20291915776177	12	5.27002022046319	12	5.13789576835723	12	6.01063030799338	12	5.94049594607569	12	5.40661037269284	12	5.4300522709248	12	5.29641964597936	12	5.31091526636999	12	5.97697027063127	12	5.23889767784867	12	5.29998334872004	12	5.79605111621315	12	5.29920210204155	12	5.81281020682994	12	5.32368543185113	12	5.35368385114483	12	5.69238923131682	12	5.15441543350834	12
13	13	5.48090380978931	13	5.14352011342119	13	5.98215310876983	13	5.88586982983011	13	5.16111705169174	13	5.13533507233548	13	5.22077016008492	13	5.11327866446308	13	6.03999605053143	13	5.90636843509357	13	5.40956787418582	13	5.46725295861638	13	5.31077584068899	13	5.31383432647787	13	5.94135183519328	13	5.24177937842576	13	5.29092735838099	13	5.77598001054722	13	5.30209680308707	13	5.80460757600247	13	5.35243425187881	13	5.37022643474302	13	5.66964752006642	13	5.09540928382515	13
14	14	5.52219661137085	14	5.17173365739716	14	5.98753442099548	14	5.92575631700364	14	5.14262695927869	14	5.1869692488329	14	5.22545270834942	14	5.186550340233	14	6.04541518509355	14	5.97399490697619	14	5.46039667839489	14	5.4721770534881	14	5.30408590650312	14	5.34191692193892	14	5.99856949220253	14	5.27124368016677	14	5.31955156850157	14	5.83929275040583	14	5.31826088650439	14	5.82119964100211	14	5.33135966293968	14	5.41592791932956	14	5.73943796828396	14	5.16182260562605	14
15	15	5.54042235881774	15	5.16609334598049	15	6.02734385854189	15	5.95380049497408	15	5.20637152627394	15	5.15782741000131	15	5.27187600578464	15	5.20833919422644	15	6.07792936541854	15	5.9923820159354	15	5.45442852003667	15	5.47759612286315	15	5.33267400353313	15	5.37102258860492	15	5.9790863260977	15	5.32742619676166	15	5.34958002660083	15	5.82132400523702	15	5.34674672319552	15	5.86028002342343	15	5.35141305553248	15	5.39644132817072	15	5.68149082555618	15	5.14386440902686	15
16	16	5.5293012750654	16	5.1670162770826	16	6.04002236008661	16	5.94338597922219	16	5.17263855978743	16	5.18224985570621	16	5.28588977092205	16	5.20928050039812	16	6.06599266046937	16	5.99347106399129	16	5.44393473063074	16	5.45577472281538	16	5.32218137903491	16	5.36035827448294	16	5.99311519263974	16	5.30360267894237	16	5.32662630914574	16	5.85719587647495	16	5.31341302741674	16	5.88404339281572	16	5.36527089155481	16	5.41100936086662	16	5.74714819986102	16	5.16947587431293	16
17	17	5.53941856265248	17	5.14158653548868	17	6.02623157841229	17	5.96420847506784	17	5.20538627562702	17	5.22727067586974	17	5.28393860695366	17	5.22109951031743	17	6.08982783930739	17	5.97882091473655	17	5.52226194033696	17	5.49935772150608	17	5.37750133905399	17	5.40491982102792	17	6.05569661862523	17	5.33878387617675	17	5.3962961769095	17	5.88987972225104	17	5.37993824522902	17	5.89320044813228	17	5.41493321453556	17	5.43624039814949	17	5.73211236784469	17	5.19229093290114	17
18	18	5.57064274993837	18	5.21884060511392	18	6.05704414326521	18	5.96024680488647	18	5.21200189623382	18	5.21040526196724	18	5.34281017782851	18	5.26889585165323	18	6.12361907989302	18	5.98635426988612	18	5.49476589414375	18	5.51776255566133	18	5.36137624855469	18	5.40012373483144	18	6.0633620749529	18	5.38271494675509	18	5.42696749493015	18	5.90893691149835	18	5.36389212559672	18	5.92341195340823	18	5.44765444203345	18	5.48399415671331	18	5.71348122722224	18	5.19885183901044	18
19	19	5.60801016774031	19	5.2551736028357	19	6.03494495151989	19	5.93829226810649	19	5.21294350257357	19	5.22309512559874	19	5.29156391203521	19	5.28360493977576	19	6.12471506116891	19	6.02483734092513	19	5.5072556644339	19	5.50733745131247	19	5.38528786277576	19	5.40108070109482	19	6.06444922140932	19	5.37128532536641	19	5.40407354636316	19	5.8983837369102	19	5.39916633364898	19	5.90172729540359	19	5.43568486803947	19	5.53948385324518	19	5.74038812213299	19	5.2245381788291	19
20	20	5.56862586262847	20	5.20514761717588	20	6.02007319753118	20	5.95809440076531	20	5.25636065468682	20	5.23197507735641	20	5.31475386687618	20	5.2944540271486	20	6.09532198234719	20	5.98420280437891	20	5.53872613281951	20	5.45867047563556	20	5.39381856989925	20	5.45638930677729	20	6.07411674095008	20	5.36836826237291	20	5.40111616277429	20	5.89514023632485	20	5.384785681552	20	5.88716826814354	20	5.43271689778565	20	5.49561287267735	20	5.78901704675799	20	5.22166859989712	20
21	21	5.58677565268724	21	5.24619879980902	21	6.08459247342659	21	6.03367881420921	21	5.28519490268863	21	5.27292956313855	21	5.34662770379194	21	5.36887924126253	21	6.16718526508891	21	6.01560518294502	21	5.52167465756307	21	5.56740624289427	21	5.39963326342788	21	5.42731687647565	21	6.10665642294319	21	5.38657873684769	21	5.38305028024911	21	5.90152951536635	21	5.4478177086233	21	5.93899370774551	21	5.46448668406194	21	5.54243693392017	21	5.76937085446294	21	5.27685608068202	21
22	22	5.60698281111004	22	5.24239130703781	22	6.04540894824095	22	5.99477263493405	22	5.25823221966792	22	5.25736633663142	22	5.3427516207124	22	5.35126249907395	22	6.16272206676819	22	6.0237137099667	22	5.54065734858638	22	5.54051840537004	22	5.43014343887275	22	5.42336675202687	22	6.07627166685921	22	5.39505941051713	22	5.42691136325672	22	5.9437219174208	22	5.4552564723739	22	5.96875248587085	22	5.44757163049054	22	5.57929118554902	22	5.82990628723706	22	5.24824286074745	22
23	23	5.621135535415	23	5.2678711026234	23	6.082383751528	23	6.04303436327823	23	5.28327651082573	23	5.25923339821566	23	5.37077520865366	23	5.33944689254272	23	6.19103581310375	23	6.02589344199527	23	5.50817398030388	23	5.4968472184806	23	5.42063854103665	23	5.46031305636244	23	6.10443693392118	23	5.35980338299866	23	5.45278175454176	23	5.98075831690866	23	5.45726005072748	23	5.91411211896715	23	5.4495595996391	23	5.5676739683026	23	5.793175591825	23	5.25017039431722	23
24	24	5.62112236395563	24	5.29148025030897	24	6.08236780712982	24	6.01995865969714	24	5.27168146717213	24	5.28274029378244	24	5.37076896954133	24	5.36691458458892	24	6.16492235505117	24	6.0632920677889	24	5.5426509684389	24	5.58820550052122	24	5.45504412599719	24	5.47194761439415	24	6.09144987498261	24	5.39699785117207	24	5.42888838062769	24	5.91100850719882	24	5.43438365212369	24	5.97093448792294	24	5.50127178897678	24	5.60852386306847	24	5.80611863035989	24	5.2625449803951	24
25	25	5.63529297114669	25	5.23437070316095	25	6.06137803069123	25	6.04519900308807	25	5.28515537398853	25	5.30818257551288	25	5.30743603786972	25	5.35512672105686	25	6.16715891262217	25	6.05299863975557	25	5.54466129015836	25	5.57879674989735	25	5.46849746015037	25	5.46224811136143	25	6.11960519291346	25	5.39892798819974	25	5.44278196027609	25	5.94803329732148	25	5.43632387221118	25	5.96169982526728	25	5.45145989692042	25	5.5969171914643	25	5.83409632693615	25	5.30155978453087	25
26	26	5.60899699575372	26	5.24425918199902	26	6.08237612594626	26	5.98539883001504	26	5.24853574688597	26	5.30624060361953	26	5.37074643941346	26	5.38063300613986	26	6.15188607644864	26	6.03833423198734	26	5.5771165182013	26	5.57678792495176	26	5.45504655231866	26	5.49526179071331	26	6.09143185088031	26	5.44658042350007	26	5.47665467803208	26	5.94584563076239	26	5.45722504237494	26	5.94817281966261	26	5.50123088812927	26	5.60851415778261	26	5.83199430890911	26	5.27488247841633	26
27	27	5.6727054423821	27	5.25891995811926	27	6.08568703072343	27	6.02322868737546	27	5.2976869545793	27	5.33262244019341	27	5.38672969907632	27	5.38356058737193	27	6.19436696191751	27	6.05405556428286	27	5.5456510445299	27	5.56835572882219	27	5.49243993192014	27	5.47487872494102	27	6.14666590038669	27	5.44952756533507	27	5.46767001889074	27	5.96072942093915	27	5.48307305316944	27	5.99688462266886	27	5.50419630286204	27	5.63883083581196	27	5.80923977768665	27	5.26535806160802	27
28	28	5.65849305555605	28	5.26879509216096	28	6.08345047091879	28	6.0440925661444	28	5.30732616476279	28	5.35417617439306	28	5.39780171189041	28	5.36784299951124	28	6.17908912561287	28	6.06433591382591	28	5.61262172400676	28	5.53203522833507	28	5.51341815726635	28	5.47287391299741	28	6.11848874094678	28	5.3979237433054	28	5.50155406896048	28	5.92364409275119	28	5.48108607253775	28	5.97197338660802	28	5.5151317972785	28	5.66401289700325	28	5.84597317719324	28	5.28820016722475	28
29	29	5.6504569527713	29	5.3198699929055	29	6.08785929568866	29	6.02539981174881	29	5.31117900935696	29	5.36982571499661	29	5.4278711881709	29	5.33049338547425	29	6.17051158656073	29	6.06874197672101	29	5.59366459654153	29	5.59324966634617	29	5.48291847844526	29	5.52352786319265	29	6.09695306682651	29	5.42666143767656	29	5.51747286595211	29	5.99778058695543	29	5.49650085064298	29	5.93075825859298	29	5.51910968924787	29	5.68176128503554	29	5.8372574165428	29	5.3044124554018	29
30	30	5.63626239181079	30	5.30612404689101	30	6.09724745636954	30	6.03474056020491	30	5.30925223550707	30	5.37964757715519	30	5.4128316933113	30	5.3560557635414	30	6.14216505428256	30	6.05406943651619	30	5.61464043532995	30	5.57977465768833	30	5.48095372272235	30	5.47488219299935	30	6.10774526894252	30	5.39990519948795	30	5.47961713304094	30	5.96070791897749	30	5.46016930232885	30	5.97414178973491	30	5.46538318122618	30	5.67974802843825	30	5.83516836900499	30	5.26536950620052	30
31	31	5.64941696787228	31	5.30708114215169	31	6.07512580889116	31	6.02428734386934	31	5.33336407774047	31	5.38058262094678	31	5.42685178450485	31	5.38451854015342	31	6.22159528241155	31	6.09255388015393	31	5.673145909179	31	5.60359630555103	31	5.52784711754126	31	5.51081967963388	31	6.18671069665213	31	5.45045724055224	31	5.52841112605716	31	6.00829392157447	31	5.51831377802637	31	6.02066048467972	31	5.56990182632179	31	5.68072707161668	31	5.83618876947065	31	5.27868889796191	31
32	32	5.67368286193584	32	5.31888265613492	32	6.08672301720657	32	6.02427693780817	32	5.31020087929319	32	5.39237268826271	32	5.49216404002069	32	5.37075270868829	32	6.1954823124887	32	6.06760153292126	32	5.67313307503688	32	5.66078385536693	32	5.49339334271465	32	5.49917356283093	32	6.12179699327945	32	5.43808200572934	32	5.49253588327349	32	6.00830294016083	32	5.51832453095625	32	5.96377262942578	32	5.51811745033879	32	5.68073539646563	32	5.8621047179685	32	5.29107141702764	32
33	33	5.68995149107028	33	5.34637759553661	33	6.09114078185178	33	6.04018628043765	33	5.33722819537669	33	5.3962574121152	33	5.509194430843	33	5.40214978132813	33	6.17385680214563	33	6.12199701066333	33	5.64272888134442	33	5.65345143127004	33	5.50886709628231	33	5.52651122748074	33	6.11327109742181	33	5.40479240912301	33	5.48458393983695	33	5.97776014322093	33	5.48800932419001	33	5.99090003978567	33	5.4962263588886	33	5.68488006166227	33	5.85342091277552	33	5.23295981502029	33
34	34	5.63932058319792	34	5.34441792170087	34	6.12371001206284	34	6.08411585538748	34	5.31210509802883	34	5.40607919486239	34	5.48105777069899	34	5.35892333361173	34	6.23691628015586	34	6.11973761880026	34	5.74418996095842	34	5.67421192314654	34	5.49536747770068	34	5.50113522060866	34	6.13698879834623	34	5.45242655888193	34	5.55433572639409	34	6.01044961282474	34	5.53173770829265	34	6.02281025160876	34	5.52009604215364	34	5.71005090512871	34	5.85127142878259	34	5.29298882293898	34
35	35	5.63623326012079	35	5.3415013631367	35	6.15516680497172	35	6.14994945801606	35	5.3439106232604	35	5.43838642794138	35	5.46500169480959	35	5.39724554555263	35	6.19436210663584	35	6.11641125310418	35	5.7525415324234	35	5.68252143468688	35	5.52679729221019	35	5.5447722385484	35	6.12069916042669	35	5.42467303168235	35	5.51544529686988	35	6.01882633412797	35	5.56307561001071	35	5.98541297931607	35	5.5300208524304	35	5.70694905035884	35	5.82219991167582	35	5.27774457874897	35
36	36	5.69894203180376	36	5.39064334574309	36	6.19216913871438	36	6.22133637231354	36	5.36897365098339	36	5.44031215539978	36	5.50613097803671	36	5.44040582693218	36	6.2096336755326	36	6.11857315036719	36	5.80059125637777	36	5.73023387453035	36	5.56318977773641	36	5.62844865276856	36	6.18780473916783	36	5.48863521737435	36	5.56524430668034	36	6.06752840997905	36	5.58790102184623	36	6.06716413179751	36	5.63550003756853	36	5.77713208841767	36	5.87608738910623	36	5.32913549518608	36
37	37	5.67983297402681	37	5.39554337053356	37	6.19775344232878	37	6.2731503633231	37	5.38544336111957	37	5.43348386178646	37	5.52421726823007	37	5.40405958901936	37	6.17606304185998	37	6.1366748802761	37	5.88646508232218	37	5.72396243824903	37	5.53375091873069	37	5.62189803382742	37	6.1934552261242	37	5.41909813703906	37	5.54636742296085	37	6.10799927079363	37	5.58148549530029	37	6.08406565844233	37	5.69247864695637	37	5.80967778665642	37	5.88144042660395	37	5.32160314827718	37
38	38	5.66558919116804	38	5.45262733927842	38	6.23024096124628	38	6.37466735644068	38	5.39501853931867	38	5.45504295031541	38	5.53522846271163	38	5.42956257552452	38	6.21301892848455	38	6.14689248753823	38	6.03386938294505	38	5.80183361082677	38	5.57766844722302	38	5.63150022983926	38	6.15221662061558	38	5.45436780108895	38	5.61611342276406	38	6.18723829452611	38	5.65951562509331	38	6.17284876443168	38	5.76800915526177	38	5.91667875053033	38	5.840409450768	38	5.30727621527205	38
39	39	5.67257434977713	39	5.45943580799149	39	6.30568539189108	39	6.51870185802341	39	5.40164616477095	39	5.49709059814424	39	5.54323554190119	39	5.41083305129418	39	6.19431494104252	39	6.15377403274532	39	6.30432175135468	39	5.81927148321972	39	5.53807819235469	39	5.75473195806631	39	6.19854458498504	39	5.46177223889021	39	5.68269795885601	39	6.32118830624976	39	5.73430405406941	39	6.25814455465523	39	5.91798213393072	39	6.07481882952052	39	5.89985598024921	39	5.31477928007184	39
40	40	5.71619141058364	40	5.60813665814578	40	6.40637214740121	40	6.81543329330684	40	5.44314807694154	40	5.57467599297587	40	5.5502180385282	40	5.45887208939716	40	6.22831112741546	40	6.17405317957269	40	6.72665905117299	40	5.97510945429442	40	5.59095698869148	40	5.85544903195921	40	6.2323982177958	40	5.481068427902	40	5.88140986891887	40	6.65532769128089	40	5.87875343379485	40	6.50507694269538	40	6.21042307526142	40	6.3417218086576	40	5.92031119101989	40	5.32151633667182	40
41	41	5.7029388763617	41	5.81972859860572	41	6.52088146906351	41	7.33336911599998	41	5.44196561913666	41	5.58538847526253	41	5.57526287105896	41	5.41640389326345	41	6.25332735026883	41	6.12293081575165	41	7.55405139110849	41	6.16798341836027	41	5.58974840454724	41	6.00621747385821	41	6.27025393032509	41	5.49242317309933	41	6.11958605076289	41	7.14312232749875	41	6.11765154479265	41	6.87935389662574	41	6.75315897575752	41	6.76333769902309	41	5.90625087101374	41	5.29568960973305	41
42	42	5.72924175960142	42	6.10540012609745	42	6.73166714432738	42	8.19009664440697	42	5.44358320677414	42	5.74042338747321	42	5.64249045686977	42	5.47307255789507	42	6.2817416390378	42	6.15010510439849	42	8.80012347256747	42	6.50129053191351	42	5.56842775773087	42	6.30047064865465	42	6.27252612998515	42	5.4569754593207	42	6.62455621409231	42	7.8911465587748	42	6.54298225339157	42	7.48506123124578	42	7.62352031279963	42	7.59812851861709	42	5.92136709798863	42	5.30995693627281	42
43	43	5.83735679890936	43	6.65949464833816	43	7.14748976728689	43	9.68873839185771	43	5.46516106933585	43	5.91581296087656	43	5.71960900986344	43	5.45773485736695	43	6.29364970856636	43	6.19883824014936	43	10.5593636480978	43	7.07088303976028	43	5.6013004178469	43	6.8249415948187	43	6.28436572824275	43	5.50542220842324	43	7.35326799663194	43	9.25229617112873	43	7.25070598808841	43	8.54205153608038	43	8.94315657197799	43	8.87910419157211	43	5.89431493492524	43	5.33366718345083	43
44	44	5.93420243686316	44	7.66370838087739	44	7.97061032408836	44	11.9734871967966	44	5.48731365479159	44	6.41003906961161	44	5.88906456903308	44	5.58072190041955	44	6.306695062127	44	6.1861554118527	44	12.8031727944419	44	8.13306956235883	44	5.61174836817517	44	7.75937963143387	44	6.28436225577854	44	5.48015516981361	44	8.66962917682441	44	11.348534616768	44	8.40573786986578	44	10.3174210929455	44	11.0800895202386	44	10.9391033061771	44	5.92021951796463	44	5.34582532240469	44
45	45	6.07958131815586	45	9.1406300559079	45	9.22310872042105	45	15.1929323896883	45	5.46270499539701	45	6.97482842915453	45	6.16292670973693	45	5.64832209751328	45	6.31979389163654	45	6.16098143528402	45	15.1383494191951	45	9.78969751091987	45	5.56422943163328	45	9.04428306381529	45	6.25835141533419	45	5.52931067873975	45	10.4885545468235	45	14.5746865270433	45	10.0297121539403	45	12.9577988479375	45	14.006981686546	45	13.8586269034215	45	5.93315028020619	45	5.29589614845159	45
46	46	6.41791381280791	46	11.3598301224567	46	11.2397574338712	46	19.2625355942433	46	5.47129150756001	46	8.05600291850931	46	6.57910065537918	46	5.79710682186318	46	6.30556526076694	46	6.17206143471464	46	17.5613896485669	46	12.3931673869062	46	5.6069558559836	46	10.9695126436355	46	6.28321637018603	46	5.51510883158964	46	12.9512994396289	46	18.927186970637	46	12.1318216018803	46	16.5967016544888	46	17.6687165397404	46	17.4706525695403	46	5.9190244430987	46	5.30684982050362	46
47	47	6.94558626335925	47	14.4798547659642	47	14.2578906733051	47	23.8060009538611	47	5.50862010919336	47	9.73579571252848	47	7.36876947193614	47	6.0897776118255	47	6.29819134060222	47	6.20233104722712	47	20.0274892479791	47	15.9735111612709	47	5.6552805409292	47	13.1768361514925	47	6.28891173560875	47	5.55661280564495	47	15.4896136767335	47	23.9796668987209	47	14.3397293945754	47	21.0992099550028	47	21.831721901663	47	21.4727960656806	47	5.92426051122486	47	5.31098752724568	47
48	48	7.78988592405017	48	18.1555860759541	48	18.2753902583078	48	28.3685547508377	48	5.49023503893516	48	12.1534900187711	48	8.59078965480794	48	6.59249900726415	48	6.31976333395145	48	6.18495741169874	48	22.529665900717	48	20.4436288604468	48	5.64789290093639	48	15.5964077296587	48	6.33629643056903	48	5.57656709698703	48	18.1107371171467	48	29.3083507997357	48	16.6157815464651	48	26.0800591570115	48	25.9723460950523	48	25.6860289197043	48	5.99752351630549	48	5.34339390296177	48
49	49	9.22394519929379	49	22.2592268374535	49	22.9695830314501	49	32.8039780818194	49	5.53462239202497	49	15.3109914099847	49	10.5127480674168	49	7.38976299016044	49	6.34704901415061	49	6.21062724985397	49	24.9230847927458	49	25.2500974822619	49	5.66849837802373	49	18.005222271649	49	6.32445236645392	49	5.55188749229318	49	20.7588722239428	49	34.5082811421507	49	21.7703359898998	49	31.0011113769161	49	30.0045388511091	49	29.5786818909823	49	5.95939262087018	49	5.38043574915581	49
50	50	11.3634919956214	50	26.4232928845447	50	27.6655914637131	50	36.8368565420588	50	5.48615130627893	50	19.082127914043	50	13.0631294100858	50	8.68284960360806	50	6.33515403548636	50	6.16130521041957	50	27.2490668140442	50	30.1732347038178	50	5.67756745389436	50	20.531559162645	50	6.31263665467783	50	5.52725867430396	50	23.4320598686038	50	39.3261112710025	50	24.4054504407454	50	35.7879944290209	50	33.7140443774928	50	33.3088551875528	50	5.90824572676456	50	5.33049229529775	50
51	51	14.3886042524104	51	30.4648247462227	51	32.3227896872859	51	40.5059050303079	51	5.50633225958879	51	23.1095550623466	51	16.5530768009249	51	10.7177535955823	51	6.36127019549293	51	6.1981440650483	51	29.3980270957761	51	34.7944479143901	51	5.70875108406901	51	22.9959878730823	51	6.33859927603523	51	5.58849454238993	51	26.1732458152918	51	43.8809985641077	51	26.7960041343398	51	40.1251097274725	51	37.1328318150231	51	36.7058554212895	51	5.93369840527806	51	5.36607713516731	51
52	52	18.11217193936	52	34.2809667802627	52	36.6298582496771	52	43.7781869643182	52	5.52458152972616	52	27.3625874238702	52	20.4017481640498	52	13.3397824123921	52	6.37202739284231	52	6.20773747143801	52	31.4666845449496	52	39.1154536902838	52	5.74946872964303	52	25.4159906565933	52	6.32328441266485	52	5.59808943018785	52	28.7244323293286	52	47.8469510675233	52	29.393640076784	52	44.2638402534008	52	40.2387541940701	52	39.856233092155	52	5.95702624965153	52	5.36254801556837	52
53	53	22.2622537636905	53	37.684528834555	53	40.5105903907155	53	46.7823454694995	53	5.48911196217709	53	31.2939112199724	53	24.4875109434012	53	16.7011533647695	53	6.34818328357136	53	6.27180510042531	53	33.3052341765141	53	43.0417076755198	53	5.73716476585319	53	27.702510214019	53	6.33860969721051	53	5.57449334602345	53	31.188562864282	53	51.6256686626235	53	31.8521694114631	53	47.8995454815794	53	43.1147892935511	53	42.4757878359605	53	5.90684859453149	53	5.35056799473724	53
54	54	26.6877729555847	54	40.837765107917	54	44.1116972912556	54	49.5553077282265	54	5.48959182218306	54	35.0575952744228	54	28.5291248569269	54	20.3993787752442	54	6.39091518352865	54	6.22450119708074	54	35.1058146101506	54	46.5443102273795	54	5.77216339956338	54	29.8791383545594	54	6.31603229573286	54	5.56438503903103	54	33.5167091704179	54	54.8333869857553	54	34.1696026464257	54	51.1712421594504	54	45.5084091941211	54	45.0237550992045	54	5.93559878127144	54	5.37681426988485	54
55	55	30.8963517316847	55	43.7850222407861	55	47.2844206096778	55	52.0456275666891	55	5.5412705895936	55	38.5403021758069	55	32.3898685166649	55	24.3738968562628	55	6.38624635912999	55	6.25679092786185	55	36.7350737666164	55	49.735536242774	55	5.77699472567083	55	31.8187083948836	55	6.33743270998803	55	5.5844995027151	55	35.6699395761126	55	57.8187831336553	55	36.2941046775268	55	54.2066870146514	55	47.8178545893269	55	47.2136583922803	55	5.94385191204113	55	5.35913005069967	55
56	56	34.955977742726	56	46.2212400611707	56	50.498073872288	56	54.3773388229532	56	5.53362279180542	56	41.7285642401452	56	36.062429852668	56	28.0636836127288	56	6.3801251756042	56	6.27552111541503	56	38.1322200750289	56	52.5946555512325	56	5.80416935679	56	33.6062718906672	56	6.31830135836779	56	5.60244070347494	56	37.5533249007595	56	60.4206870169705	56	38.4742784393181	56	56.8629696124001	56	49.8001886937419	56	49.2992451983301	56	5.97596067131664	56	5.40100376050136	56
57	57	38.6510428870495	57	48.5778428427461	57	53.0848044545017	57	56.3061264291276	57	5.51108172459326	57	44.5655722679088	57	39.3473275819415	57	31.757739432539	57	6.34352579463985	57	6.35208647855911	57	39.551737080802	57	55.183383465002	57	5.7926012488853	57	35.348011541362	57	6.34697894862691	57	5.60508610110535	57	39.4533659293445	57	62.9504945536328	57	40.3196396617625	57	59.3290399227988	57	51.6977612218824	57	51.2222617790168	57	5.91399064995979	57	5.35384970980333	57
58	58	41.995059750825	58	50.8502173857337	58	55.5925509617931	58	58.2709623927663	58	5.57434650816157	58	47.3183554100148	58	42.2483794833138	58	35.157342734341	58	6.37775232253594	58	6.43466904507942	58	40.751825583717	58	57.5538394936635	58	5.82111296266094	58	37.0513961285551	58	6.32900052211014	58	5.59925556819605	58	41.0841030187006	58	65.1380052848081	58	42.0413132769369	58	61.6478562876724	58	53.5378155705557	58	52.8838265797124	58	5.9731437985897	58	5.38444707486639	58
59	59	44.9979345730804	59	52.8428452619074	59	57.8618611333785	59	59.8890604030928	59	5.58135777418298	59	49.6808883839949	59	44.970283721327	59	38.26166741668	59	6.38729464915701	59	6.55564387265395	59	41.9250440065946	59	59.5812327801055	59	5.85083686161536	59	38.3499361608251	59	6.37754459756136	59	5.60809677309902	59	42.605549531616	59	67.0806884557201	59	43.7223993922064	59	63.7083794599562	59	55.1265443926105	59	54.4371461313467	59	5.9696125542866	59	5.36816970716433	59
60	60	47.8900969493219	60	54.5086103829739	60	59.6967216340922	60	61.4467176412536	60	5.54514036897368	60	51.7632670820926	60	47.545358912969	60	41.0686262638001	60	6.40037530837341	60	6.66767359119138	60	43.0055753765754	60	61.5600889124226	60	5.81474833160707	60	39.8091369138833	60	6.32551166936864	60	5.60762955707379	60	44.0177438366935	60	68.9192839056556	60	45.2204308338626	60	65.4722592515759	60	56.5243269070153	60	55.8009750671864	60	5.98236251487399	60	5.40455697753076	60
61	61	50.5059254339885	61	56.1340745108465	61	61.7164065992301	61	62.9578584693596	61	5.54680744788597	61	53.8752786277935	61	49.7815454442243	61	43.5414929413699	61	6.35142312493238	61	6.99600639798459	61	43.9719635398427	61	63.3216694925388	61	5.81654878092889	61	41.0337148972578	61	6.34195137039675	61	5.62261867328504	61	45.3349953127536	61	70.5519228209465	61	46.6066878411333	61	67.1476466161426	61	57.798139301974	61	57.1687187605881	61	5.95940468011056	61	5.43151841392497	61
62	62	52.6987530236226	62	57.6904868021774	62	63.4707870460186	62	64.2742428319739	62	5.57184071294358	62	55.753862463379	62	51.8499615931197	62	45.9620726537956	62	6.36781984544271	62	7.42480442932942	62	44.8703755327929	62	64.982147682262	62	5.86447692921796	62	42.1075858556065	62	6.39741835159472	62	5.62517324692738	62	46.5097865523964	62	72.2798900374928	62	47.8913385745879	62	68.7336611405343	62	59.1254089154955	62	58.401429608028	62	5.98841828293915	62	5.45862122802986	62
63	63	54.8618669414766	63	59.0376893482319	63	65.0405676187259	63	65.6030032068122	63	5.60653734200115	63	57.4248705457657	63	53.8749417942107	63	48.0920381336337	63	6.36877360108079	63	8.05139808600809	63	45.568741037181	63	66.4827625206645	63	5.89887894064858	63	43.2255534393789	63	6.38548539407768	63	5.65053588125577	63	47.6207466500106	63	73.4462544641356	63	49.1943597975774	63	70.1591566388043	63	60.1595498417501	63	59.5182020909279	63	5.9893023733858	63	5.49617822329985	63
64	64	56.7690760834291	64	60.3314547246549	64	66.5151021573644	64	66.5936591010149	64	5.55403019538763	64	58.949911136412	64	55.5127765827134	64	50.1269138604281	64	6.37580447781318	64	8.94385106507314	64	46.4129646309896	64	67.852682991453	64	5.85792370647488	64	44.0385505682672	64	6.36659993253655	64	5.59508160552463	64	48.6190920285593	64	74.7534843187597	64	50.1447335932047	64	71.4502562999099	64	61.0885237086757	64	60.4465240505655	64	5.95771490502097	64	5.5526422856234	64
65	65	58.4860256163449	65	61.4436941109313	65	67.9543497698844	65	67.781063688283	65	5.58579337375633	65	60.3520551575878	65	57.100387244871	65	51.8561294803028	65	6.37308433453983	65	10.1524138681137	65	47.1087422373527	65	69.0403251618336	65	5.90075568071548	65	44.9914373176633	65	6.40312580390336	65	5.65445467660462	65	49.5228144393279	65	76.1233228833011	65	51.0526485289707	65	72.6533938754374	65	62.0235060718892	65	61.392961050669	65	5.96828072808531	65	5.7484658357036	65
66	66	60.1310723590538	66	62.575241145568	66	69.1446698208346	66	68.5131701093447	66	5.59114369341079	66	61.6782152154845	66	58.5235320527503	66	53.4278679226363	66	6.35334852186481	66	11.8145424141862	66	47.5970241104261	66	70.2722910445646	66	5.84876343791236	66	45.7532521570241	66	6.37087171105812	66	5.62246982813816	66	50.4393876364707	66	77.2199896995279	66	51.9096357202397	66	73.8150479923089	66	62.9065786066395	66	62.1424270662763	66	6.00056315016255	66	6.01497674702075	66
67	67	61.5186138139527	67	63.6045812696494	67	70.2247134756078	67	69.4361846106883	67	5.62412740292663	67	62.8682779434358	67	59.9258628326555	67	55.015699793558	67	6.43004832350992	67	13.9259248757945	67	48.2442537132069	67	71.3127047365729	67	5.89289032780175	67	46.4809547501377	67	6.39542067184108	67	5.65776692492859	67	51.0288517908015	67	78.2078777242906	67	52.8275509685654	67	74.7697205325308	67	63.7360574500686	67	62.936519388185	67	6.03811965991085	67	6.5471802824172	67
68	68	62.9543185694673	68	64.5033242690839	68	71.5022161141285	68	70.3242180202657	68	5.61076280560917	68	63.9048475752317	68	61.026752068957	68	56.3826661437735	68	6.34960420122819	68	16.3617488324073	68	48.6838411744294	68	72.1924213015356	68	5.9025870073795	68	47.079894045069	68	6.39396253667716	68	5.58094075550497	68	51.678010045487	68	79.1956125720906	68	53.4241941846511	68	75.8269542836757	68	64.3576833156678	68	63.7305345150805	68	6.03664370661463	68	7.40190180465432	68
69	69	64.0981681550449	69	65.2244642261876	69	72.3708275871321	69	71.0142927845457	69	5.58484985412305	69	64.8940179927682	69	62.1945258563755	69	57.6285432011616	69	6.3595206892424	69	19.1432899535467	69	49.1375823125983	69	73.0816208657241	69	5.91127170522404	69	47.6349590611183	69	6.3651904778536	69	5.56506432126231	69	52.2335676732536	69	79.900306862804	69	54.0683107118396	69	76.5734711730122	69	65.0840469558999	69	64.3622671587536	69	6.03392692751752	69	8.78833636673928	69
70	70	65.1797230749698	70	66.0873229311256	70	73.4049447660119	70	71.7760821907591	70	5.60736742167742	70	65.9535998755846	70	63.1751782769467	70	58.7709910113732	70	6.33238382161395	70	22.1932901176773	70	49.4245939898708	70	73.9512460651361	70	5.9105468229586	70	48.2304717345967	70	6.39063363687142	70	5.63792402390521	70	52.6998886740968	70	80.8088129955409	70	54.6401879144809	70	77.4159914746751	70	65.7560260209153	70	65.0308435166054	70	6.05906359269156	70	10.9962033427466	70
[truncated: 63 more columns]

## Sheet: HK2
Text	X	A3: NGT 348	X	A4: NGT 348	X	A5: NGT 444	X	A6: NGT 444	X	A7: GDM 246	X	A8: GDM 246	X	A11: GDM 337	X	A12: GDM 337	X	B1: NGT 233	X	B2: NGT 233	X	B5: NGT 456	X	B6: NGT 456	X	B7: GDM 251	X	B8: GDM 251	X	C1: NGT 237	X	C2: NGT 237	X	C3: NGT 364	X	C4: NGT 364	X	C5: NGT 468	X	C6: NGT 468	X	C11: GDM 347	X	C12: GDM 347	X	D1: NGT 238	X	D2: NGT 238	X
1	1	3.51690812380193	1	3.91906926738745	1	4.46695000880512	1	4.23285607924053	1	3.43588613586466	1	3.83812906353789	1	3.45760049649166	1	2.99376227152417	1	3.64644178257815	1	4.2514896013011	1	3.96644784025151	1	4.85654884238266	1	3.93478597595135	1	3.65223885802392	1	2.79677707219028	1	3.16133261294522	1	3.19637115490001	1	3.5658924518405	1	4.77517733027169	1	5.37212989499495	1	4.01688897590821	1	4.08189636016882	1	2.76087591371266	1	3.19172294028404	1
2	2	3.36534709154569	2	3.75159329390851	2	4.39326836962788	2	4.11811543339093	2	3.40536020932033	2	3.84145919853235	2	3.47085866556718	2	2.95418487828517	2	3.48352512021015	2	4.06215201603346	2	3.91286770855882	2	4.77214617250817	2	3.89257272079206	2	3.65191533088608	2	2.69122855882507	2	3.0436398173933	2	3.10241975188597	2	3.48921862414278	2	4.71714707512262	2	5.34364244012456	2	4.05060801523381	2	4.10415218972752	2	2.70244145970062	2	3.10677744675197	2
3	3	3.22335245133353	3	3.59808347204249	3	4.3343966520642	3	4.04048130275898	3	3.38802222102392	3	3.79303888554041	3	3.44678606813768	3	2.93301819482909	3	3.33497337429787	3	3.87953759551928	3	3.85808710990312	3	4.74447081682394	3	3.84538274600044	3	3.62301893672303	3	2.61148669796262	3	2.94728663286017	3	3.04503932534664	3	3.4488900686	3	4.66305038226649	3	5.27518895253763	3	4.04407883306337	3	4.10616100121878	3	2.61859043910688	3	3.03509874503736	3
4	4	3.10019876109168	4	3.49447651297186	4	4.2872813912155	4	3.95524716715635	4	3.3586940684902	4	3.77149521550046	4	3.42172203641949	4	2.9237422624858	4	3.21948509999148	4	3.73322729594322	4	3.81451504505773	4	4.71382430105498	4	3.7791388767361	4	3.59760146512352	4	2.53411993744458	4	2.85768879296727	4	2.98258327276349	4	3.43094989628823	4	4.69254862087002	4	5.26419763232174	4	4.05001055019131	4	4.11218182995807	4	2.55420009523779	4	2.97435796896434	4
5	5	3.00689994898873	5	3.42223243970025	5	4.26437756882169	5	3.9178460857333	5	3.32221990889834	5	3.74153560142649	5	3.48005311123204	5	2.92301763962693	5	3.13648900280816	5	3.61583617738766	5	3.80392555523473	5	4.70165019151284	5	3.77993893435981	5	3.61802804527553	5	2.478415131372	5	2.77920791857582	5	2.93013230950786	5	3.37122426884034	5	4.71805724924491	5	5.23979483839049	5	4.08107542762767	5	4.11827145307173	5	2.4900319855328	5	2.92434156982451	5
6	6	2.88790520283338	6	3.33448233545662	6	4.24843196761403	6	3.84064755528085	6	3.34294038289758	6	3.7243775202604	6	3.45560066042775	6	2.93684940881961	6	3.0599146848733	6	3.51082119480693	6	3.80257079727687	6	4.68297764205043	6	3.74826121746667	6	3.60854913247389	6	2.43547578716862	6	2.6938844524139	6	2.90346961029589	6	3.34221870571458	6	4.75970904843488	6	5.22584118674163	6	4.06213821502157	6	4.12948987538986	6	2.43866584262913	6	2.85166795584988	6
7	7	2.84767707055239	7	3.27650126162491	7	4.28079919774025	7	3.81900925412997	7	3.35111700002091	7	3.73698422125364	7	3.48163914989805	7	2.96334332176851	7	3.00362841349681	7	3.42077100605823	7	3.80752427545078	7	4.69662519277771	7	3.77586436242524	7	3.62092106807184	7	2.41728129418787	7	2.65242373503917	7	2.88361661221244	7	3.35810421421018	7	4.76971420907968	7	5.20637412390708	7	4.10158766001388	7	4.13934919685661	7	2.4204981685971	7	2.83909721283534	7
8	8	2.75384759434983	8	3.2043183395313	8	4.28185376982047	8	3.8203108625534	8	3.34510434364558	8	3.73065594923393	8	3.48366351737595	8	2.99313384348527	8	2.99739398617353	8	3.32397313008254	8	3.8049881650601	8	4.73123660485238	8	3.7885304359936	8	3.64547802864933	8	2.38150348332104	8	2.58938925096783	8	2.87786180282165	8	3.34436709923599	8	4.94019083934286	8	5.1916504279104	8	4.10743130404262	8	4.1546067114446	8	2.38051873706498	8	2.80465775622542	8
9	9	2.66578968931118	9	3.10767224056704	9	4.33032117538506	9	3.81827149421996	9	3.39207408521036	9	3.76329537990553	9	3.51462940695768	9	3.01111778533195	9	3.01473084307268	9	3.25473551116894	9	3.82956951569569	9	4.74948672918229	9	3.80163566787378	9	3.67391962048716	9	2.38932204799339	9	2.53588202872359	9	2.85843539899822	9	3.36081353028023	9	4.92853559451583	9	5.2067758607891	9	4.12198299287557	9	4.18770481556575	9	2.35838541289875	9	2.7474820885581	9
10	10	2.61270913266774	10	3.04875973512247	10	4.41202272947441	10	3.78447565375402	10	3.43424173376917	10	3.79089723849839	10	3.57041992393908	10	3.06452403764296	10	3.07425617866537	10	3.19659218423417	10	3.86050446501961	10	4.76622404211972	10	3.80975513946948	10	3.69738336934313	10	2.40066473493166	10	2.46498447444283	10	2.85779327194054	10	3.43772200335831	10	5.02490336432329	10	5.24653381202884	10	4.12242347672671	10	4.17897103461638	10	2.32684104999883	10	2.70975510277471	10
11	11	2.54203161098712	11	2.95606341175862	11	4.52269694558619	11	3.79975078999548	11	3.48823021940157	11	3.84152470569857	11	3.6358996653445	11	3.12504952611884	11	3.29971089012649	11	3.16039645644205	11	3.90605140063002	11	4.77661865829302	11	3.81735872744618	11	3.73225449834703	11	2.4582942991022	11	2.41332602205134	11	2.9892479276219	11	3.56108901480448	11	5.06904271263288	11	5.22256359986549	11	4.12691736171668	11	4.20188243770129	11	2.35022787704124	11	2.67843968448676	11
12	12	2.47345900625653	12	2.90566721847499	12	4.68285787446466	12	3.81669025177053	12	3.55078254449163	12	3.90935966185288	12	3.72758060187719	12	3.19780458067764	12	3.68007636623892	12	3.2267170199336	12	4.01055652634188	12	4.8251312601292	12	3.84948575288538	12	3.79558409080453	12	2.6335511554249	12	2.383830100381	12	3.27829132300986	12	3.85478064950274	12	5.19739259678609	12	5.29785061714664	12	4.14152835029764	12	4.21706254242232	12	2.44360993292222	12	2.65358163276539	12
13	13	2.44278892960993	13	2.90745101782677	13	4.83943695436221	13	4.0213314663401	13	3.66033016804262	13	3.99749711901552	13	3.82073477907785	13	3.24535591836233	13	4.14026808773212	13	3.41017674653762	13	4.14237861429713	13	4.89620947606781	13	3.90132305012591	13	3.82504124516286	13	2.88001187643444	13	2.40144997781805	13	3.73532641619132	13	4.2498088248668	13	5.36716043750219	13	5.36519088823384	13	4.15280726057464	13	4.21981005008166	13	2.58229928173061	13	2.64685195929516	13
14	14	2.45648201793909	14	2.99172325330096	14	5.06621588326002	14	4.07413999844956	14	3.71697532598683	14	4.07865771935439	14	3.90600954510911	14	3.29351252476435	14	4.66218180964604	14	3.90836629717422	14	4.34359930096366	14	4.9833499437415	14	3.95008558841097	14	3.835836195325	14	3.26476731909662	14	2.60424274330964	14	4.08252328909301	14	4.46099064714891	14	5.52286095388123	14	5.47492669420133	14	4.15620166415492	14	4.22777697809164	14	2.8544941488251	14	2.75926881872333	14
15	15	2.67036187744257	15	3.37137698596413	15	5.34897210418167	15	4.37521326241403	15	3.83965664318653	15	4.16799030213552	15	3.97557901724284	15	3.36302096965339	15	5.08477194364419	15	4.61398701962877	15	4.55216411502938	15	5.08032476795333	15	4.02207280200012	15	3.87831323349253	15	3.70360433409816	15	3.09789404635193	15	4.18873123901956	15	4.55256907156039	15	5.63079521996819	15	5.58983124979078	15	4.1820678216335	15	4.25518956440926	15	3.22853086532325	15	3.03049702070413	15
16	16	3.22677492416885	16	4.13012004906356	16	5.55455502885694	16	4.7679420678701	16	3.89444492908602	16	4.22720879976272	16	4.0380937052968	16	3.3892993182595	16	5.28304609870804	16	5.17469115481944	16	4.65848516579013	16	5.13600527149222	16	4.09509620566597	16	3.88348997949555	16	4.02734411230772	16	3.80150410670371	16	4.18930904717518	16	4.56423794538561	16	5.61392646430639	16	5.66706615199726	16	4.17950693654115	16	4.23922307771435	16	3.58226691173513	16	3.55680131800742	16
17	17	4.00215806011883	17	4.85473597005869	17	5.66600083227096	17	5.32422929734801	17	3.96893363843668	17	4.27618941767827	17	4.05697250288745	17	3.45340193582617	17	5.38563766886334	17	5.36359363806296	17	4.69940267488972	17	5.21139571837018	17	4.21120543275387	17	3.88913672585991	17	4.26922456896308	17	4.22964584752378	17	4.20712393592242	17	4.58248484472423	17	5.59564585275338	17	5.71297959070531	17	4.16853586459697	17	4.2274226230097	17	3.85714946917166	17	4.02871693979303	17
18	18	4.59175417146145	18	5.21857362397567	18	5.72503119061453	18	5.73412624609433	18	4.00980396585471	18	4.32993244593745	18	4.10253030954367	18	3.500035532331	18	5.44628383353282	18	5.38873438718314	18	4.74510655483757	18	5.25005640221867	18	4.32460140077906	18	3.91090328419897	18	4.42237232756555	18	4.38035160789251	18	4.21788853547308	18	4.61310777997924	18	5.6123725132555	18	5.71851337406113	18	4.18820959457322	18	4.24336940475865	18	4.0220845898059	18	4.27315686098173	18
19	19	4.75078431775373	19	5.29588354330665	19	5.75172562178603	19	5.89085660347265	19	4.02268637032643	19	4.33170119464595	19	4.09923702495461	19	3.52742944106016	19	5.47074767903259	19	5.39162423363027	19	4.74748453402462	19	5.25309409159295	19	4.38743471218359	19	3.92763952318403	19	4.47121247790369	19	4.41075327595199	19	4.22737471292001	19	4.6230260105324	19	5.60076339376387	19	5.69960312751997	19	4.22807500189057	19	4.24892160544667	19	4.09604451757668	19	4.3691093330869	19
20	20	4.80479603056739	20	5.32066366707028	20	5.77580913219489	20	5.9261688823101	20	4.05140503201313	20	4.33735850308869	20	4.11452523929149	20	3.54391970675954	20	5.4464135219898	20	5.36413019612548	20	4.7870999890203	20	5.27699465561322	20	4.45381257501421	20	3.9256634604646	20	4.49483735037802	20	4.43737422529497	20	4.25303930871124	20	4.62459267535594	20	5.57142017445707	20	5.71186518969081	20	4.25171765085189	20	4.26942197576997	20	4.14125843858295	20	4.38334731860875	20
21	21	4.80147821747411	21	5.31804221036042	21	5.81999516326532	21	5.99705227918124	21	4.08612181053752	21	4.37284763567303	21	4.10987977888714	21	3.58390007419591	21	5.44311241779175	21	5.35699392828433	21	4.81469904595251	21	5.28975062318621	21	4.45817152119016	21	3.95275731936757	21	4.52511955605189	21	4.44997351121036	21	4.25721732364631	21	4.63685976332615	21	5.58069867451011	21	5.69482637887519	21	4.28595711353504	21	4.2871718212002	21	4.15822348565626	21	4.39176519896181	21
22	22	4.78381151163296	22	5.30453476353836	22	5.85272710465248	22	6.02183523924397	22	4.1001350209713	22	4.37531357089846	22	4.1171855467899	22	3.60553484895796	22	5.40234354591128	22	5.31798794937006	22	4.87036594309961	22	5.34109851029204	22	4.48718798945927	22	3.9553213644941	22	4.5365731311509	22	4.44850967726527	22	4.27962948472364	22	4.65078637328998	22	5.55607411118346	22	5.68540474636272	22	4.3102989724102	22	4.35366644398549	22	4.16973286637323	22	4.41085180867226	22
23	23	4.75368609153635	23	5.27656604218749	23	5.95009131584219	23	6.1113154297126	23	4.12426695532199	23	4.37683535653222	23	4.12160933638105	23	3.62691495976458	23	5.38785008587726	23	5.2920124428111	23	4.9725061009443	23	5.48932184418044	23	4.48907787817656	23	3.96765341114058	23	4.55058428993316	23	4.46625853471226	23	4.32056480942296	23	4.70713691977176	23	5.57550410243996	23	5.68993215686852	23	4.41846615658773	23	4.4445374953076	23	4.18724546369634	23	4.42848748892348	23
24	24	4.76358398366711	24	5.27740978371634	24	6.09247418090613	24	6.28697144460567	24	4.16876731546196	24	4.41013472125792	24	4.12480846822909	24	3.64949591463582	24	5.34609366785512	24	5.27679083975532	24	5.17977102821579	24	5.75534466876023	24	4.50212970330603	24	3.98179923083252	24	4.55323152332506	24	4.48096947022624	24	4.37838284997104	24	4.76658376493462	24	5.59466580257334	24	5.72768298932297	24	4.57590339913914	24	4.62432020983807	24	4.21184821165556	24	4.43905364501808	24
25	25	4.7377054208153	25	5.2641977743872	25	6.38449984216286	25	6.57335732681484	25	4.19761495578483	25	4.44355075651104	25	4.12672550300723	25	3.66946381797461	25	5.35306342238787	25	5.26278037265027	25	5.55281931545037	25	6.21758487991063	25	4.51941540926957	25	4.01475030469655	25	4.6072103979231	25	4.52431452880595	25	4.4638540911506	25	4.89252774222414	25	5.69607971475336	25	5.80211233870311	25	4.93494466499031	25	4.94361460801549	25	4.27412882833698	25	4.53987920448313	25
26	26	4.74969666355502	26	5.25650445715193	26	6.91807606113642	26	7.18801289507463	26	4.26239853413008	26	4.49019233376649	26	4.11689955014883	26	3.68144091086651	26	5.31836804846406	26	5.22559088965148	26	6.28368917567752	26	7.10041945454016	26	4.56477317855571	26	4.05293487548228	26	4.69731678935618	26	4.57326842201532	26	4.67012730326803	26	5.13232964640253	26	5.89061445923445	26	5.99183056188678	26	5.53696332086485	26	5.57321981458483	26	4.39818398779565	26	4.64220407623247	26
27	27	4.74098309690189	27	5.26264610270747	27	7.93996814104915	27	8.30252094729795	27	4.37307602829926	27	4.59901492740388	27	4.13417745388652	27	3.70944646655846	27	5.29140578485134	27	5.19548593126084	27	7.58349062921215	27	8.74847189887202	27	4.66641067901779	27	4.15738371392653	27	4.81768818377591	27	4.69211335120228	27	5.0742986064211	27	5.56355527817831	27	6.30223694696967	27	6.32526571510282	27	6.64460638781029	27	6.70437644168055	27	4.58305725243269	27	4.8840249771819	27
28	28	4.74474895573971	28	5.28624145021932	28	9.75529323061007	28	10.2755435813645	28	4.533470875108	28	4.81782218874858	28	4.14032751670916	28	3.7332262952789	28	5.27395452253865	28	5.18312047276587	28	9.80676921438469	28	11.4432828813021	28	4.82577996929282	28	4.34656854806468	28	5.04576205999116	28	4.92634548005261	28	5.80610529471745	28	6.40039629856089	28	7.05760885854415	28	7.02708733223696	28	8.57109255071311	28	8.64308061083978	28	4.9869041299634	28	5.32802106795972	28
29	29	4.78987576349114	29	5.30593740663662	29	12.7280928517591	29	13.3716208522285	29	4.83734370745991	29	5.1945650272188	29	4.15208729210615	29	3.7542439086639	29	5.27029380780009	29	5.15883129323115	29	13.1089189497858	29	15.400925493458	29	5.18453321601497	29	4.67702516759495	29	5.53044003203488	29	5.36409722845434	29	7.20066102261391	29	7.92836832075567	29	8.45754670843098	29	8.29381597530673	29	11.5353376326162	29	11.6480971688982	29	5.69894561701075	29	6.15677625468071	29
30	30	4.89175957460946	30	5.39108200154917	30	17.0944473199085	30	17.5630192302107	30	5.3988215975573	30	5.90332223227087	30	4.15223713416639	30	3.78241863492934	30	5.24042895218526	30	5.1382713660809	30	17.1246241225357	30	20.0526479442915	30	5.79807943209679	30	5.26374797848681	30	6.3473085109445	30	6.1270032548553	30	9.53450047696347	30	10.4694519894417	30	10.8107647089437	30	10.4858716659385	30	15.3725560426166	30	15.5148879291938	30	7.03962749946999	30	7.64670699820851	30
31	31	5.07033464142567	31	5.57076760006573	31	22.2570023143877	31	22.0657883029381	31	6.41905963120216	31	7.1527068781036	31	4.1554983971716	31	3.79056737108704	31	5.22333634281679	31	5.08417811450742	31	21.3660692075754	31	24.8089988058459	31	7.04276159354114	31	6.39791280668281	31	7.82558264570653	31	7.50093324338798	31	13.0050392814453	31	14.2492230416799	31	14.2454577130984	31	13.7645638067736	31	19.6290487503617	31	19.750611113106	31	9.25592794703891	31	10.1512491631601	31
32	32	5.42676370124108	32	5.92351625461104	32	27.4098310643283	32	26.2665428894941	32	8.12194539577781	32	9.19699551920405	32	4.1934592063506	32	3.84448729958614	32	5.18848455462693	32	5.06703342864937	32	25.3059627950448	32	29.1323210987893	32	9.17088710361416	32	8.37488955930421	32	10.1814087498131	32	9.70079709526036	32	17.4319858907982	32	18.917220284725	32	18.5802626758534	32	18.0252774783667	32	23.7440897445027	32	23.8057052725976	32	12.6065618156788	32	13.7607042378353	32
33	33	6.14904243897772	33	6.64496354287957	33	31.7958186308051	33	29.8144990882885	33	10.7112328286084	33	12.1854813902208	33	4.26602750658132	33	3.91613592820364	33	5.16267894635692	33	5.07109932843585	33	28.8314983230733	33	32.9944206937004	33	12.5509569826461	33	11.4937976462343	33	13.5108400956515	33	12.7358417616473	33	22.0772153758065	33	23.769245063347	33	23.1146803896001	33	22.5367427852526	33	27.4777028514267	33	27.4985092935501	33	16.8326392829275	33	18.159795699006	33
34	34	7.33709984379673	34	7.86744574343747	34	35.4252271417879	34	32.6733551659647	34	14.0762821356433	34	15.9861531982359	34	4.39680382279041	34	4.00778487553695	34	5.14696920411871	34	5.07241934676787	34	31.8425494025561	34	36.2057853812308	34	17.067155085992	34	15.5469645611986	34	17.5035453988725	34	16.42522879039	34	26.394677421111	34	28.2886666042175	34	27.416797750301	34	26.8470052093217	34	30.7895678202643	34	30.6684152098322	34	21.2868685397333	34	22.7457053440896	34
35	35	9.29932589708729	35	9.96359287976579	35	38.2193504713783	35	34.9280656340515	35	17.9228915921852	35	20.1180298424673	35	4.58990154003171	35	4.21282759906555	35	5.13937330789602	35	5.01858482994386	35	34.3223142978305	35	38.8272601412628	35	22.0909337677339	35	19.9487487345279	35	21.6765873850318	35	20.4286966138279	35	30.2095076939094	35	32.2851916163147	35	31.2894815869423	35	30.8333993988285	35	33.5856746482788	35	33.3995026358119	35	25.4919585803938	35	27.029619528853	35
36	36	11.9171325403796	36	13.0265639741173	36	40.4578658044244	36	36.6604653174761	36	21.788829191453	36	24.2215135253431	36	5.02219645269889	36	4.54941905109334	36	5.10629128313735	36	4.99058407961286	36	36.4145346042836	36	40.9347126617653	36	26.9952652977217	36	24.0727607482887	36	25.7311130457921	36	24.3351934101137	36	33.5109881246962	36	35.7134583279672	36	34.7131168330228	36	34.2434234750218	36	35.8760402158634	36	35.6805618628518	36	29.2788986377283	36	30.8567749937977	36
37	37	14.8973258154185	37	16.7905272708954	37	42.0164994270463	37	37.8743585177941	37	25.4440891421318	37	28.0485700907462	37	5.73520696672716	37	5.17206095752645	37	5.10465100196654	37	4.97601770565278	37	38.0324066208443	37	42.5450158726151	37	31.3594197998226	37	27.7161066295338	37	29.475257503472	37	27.9328758983931	37	36.2201516139421	37	38.6245197425795	37	37.4596212827537	37	37.166579010799	37	37.8002210994636	37	37.4748373242034	37	32.5834101867014	37	34.215512305192	37
38	38	17.8484717583232	38	20.6864145070925	38	43.1471887137018	38	38.6707812123072	38	28.6245195608178	38	31.4266081966452	38	6.95771544597084	38	6.19393980348886	38	5.08069174597513	38	4.9692231549254	38	39.2876150451426	38	43.7904942401391	38	35.0402038188586	38	30.797316987203	38	32.7637790351292	38	31.1245580543154	38	38.4364209068589	38	40.9788081789181	38	39.8117590268616	38	39.6333521933678	38	39.2219084537557	38	38.8965894666227	38	35.2742860992376	38	37.0346073862533	38
39	39	20.6291332029927	39	24.4116083481881	39	43.8481275323808	39	39.2452764071997	39	31.5090783865242	39	34.4409013413851	39	8.74974048433161	39	7.88892982868275	39	5.0865849217387	39	4.96181645507363	39	40.1829124833863	39	44.6395224716037	39	38.1196721281343	39	33.3739039493045	39	35.5903930686645	39	33.94547210788	39	40.1865293232027	39	42.8749048652543	39	41.7400769035013	39	41.6293556534645	39	40.3690315027934	39	39.9883776410046	39	37.582241601105	39	39.3796479356264	39
40	40	23.1523607261713	40	27.9506231103494	40	44.3504346907827	40	39.5634211972428	40	34.0052796670989	40	36.9594558778746	40	11.0629948918956	40	10.3431770644092	40	5.06381059674181	40	4.93546095837836	40	40.8304528069997	40	45.1792320524107	40	40.5863642945099	40	35.4510113277051	40	38.0510374045273	40	36.358741771393	40	41.4826068248463	40	44.4042277714954	40	43.2234740967862	40	43.2364183810883	40	41.1753088484741	40	40.7018326468057	40	39.3789697781608	40	41.2373176401223	40
[truncated: 63 more columns]

## Sheet: PFK
Text	X	A3: NGT 348	X	A4: NGT 348	X	A5: NGT 444	X	A6: NGT 444	X	A7: GDM 246	X	A8: GDM 246	X	A11: GDM 337	X	A12: GDM 337	X	B1: NGT 233	X	B2: NGT 233	X	B5: NGT 456	X	B6: NGT 456	X	B7: GDM 251	X	B8: GDM 251	X	C1: NGT 237	X	C2: NGT 237	X	C3: NGT 364	X	C4: NGT 364	X	C5: NGT 468	X	C6: NGT 468	X	C11: GDM 347	X	C12: GDM 347	X	D1: NGT 238	X	D2: NGT 238	X
1	1	4.83269296944279	1	4.80497073528805	1	5.78914017019513	1	5.6450447974179	1	4.8843487430995	1	4.78061548199406	1	4.71775609314236	1	4.18698121820386	1	4.9284053367684	1	5.94672269348797	1	5.92045594872787	1	5.90446607426419	1	5.0904241866089	1	4.9724487919377	1	3.77338573713155	1	4.21116150513733	1	4.58336270119127	1	4.96452307216716	1	6.70397261549681	1	7.62596394082411	1	5.58106094527122	1	6.40013487827309	1	3.81328415590284	1	4.15157648674677	1
2	2	4.63104840481049	2	4.67966726235248	2	5.71420714111401	2	5.53326692914311	2	4.8630227150912	2	4.75347775084588	2	4.68763560213391	2	4.16160276419716	2	4.66322971754879	2	5.6876475039482	2	5.8302976417695	2	5.80956060308471	2	5.0268476279498	2	4.92937021536093	2	3.61767689206207	2	4.01657487839958	2	4.4400094934158	2	4.80882255882914	2	6.60371496821222	2	7.50523907477333	2	5.52132050804394	2	6.36867874662243	2	3.67582308452089	2	3.99740580748405	2
3	3	4.44843646410434	3	4.43110346072417	3	5.56701135177496	3	5.36023554336555	3	4.80663551631182	3	4.69607305742755	3	4.63565136760224	3	4.11284472929228	3	4.47861749251931	3	5.46578530395618	3	5.68449476480472	3	5.70692446564404	3	4.91262995950771	3	4.87793958657723	3	3.50561732659544	3	3.88115451190312	3	4.29868294417663	3	4.71992080524818	3	6.51191924715933	3	7.44072174528867	3	5.48818679133533	3	6.32141106340098	3	3.52209366673028	3	3.87368371589171	3
4	4	4.28871941769177	4	4.32488758643905	4	5.51706919512565	4	5.25714236335734	4	4.79913050010457	4	4.66653430665806	4	4.59642379146624	4	4.10919456171634	4	4.31261604869	4	5.25605479668014	4	5.6138530049119	4	5.61031568627393	4	4.84154399643442	4	4.8272115358729	4	3.36995046757067	4	3.75764424759618	4	4.22976560420085	4	4.60469475208709	4	6.45806139931631	4	7.35620989274816	4	5.47982565071408	4	6.29402554604733	4	3.43466100567974	4	3.77329975387356	4
5	5	4.07627851212348	5	4.1509628615764	5	5.43221031054485	5	5.13006657456161	5	4.74641650760086	5	4.5966178451353	5	4.5609725825622	5	4.04631614851008	5	4.16249390668478	5	5.04937043611265	5	5.5191207059049	5	5.5796326221722	5	4.80521081570762	5	4.79566466207713	5	3.27456685435058	5	3.61497702627949	5	4.12552634573142	5	4.55174087989328	5	6.40100484501524	5	7.26277567384444	5	5.45680422616014	5	6.2824754428636	5	3.33346961595226	5	3.68245884437065	5
6	6	3.99388323953927	6	4.05967851507354	6	5.38944644349737	6	5.04517188050637	6	4.72042843672878	6	4.57041011809109	6	4.52033103210194	6	4.05507982748249	6	4.04990798685833	6	4.90618355220192	6	5.4500019206653	6	5.57953707058831	6	4.74214734646281	6	4.78022067151875	6	3.21146748217216	6	3.54275442307761	6	4.09396896599996	6	4.48280713898041	6	6.39479981797132	6	7.2556936247846	6	5.42756753130606	6	6.29525839455883	6	3.2763972581598	6	3.64462051416124	6
7	7	3.89314049356157	7	3.96731910464667	7	5.37589442246823	7	5.01523757107381	7	4.66842042964568	7	4.53360404314103	7	4.5148857158298	7	4.09284727402682	7	3.95926266055319	7	4.76339183177057	7	5.47926480239109	7	5.58770127827502	7	4.72252727190306	7	4.76565281104019	7	3.15619030372678	7	3.45620231715105	7	4.04472080700921	7	4.45705080992652	7	6.50476320191336	7	7.3189025755424	7	5.38763848105413	7	6.27927650660405	7	3.21533980711822	7	3.58705211841426	7
8	8	3.76712669788572	8	3.87218064743631	8	5.37494925266346	8	5.00330266106924	8	4.70442136494709	8	4.52095068979407	8	4.50041887384861	8	4.10254791150223	8	3.90207635941072	8	4.63448017810752	8	5.44113459992237	8	5.58168717731111	8	4.72104537278137	8	4.76413375240859	8	3.09872444187728	8	3.33846813214698	8	3.95949058429562	8	4.45532470239059	8	6.5260054892889	8	7.28800333190483	8	5.41002699514229	8	6.29701750831278	8	3.15804325333482	8	3.53273949670831	8
9	9	3.64271083508945	9	3.70756673064272	9	5.36052120956616	9	4.96171439384568	9	4.70519388505262	9	4.51048786488544	9	4.52447145224662	9	4.12064699067821	9	3.90114131140186	9	4.52487712329966	9	5.39494630714237	9	5.59959175066775	9	4.76981461364334	9	4.78115152713192	9	3.10282378760242	9	3.26808954204655	9	3.94256479762819	9	4.41802027955321	9	6.50802338975371	9	7.3080607529263	9	5.39909566895212	9	6.29259887065091	9	3.11412853050788	9	3.50289651576834	9
10	10	3.58355658494325	10	3.62794666615318	10	5.43146922353534	10	4.90418818076106	10	4.7657533331597	10	4.53400693211472	10	4.58126782649293	10	4.18732096360595	10	3.99472318374159	10	4.45180254228285	10	5.39583269558915	10	5.63208541505379	10	4.78715697951763	10	4.83127286930079	10	3.11835402412055	10	3.20797604743928	10	3.95603197686379	10	4.45752841788093	10	6.55039782688051	10	7.32314769978427	10	5.39469799953227	10	6.30642660267994	10	3.09362825772074	10	3.41404617323453	10
11	11	3.48576811880099	11	3.54387606264469	11	5.54446215237499	11	4.89824949893014	11	4.80264126637914	11	4.57114741650782	11	4.67050928162275	11	4.24876263281854	11	4.18628617626094	11	4.40401649222568	11	5.43307714410766	11	5.63225777115225	11	4.797148208336	11	4.85763941605772	11	3.19365757546306	11	3.10751804676007	11	4.00433795957343	11	4.4726520465493	11	6.64702752724079	11	7.35138673552777	11	5.36397568373633	11	6.2936332854384	11	3.10268620206503	11	3.33700927284621	11
12	12	3.40861026876625	12	3.45794548855348	12	5.63874118838433	12	4.89522686439839	12	4.87483960914182	12	4.61700558352759	12	4.75154196011798	12	4.30183769399671	12	4.62437842316602	12	4.41751849113718	12	5.46769633066073	12	5.69332073994249	12	4.81542391516179	12	4.88164265765419	12	3.41799508271984	12	3.06853864403613	12	4.25041291816472	12	4.69073172650062	12	6.67670038837087	12	7.38660025507853	12	5.32456254638473	12	6.29038329256982	12	3.19430184686474	12	3.33855139161695	12
13	13	3.32990440340928	13	3.43110816258403	13	5.81606070050902	13	4.91999713758624	13	4.98585448050673	13	4.71819494229641	13	4.83897382368695	13	4.35426775293017	13	5.24536553829684	13	4.68599381948967	13	5.64305440363219	13	5.7512430813735	13	4.87206084017773	13	4.9391743010084	13	3.75582383347429	13	3.10817363141597	13	4.869224174417	13	5.19643208643947	13	6.86924671552546	13	7.50552671240805	13	5.3582297481208	13	6.26998914125895	13	3.41067971867623	13	3.32696453925799	13
14	14	3.3250080016275	14	3.45400819185546	14	6.06074428533222	14	4.95903008981098	14	5.04669451251481	14	4.79079974540308	14	4.9437597960088	14	4.38762624476919	14	5.92048082188552	14	5.2555131591307	14	5.74093107177505	14	5.79023023219042	14	4.8682432170446	14	4.98418099116726	14	4.25168046616982	14	3.3162216549074	14	5.32070910348374	14	5.57649773503699	14	7.00956907975323	14	7.57135975304028	14	5.31183855803791	14	6.25938875795565	14	3.81510652466112	14	3.45413013483754	14
15	15	3.52360708526073	15	3.74648435537626	15	6.33343355728083	15	5.12759541516728	15	5.15144761901241	15	4.87517667046362	15	5.03728651281847	15	4.44091880146791	15	6.45115727597043	15	6.16280062123389	15	5.97348704684447	15	5.88855756671576	15	4.95602131423201	15	4.99740545757273	15	4.78471187557673	15	3.94049019833445	15	5.56733502094741	15	5.79531769099559	15	7.19368925006577	15	7.71777995206519	15	5.30242679869959	15	6.25612505978011	15	4.29259140872259	15	3.84104173283654	15
16	16	4.10024627158277	16	4.33528908980866	16	6.58362556037303	16	5.35987201099117	16	5.24465004328885	16	4.95337196711052	16	5.09360237805692	16	4.49993032169485	16	6.79293736446507	16	6.93631441343281	16	6.1678476804385	16	5.98068503102938	16	5.02701608224647	16	5.0043990968132	16	5.21460459001288	16	4.82455481843114	16	5.61854464078136	16	5.84569923202826	16	7.28102463743622	16	7.87896916054734	16	5.3282619560477	16	6.24546625833278	16	4.8118100627104	16	4.64254863894186	16
17	17	5.19893959309089	17	5.26698330461205	17	6.7603979051615	17	5.88951128366724	17	5.29641489460766	17	5.01135351061706	17	5.13339939856105	17	4.54126577639193	17	6.94306644574283	17	7.21930817424933	17	6.30554094929773	17	6.08014171258697	17	5.13181503318158	17	5.04023522502624	17	5.41722017018274	17	5.27811166217642	17	5.60522495933107	17	5.84403896343297	17	7.28034824125663	17	7.99528148799908	17	5.29559654275078	17	6.22416323941986	17	5.0679516038066	17	5.10079972395879	17
18	18	6.08439055403182	18	5.90841261561813	18	6.86717552541282	18	6.56497237723953	18	5.33202795246249	18	5.05299905734394	18	5.14892313028847	18	4.58268065798469	18	6.95969408266076	18	7.27036349674084	18	6.35237625466776	18	6.14778668247967	18	5.2207011464775	18	5.03805054393075	18	5.53562147435049	18	5.40289171021313	18	5.6088416782671	18	5.84244440791434	18	7.25309991802451	18	8.0375840910859	18	5.31114419482359	18	6.22189851467531	18	5.22806015101532	18	5.26558451141201	18
19	19	6.35537687642218	19	6.07288710857207	19	6.88891610071949	19	6.86071714525897	19	5.3848868228513	19	5.06809038581291	19	5.18358852396874	19	4.63772354057525	19	6.95931739407086	19	7.24138266012456	19	6.34145502939789	19	6.18469803447799	19	5.35886893950174	19	5.03124738310173	19	5.6188578472698	19	5.41306604156672	19	5.60227704006038	19	5.84183841664226	19	7.21636358549872	19	8.03355478073509	19	5.2913835075751	19	6.20158298169399	19	5.29872492964866	19	5.36225977702184	19
20	20	6.41368568530561	20	6.10741892391167	20	6.9022096200811	20	7.00318682918767	20	5.40182622011653	20	5.08490005147892	20	5.20783517953364	20	4.68798022561847	20	6.91856071738094	20	7.2264127688059	20	6.3272481836637	20	6.21844882832319	20	5.43472212199832	20	5.04790196059985	20	5.63744424298495	20	5.46566410694772	20	5.58080397456184	20	5.85402194136974	20	7.17659177413286	20	8.02686502998596	20	5.30351005669954	20	6.22144772801815	20	5.31084825865347	20	5.36843050161892	20
21	21	6.39670746877813	21	6.09088707633857	21	6.90762370622297	21	7.05164345083034	21	5.40721860326861	21	5.08490782568422	21	5.19564101459341	21	4.70724017140186	21	6.90029327847434	21	7.16816518343675	21	6.32189369976246	21	6.20241906484246	21	5.45080889631792	21	5.02610470856126	21	5.63744748223716	21	5.47146884690599	21	5.58640917658404	21	5.82687376860734	21	7.1445555697873	21	8.0215597827183	21	5.29746561207782	21	6.20871552328603	21	5.32293811967258	21	5.39735378459177	21
22	22	6.40698856812392	22	6.0898835277027	22	6.92276642328183	22	7.05048859405855	22	5.41172498502872	22	5.09503547241231	22	5.21915391919514	22	4.77704950009001	22	6.86869080718003	22	7.16117315322183	22	6.2510590874232	22	6.18008253370143	22	5.48209427870838	22	5.0470496219488	22	5.65471288472638	22	5.46477554617944	22	5.58548135346162	22	5.84767130149882	22	7.11137200007243	22	7.97248487661713	22	5.30870582889299	22	6.14402845241731	22	5.3401997921009	22	5.38488765375972	22
23	23	6.37093344817355	23	6.06035798388715	23	6.90966529068982	23	7.04816447736557	23	5.44238125402153	23	5.09335343522077	23	5.19304444890204	23	4.79472557198424	23	6.79333304492459	23	7.10062552523599	23	6.27588814820603	23	6.17805846340764	23	5.4802857970087	23	5.04538657872678	23	5.65893905060241	23	5.46880053334702	23	5.57252275348517	23	5.8186422990623	23	7.06634197759168	23	7.92739938838063	23	5.26466724465972	23	6.1547389166834	23	5.34448163583669	23	5.39469154094792	23
24	24	6.36800172893544	24	6.04624687668227	24	6.94588340793133	24	7.02509829817506	24	5.44412993975271	24	5.11654191028299	24	5.18767794896019	24	4.80104233254731	24	6.83893717888342	24	7.06918380014637	24	6.28952340172378	24	6.18085895785634	24	5.48750286886114	24	5.0683855359553	24	5.6360584253914	24	5.44123490987755	24	5.57429346550159	24	5.80455240604062	24	7.04357656388889	24	7.91660086530678	24	5.29579937210636	24	6.16921983550718	24	5.32731791572597	24	5.37288270339945	24
25	25	6.33249512705589	25	6.01712695267395	25	6.93419724672699	25	7.04051637640247	25	5.44229917497497	25	5.10893140057947	25	5.1605516646681	25	4.84277932635535	25	6.76409559281855	25	7.00969467689291	25	6.23990610589576	25	6.18496296349878	25	5.49113312628508	25	5.03900010787472	25	5.65800695248991	25	5.45065194961946	25	5.55002103098115	25	5.8084263187166	25	7.00545859908851	25	7.86332307174704	25	5.29927948210702	25	6.15413931756044	25	5.34295280194888	25	5.37064139995478	25
26	26	6.30413501112573	26	5.98399549102873	26	6.96676554164925	26	7.06206983093795	26	5.48020198233524	26	5.11441481481808	26	5.19106680164702	26	4.9006151863034	26	6.69083915097188	26	6.99221380014549	26	6.23452033750024	26	6.1635697649317	26	5.49649164467787	26	5.07173092959893	26	5.67016564418151	26	5.45643284305447	26	5.59473698783199	26	5.85194132901882	26	7.0000955390286	26	7.86334772651141	26	5.329516928582	26	6.20515262027887	26	5.34292263230301	26	5.42274405397259	26
27	27	6.2876254683439	27	5.97906341542848	27	6.98270934667748	27	7.0670125035482	27	5.47568912442917	27	5.09921785185197	27	5.16237812289979	27	4.89013802308207	27	6.68537090271073	27	6.93983558835597	27	6.2616179165734	27	6.21725117775118	27	5.50269891148152	27	5.06210143605188	27	5.65943204334258	27	5.46355014923343	27	5.61807071381316	27	5.89063981389319	27	6.96759802428428	27	7.83030153971054	27	5.35531943535405	27	6.21909746887842	27	5.36880423231248	27	5.41249254990413	27
28	28	6.2556811057394	28	5.94239255800107	28	7.06633585308637	28	7.17706998447842	28	5.48826504813689	28	5.13937118123695	28	5.17624137928072	28	4.93025664452569	28	6.6265659020281	28	6.91881615153783	28	6.2958796764377	28	6.28870284250342	28	5.50446172332823	28	5.07466910835886	28	5.64918513790428	28	5.45954928203552	28	5.68140274761685	28	5.9524000488544	28	6.99662322564126	28	7.81158264667178	28	5.43565471155035	28	6.32305463135014	28	5.35241134948531	28	5.40849337491862	28
29	29	6.25827435270264	29	5.93357783952151	29	7.26022528136259	29	7.35371193977495	29	5.49001312231103	29	5.13512699826218	29	5.20745349429681	29	4.93665737632141	29	6.59866745056959	29	6.86372109774414	29	6.40632730826072	29	6.41457851835474	29	5.50089807035589	29	5.12505989857755	29	5.66272360528708	29	5.4492992738106	29	5.80640193249831	29	6.08547555898662	29	7.03255175225464	29	7.84845792554689	29	5.57592713477105	29	6.50992165033748	29	5.35946160218689	29	5.42720990063217	29
30	30	6.22113386606702	30	5.94711955066483	30	7.56045537675923	30	7.65732013008608	30	5.48718607281374	30	5.0940750416812	30	5.18642648824386	30	4.96624247477944	30	6.59541900812054	30	6.84279287158864	30	6.65041917422893	30	6.6945942837483	30	5.51416466579243	30	5.14435453813912	30	5.69025696920817	30	5.51616365699659	30	6.0551981254285	30	6.31645199730312	30	7.11455442774745	30	7.8816848259666	30	5.83930577733339	30	6.77434624451672	30	5.40527513664252	30	5.45922550785716	30
31	31	6.21286315204827	31	5.92219419553329	31	8.17758620931838	31	8.27049754923359	31	5.48961962004323	31	5.11857977336048	31	5.20709343322834	31	5.01347310986175	31	6.54368102806534	31	6.82277478420762	31	7.08383821449165	31	7.22707693603407	31	5.60262230264507	31	5.21237129862884	31	5.75380444537896	31	5.56516296464997	31	6.50578468177613	31	6.79319653041108	31	7.32123176908928	31	8.02370474492234	31	6.33836375238676	31	7.35794241382567	31	5.48670991102998	31	5.53715482386259	31
32	32	6.21548217275345	32	5.96304852505561	32	9.27492003806727	32	9.39838565291801	32	5.50809045842889	32	5.14349717859993	32	5.24689921728518	32	5.05556168533372	32	6.49767937163031	32	6.75510660319983	32	7.82190006143061	32	8.17446953897119	32	5.7121608504254	32	5.32978368813375	32	5.86022379243402	32	5.66077055090063	32	7.30785363207377	32	7.633232286076	32	7.70773105372544	32	8.33847703192544	32	7.22434382745078	32	8.26557551016997	32	5.61118778076013	32	5.65006621261162	32
33	33	6.22530860486509	33	6.07131184759955	33	11.2043538436611	33	11.2612128683056	33	5.49551600920281	33	5.16493784218206	33	5.35008201048856	33	5.10041716315302	33	6.45353171096703	33	6.7471224691871	33	9.17096756035787	33	9.73387242295929	33	5.93011271433075	33	5.5797154418529	33	6.06564137411292	33	5.85653853153156	33	8.66788953166373	33	9.05922740230108	33	8.42488637239823	33	8.85942927058672	33	8.53293848613521	33	9.73285851870262	33	5.87087321882279	33	5.94981707486877	33
34	34	6.29702824598001	34	6.22853699814059	34	14.3623292700459	34	14.2585725483607	34	5.53406277627526	34	5.22034445106565	34	5.44645909853991	34	5.21296940112215	34	6.44409151589594	34	6.72225428239563	34	11.2584225242739	34	12.0464413098596	34	6.33057792639151	34	6.07371168165743	34	6.45664581645239	34	6.21226297709495	34	10.781136661372	34	11.2537538490385	34	9.63646699067979	34	9.7723763024441	34	10.4945399701331	34	11.8725256775733	34	6.3454132305772	34	6.40416712303217	34
35	35	6.4345495652791	35	6.57665474481961	35	18.8241978885475	35	18.0534557927138	35	5.59295393933668	35	5.28697549553813	35	5.72789947628022	35	5.34149702609758	35	6.42656180846934	35	6.68187208741107	35	14.0610189440766	35	15.0089878897951	35	7.04050278746393	35	6.88381551193453	35	7.05984865437209	35	6.83429194013145	35	13.691674800999	35	14.2439131396188	35	11.5402952252227	35	11.1104824815674	35	12.9755401045984	35	14.5508605355933	35	7.1659058205682	35	7.2343667316081	35
36	36	6.64930991316773	36	7.13869374435745	36	23.4895542262662	36	21.4111372584969	36	5.69255156275288	36	5.44977344376788	36	6.12868237589524	36	5.5500908865395	36	6.38141419010519	36	6.65625946847618	36	17.2879705204624	36	18.3080761896147	36	8.31441971974527	36	8.26139583653011	36	8.06876700013811	36	7.8438880870651	36	17.0708847954891	36	17.7944366137731	36	14.1541481003573	36	13.0041841707625	36	15.7135395218258	36	17.5646508303446	36	8.47042018149778	36	8.62598385497641	36
37	37	7.0725742896821	37	8.10824631157229	37	26.659386061319	37	23.5554429167984	37	5.83996204998204	37	5.73277936705237	37	6.84082086163095	37	5.90048161521674	37	6.35316590718439	37	6.62271437855541	37	20.5120030717854	37	21.6080671356104	37	10.2302489862345	37	10.2911556757725	37	9.57951775639008	37	9.32695265592246	37	20.6659341048197	37	21.4499915953297	37	17.1917869169397	37	15.2613040692129	37	18.4518784758792	37	20.4690732637577	37	10.4635008130594	37	10.7388138580888	37
38	38	7.81203310857142	38	9.446965744331	38	28.8776720805447	38	25.2402078845068	38	6.09322267293734	38	6.20000066457857	38	7.8130929833445	38	6.50502013219184	38	6.33402439961905	38	6.58639821513684	38	23.5560935458794	38	24.6972735314446	38	12.8122503249939	38	13.0684758646717	38	11.5566259853252	38	11.3545887392941	38	24.1342841875872	38	24.9829751710116	38	20.3972281981086	38	17.7057877947664	38	21.0765526241793	38	23.2544540963424	38	12.8126016646977	38	13.6334118907397	38
39	39	9.07378427078031	39	11.0347325328268	39	30.8936323238491	39	26.8355841428431	39	6.54500409222312	39	7.01218723178726	39	9.04683879565499	39	7.48068138712428	39	6.31172139879866	39	6.5589611374993	39	26.349104856032	39	27.5266469853455	39	15.9404936674131	39	16.3019681861367	39	13.8325026834605	39	13.8602149791322	39	27.2736899420107	39	28.2950740793746	39	23.6088918129641	39	20.085214702504	39	23.5732717617766	39	25.9057263519188	39	15.6307502427663	39	16.8958518217369	39
40	40	10.9559736884192	40	12.5498070751961	40	32.8518125165532	40	28.3629334095346	40	7.21340068658627	40	8.26519293509753	40	10.4331224171728	40	8.77207044903652	40	6.26989867441822	40	6.55959729396094	40	28.9405125926744	40	30.1392756503377	40	19.1387674052446	40	19.5571325529108	40	16.302928317811	40	16.5694128634062	40	30.3269782057329	40	31.3211500622252	40	26.6258278374492	40	22.489909445686	40	25.8738350981041	40	28.356682214306	40	18.3693038775681	40	20.1520952681153	40
41	41	13.5523966033906	41	14.2287008594062	41	34.6610232750696	41	29.903815820733	41	8.24650341287773	41	10.1009555247408	41	11.8848721206299	41	10.5365286256496	41	6.26089436283877	41	6.49260825831405	41	31.2565626082828	41	32.5231220043157	41	22.2392142716264	41	22.7183493787758	41	18.6900117492238	41	19.3644949427519	41	33.0330795072083	41	34.0939918997137	41	29.4742616183327	41	24.7955946584482	41	27.9761168186978	41	30.5746060143309	41	20.9425590785648	41	23.325016257444	41
42	42	16.5763550992385	42	15.8709263251517	42	36.4234508542874	42	31.2854249548349	42	9.51406314721775	42	12.5132835500834	42	13.4470968901821	42	12.6487191815091	42	6.24142504245949	42	6.5079944653541	42	33.5024324544873	42	34.6347898482294	42	25.1589063451227	42	25.6899757204935	42	21.023188304485	42	22.0695597236193	42	35.4909407071474	42	36.6694024613824	42	32.0854811760387	42	26.8824415862626	42	29.8783101768386	42	32.5787892322383	42	23.480229612007	42	26.2521549181743	42
43	43	19.8230726753695	43	17.5804236684569	43	37.9121644230898	43	32.5504961264503	43	10.9965991180623	43	15.2470887357475	43	15.0163352794263	43	15.0500395219729	43	6.20675947776339	43	6.45688016111697	43	35.4459943557324	43	36.6683644391113	43	27.8287077639555	43	28.3694672367121	43	23.3621876418577	43	24.7480017882415	43	37.809580964866	43	38.9921578767741	43	34.5552010040187	43	28.8802305855218	43	31.5566812265518	43	34.5089460056209	43	25.8628338245504	43	29.0423916707833	43
44	44	23.0938350281006	44	19.2535093340217	44	39.2826717285678	44	33.7077494258831	44	12.6227233461221	44	18.1014228351093	44	16.5734659701909	44	17.4975146714974	44	6.19150871874623	44	6.44734365327668	44	37.2635436967859	44	38.355364506533	44	30.2980985062349	44	30.768417747254	44	25.572612600629	44	27.2783882450974	44	39.9346469831466	44	41.1575541715672	44	36.8195924054999	44	30.7051007792788	44	33.2520231440934	44	36.250865838487	44	28.0115189135262	44	31.6173249605666	44
45	45	26.2530600217702	45	20.8985252889635	45	40.4351010484249	45	34.7576771516394	45	14.4011991582241	45	21.0099711090746	45	18.1385495562325	45	19.9469787313975	45	6.18759879101233	45	6.4432600222009	45	38.9664746269093	45	40.0101461299095	45	32.5285677493189	45	33.0508390550942	45	27.6399222125728	45	29.6162197432599	45	41.8179258858258	45	43.1169730320316	45	38.8730312821569	45	32.4009112250293	45	34.6833929787791	45	37.8501907491953	45	30.0682129322635	45	34.0037222687444	45
46	46	29.1758038933604	46	22.456493163847	46	41.4633704703092	46	35.5648424135679	46	16.1707935483486	46	23.7059147321398	46	19.6254612110365	46	22.3343522017454	46	6.13463211016964	46	6.39822035900416	46	40.42794869784	46	41.4357342771453	46	34.5833335281688	46	35.0285160422958	46	29.5934467622554	46	31.8223992880445	46	43.5233823810466	46	44.8925599165819	46	40.7673799136614	46	34.0291979775611	46	36.0251333743401	46	39.2524906736159	46	31.8834671596917	46	36.2355817719108	46
47	47	31.9172884864032	47	23.9431002934632	47	42.3079899890427	47	36.3452201809768	47	18.0485304825048	47	26.3443245433712	47	21.1096486413298	47	24.6703158474336	47	6.15131185575144	47	6.38370178532181	47	41.8595560791829	47	42.7490426139844	47	36.4609645667965	47	36.9032500122771	47	31.3870896439288	47	33.7298526577096	47	45.116613208927	47	46.499978598444	47	42.5072481924276	47	35.4881336295144	47	37.3126011653055	47	40.5634212135493	47	33.6632099761877	47	38.3073909039417	47
48	48	34.4416489520646	48	25.3758009290312	48	43.0757787376722	48	36.9898164736259	48	19.8801986368492	48	28.7651539380068	48	22.4945029957625	48	26.8248015217142	48	6.13626390671312	48	6.36961927733947	48	42.9987109036758	48	43.9148130091239	48	38.150679440885	48	38.6141281137577	48	33.0135757224343	48	35.6575663394903	48	46.5958494447574	48	47.9820209557006	48	44.1095607105058	48	36.8607435158759	48	38.4807266170929	48	41.8225440189747	48	35.1914704178482	48	40.1737701293664	48
49	49	36.7392958976422	49	26.7157454330165	49	43.6683640218828	49	37.519961777694	49	21.700477215567	49	31.0953490283582	49	23.7615874794724	49	28.8856050105809	49	6.13464087366821	49	6.33174745636624	49	44.082478988371	49	44.9470182345559	49	39.7016915070629	49	40.1516046818048	49	34.5847277458644	49	37.4394027707313	49	47.9337174061069	49	49.2588873850118	49	45.6317684898997	49	38.1304870767634	49	39.4561238300912	49	42.9391841429792	49	36.5851064850666	49	41.9224764349324	49
50	50	38.9206474464457	50	27.9103376388215	50	44.3651921489418	50	38.0794468171499	50	23.5050502250983	50	33.1772675665907	50	24.9198095329904	50	30.7491714778744	50	6.14326203284557	50	6.34508426837671	50	45.1558393169838	50	45.9966072862173	50	41.0877504749377	50	41.4776684145661	50	36.0238371590464	50	38.9926253999405	50	49.149489777229	50	50.5718571256139	50	46.9775519028602	50	39.3434553699657	50	40.365025723903	50	43.8775112799378	50	37.8731070632274	50	43.4229158737693	50
[truncated: 63 more columns]

## Sheet: PKM2
Text	X	A3: NGT 348	X	A4: NGT 348	X	A5: NGT 444	X	A6: NGT 444	X	A7: GDM 246	X	A8: GDM 246	X	A11: GDM 337	X	A12: GDM 337	X	B1: NGT 233	X	B2: NGT 233	X	B5: NGT 456	X	B6: NGT 456	X	B7: GDM 251	X	B8: GDM 251	X	C1: NGT 237	X	C2: NGT 237	X	C3: NGT 364	X	C4: NGT 364	X	C5: NGT 468	X	C6: NGT 468	X	C11: GDM 347	X	C12: GDM 347	X	D1: NGT 238	X	D2: NGT 238	X
1	1	4.55672301214002	1	3.9816205961672	1	5.28176126935767	1	5.23478918013341	1	4.19828686188424	1	4.25062496977935	1	4.69836364003298	1	4.62994167194189	1	5.90745645493332	1	6.28190212413504	1	5.31220531875634	1	6.12227950593843	1	5.41051769939911	1	4.62303802218992	1	3.78443360582989	1	3.72141314595114	1	3.70923985965147	1	4.28554817288615	1	6.41275766716114	1	6.48446970253391	1	6.92456243125758	1	8.5777377464915	1	3.53271151819318	1	3.76786521999927	1
2	2	4.42892936727171	2	4.20060655008361	2	5.27890290204239	2	5.16361574599061	2	4.25081903605826	2	4.63984468591612	2	4.74361792948387	2	4.61811624602628	2	5.72145304932286	2	6.11807613943673	2	5.30324170039059	2	6.11392790117059	2	5.40147237130158	2	4.9401876780011	2	3.6681192178949	2	3.57685311642938	2	3.92451488335825	2	4.21303930276393	2	6.52172510485132	2	6.53755397762246	2	6.97083909062103	2	8.62735245698652	2	3.43043492184775	2	3.61033209445185	2
3	3	4.2662852412283	3	4.04865158099356	3	5.27359185128035	3	5.0961069465933	3	4.27651563092939	3	4.60254177116233	3	4.72327592290825	3	4.58923811451891	3	5.58881631812755	3	5.91751306003556	3	5.26696675514676	3	6.07798395514298	3	5.38996024413509	3	4.94096977730087	3	3.57087148224205	3	3.49066930971971	3	3.84147301039085	3	4.18870207538856	3	6.52280569613694	3	6.53248237436095	3	6.98589617710693	3	8.61403523678724	3	3.34730477175088	3	3.54430305213794	3
4	4	4.15972963965507	4	3.90682511678421	4	5.24609348093952	4	5.03152073463796	4	4.28692835708559	4	4.61928531974909	4	4.74204080224509	4	4.64621154766939	4	5.4947468481657	4	5.76690152756997	4	5.25205092848588	4	6.08736564315261	4	5.38112933235212	4	4.95738821852303	4	3.46434020330449	4	3.37550913717445	4	3.76242932379002	4	4.13655493700876	4	6.57513194128215	4	6.5169946972364	4	6.99640816212317	4	8.64654041431966	4	3.26903218764589	4	3.43600103414892	4
5	5	4.03890183646517	5	3.82091750600982	5	5.26289015944735	5	4.97961962505706	5	4.32162034988304	5	4.65468833715701	5	4.73881543575824	5	4.7018506004935	5	5.44997739735916	5	5.58333534195165	5	5.28728529765114	5	6.14156355832444	5	5.39781328545553	5	4.98021652578333	5	3.45322965061004	5	3.2913943802027	5	3.71399336243999	5	4.1022548450028	5	6.67913960796494	5	6.58351057644657	5	7.02297312619488	5	8.64617059969691	5	3.22284990613788	5	3.39215428958054	5
6	6	3.9258527715041	6	3.6982237571656	6	5.23538770693699	6	4.87156437082742	6	4.33825725973291	6	4.64606685640723	6	4.78574776178722	6	4.75138283939323	6	5.43326057869435	6	5.49328312295668	6	5.26610605239251	6	6.16937530907721	6	5.45087554522377	6	4.97774947645637	6	3.39562665345181	6	3.22970459913009	6	3.67359151310784	6	4.10023690293049	6	6.78686171429746	6	6.60475042839694	6	7.02654218880196	6	8.63460374345012	6	3.19339844925876	6	3.3505432994272	6
7	7	3.81854215461996	7	3.56869242603069	7	5.31007194392953	7	4.84108535786534	7	4.38995072136387	7	4.71692123005775	7	4.85829627506471	7	4.83585790488718	7	5.48318573557822	7	5.42629644401862	7	5.26565127255665	7	6.23423998627825	7	5.49313460260663	7	5.04085774264446	7	3.40833253075137	7	3.18186985548818	7	3.66470818508737	7	4.12780279247737	7	6.86876954430484	7	6.64979751306877	7	7.06510668177088	7	8.61359997173855	7	3.19263353095982	7	3.32246216231558	7
8	8	3.7455851576839	8	3.54848050917828	8	5.41433957509101	8	4.84563084259649	8	4.46940864160306	8	4.77852723157911	8	5.01106515447636	8	4.89332665660282	8	5.72691802492491	8	5.3440076065293	8	5.36890212020749	8	6.29355852096955	8	5.50979644127575	8	5.08305752771502	8	3.43510998651802	8	3.10750345775733	8	3.69568317509242	8	4.23270106753568	8	7.0509304552914	8	6.70254519593199	8	7.02802999294169	8	8.61814147145298	8	3.16377138118089	8	3.28152218110973	8
9	9	3.68628730390965	9	3.50970874085122	9	5.54176299901525	9	4.84717589363824	9	4.51397362415576	9	4.8938227327304	9	5.13859140437646	9	4.98257408781758	9	6.18573671386065	9	5.37928524067859	9	5.46415592466437	9	6.38977943563373	9	5.59897536004383	9	5.17912206982858	9	3.63619031558464	9	3.08568801388405	9	3.80462704920344	9	4.38352549798289	9	7.14843439337212	9	6.78060591837464	9	7.0393999694021	9	8.61738397031631	9	3.25250721000537	9	3.24679056663363	9
10	10	3.57799994666623	10	3.4679400083612	10	5.70871944011025	10	4.83233077410973	10	4.61115334032014	10	4.9990914724329	10	5.29042007456682	10	5.07540076260112	10	6.88672416110529	10	5.52436966004626	10	5.68514264151864	10	6.49326505734217	10	5.69002608930034	10	5.20836447459304	10	3.93262801718447	10	3.0544018922964	10	4.23261364038595	10	4.87557552037493	10	7.53595515036774	10	6.97578916037822	10	7.06600813017075	10	8.60228818602053	10	3.38762321176423	10	3.24255476756044	10
11	11	3.59960275660818	11	3.52720886092841	11	5.99371677689358	11	4.9657813437416	11	4.7513765154119	11	5.12904313559785	11	5.40640218531903	11	5.12309753184314	11	7.66479564693951	11	6.05189955778756	11	6.02320323214352	11	6.61424635296576	11	5.76785263868569	11	5.26825327754825	11	4.3826933659557	11	3.13594531804265	11	4.96326250179873	11	5.37986422601915	11	7.91041639073082	11	7.15783383345449	11	7.05662694367964	11	8.55639988174534	11	3.63399040861365	11	3.25082279617388	11
12	12	3.76389865123695	12	3.81488022596208	12	6.35708872193202	12	5.26875707292249	12	4.86759034984576	12	5.2033331544158	12	5.57296025088547	12	5.20810117761905	12	8.44191698517681	12	7.0276015404217	12	6.33986702982458	12	6.81926620654714	12	5.92876180380878	12	5.31708858005148	12	4.9874695600765	12	3.46332507660206	12	5.48324429589858	12	5.6419586878876	12	8.16771368159343	12	7.37539818045064	12	7.05056929255733	12	8.5302708084171	12	4.15206535380383	12	3.43737524896726	12
13	13	4.22402208092783	13	4.49908935706961	13	6.67960552980924	13	5.75093695557157	13	4.92607067105735	13	5.2566650283026	13	5.61796821432945	13	5.25518413618091	13	9.0519962083883	13	8.24375378148615	13	6.51037817596848	13	7.01993853357422	13	6.08043545264677	13	5.34480810229477	13	5.58550106047172	13	4.32904170146626	13	5.65951492398541	13	5.73239693602685	13	8.27042408623362	13	7.5017038582388	13	7.0819492978049	13	8.53439554383529	13	4.74850308275101	13	3.98003104477759	13
14	14	5.41559523689207	14	5.76123910323243	14	6.89888856760793	14	6.57349492755673	14	4.99946530185837	14	5.33173961311678	14	5.70112001256467	14	5.32720103457411	14	9.42043183920204	14	9.0000920667207	14	6.63456346453778	14	7.18099796347924	14	6.2539540798779	14	5.34991231577337	14	6.05378828052251	14	5.23194417425963	14	5.69676231667931	14	5.75672078955178	14	8.32792085388152	14	7.55810678086229	14	7.10287842148208	14	8.49106950527519	14	5.27800432926143	14	4.82720459278366	14
15	15	6.73911932075425	15	6.51881901973202	15	7.01371646816849	15	7.28570567920361	15	5.05788687505382	15	5.35243256622845	15	5.76708023627996	15	5.3617690682397	15	9.59380493454145	15	9.22607019462786	15	6.66242758752679	15	7.22516280274015	15	6.46266534657785	15	5.37647555514171	15	6.26482838511016	15	5.6093558200718	15	5.71027308279671	15	5.80702520329826	15	8.33787259896769	15	7.58869836110012	15	7.11467188486796	15	8.50761364687101	15	5.57482535091458	15	5.30530717082041	15
16	16	7.41819770607775	16	6.77918411130334	16	6.99367848791681	16	7.54454681813879	16	5.0853191743942	16	5.39896652032293	16	5.79801140460246	16	5.41791052448712	16	9.59616570649804	16	9.24154252025538	16	6.66797437328141	16	7.26635596684944	16	6.58603538595394	16	5.37851649340095	16	6.37833565837164	16	5.71854910418009	16	5.69910670130949	16	5.8019851542886	16	8.37092995326247	16	7.59226093429687	16	7.12173596887712	16	8.48372784716235	16	5.68236423809786	16	5.44149019661945	16
17	17	7.58276387996142	17	6.83469468656643	17	7.04377425044592	17	7.61000278322949	17	5.11261100092546	17	5.38977205885207	17	5.82913318142732	17	5.48418001371225	17	9.64064402984879	17	9.23037897437023	17	6.67266577525365	17	7.26826587195084	17	6.66492709218606	17	5.39476177913049	17	6.39149612603973	17	5.72911394943743	17	5.72325269835665	17	5.80166982707407	17	8.39115936954039	17	7.56535353207254	17	7.11798573633802	17	8.4850294675359	17	5.74789952939342	17	5.52430758891057	17
18	18	7.61040602967071	18	6.80880960130218	18	7.04444192327396	18	7.61859599303826	18	5.14562940304475	18	5.43023288832894	18	5.82403877073737	18	5.53667418383257	18	9.68158001746447	18	9.22890914972879	18	6.65998562174849	18	7.28223163816958	18	6.69585058541087	18	5.43503432962857	18	6.42330170245828	18	5.75848406073665	18	5.73265594234644	18	5.81147455395725	18	8.38963813711556	18	7.56166069255409	18	7.12367304406909	18	8.46416680376023	18	5.77790360806716	18	5.49932930583374	18
19	19	7.6033299532173	19	6.85415428269687	19	7.05694068599925	19	7.61117162459551	19	5.16148488220496	19	5.43960084838312	19	5.8206564094375	19	5.56397504633854	19	9.61473218703122	19	9.1921137388766	19	6.66671834936243	19	7.28154791498416	19	6.7211749850267	19	5.4189458288661	19	6.44695919087695	19	5.74815250823454	19	5.73533502736358	19	5.80734638203641	19	8.40559244655011	19	7.54194159865077	19	7.1739991966666	19	8.44897336008765	19	5.79558274786034	19	5.5296868949079	19
20	20	7.59753644854533	20	6.79192612925876	20	7.07058514103218	20	7.60501278669577	20	5.2157139729551	20	5.43708552489616	20	5.83232882536259	20	5.64409217004675	20	9.62028876728502	20	9.16365374790323	20	6.65587342901535	20	7.25115228570373	20	6.71643581902991	20	5.43534922300481	20	6.45051493908416	20	5.74550435348956	20	5.75833850892582	20	5.80418378055433	20	8.42287061718483	20	7.53584203020757	20	7.16228543668695	20	8.46470315223229	20	5.77915500191874	20	5.52070258318679	20
21	21	7.58116171655974	21	6.79438941945952	21	7.07351718222336	21	7.61491740057885	21	5.24131697382503	21	5.4314201104994	21	5.83284931807828	21	5.69609365301006	21	9.56920384609557	21	9.18237758869635	21	6.64587282278137	21	7.2420454656244	21	6.74385129090894	21	5.44243250992889	21	6.46595092561911	21	5.77314664676044	21	5.72049662837009	21	5.82436457623756	21	8.42767161397567	21	7.48407337450726	21	7.14359151242887	21	8.45358517459901	21	5.793675883581	21	5.54798606362971	21
22	22	7.59888659149716	22	6.81717079012815	22	7.08391730020467	22	7.59482587478219	22	5.28040917436599	22	5.44574985378411	22	5.85554861326961	22	5.74916580932735	22	9.51956271867388	22	9.15531086259384	22	6.60573744035817	22	7.24649792596825	22	6.75996944920757	22	5.4757166342026	22	6.44027489430281	22	5.74801672730028	22	5.71596053586367	22	5.80136986585787	22	8.46490025399294	22	7.4765701008673	22	7.18915440730423	22	8.44379776690731	22	5.79517008875406	22	5.55616177938723	22
23	23	7.57584914583607	23	6.79552175205491	23	7.0558550162333	23	7.57870777964499	23	5.2860725712814	23	5.4704784930294	23	5.87619150501674	23	5.80121077982663	23	9.52132262365728	23	9.10282614686687	23	6.58470182852745	23	7.19993541918745	23	6.73871570223627	23	5.50015419222842	23	6.44593525393874	23	5.77411949595025	23	5.7538284548916	23	5.81901281857018	23	8.4538907286026	23	7.4483660984947	23	7.17977622838727	23	8.45494327681976	23	5.80164840247937	23	5.52878072398614	23
24	24	7.57056644300232	24	6.75026655740246	24	7.09436530428156	24	7.56843290375376	24	5.30705796516594	24	5.47929530401599	24	5.87831874923048	24	5.84717638387479	24	9.47688526832663	24	9.06717039576541	24	6.61547012023846	24	7.20753178192388	24	6.72627554138185	24	5.46475341088558	24	6.456812246415	24	5.78345874650707	24	5.73087664714534	24	5.78463400117789	24	8.51468543511973	24	7.41345900130228	24	7.12945871009949	24	8.41919900658941	24	5.79665964392334	24	5.51725489983079	24
25	25	7.54918588891768	25	6.74348247220628	25	7.06792463622982	25	7.55364011796497	25	5.31549002380696	25	5.51318891987709	25	5.86680838946781	25	5.87298859467614	25	9.47251281841103	25	9.09678160543364	25	6.58384227155927	25	7.16863728135793	25	6.75045780692466	25	5.46036788380578	25	6.45120038326893	25	5.76538858660524	25	5.74557877134623	25	5.80484543174365	25	8.50422853768261	25	7.44829128507428	25	7.17861343108774	25	8.42487649231892	25	5.83446222024097	25	5.53329423007458	25
26	26	7.53227429617877	26	6.71933169534354	26	7.05142623861927	26	7.56968438958759	26	5.34565814156475	26	5.51211983346032	26	5.89344373589464	26	5.90783956541028	26	9.43593560120173	26	9.03480467092319	26	6.58532928175996	26	7.17146947094055	26	6.73361337091547	26	5.45929895765017	26	6.45081976847923	26	5.77093432629432	26	5.73830626591374	26	5.82348545219127	26	8.54716991652521	26	7.40234073603449	26	7.17979630415493	26	8.43536008448748	26	5.8468553640147	26	5.53161001818024	26
27	27	7.56398351010899	27	6.75027861129652	27	7.06917040559174	27	7.56844194417431	27	5.33848661050555	27	5.51759918917987	27	5.9066657412169	27	5.95165840753132	27	9.42021539214191	27	9.02654877278437	27	6.58424450767692	27	7.17650129177243	27	6.74497339117351	27	5.49007713556816	27	6.45681827336203	27	5.78347607397978	27	5.73736540899132	27	5.84149975314107	27	8.5457754413731	27	7.39495024697368	27	7.13645448886436	27	8.44139926597378	27	5.85293739186693	27	5.50380614421792	27
28	28	7.52402822035084	28	6.73013909984886	28	7.06865821134222	28	7.56836849820368	28	5.36172979930047	28	5.54766295225226	28	5.93985025187353	28	5.97891641321874	28	9.39956512314937	28	8.95258544559133	28	6.56462005761102	28	7.14510236435994	28	6.75048987592568	28	5.48185336339206	28	6.45504811946168	28	5.79495756678236	28	5.7225543898079	28	5.84627596447481	28	8.60254772396402	28	7.37008509101388	28	7.17742489481962	28	8.44827736566861	28	5.84361930264284	28	5.5823352731474	28
29	29	7.49889330276751	29	6.70557879773582	29	7.05721284740562	29	7.53201443522431	29	5.34374832286609	29	5.51661754353502	29	5.91245093418048	29	5.97243938994893	29	9.34434690885156	29	8.9473103405272	29	6.57195933691096	29	7.14630304545318	29	6.7266515630502	29	5.4827890587355	29	6.4420251968738	29	5.76895908189008	29	5.736529842583	29	5.82193886743123	29	8.59154152231249	29	7.34658631699076	29	7.15049437202122	29	8.43485468322391	29	5.83051419489947	29	5.52943170631073	29
30	30	7.46712953698558	30	6.72594599584223	30	7.07097539595324	30	7.56457532658627	30	5.3634845476258	30	5.54307769825292	30	5.92050845130282	30	5.98088118601038	30	9.35299168299119	30	8.94877482095612	30	6.56676948003113	30	7.14123043205821	30	6.75895638968006	30	5.4836613274585	30	6.46423037378578	30	5.79011260628154	30	5.72444102719562	30	5.84819172690404	30	8.63649258833776	30	7.34778014769918	30	7.17978215528865	30	8.43621882231921	30	5.85256626215341	30	5.59090079640629	30
31	31	7.47790100095074	31	6.6852273022944	31	7.1380578939481	31	7.58089216871	31	5.37432359029789	31	5.54766709916302	31	5.93986269260582	31	6.00879490527107	31	9.30027676971018	31	8.89840341752061	31	6.53336818411213	31	7.10164123158899	31	6.74429363726097	31	5.45017435808451	31	6.47625542110715	31	5.77475607949302	31	5.72258681111024	31	5.81466858762591	31	8.6399415492958	31	7.30212777936998	31	7.19853116263922	31	8.44826907184708	31	5.85770786647462	31	5.5554282311532	31
32	32	7.45762376085233	32	6.67784408420699	32	7.16912954843528	32	7.61215908588647	32	5.37869725231265	32	5.56497634303088	32	5.95888291810056	32	6.04359282487225	32	9.28658367825846	32	8.88533031585666	32	6.55117765294338	32	7.12607055308344	32	6.76228535331535	32	5.48635492779464	32	6.48154692152684	32	5.79297539108525	32	5.74677197679206	32	5.85103244227311	32	8.70921719873521	32	7.32045631351295	32	7.18326471896787	32	8.47000139633632	32	5.88362249205673	32	5.56668475783366	32
33	33	7.48328937075541	33	6.6712616240241	33	7.25665625391766	33	7.69237412018556	33	5.36711366749441	33	5.54673000546466	33	5.95301715330343	33	6.05258517874713	33	9.24913398422375	33	8.8359422270076	33	6.56345277126206	33	7.15010634838351	33	6.72442161304731	33	5.50633739982555	33	6.4610898075864	33	5.80077650972445	33	5.78661674578351	33	5.85160066163053	33	8.74421020573172	33	7.3070744518823	33	7.21839330451735	33	8.50610785348975	33	5.88489943887778	33	5.58141136308073	33
34	34	7.45640459724912	34	6.67667619591408	34	7.38243946251854	34	7.81145082453862	34	5.42182582742615	34	5.57680894617035	34	5.99333824373403	34	6.06497091338562	34	9.27798550798033	34	8.86351366869593	34	6.61875123830771	34	7.19315179187013	34	6.77984184688353	34	5.52348478819255	34	6.50166247216186	34	5.81223287416333	34	5.8043195440708	34	5.91961605053844	34	8.86332655844538	34	7.32535725551648	34	7.2805352967867	34	8.55750617106507	34	5.87558025665172	34	5.61962060142189	34
35	35	7.49890612258609	35	6.71822818813746	35	7.60580229453155	35	7.99553382858736	35	5.42537776355472	35	5.63157549609863	35	6.01870045939473	35	6.09927377326462	35	9.27341108212445	35	8.85234715735696	35	6.67785480890036	35	7.25783923761691	35	6.78893099580924	35	5.53341489935362	35	6.54782338906341	35	5.87677300202434	35	5.85992097345003	35	5.93559334608824	35	9.01443114006689	35	7.34639779024697	35	7.35421335493771	35	8.6347186712833	35	5.96419700071024	35	5.63023733327117	35
36	36	7.54713073433429	36	6.75306401811471	36	7.9912837968399	36	8.34031418199634	36	5.47383512693265	36	5.66791136721195	36	6.0947702873809	36	6.20213109109949	36	9.29518547366235	36	8.87992425368364	36	6.74894962817577	36	7.33380368219852	36	6.82871412521848	36	5.57586243432301	36	6.61567923693635	36	5.88153058320137	36	5.89669110110684	36	5.97730347572481	36	9.16879448697675	36	7.41575564314543	36	7.49781980103615	36	8.76252107049569	36	6.00457373356403	36	5.67565446233311	36
37	37	7.62666245147612	37	6.79066376797626	37	8.57329914480984	37	8.85028643321236	37	5.54644216403369	37	5.70997619535555	37	6.18363664133281	37	6.28786151492103	37	9.36155705861288	37	8.92294953370767	37	6.95454706496673	37	7.55794009364354	37	6.9094933024224	37	5.65558051911764	37	6.7192679813541	37	5.99319859257866	37	6.01121745735916	37	6.0954278239934	37	9.48997140857828	37	7.5525555183896	37	7.69400207935067	37	8.98565215064275	37	6.08573702180796	37	5.71939920204994	37
38	38	7.73522715606749	38	6.88400526536272	38	9.46283570143172	38	9.65220840405594	38	5.67090061383057	38	5.83005119057372	38	6.33122347757582	38	6.43612851757701	38	9.43429132693007	38	9.01278247239986	38	7.22588383562971	38	7.82058831358771	38	7.04984952015087	38	5.78105550137893	38	6.85137688087999	38	6.07276802467476	38	6.14604326997922	38	6.24514812683258	38	9.9184766637286	38	7.75236779342033	38	7.94357871488865	38	9.32896816747869	38	6.21129325862928	38	5.80584885472288	38
39	39	7.89713085203239	39	7.01513587622223	39	10.7908941677399	39	10.7900658102318	39	5.85564490387973	39	5.99874837426661	39	6.5679268376125	39	6.69279702110206	39	9.64445189892838	39	9.15251004740524	39	7.65340154158397	39	8.27690299687379	39	7.22130267855682	39	5.9864507701504	39	7.11548321027899	39	6.29111146603906	39	6.43462534649252	39	6.46902140338561	39	10.5818804988829	39	8.09552963573307	39	8.389834732164	39	9.85157444040792	39	6.4181803018045	39	5.9899669555693	39
40	40	8.26746724476832	40	7.27856645884655	40	12.4754666918278	40	12.3383801543416	40	6.13904507580851	40	6.28686809618067	40	6.92301262270969	40	7.11159462498008	40	9.92243253118768	40	9.45193002839939	40	8.25955246216618	40	8.98510561155412	40	7.54629025625336	40	6.27860502997417	40	7.44083797177538	40	6.56132386888389	40	6.84463147293432	40	6.8108479633113	40	11.5591491136876	40	8.5843269232328	40	9.03025130837395	40	10.6303996201372	40	6.71451060753533	40	6.23937751591633	40
41	41	8.78287349957953	41	7.66373688999552	41	14.6017809839897	41	14.2377530934133	41	6.62997612523043	41	6.77296311632974	41	7.51208587133521	41	7.67224031901239	41	10.4060852080997	41	9.8935541811245	41	9.17795194998686	41	10.0285346185148	41	8.04580459637774	41	6.76715442532549	41	8.00595655385763	41	7.08081770768511	41	7.43642133754106	41	7.35480485582537	41	12.9654672994076	41	9.3572455218141	41	9.98693884160374	41	11.7426028799159	41	7.22894385219629	41	6.62308848344384	41
42	42	9.58132588343969	42	8.28146450706565	42	16.9888413053611	42	16.3721184414392	42	7.32556649274032	42	7.42852545950361	42	8.39540558301499	42	8.58068672318005	42	11.1569319629437	42	10.536420218677	42	10.492787517777	42	11.4079371963189	42	8.78860858686714	42	7.46797270807436	42	8.81338342452179	42	7.7454895687439	42	8.30296819022999	42	8.09640008935129	42	14.7137040680364	42	10.4230849120777	42	11.3134522278798	42	13.1752199858092	42	7.95872338999877	42	7.22675535288079	42
43	43	10.7776217296725	43	9.14850253919618	43	19.5083250002353	43	18.6115815786142	43	8.33861269785358	43	8.40002879482429	43	9.67248154712752	43	9.78350393836398	43	12.2534123742364	43	11.5633276926895	43	12.1634873110779	43	13.1625630196868	43	9.9255884612238	43	8.52672727528533	43	9.97848848204136	43	8.74981547296279	43	9.51876350976338	43	9.20327995401353	43	16.7790491590393	43	11.8596606242521	43	13.017840954133	43	14.9655859998668	43	9.00769045552803	43	8.07370954168318	43
44	44	12.4506800909464	44	10.4686796638112	44	22.0098612083625	44	21.0032995045903	44	9.74060583453312	44	9.80486908134104	44	11.2744464881698	44	11.4558832532807	44	13.769515256288	44	12.9438556878946	44	14.1521490026112	44	15.2685688333509	44	11.5389729966576	44	9.98329460096042	44	11.5715357123456	44	10.1169904369867	44	11.1216289797223	44	10.7248478764861	44	18.9730212596395	44	13.6785559138533	44	15.0949557343208	44	16.9247433117055	44	10.4921529210525	44	9.28371352440912	44
45	45	14.5541707907573	45	12.1461309312568	45	24.5040979777343	45	23.3481828511229	45	11.529836600332	45	11.5770604625792	45	13.32088974557	45	13.4757271749518	45	15.7491821948147	45	14.8141252852607	45	16.2792385971397	45	17.502358652865	45	13.5904003369027	45	11.8174321237698	45	13.5222269761923	45	11.9450350543034	45	13.1069221757605	45	12.6184668494267	45	21.2653338743775	45	15.7755259477785	45	17.4524964933243	45	18.9738467185246	45	12.4227237443122	45	10.9180834895342	45
46	46	16.9882141980392	46	14.2175668352154	46	26.7544941909937	46	25.5646466672683	46	13.5614117965166	46	13.6465442793879	46	15.6120045775761	46	15.753492110934	46	18.0767521202792	46	17.0847471803984	46	18.5296706930619	46	19.7268604765182	46	16.1113521901052	46	13.9651017628928	46	15.8142540264596	46	14.1068549155134	46	15.4060258946134	46	14.8429945546699	46	23.6063173407614	46	17.9328619399548	46	19.928521337263	46	21.1093061128516	46	14.6739278940098	46	12.9671596288122	46
47	47	19.6326244971006	47	16.5334000696096	47	28.8034842012753	47	27.6943728597849	47	15.8076950417132	47	15.8509140123028	47	18.04575012657	47	18.1517729607665	47	20.5880962239682	47	19.4494966167254	47	20.6156919524743	47	21.9738304078768	47	18.8878009190967	47	16.2462430087078	47	18.2053420273963	47	16.4447420947071	47	17.8219583518076	47	17.2573921551022	47	25.8434201201936	47	20.0946903332399	47	22.3536765178315	47	23.0871826023672	47	17.1513557381024	47	15.3338981912082	47
48	48	22.2497483935385	48	18.9521479082456	48	30.646805668034	48	29.5448430637676	48	18.123688233584	48	18.1132721205122	48	20.3733936470777	48	20.5733244802246	48	23.2762575437281	48	22.0646737981404	48	22.7068141941355	48	24.08241852905	48	21.7633774683315	48	18.4957534822599	48	20.6460170005063	48	18.8774895427535	48	20.2700517442565	48	19.8044089444107	48	28.0463590704874	48	22.2678181771799	48	24.7215037933866	48	24.9086347564146	48	19.7138503159315	48	17.7957134380382	48
49	49	24.8868855349105	49	21.2778803435587	49	32.3185963919243	49	31.2320493409664	49	20.2862094927444	49	20.2648771137323	49	22.6278260740347	49	22.8141355808311	49	25.7882968270062	49	24.5793861772385	49	24.6225526786028	49	25.940703250023	49	24.5008204024944	49	20.6601348471057	49	23.041386138801	49	21.3485026021175	49	22.5254734461007	49	22.2079241542564	49	30.1127609002689	49	24.3106958382282	49	26.8505522679604	49	26.6510964829553	49	22.1895826477078	49	20.2697860620881	49
50	50	27.257162015439	50	23.5221562221194	50	33.7146958930657	50	32.7118724694003	50	22.3796987560698	50	22.2878502573517	50	24.7824418415952	50	24.8945993472667	50	28.2447087925188	50	27.0409017985916	50	26.3008928292746	50	27.7225866920661	50	27.2071371845809	50	22.723835248589	50	25.3460058446386	50	23.6568031727447	50	24.7010609542327	50	24.4966113174748	50	32.0395279989171	50	26.1248673521111	50	28.8507981268617	50	28.1715305771081	50	24.6711987618256	50	22.6796485593389	50
[truncated: 63 more columns]

[truncated: 4 more sheets: LDHA, NFKB1, DVL2, CTNNB1]
