# Supplementary material for: Identification of a novel association for the WWOX/HIF1A axis with gestational diabetes mellitus (GDM)
Source: PeerJ. 2021 Jan 14;9:e10604. doi: 10.7717/peerj.10604 (PMC7811782; doi:10.7717/peerj.10604)
Supplement: Supplemental Information 3 — Quantitative RT-PCR (RT-qPCR) raw data results for all the studied genes (WWOX, HIF1A, NFKB1, SLC2A1, SLC2A4, HK2, PKM2, PFK, LDHA, DVL2, and CTNNB1) and the Ribosomal Protein Lateral Stalk Subunit P0 (RPLPO), 40S ribosomal protein S17 (RPS17), and H3 Histone Family Member 3A (H3F3A) used as the housekeeping genes for internal normalization. Results of reactions performed in duplicate on a LightCycler 480 II (Roche Diagnostics GmbH, Germany). The Universal Human Reference RNA (Agilent, USA) was used as a calibrator. [file peerj-09-10604-s003.xls]

## Sheet: RPS17
Text	X	A1: 365 GDM	X	A2: 365 GDM	X	A3: 386 GDM	X	A4: 386 GDM	X	A7: REF	X	B1: 366 GDM	X	B2: 366 GDM	X	B5: 430 GDM	X	B6: 430 GDM	X	B7: REF	X	C7: H2O	X	D1: 378 GDM	X	D2: 378 GDM	X	D3: 406 GDM	X	D4: 406 GDM	X	D5: 435 GDM	X	D6: 435 GDM	X	D7: H2O	X	E1: 379 GDM	X	E2: 379 GDM	X	E5: 448 GDM	X	E6: 448 GDM	X	F5: 452 GDM	X	F6: 452 GDM	X
1	1	3.85811524996432	1	4.11269299919889	1	4.61249701534445	1	4.46105072288898	1	6.99108324018994	1	4.53142288221507	1	4.42548033986539	1	5.62777400663096	1	5.67679953203844	1	7.37085700947707	1	4.99081260374864	1	5.32906471764155	1	5.50599267577884	1	4.70513131934208	1	5.03889305660621	1	6.24304971988255	1	6.05529249122442	1	4.97925695764523	1	4.41605133323753	1	4.73786346820604	1	6.2747140242439	1	6.54527625940881	1	6.33148474045621	1	6.55640657761711	1
2	2	3.83873947845377	2	4.02336120982874	2	4.49006545694279	2	4.2854047238391	2	6.8714781886968	2	4.456082092543	2	4.2884758953686	2	5.51288876128317	2	5.83142468214981	2	7.17760442688495	2	4.92079062162618	2	5.21001062212317	2	5.31718460539366	2	4.55377445266047	2	4.92735958338074	2	6.13945545730297	2	5.98178165590187	2	4.92414469599909	2	4.3072975392909	2	4.60744205801951	2	6.12594858259359	2	6.45210929364958	2	6.20180337936208	2	6.40255027088723	2
3	3	3.81185661053975	3	3.92661705217677	3	4.31787366126663	3	4.12814415065342	3	6.87470820928704	3	4.40136144834519	3	4.16021726627745	3	5.40541389576245	3	5.72972870109032	3	7.04588605300804	3	4.87829125425302	3	5.0940852874652	3	5.08797097316734	3	4.37417507201129	3	4.81336449795082	3	6.32157390581503	3	5.86571767224714	3	4.91648170478271	3	4.20208319237164	3	4.48555696383003	3	6.04395346814105	3	6.39553711239561	3	6.14945604894834	3	6.30051302002784	3
4	4	3.80274346889539	4	3.85230441291804	4	4.14613171513933	4	3.97647229368381	4	6.81838865149171	4	4.31879362119891	4	4.02700404307673	4	5.33368207853922	4	5.67355765354616	4	6.97513442716574	4	4.87131939756853	4	4.96749743620336	4	4.91860263633889	4	4.26261234067863	4	4.72533650459541	4	6.21097882269932	4	5.83963488781349	4	4.90453835044388	4	4.08607869838207	4	4.38039412347789	4	5.93789356909121	4	6.31503815673738	4	6.08794405193764	4	6.20933401484596	4
5	5	3.78327243778887	5	3.76804703908544	5	3.98595547195426	5	3.82575132739799	5	6.7791949145323	5	4.24877563943952	5	3.92741926076555	5	5.28849076629741	5	5.62399043890097	5	6.88634355580802	5	4.8558418628722	5	4.85913446235735	5	4.79901427001242	5	4.19892137538645	5	4.73982310863211	5	6.24155976427456	5	5.84496004543666	5	4.88905918198905	5	3.98242963154638	5	4.28716842639834	5	5.90334469540321	5	6.28601772277672	5	6.00297033373914	5	6.10486908789017	5
6	6	3.77296258074864	6	3.7143360400481	6	3.88667150669834	6	3.73945318406926	6	6.76109687176184	6	4.20455550006058	6	3.84163725001503	6	5.2550256850562	6	5.64572161658265	6	6.83833355728006	6	4.88227143528457	6	4.80416838048209	6	4.70334938328984	6	4.10658496045575	6	4.68051542342858	6	6.22355452394594	6	5.81699764946962	6	4.93041741929939	6	3.93278547194129	6	4.23446687690416	6	5.81522254565492	6	6.21832665256803	6	5.95955488719282	6	6.03661484911271	6
7	7	3.78331923730082	7	3.65839550227411	7	3.76424451066706	7	3.63578505246274	7	6.77437713585554	7	4.1754788078145	7	3.81367192105226	7	5.25642724789342	7	5.65258760885786	7	6.82654102025446	7	4.91814034316014	7	4.75915944389419	7	4.58475770158676	7	4.03867116482561	7	4.64564424839214	7	6.23609403406975	7	5.83890719237475	7	4.95131827272403	7	3.8866162837122	7	4.15842401832085	7	5.78224897056223	7	6.23084286405139	7	5.92145405806735	7	5.95364701453351	7
8	8	3.81385142852886	8	3.60507894898264	8	3.65996757785923	8	3.56012909543137	8	6.78253867199334	8	4.14315834651447	8	3.79367591770424	8	5.30909499721582	8	5.70009755488898	8	6.86474597492967	8	4.99026578964133	8	4.72174395960101	8	4.49493625080546	8	3.95713268619156	8	4.63256687412083	8	6.26387094028263	8	5.88121429861201	8	5.05838500207261	8	3.86571256379633	8	4.15494186814586	8	5.76986206520875	8	6.24359328034444	8	5.93424817845033	8	5.91114732313016	8
9	9	3.86799820036747	9	3.59625634817307	9	3.58794601428525	9	3.47458032158745	9	6.87782764873173	9	4.16846863417457	9	3.82325766777159	9	5.37763222364794	9	5.72849270061034	9	6.84375224682312	9	5.02823424413104	9	4.73026418961487	9	4.45975432925449	9	3.94383333335921	9	4.73682723030824	9	6.51231550719076	9	6.03864406680303	9	5.12131362323686	9	3.87936212701377	9	4.17912102639383	9	5.89848391655103	9	6.3170305465454	9	5.95795982365806	9	5.87451011976897	9
10	10	3.90669540903626	10	3.57250989739564	10	3.52271942169261	10	3.41624753403098	10	6.971282944942	10	4.20713792227619	10	3.88737218661314	10	5.54930715801602	10	5.84948795169954	10	6.95649305743394	10	5.14353800788799	10	4.77497705952183	10	4.36690344137389	10	3.93229959719429	10	4.87897991767913	10	6.78408180802933	10	6.24875904852556	10	5.26168161618489	10	3.91178861734115	10	4.21609711098918	10	6.04501007023985	10	6.45329986509796	10	6.01468460702125	10	5.92084509043162	10
11	11	4.01374876538439	11	3.64735971164273	11	3.52584104365267	11	3.34698138667675	11	7.12915142533775	11	4.30724336793429	11	4.01584034162586	11	5.76712717230204	11	5.95076350027654	11	7.00239577572118	11	5.24030545157316	11	4.90797392247138	11	4.3640833860258	11	4.02889137683867	11	5.21112291081482	11	7.22451370806871	11	6.49816538450484	11	5.4432918182708	11	4.01705893587883	11	4.28932432784089	11	6.29169558602829	11	6.62864903436844	11	6.05629691830622	11	5.95728674212176	11
12	12	4.21338942558885	12	3.74421099851435	12	3.5661014260681	12	3.36018740298737	12	7.33836622205819	12	4.53956607249819	12	4.27593903741006	12	6.08424697579517	12	6.13602000543784	12	7.21978767646929	12	5.41007628893256	12	5.15049134533089	12	4.34601005547233	12	4.26731303377353	12	5.65793373079418	12	7.65595088097805	12	6.74257608989243	12	5.60817855792783	12	4.16240270407289	12	4.49383689442818	12	6.58809281400602	12	6.74919517035347	12	6.17273989641983	12	6.01784175112396	12
13	13	4.49414110894881	13	3.9569865005421	13	3.739244796952	13	3.44564107692551	13	7.61894175365229	13	4.86373300041027	13	4.66753309879147	13	6.42191503399684	13	6.34154366033474	13	7.50294481637221	13	5.6653024060437	13	5.44442780265799	13	4.41996440169802	13	4.66285472426649	13	6.34978902944557	13	8.103040737459	13	7.01225294194186	13	5.84845332099197	13	4.41025411466414	13	4.77469857819632	13	7.03556881757968	13	7.01976022831411	13	6.30445956254062	13	6.16900678859077	13
14	14	4.89518959424657	14	4.26810670427546	14	4.14019110362486	14	3.70083665227195	14	8.00921948157202	14	5.30703983107889	14	5.1347156141296	14	6.6975376722601	14	6.57539770419542	14	7.95040098439458	14	5.89411700561928	14	5.85634300581333	14	4.58481382738077	14	5.23028548225508	14	6.91856055827783	14	8.26785089740798	14	7.21059744457495	14	5.99713058980979	14	4.75941873177105	14	5.14139828992024	14	7.37111124115105	14	7.23366469087715	14	6.4698740862942	14	6.38396170366498	14
15	15	5.30581078367908	15	4.67673362830539	15	4.89589695972572	15	4.33753308004529	15	8.46710934443207	15	5.78825163707795	15	5.70911636224387	15	6.91981250704815	15	6.8063284719557	15	8.5809249782481	15	6.08029884684542	15	6.32825316138557	15	4.95928494581806	15	5.96848436569333	15	7.27066038441913	15	8.32899999715738	15	7.29630300497903	15	6.08814222142456	15	5.16917872392887	15	5.60920049510695	15	7.46744323575013	15	7.3045674186714	15	6.65278852793122	15	6.63148041986079	15
16	16	5.74893438940318	16	5.20462086481302	16	5.83628852403679	16	5.35575736413464	16	9.0525783502446	16	6.23335764357824	16	6.16711775503457	16	7.05572391745416	16	6.96139238790924	16	9.25760318424167	16	6.19008853983509	16	6.78166677558685	16	5.53294933999434	16	6.48063289018601	16	7.4339128481471	16	8.41547685978001	16	7.34666405336162	16	6.12279829731446	16	5.61664702498641	16	5.98289175648393	16	7.51814758369435	16	7.38498461984634	16	6.94623258329218	16	6.94369529342435	16
17	17	6.22658575293742	17	5.74382068406003	17	6.73898188170074	17	6.41028639340366	17	9.96396586030512	17	6.74655430425263	17	6.49837545970205	17	7.3104130793025	17	7.17920564069999	17	10.2925170829957	17	6.25305879608708	17	7.26213523324035	17	6.34557200765131	17	6.88136533943932	17	7.57914216383314	17	8.57820705486817	17	7.53379893586767	17	6.15591995438042	17	6.04697750771364	17	6.26331504589229	17	7.66141251733622	17	7.49751704890762	17	7.22225644556816	17	7.2284653450882	17
18	18	6.70433407506062	18	6.24984858117417	18	7.39781646110674	18	7.15493725359784	18	11.4744504035055	18	7.16868067429758	18	6.76456721707528	18	7.66282803335446	18	7.52393993763113	18	11.9068029235669	18	6.2663365442278	18	7.63003178767205	18	7.13720431838013	18	7.23086776479676	18	7.8588337952513	18	8.89424559345148	18	7.82260656708345	18	6.19466354546866	18	6.38055786759258	18	6.43533786098443	18	7.86693525061061	18	7.72194411130408	18	7.61629080331705	18	7.64584427414546	18
19	19	7.24165032552506	19	6.69661021732984	19	8.13328178523367	19	7.92757328800128	19	14.0824959221592	19	7.61541236847764	19	7.04853269318034	19	8.24925111174118	19	8.10593066699321	19	14.5643269140143	19	6.30037223707075	19	8.09073702358742	19	7.80038824141566	19	7.67098321371459	19	8.34406417670139	19	9.4328039926325	19	8.29266143439346	19	6.18411215521121	19	6.61868900208726	19	6.56504067756369	19	8.23987928042593	19	8.13301663098182	19	8.1436557167559	19	8.18084619116487	19
20	20	7.91627941735274	20	7.27997812188548	20	9.16555972199152	20	8.92156728534969	20	18.0634839511837	20	8.22087418437128	20	7.54968520255599	20	9.30874138707308	20	9.14771430666173	20	18.7095217706286	20	6.29175691805214	20	8.69749856002384	20	8.53792287176246	20	8.52869311538012	20	9.2200662053383	20	10.476122925763	20	9.180149262242	20	6.23181076328611	20	6.86635514245753	20	6.67090201597443	20	8.93772835399114	20	8.80729271719813	20	9.03899283805543	20	9.10227414562325	20
21	21	8.95489555985162	21	8.13341522363582	21	10.8796018129671	21	10.5892324568801	21	23.7552004470655	21	9.24996141780104	21	8.42784544644553	21	11.1963738179187	21	10.9770272334691	21	24.5915986885995	21	6.31167088289189	21	9.73603380518982	21	9.5518210075652	21	9.9309133168768	21	10.7433611679547	21	12.3069345495208	21	10.7861048860348	21	6.23308759117619	21	7.14135103441286	21	6.88452515727248	21	10.1479082953153	21	10.0214169025129	21	10.5568687460334	21	10.6786849874819	21
22	22	10.6832079568119	22	9.63988524656554	22	13.8319208378739	22	13.3578438359943	22	30.4483038885376	22	10.9049011346254	22	9.99671038449234	22	14.3336814177554	22	14.0383431370267	22	31.6284146431571	22	6.36121368555033	22	11.4641218583557	22	11.2516048762306	22	12.3723699673393	22	13.3701454788377	22	15.3592881757859	22	13.4371296326815	22	6.23898136480752	22	7.5357148666252	22	7.26116184681791	22	12.2345561758621	22	12.0976210731594	22	13.1553463467011	22	13.3559290267065	22
23	23	13.5842392191526	23	12.1060393997798	23	18.4287628558026	23	17.6382700262154	23	37.1798897741559	23	13.8421368152788	23	12.636656363097	23	19.0952287648651	23	18.6392466497354	23	38.576426455546	23	6.39342617194432	23	14.3848174432297	23	14.0797659903393	23	16.289732939535	23	17.5506110577476	23	20.0953474464289	23	17.5985398691949	23	6.26249239153153	23	8.32049133757364	23	7.93441745726526	23	15.6116012165895	23	15.4277477945302	23	17.3320360046826	23	17.5484070134048	23
24	24	18.1548760120017	24	16.149363083197	24	24.6727853949614	24	23.6459937187556	24	42.7551177903381	24	18.4569083464847	24	16.9001398529607	24	25.3952772523469	24	24.8402542624014	24	44.4249489659646	24	6.41742903985956	24	18.919724379069	24	18.5269841191652	24	21.8825261910079	24	23.5944182237247	24	26.5369702765643	24	23.418546469824	24	6.29209188839536	24	9.64465666534058	24	9.18843600678338	24	20.5457904192375	24	20.2619553795831	24	23.1752756987292	24	23.5215581855246	24
25	25	24.5430692258756	25	21.8923915583462	25	31.6989811150292	25	30.4365239625927	25	47.0456038360781	25	24.888912367452	25	22.747196053882	25	32.3736055491991	25	31.782158239393	25	48.7484965253029	25	6.47216549592977	25	25.0289631358555	25	24.6250862617386	25	28.804574959204	25	30.8781293570482	25	33.8511992823961	25	30.1309566514737	25	6.30664528977692	25	11.9064645308924	25	11.3822388545535	25	26.7916089308937	25	26.3062718633942	25	30.132055682685	25	30.572510757806	25
26	26	31.9215785264229	26	28.8246982642955	26	38.2998849095321	26	36.8654616121157	26	50.0589291813037	26	32.5553697195763	26	29.7183021132016	26	38.7288206211906	26	38.0643915119773	26	51.7568791174388	26	6.45780088989377	26	31.8385196955253	26	31.4478038006791	26	35.6841438104245	26	38.2157949596794	26	40.7585831710127	26	36.54569256556	26	6.31197757942763	26	15.6571112921971	26	14.9663947581548	26	33.2633941472633	26	32.6659633360293	26	37.1610995430315	26	37.4993138905152	26
27	27	38.9824416651954	27	35.7305789803121	27	43.4896635506353	27	42.1400612484536	27	52.3136988377961	27	39.9712935536906	27	36.4494311693288	27	43.6972404935062	27	43.1845834554202	27	53.8369813814468	27	6.4972621296778	27	38.1690577879183	27	37.9394064130955	27	41.3797773120739	27	44.286226250983	27	46.19403825794	27	41.7795040410738	27	6.3306920025776	27	21.2146051915699	27	20.2395895648481	27	39.0379603534006	27	38.3572358393375	27	42.9055055051765	27	43.219042656196	27
28	28	44.6649549878094	28	41.4216710676014	28	47.2121494584331	28	45.9871567959318	28	53.9775354030399	28	45.950879983554	28	41.8712444209978	28	47.3270618840569	28	46.7075595323025	28	55.3943502668409	28	6.51812121137096	28	43.3203661818598	28	43.0404284833249	28	45.7649148740641	28	48.809698139373	28	50.2254227431794	28	45.6123078091637	28	6.33618529702946	28	28.1971693447755	28	26.897061190984	28	43.6873046723439	28	42.8145931036274	28	47.3345323650964	28	47.5127483172253	28
29	29	48.7746043356309	29	45.75276410718	29	49.7186125502038	29	48.624871750062	29	55.1753714158918	29	50.3632485709293	29	45.8425312341058	29	49.8479243867179	29	49.2889253438163	29	56.4314799259877	29	6.56341922731996	29	46.9010825766744	29	46.746725594303	29	48.7423118546789	29	51.9330282033985	29	52.9482276610218	29	48.2124832131949	29	6.3559232768235	29	35.4688102884324	29	33.7433157158006	29	47.0410965886456	29	46.1933688048546	29	50.3473054124292	29	50.4276231105449	29
30	30	51.5410861986578	30	48.6850156741628	30	51.4258168695389	30	50.5052572873662	30	56.0956754122159	30	53.3393934172587	30	48.5759846571381	30	51.597774107617	30	51.013442422542	30	57.1814597481988	30	6.55143377255226	30	49.4419357677161	30	49.2555790374865	30	50.8659442606668	30	54.0871639864073	30	54.8866073508708	30	50.1923141959598	30	6.36911787840163	30	41.7487220805443	30	39.6198405880809	30	49.560204379434	30	48.6264587179722	30	52.4148266369644	30	52.5984629738416	30
31	31	53.4064488689076	31	50.7225021814462	31	52.6279815056617	31	51.7435075335115	31	56.7957709563009	31	55.3390738381919	31	50.3519100112708	31	52.84613102029	31	52.2441519769043	31	57.8261546071767	31	6.62216064780019	31	51.1644967519646	31	51.0012359961185	31	52.3359858459874	31	55.6098446691223	31	56.2000408472662	31	51.4904550759996	31	6.40450453453236	31	46.3739686711733	31	43.9526682205292	31	51.3467883533341	31	50.3949865211074	31	53.9154284896243	31	53.9112413118265	31
32	32	54.5887173021142	32	52.1577688268247	32	53.5395269461416	32	52.771236115777	32	57.2823257099897	32	56.7978233609064	32	51.6521722047914	32	53.7343600753612	32	53.0616545055017	32	58.287907524901	32	6.66055340795705	32	52.3373688355366	32	52.126656243184	32	53.4625778979966	32	56.7930051704276	32	57.167173895467	32	52.4185778691658	32	6.44826290718802	32	49.5692253712905	32	46.9792080587095	32	52.5902014222985	32	51.7088985632234	32	55.0091386971362	32	54.9449598123742	32
33	33	55.5729436343771	33	53.1704683433295	33	54.1251399839651	33	53.4089024081787	33	57.8528252156999	33	57.8077995868416	33	52.473374250598	33	54.4205735369893	33	53.7892107897587	33	58.68125467005	33	6.72606693404009	33	53.246900254314	33	52.9302369752619	33	54.2061410608975	33	57.573812255841	33	57.8644905461263	33	53.1620743985979	33	6.4889698277159	33	51.7901590606492	33	48.9704498668566	33	53.5723492608157	33	52.671689765131	33	55.8149135382555	33	55.7425708593895	33
34	34	56.2320555657957	34	53.9280501658905	34	54.6468659170873	34	53.9634139651467	34	58.2036608448253	34	58.5763521862939	34	53.2125993634595	34	54.9848644898397	34	54.3299827651928	34	59.0189629508071	34	6.83683139104768	34	53.859908728875	34	53.6417650270089	34	54.8134382280436	34	58.2732178134177	34	58.4106419291699	34	53.7099750364884	34	6.58516861165603	34	53.1593528452165	34	50.3061848679145	34	54.2669597728065	34	53.4589067558689	34	56.5348862606174	34	56.3227818336104	34
35	35	56.754760235237	35	54.5721640119017	35	55.0870517398429	35	54.3919040517499	35	58.4739981819916	35	59.1073928657911	35	53.7401648048495	35	55.4475177487936	35	54.8049042236389	35	59.3180098186885	35	7.05667447152759	35	54.3268085435732	35	54.1000328878857	35	55.3098330543797	35	58.7897912834713	35	58.9082884372655	35	54.1823947321041	35	6.77022017337734	35	54.2278861119336	35	51.2175398763654	35	54.8305905328057	35	54.060006158833	35	56.9200279382354	35	56.7876412595072	35
36	36	57.083061661699	36	55.0970557694431	36	55.4853051127269	36	54.8517721536653	36	58.7353485488266	36	59.6166201649505	36	54.1333222077331	36	55.7762054536924	36	55.0813013627959	36	59.5615703969025	36	7.41753665783361	36	54.7639345987194	36	54.4571377429285	36	55.7063274322961	36	59.2309924725396	36	59.2701751274544	36	54.5130548608916	36	7.09646099281438	36	54.9977368537586	36	51.9862244448333	36	55.3829823241732	36	54.5847704880399	36	57.3840859852875	36	57.1635781953289	36
37	37	57.4987467080748	37	55.4943128031582	37	55.7881884891459	37	55.0937269455451	37	58.9326955770577	37	60.0000668500777	37	54.4936396758073	37	56.0202621605192	37	55.3087303221601	37	59.7522461626095	37	8.0936599582385	37	55.09784871353	37	54.8365844950478	37	56.0620532611232	37	59.5313811516186	37	59.6301810574561	37	54.9055077092843	37	7.72254033078908	37	55.6643345072808	37	52.4807612926053	37	55.744990792333	37	55.0306702667165	37	57.7538405271597	37	57.4557793597699	37
38	38	57.7519199297693	38	55.819947695692	38	55.9582742324204	38	55.3682179741044	38	59.1326453960912	38	60.3964667722115	38	54.7386559589411	38	56.3831486691311	38	55.5782648416514	38	59.9611287280647	38	9.29805705912026	38	55.4604536439635	38	55.1073927004619	38	56.3878852411945	38	59.8812003003163	38	59.8321527533703	38	55.159392024201	38	8.79058742123365	38	56.0505540318329	38	52.8275570036151	38	56.1346257343158	38	55.3728270607913	38	58.075409169219	38	57.8216152044159	38
39	39	57.9879112253138	39	56.0902482311809	39	56.1768358718639	39	55.6009846473162	39	59.3377434245392	39	60.6663003080521	39	54.9509175474134	39	56.6395801205334	39	55.7368091669032	39	60.0176509084584	39	11.3829610592947	39	55.6916978449542	39	55.3238365007146	39	56.6191779904784	39	60.1133922819336	39	60.0245137552839	39	55.398361424926	39	10.6171269558574	39	56.4945086629436	39	53.1418927085976	39	56.413258246954	39	55.6699614087259	39	58.3667756899462	39	58.0102559481799	39
40	40	58.2404536988803	40	56.3367783150905	40	56.354474265998	40	55.8295090989255	40	59.5086291909347	40	60.8688246083649	40	55.1953379970753	40	56.767884825396	40	55.9299626722818	40	60.175946490661	40	14.7555239903943	40	55.9175622677805	40	55.5222055990008	40	56.8511131630809	40	60.3879105421384	40	60.2629503568022	40	55.586119902154	40	13.6251761259508	40	56.8578747913162	40	53.4620958517435	40	56.6754334110536	40	56.0719176389551	40	58.5585738426681	40	58.2520793845555	40
[truncated: 7 more columns]

## Sheet: RPLP0
Text	X	A1: GDM 365	X	A2: GDM 365	X	A3: GDM 386	X	A4: GDM 386	X	A7: Ref	X	B1: GDM 366	X	B2: GDM 366	X	B5: GDM 430	X	B6: GDM 430	X	B7: Ref	X	C7: H2O	X	D1: GDM 378	X	D2: GDM 378	X	D3: GDM 406	X	D4: GDM 406	X	D5: GDM 435	X	D6: GDM 435	X	D7: H2O	X	E1: GDM 379	X	E2: GDM 379	X	E5: GDM 448	X	E6: GDM 448	X	F5: GDM 452	X	F6: GDM 452	X
1	1	4.54293283003606	1	5.93986435476194	1	5.44949420673248	1	5.60287127742344	1	7.63824062707715	1	4.40575340055503	1	5.99101697984537	1	5.13360380769675	1	5.78892678039504	1	8.07079411120092	1	4.66509221901119	1	4.80747827578104	1	6.86347115273492	1	5.54686236510527	1	6.25490797544046	1	6.43793831598447	1	6.17846218767609	1	4.67823825266504	1	4.58239617407481	1	5.51904022005937	1	6.5661170524856	1	5.61074872024811	1	6.11583798639376	1	5.62839817230077	1
2	2	4.5605382602623	2	5.94409691297705	2	5.43614182918758	2	5.62955817895438	2	7.66373715238716	2	4.47350731184755	2	6.00116888264709	2	5.13201435015982	2	5.78160789882384	2	8.10698957432373	2	4.52970172291017	2	4.79353406906263	2	6.87327888970073	2	5.54517694333699	2	6.21945407882718	2	6.47450479112296	2	6.1437346468604	2	4.62914024593947	2	4.58723333226318	2	5.5531701434687	2	6.52001055413787	2	5.58709200837242	2	6.0918145627175	2	5.58799894584665	2
3	3	4.57386467552716	3	5.92285337580873	3	5.43864611970417	3	5.61543803792044	3	7.63640739579716	3	4.52441523820873	3	6.01639389639296	3	5.11774229223757	3	5.78498106725956	3	8.08620023185361	3	4.63890781163792	3	4.81337721778677	3	6.87189115973672	3	5.54795279808237	3	6.24023455686577	3	6.48997370571821	3	6.14221091125998	3	4.84816963118073	3	4.60050867984996	3	5.53777834417436	3	6.48030740617506	3	5.56269261778415	3	6.09563254610302	3	5.58549972234018	3
4	4	4.56750271660393	4	5.91679630950443	4	5.3977263208496	4	5.58700546395816	4	7.62527212896507	4	4.56845985209511	4	6.02842979997435	4	5.09558642761756	4	5.76297664601276	4	8.01977576425218	4	4.67825637134445	4	4.78216985354268	4	6.84205714952608	4	5.52493975728374	4	6.25145206447007	4	6.4955012216844	4	6.11481537337651	4	4.8035297197165	4	4.59426774190048	4	5.5796348854831	4	6.46375828948471	4	5.57369616565588	4	6.07342553173444	4	5.55783640047891	4
5	5	4.59217130230463	5	5.92800023543092	5	5.40273595731092	5	5.60890073243807	5	7.590603302028	5	4.62436631030739	5	6.06356776946653	5	5.11697196054341	5	5.76759845287664	5	7.99087271867411	5	4.72993578343235	5	4.79392383342879	5	6.82310147996911	5	5.52984802738443	5	6.23929006653848	5	6.494514983848	5	6.13031633044818	5	4.88208470951897	5	4.61229614887192	5	5.60266643221838	5	6.46828085064111	5	5.54534269183585	5	6.11697263494822	5	5.55695357878191	5
6	6	4.56677348989286	6	5.90373690454537	6	5.38521600600994	6	5.58615327477627	6	7.55715782396349	6	4.66212341984118	6	6.08162053265696	6	5.14471093636405	6	5.74009279117071	6	7.93554451592021	6	4.70233493145411	6	4.83138111092693	6	6.81711286151777	6	5.54134760544769	6	6.29530818380921	6	6.49451832645709	6	6.14128209383926	6	4.88290836851431	6	4.59976370459888	6	5.65645402644124	6	6.42964229508944	6	5.52885192987467	6	6.08363545741833	6	5.54588285746531	6
7	7	4.56816997505909	7	5.90556354097076	7	5.35761870957511	7	5.59925602364045	7	7.52040439287043	7	4.68244430697709	7	6.04740244655734	7	5.15185088409458	7	5.71432246214661	7	7.90477770917749	7	4.84525579803522	7	4.78915500734987	7	6.83116867728877	7	5.52005372390678	7	6.26366660382991	7	6.48552933970613	7	6.12674885686066	7	4.96760528258552	7	4.59493508614756	7	5.64025029807442	7	6.39847251238178	7	5.53055172751518	7	6.11887527056355	7	5.55862587080821	7
8	8	4.57311508786443	8	5.88555845925304	8	5.31506366618871	8	5.59187415023924	8	7.51252463326412	8	4.7061663057747	8	6.06960519001063	8	5.17245425757651	8	5.72359300416497	8	7.88020762238266	8	4.64376506406819	8	4.8188854353539	8	6.81711687264869	8	5.50109891509584	8	6.30656341714776	8	6.48904513832792	8	6.14129546427563	8	4.88111038852554	8	4.63100439770553	8	5.68034632771745	8	6.37442239287016	8	5.56731098731803	8	6.09478706987499	8	5.52925438000949	8
9	9	4.55902049193195	9	5.8837665736255	9	5.30760060654974	9	5.57880440326736	9	7.46561261955714	9	4.71732011391889	9	6.0557433075462	9	5.1542949849989	9	5.68334425381495	9	7.82803837539505	9	4.69881643714993	9	4.82990550133501	9	6.81505325515184	9	5.47067702587587	9	6.28786458147987	9	6.49811450602953	9	6.1011113537964	9	4.90724512890723	9	4.60459437988631	9	5.6846013585082	9	6.36697930581922	9	5.51617071576368	9	6.07070960339982	9	5.52757822241392	9
10	10	4.54628637559744	10	5.88375521223274	10	5.29591975815599	10	5.57312604599665	10	7.420999771767	10	4.84309407337999	10	6.0917923384627	10	5.23741994682462	10	5.70538000923539	10	7.79484105406179	10	4.79090105991467	10	4.817418996531	10	6.77328877535884	10	5.48221084448094	10	6.27668964922264	10	6.47611483973903	10	6.09565721695343	10	5.05415199694738	10	4.63582150205119	10	5.73239339132003	10	6.33938315111762	10	5.51068048979076	10	6.07070358854483	10	5.54967679965317	10
11	11	4.52657139666756	11	5.84043471397337	11	5.24253466921644	11	5.5381706794533	11	7.40870985539802	11	4.84238181915836	11	6.06085009919261	11	5.24771634219801	11	5.69901102495255	11	7.77152786456851	11	4.71922871071407	11	4.84165413305649	11	6.77822698050963	11	5.46414348637134	11	6.24778457336127	11	6.46414923943494	11	6.09472993458002	11	5.01266568470924	11	4.60387284310044	11	5.74346937152331	11	6.30532122331656	11	5.52082582348803	11	6.058711143075	11	5.5101327134374	11
12	12	4.51180107104637	12	5.86201564265843	12	5.2226025506988	12	5.54700599553908	12	7.42202859221614	12	4.84645223449964	12	6.05206697474264	12	5.31177399959675	12	5.685371235929	12	7.80666702234303	12	4.85110077793851	12	4.81449114768951	12	6.77513526010751	12	5.44440858589689	12	6.23934181159944	12	6.44469759680872	12	6.08648362679298	12	5.05753602139645	12	4.60176532721758	12	5.73487393505692	12	6.28589302349861	12	5.48535871793629	12	6.07260716183154	12	5.50207012011032	12
13	13	4.51744299840701	13	5.85505162217303	13	5.18090953473071	13	5.5575415891584	13	7.4654798114363	13	4.86454532714259	13	6.10519916462029	13	5.31097916470064	13	5.66799440978833	13	7.82205029754456	13	4.79495204204555	13	4.83246758660667	13	6.73832292111158	13	5.47232216254777	13	6.26635551061344	13	6.46022167578217	13	6.11291165929494	13	5.08642008775126	13	4.60729967179405	13	5.75191161416192	13	6.25734747176451	13	5.48451062878331	13	6.06612047699618	13	5.48463350513798	13
14	14	4.50475467917433	14	5.85506230707344	14	5.2042804170479	14	5.57458066627534	14	7.58252087487623	14	4.90227805121862	14	6.05114091443258	14	5.35527308543253	14	5.68444514957664	14	7.97681840870718	14	4.71544910534819	14	4.82622226231909	14	6.7800461215863	14	5.46082153677589	14	6.22160781551742	14	6.47675255232353	14	6.09103499351897	14	5.03665710188857	14	4.6072859817654	14	5.76980080866745	14	6.26287356869348	14	5.47354858877255	14	6.07168463888285	14	5.47358064347377	14
15	15	4.54486904545421	15	5.87590731635498	15	5.21249206795165	15	5.56574532614404	15	7.84805455530347	15	4.92964018853103	15	6.10195457956163	15	5.4463281895878	15	5.74197676654912	15	8.24589231347164	15	4.72026772566695	15	4.87207459189578	15	6.83083552380245	15	5.48054057318951	15	6.27480002455405	15	6.49069063774823	15	6.15401392497482	15	5.04177852016056	15	4.62811054909538	15	5.77838891137739	15	6.28227620621696	15	5.51443560323539	15	6.07444370089018	15	5.51476431470797	15
16	16	4.53990628524438	16	5.87159985861188	16	5.27834635682211	16	5.64134185309117	16	8.41375827130779	16	4.94371023352137	16	6.15788490174518	16	5.536620554418	16	5.79304852569007	16	8.84580931525993	16	4.80178694268335	16	4.89851528143148	16	6.86272098096051	16	5.51093144290736	16	6.32144685353258	16	6.5862381465119	16	6.22156684481046	16	5.03746616186696	16	4.61700068662377	16	5.80402964595312	16	6.32277012163074	16	5.56549453164671	16	6.14294734353208	16	5.54405190776016	16
17	17	4.59696787791553	17	5.94431477724014	17	5.3659273237208	17	5.78343478246178	17	9.43995602301595	17	5.03798239243964	17	6.18779076076356	17	5.70271877006021	17	5.93021996704309	17	9.93546111386089	17	4.85781854052961	17	5.01076149785779	17	6.96995515238574	17	5.62005661791023	17	6.40525851130318	17	6.72926671999232	17	6.36382618516917	17	5.14865351140868	17	4.63566244255252	17	5.83380117321003	17	6.41648624062089	17	5.67520348174239	17	6.24842785056863	17	5.61030586965158	17
18	18	4.66668171806158	18	6.05939231957445	18	5.5644833676909	18	5.98800601558212	18	11.2581150284932	18	5.17621411906423	18	6.34379805468148	18	6.00170651861861	18	6.23773210175907	18	11.871396326612	18	4.82774569477952	18	5.14166345535786	18	7.20238518887564	18	5.78081163736821	18	6.58971606933151	18	6.98228360016691	18	6.63196240584105	18	5.23120733088642	18	4.66674453988038	18	5.89932566685441	18	6.6646698506511	18	5.86167668451013	18	6.41489965553754	18	5.79816583065351	18
19	19	4.83784110002063	19	6.28347574228764	19	5.9732876654176	19	6.41419257591741	19	14.2642312859202	19	5.46523926280483	19	6.63777542903185	19	6.56642254090059	19	6.78143957218972	19	14.9854391321055	19	4.90996817038855	19	5.43464269793824	19	7.66123374844993	19	6.17131807789315	19	6.99780326267976	19	7.46078469595053	19	7.09703901360057	19	5.22765632461639	19	4.77890187011626	19	6.02439054174371	19	7.14447282838178	19	6.27312484516427	19	6.764549191056	19	6.07984015327711	19
20	20	5.12387364950171	20	6.69634223072631	20	6.73936705737958	20	7.22790350994632	20	18.3718456224815	20	5.94991750184668	20	7.16680863041361	20	7.60286212034114	20	7.84884584528232	20	19.2085517685495	20	4.93535246729188	20	6.04656227271598	20	8.49081398454582	20	6.86719560338333	20	7.72563273595581	20	8.45768377181482	20	8.04483513339882	20	5.22418506233138	20	4.91029055740257	20	6.25166211867619	20	8.01146495806578	20	7.00370892400656	20	7.41501886072364	20	6.69403952553398	20
21	21	5.69446494620748	21	7.53238463622647	21	8.10614524401192	21	8.66012798708441	21	23.1243256770146	21	6.91137545894004	21	8.1388536840357	21	9.39683389637142	21	9.69125063017522	21	23.8661028850808	21	4.96887706536886	21	7.10027214769634	21	10.0761927542864	21	8.15370329174339	21	9.10659879498658	21	10.1960430450867	21	9.69747027366279	21	5.20071501998514	21	5.23416721243921	21	6.70440069627025	21	9.59435854408932	21	8.34234664950756	21	8.68624514237622	21	7.79346127357491	21
22	22	6.7596676261449	22	8.94391885602823	22	10.3665702290256	22	11.1154928415929	22	27.3857914478785	22	8.54517186389461	22	9.92125445002691	22	12.3037729416974	22	12.6844538914686	22	28.014330370881	22	4.9046549937909	22	8.96463317646672	22	12.7164658383689	22	10.3535500855012	22	11.4493603629604	22	13.1227539393501	22	12.395264866608	22	5.19209396834318	22	5.77597603107976	22	7.47287324249946	22	12.1588662773586	22	10.5752494614314	22	10.8178643520709	22	9.71062543792707	22
23	23	8.52359101507189	23	11.3996019623231	23	13.5108192694027	23	14.6644686532109	23	30.5975644207734	23	11.2490040522391	23	12.8883425595477	23	16.2152734790339	23	16.715608578537	23	31.027298268054	23	4.96683658431146	23	11.6536001420954	23	16.6525148263378	23	13.5894467945797	23	14.9521269065515	23	17.2292833624091	23	16.0803510685533	23	5.22344820172767	23	6.90521200382118	23	8.95840562817416	23	15.8562090732012	23	13.9405785205125	23	14.2118446188602	23	12.7513343609929	23
24	24	11.2822322607126	24	15.2180087301719	24	17.3308411859653	24	18.950812616188	24	32.739390667841	24	15.0827734514801	24	17.1751879138888	24	20.5732401955724	24	21.2626747137383	24	33.1062593973845	24	4.90449997837346	24	15.1142795477488	24	21.492306610265	24	17.6511767858008	24	19.3427174878394	24	21.9498777060736	24	20.1134763481986	24	5.29943281595807	24	8.73875075126877	24	11.4455467928306	24	20.1580306533234	24	18.1165963277602	24	18.5867182521919	24	16.7963138695263	24
25	25	14.8171246904088	25	19.7913956153454	25	20.9317327902944	25	23.1384506213801	25	34.1165185634545	25	19.4976850669526	25	22.2286403485469	25	24.4750142788167	25	25.3236133466575	25	34.3937889808958	25	4.99538356244582	25	18.4960646728723	25	26.4012081672778	25	21.6930443107354	25	23.8377940542747	25	26.4761422146181	25	23.9419870950444	25	5.35783174903728	25	11.6673071265982	25	15.3089392179426	25	24.4080047650715	25	22.5267450949475	25	23.2202206821762	25	21.2424411021918	25
26	26	18.4738542431048	26	24.4515178735775	26	23.7152954250254	26	26.4628627412432	26	34.9303852032648	26	23.5553948842852	26	27.0977784686026	26	27.397073719421	26	28.3832180007952	26	35.2281183088827	26	5.0710678313531	26	21.260836301666	26	30.3329811787268	26	25.0806665032449	26	27.5393921019377	26	29.9741665908277	26	26.8571492597983	26	5.34395092470885	26	15.4284334504917	26	20.0882818220019	26	27.9141999537982	26	26.2356883104495	26	27.1327421670873	26	25.1592739707201	26
27	27	21.5983506854609	27	28.2650705690148	27	25.6191132454676	27	28.8604799477058	27	35.5162003198968	27	26.6485140399153	27	30.832052791289	27	29.2821537288371	27	30.3615763653092	27	35.7918538497952	27	5.04643158011416	27	23.1386111386607	27	33.0944469401625	27	27.4057611489892	27	30.1318004765085	27	32.3245613551011	27	28.9340221352477	27	5.34542975884168	27	19.3609433944975	27	24.9202405485439	27	30.3871394008319	27	28.9837365043001	27	30.0002822548409	27	28.0538179215174	27
28	28	23.7465436788466	28	30.9160705991365	28	26.8572535811387	28	30.3346422954554	28	35.794096354554	28	28.7162464932622	28	33.34510206449	28	30.5068340300244	28	31.6679679978164	28	36.1284382259481	28	5.05620802440564	28	24.4390849097219	28	34.8965824140558	28	28.9338206858292	28	31.8169147978103	28	33.8402592945328	28	30.2708217092611	28	5.32542202964153	28	22.6869972973946	28	28.915093667767	28	32.1376253473869	28	30.902099564236	28	31.8956907843739	28	29.918274426507	28
29	29	25.2123708580983	29	32.5776714857091	29	27.6807047197363	29	31.3347549368239	29	36.0555684321972	29	29.9103781035074	29	34.9249016456262	29	31.3188606443906	29	32.4532375258126	29	36.3267905428123	29	5.07890562468106	29	25.2177474194902	29	36.0041995342017	29	29.8054977076782	29	32.9397441093174	29	34.8290945315091	29	31.1945524050839	29	5.40181655356859	29	25.1297858051555	29	31.6679198495054	29	33.3114009217153	29	32.2856947781586	29	33.0498325474502	29	31.1342412957783	29
30	30	26.1204305473762	30	33.7083795601568	30	28.1874643908867	30	31.9219696139787	30	36.1998250310882	30	30.6881688087918	30	35.9534964016828	30	31.7670727517285	30	32.9422825768459	30	36.569268512153	30	5.13196662357738	30	25.6543175639205	30	36.6958217137426	30	30.410731935656	30	33.5884223222357	30	35.4440163607876	30	31.7478195963265	30	5.39622391694856	30	26.6856567749307	30	33.4377578922868	30	34.0670374241001	30	33.115954006133	30	33.7665614674897	30	31.9210418477068	30
31	31	26.6812288835984	31	34.4025919356961	31	28.5085263457037	31	32.3275159966832	31	36.2993651680816	31	31.2282191148855	31	36.5734659330946	31	32.1713297836756	31	33.2221611633256	31	36.6344072004604	31	5.05620796618539	31	26.0182791716214	31	37.2564853543355	31	30.8388892003184	31	34.0304779892808	31	35.8055664180604	31	32.180812861585	31	5.43416668671694	31	27.667827039843	31	34.5204984715747	31	34.6240855330896	31	33.8471277948621	31	34.2667934049791	31	32.4646425323935	31
32	32	27.0651339137631	32	34.845727098044	32	28.7434262148063	32	32.6627415264793	32	36.3987562182795	32	31.6703138905232	32	37.0510989593049	32	32.4252285833574	32	33.4537112795135	32	36.7003090899012	32	5.11040786165468	32	26.2205135677746	32	37.6001127500768	32	31.0781244393397	32	34.334595328383	32	36.1619494503851	32	32.5094908024657	32	5.51458025137419	32	28.2909979358455	32	35.1603067626901	32	35.0469442394111	32	34.2181834120757	32	34.5752004630318	32	32.781282668094	32
33	33	27.3316428397153	33	35.0882581651318	33	28.8426411593778	33	32.7471588901452	33	36.4704998765349	33	31.9783667841263	33	37.2972571991526	33	32.5341052889974	33	33.6058198185946	33	36.7987456367787	33	5.13885888301603	33	26.3575436608028	33	37.7965578588452	33	31.2443645076913	33	34.5242595500227	33	36.2654602942578	33	32.7652813794141	33	5.57025858507114	33	28.6157903922301	33	35.6558946526255	33	35.2562181981476	33	34.6574244036423	33	34.7526055897167	33	32.9968105574446	33
34	34	27.435309459317	34	35.3092037525338	34	28.9884439291047	34	32.8855673891308	34	36.4474281784611	34	32.2290152242021	34	37.4904521528497	34	32.6566045823849	34	33.6934051868089	34	36.9075405259009	34	5.19395905608064	34	26.4846282120288	34	38.0533597087309	34	31.420223069532	34	34.7151740002915	34	36.4184766764347	34	32.9403961339656	34	5.65200058730332	34	28.8854295126148	34	35.9681003742748	34	35.5101426815564	34	34.9267739256282	34	34.9475612644793	34	33.1920175677821	34
35	35	27.6043672994651	35	35.5449904847863	35	29.027793370668	35	32.9866977160681	35	36.4357477056506	35	32.5042271705029	35	37.6401888525303	35	32.7378959344968	35	33.7960601570538	35	36.8838908991525	35	5.22526396063062	35	26.482262067126	35	38.1842956974266	35	31.4707730801811	35	34.8208648989899	35	36.5004961661938	35	32.9870613362784	35	5.68279958662439	35	29.0397340166929	35	36.0988027808852	35	35.5980843828525	35	35.1568285839229	35	35.0527075408979	35	33.3849901829388	35
36	36	27.7396825080446	36	35.6182737346927	36	29.1284537136966	36	33.1176499006656	36	36.5078360354593	36	32.6311951616314	36	37.7424104185458	36	32.8593078688718	36	33.8555175585433	36	36.8821872437939	36	5.28533756941576	36	26.6028989740465	36	38.2378526875719	36	31.5576852288763	36	34.9495100774966	36	36.6209928340996	36	33.0837234452439	36	5.79838769971525	36	29.1163865779489	36	36.2782583768698	36	35.7027757641528	36	35.3101527629881	36	35.1360026614637	36	33.4129659144102	36
37	37	27.7458560173331	37	35.7412957860637	37	29.1500436068743	37	33.130504770412	37	36.5632213231468	37	32.8864831848938	37	37.7909873237974	37	32.8711242860987	37	33.8443381827636	37	36.9192949999959	37	5.4252687395157	37	26.5718541785918	37	38.3871386518186	37	31.5832480232189	37	34.977978823471	37	36.675244022013	37	33.2908807456518	37	6.10434453334358	37	29.2528290557172	37	36.3748396731903	37	35.7634336560214	37	35.4580780129281	37	35.1585768143825	37	33.4638580720951	37
38	38	27.7902420424698	38	35.7819152162294	38	29.1458513476013	38	33.1397658541526	38	36.4402798574622	38	33.1090473213931	38	37.880340399945	38	32.9133426528477	38	33.9031284773882	38	36.8966603215382	38	5.55484069339473	38	26.6276775033431	38	38.3987219892748	38	31.614960014741	38	34.954714932016	38	36.7138434822882	38	33.2938049538538	38	6.54431490466834	38	29.3099740175373	38	36.4153837043346	38	35.9067648929734	38	35.501470597293	38	35.2079376538947	38	33.5068297315063	38
[truncated: 7 more columns]

## Sheet: H3F3A
Text	X	A1: GDM 365	X	A2: GDM 365	X	A3: GDM 386	X	A4: GDM 386	X	B1: GDM 366	X	B2: GDM 366	X	B5: GDM 430	X	B6: GDM 430	X	C7: ref	X	C8: ref	X	D1: GDM 378	X	D2: GDM 378	X	D3: GDM 406	X	D4: GDM 406	X	D5: GDM 435	X	D6: GDM 435	X	D7: h20	X	D8: h20	X	E1: GDM 379	X	E2: GDM 379	X	E5: GDM 448	X	E6: GDM 448	X	F5: GDM 452	X	F6: GDM 452	X
1	1	4.82227477941441	1	4.98412715957239	1	4.74785281036431	1	4.34733838980908	1	5.28829448490514	1	5.31006738377781	1	4.63013875573506	1	4.46926047047655	1	5.41911327235129	1	5.55435184559643	1	5.36610341148714	1	5.38372541950232	1	5.05307893450083	1	4.75767326915594	1	5.12705780624022	1	5.38594130560258	1	5.38846404358258	1	5.47195252676669	1	5.19350162641725	1	5.22073313255674	1	4.79762354598237	1	5.24383572290825	1	4.98891652608589	1	5.43891720499567	1
2	2	4.9079425196124	2	5.03657996297415	2	4.85436467123906	2	4.39688616412247	2	5.31248375139588	2	5.33291024871602	2	4.65141556676888	2	4.56946532160009	2	5.57096674689993	2	5.70855225727844	2	5.4198066756216	2	5.3777627339707	2	5.07497563162772	2	4.83264385717782	2	5.14764375393262	2	5.48461909752102	2	5.38246585715203	2	5.54600315654471	2	5.24750529935021	2	5.24357246026086	2	4.81875080575707	2	5.18559361567906	2	4.95686673455954	2	5.48583159652177	2
3	3	4.91867181724879	3	5.01857808621248	3	4.808983552762	3	4.40648259582237	3	5.38438416045322	3	5.25822777690867	3	4.66159244725451	3	4.55309453354776	3	5.60944685430889	3	5.82823460762782	3	5.43165540582883	3	5.38949634906872	3	5.05849243578925	3	4.8699786306692	3	5.23797501434257	3	5.4703214070237	3	5.47327248499922	3	5.55811417686993	3	5.31877887317412	3	5.36940117998628	3	4.8820621310271	3	5.24946253934353	3	5.04744489259544	3	5.55076808062454	3
4	4	4.98302218526	4	5.10933261246233	4	4.89645147558457	4	4.49139503525086	4	5.41835223601258	4	5.40595971725639	4	4.77111451755585	4	4.58271821182525	4	5.63985529969939	4	6.02024678506682	4	5.46548583617723	4	5.45055557294707	4	5.08967469939272	4	4.95394499727531	4	5.29452511586333	4	5.50053392862852	4	5.50365967730317	4	5.5621302706439	4	5.32264564623085	4	5.28738260602207	4	4.77976446362566	4	5.25334360723306	4	5.10443124320621	4	5.52830501878693	4
5	5	4.98207464933426	5	5.16650982988274	5	4.92352466864744	5	4.49051110104784	5	5.50775623477362	5	5.34731637716907	5	4.79670499667073	5	4.60817694831899	5	5.74431254801914	5	6.09959684514966	5	5.55416167978452	5	5.50664327248156	5	5.14379315293778	5	4.95292912439951	5	5.45173553193139	5	5.60434863529439	5	5.50254560225202	5	5.58793034042507	5	5.23181162172716	5	5.37225737788939	5	4.85814403697148	5	5.30488373930424	5	5.10339994543624	5	5.6332660449805	5
6	6	5.04193510153946	6	5.16547820979821	6	5.0066056890426	6	4.51688229318473	6	5.5367705487486	6	5.49022431286962	6	4.90189866542387	6	4.71275836723664	6	5.87515105615583	6	6.12521383419508	6	5.61283071854435	6	5.53412729489556	6	5.17033897997785	6	4.92516698181231	6	5.37158038719892	6	5.60328283428137	6	5.52785526883646	6	5.56005166927318	6	5.38044845185907	6	5.37116385264533	6	4.91009971461732	6	5.33017181094347	6	5.20888983310003	6	5.65864031646641	6
7	7	5.07329593625501	7	5.13739472031448	7	4.95153281895651	7	4.51773245385019	7	5.44741574948606	7	5.46249496782564	7	4.84973658935138	7	4.60813732830212	7	5.84983506022094	7	6.17997745513146	7	5.55411445592603	7	5.47800000129601	7	5.22638528022483	7	4.92602473173211	7	5.39894606157605	7	5.57807736249253	7	5.50248237030591	7	5.58786310645705	7	5.35151329754188	7	5.37218294028194	7	4.88457338963864	7	5.33116421675649	7	5.12997737291392	7	5.63315198735618	7
8	8	5.11107492018434	8	5.29031953106737	8	5.09891304957301	8	4.57883426923234	8	5.54584025225739	8	5.49917786604335	8	4.90995256894669	8	4.69403437729519	8	5.93761400295837	8	6.21586092982131	8	5.62205504220836	8	5.60042378563777	8	5.26158753758391	8	4.98697213847214	8	5.40682820751203	8	5.61249387610838	8	5.48406259867688	8	5.62293316573808	8	5.32931246412543	8	5.38002239462366	8	4.91817711160001	8	5.33892092304901	8	5.21745050799277	8	5.66787858198347	8
9	9	5.07416603856557	9	5.22546604388378	9	4.98037876814547	9	4.49124293069248	9	5.50862749223479	9	5.54978858683222	9	4.95671410078808	9	4.79352752450785	9	5.98271898803883	9	6.26145899704291	9	5.61486572158351	9	5.59325646713998	9	5.30992890460023	9	5.06098777968282	9	5.4262140403049	9	5.63146273055337	9	5.5824882649572	9	5.64241505930682	9	5.38235629199751	9	5.37308551916443	9	4.99119260169576	9	5.38464386450047	9	5.21070909979514	9	5.68710337855798	9
10	10	5.13872251247134	10	5.22926233238573	10	5.01202749058963	10	4.57631725015616	10	5.54277151516164	10	5.52497351013381	10	4.9868318091832	10	4.79697053305119	10	6.09268268369705	10	6.37335536435384	10	5.64888098436993	10	5.54007930252678	10	5.3137792227989	10	5.03779518206043	10	5.45652938150814	10	5.66175481592353	10	5.63927898629372	10	5.70015079121022	10	5.35630865176496	10	5.4343339489687	10	4.99480069449161	10	5.41486758125314	10	5.26777887842128	10	5.74423482175877	10
11	11	5.09986717977053	11	5.24967089276837	11	5.08770669811487	11	4.62320493246796	11	5.654096887705	11	5.57336853365668	11	5.03166562549141	11	4.81536237774637	11	6.21447602100185	11	6.38964286434582	11	5.6694118642074	11	5.67369930579614	11	5.36001062751234	11	5.13665615599222	11	5.50022448421898	11	5.7048171497382	11	5.6299262907809	11	5.66393428866026	11	5.4372305658291	11	5.45394482953596	11	5.03941389344979	11	5.45850820944167	11	5.2325191268604	11	5.68179429624845	11
12	12	5.14430225939112	12	5.32229008638124	12	5.07356997000858	12	4.63588768860767	12	5.60921086012183	12	5.58867292403235	12	5.04546705101672	12	4.85504442122672	12	6.17863091269279	12	6.48787049127821	12	5.74487047241488	12	5.66062026235176	12	5.4023441670465	12	5.15073961271907	12	5.51531203868241	12	5.72045480588988	12	5.67174417572107	12	5.67946555106086	12	5.48209348296192	12	5.46886709382494	12	5.05321529377525	12	5.44705596289236	12	5.30022551949878	12	5.67079379090905	12
13	13	5.19956066973699	13	5.25828463294122	13	5.06799915606821	13	4.68535246271886	13	5.57288656323504	13	5.55368056424626	13	5.01331611550353	13	4.90250999503148	13	6.25108300572186	13	6.4806853620398	13	5.7385339483442	13	5.68295884446486	13	5.42393001521402	13	5.14501542431387	13	5.53560096042624	13	5.74039338162065	13	5.66547208020735	13	5.70004624315223	13	5.53602315833089	13	5.43419655439441	13	5.12704116968638	13	5.49366797612813	13	5.34761874536701	13	5.77056410854486	13
14	14	5.2690263239655	14	5.35423150095261	14	5.21664906523075	14	4.74761134117993	14	5.61217735310107	14	5.64932647644734	14	5.10134190011272	14	4.9369318824597	14	6.39357441049114	14	6.59889905843623	14	5.77791262056145	14	5.77820712051864	14	5.48799105439641	14	5.26095245116099	14	5.5446345502494	14	5.80236173417352	14	5.67465026295678	14	5.68249864669325	14	5.45502591681794	14	5.47177630402873	14	5.16196275029216	14	5.55535170059881	14	5.30297647161876	14	5.83310728896837	14
15	15	5.31828358621397	15	5.31335770265933	15	5.31721465667148	15	4.84613540555172	15	5.7505482841486	15	5.66563884679319	15	5.24934323559683	15	5.05791877263882	15	6.45864324443242	15	6.63798640147134	15	5.97450623827217	15	5.82256571059482	15	5.58608927037972	15	5.38341462424802	15	5.61149055937314	15	5.92072226766248	15	5.71481561097026	15	5.7772034635267	15	5.59267139420302	15	5.51689389799532	15	5.22985468833119	15	5.64827694886453	15	5.4509957929188	15	5.95267845680547	15
16	16	5.3476760524124	16	5.45761162335514	16	5.45612860391097	16	5.06314406193539	16	5.71922626018659	16	5.75081157228388	16	5.38092090529662	16	5.18872078478113	16	6.61569009947011	16	6.85128164773901	16	6.09288271581914	16	5.9070389647432	16	5.75018914441999	16	5.51627594987023	16	5.74217723694506	16	5.99818762135062	16	5.68724627678782	16	5.74925129973505	16	5.62143223547871	16	5.60161341179734	16	5.36098480099523	16	5.80497200277039	16	5.60956407717377	16	6.08388853311722	16
17	17	5.53208379794147	17	5.48848634251453	17	5.68210639040803	17	5.25567987868733	17	5.84177913281893	17	5.83910031526177	17	5.51552998678592	17	5.37522841880893	17	6.74993151965296	17	6.98783374315617	17	6.30433564576275	17	6.16625441311528	17	6.055208816316	17	5.83998724813009	17	5.92872658339622	17	6.26265540684758	17	5.71556798502414	17	5.72445813560771	17	5.68323037260279	17	5.68936762771469	17	5.54793246743511	17	5.99111980805083	17	5.79785173035655	17	6.29794652574152	17
18	18	5.6009810088573	18	5.70011697191904	18	6.026860473308	18	5.61804542881106	18	5.97087599077416	18	5.96267100189711	18	5.86902280936381	18	5.72645305737431	18	7.12975878928706	18	7.2128905929195	18	6.58287769399207	18	6.43258135358152	18	6.36724781133997	18	6.19729133752074	18	6.17477964866976	18	6.61316569603906	18	5.72356541136953	18	5.73268309047112	18	5.81121294638091	18	5.84073302145954	18	5.90012525510414	18	6.36852421423307	18	6.07260927131582	18	6.6252909220141	18
19	19	5.96196638927052	19	5.9572191365417	19	6.83495719451542	19	6.40445786821674	19	6.29784283463959	19	6.274510089481	19	6.52837530962522	19	6.32908325983115	19	7.6259399802434	19	7.82486056863124	19	7.32575829123273	19	7.08501764006184	19	7.13399204151463	19	7.05090970912812	19	6.80308203915399	19	7.39555616996296	19	5.77162147030528	19	5.72822459993483	19	6.10598241725109	19	6.15093846381532	19	6.55689088307744	19	7.12695471118428	19	6.84019772555176	19	7.46843874114753	19
20	20	6.50836111448433	20	6.44976946383985	20	8.03821998215182	20	7.68438562690564	20	6.74828700281107	20	6.84848154992771	20	7.80148719755947	20	7.38314173022896	20	8.57461814037023	20	8.73564111330689	20	8.49060786156659	20	8.1692502158458	20	8.56520229043727	20	8.49749727333781	20	7.88283642303766	20	8.62728952829411	20	5.7960281488256	20	5.75360193639682	20	6.49329383151782	20	6.57830290675933	20	7.58679524218217	20	8.23052094863229	20	8.06339462032678	20	8.76533016715049	20
21	21	7.35990138375158	21	7.40825466978721	21	10.1111452663257	21	9.6194962333908	21	7.59151558700006	21	7.71091122440209	21	9.55339137392185	21	9.17720849765785	21	10.1052654682823	21	10.1843679025757	21	10.3443948835571	21	10.0262191236404	21	10.7413373411387	21	10.8302554644526	21	9.5965772004887	21	10.5949297288333	21	5.87370029700464	21	5.77975894475455	21	7.45031469691947	21	7.49294363337455	21	9.30520668504544	21	10.2563910215635	21	10.0329498818258	21	10.9114043697467	21
22	22	8.80850221963285	22	8.8200331444795	22	13.2875819014007	22	12.6558610359525	22	9.05578209870936	22	9.10800936973904	22	12.5370562583217	22	12.0112031914586	22	12.3589683303931	22	12.3416691422183	22	13.4071301191858	22	12.8379342512526	22	14.0289653912805	22	14.1904559577461	22	12.3229815055316	22	13.7519911199936	22	5.81118319255032	22	5.79824741389229	22	8.87436589564461	22	8.96803295301157	22	12.0395523491165	22	13.18611632487	22	12.9440005139478	22	14.0727459337546	22
23	23	11.2203499400295	23	11.327374304887	23	17.8390824004384	23	17.1386969344885	23	11.4145513625532	23	11.475638672662	23	16.797184494297	23	16.2181981503262	23	16.0663110521435	23	16.0837261148593	23	17.9957650900011	23	17.1648683977695	23	18.9191335380997	23	19.29989035506	23	16.2905950767916	23	18.6198889564457	23	5.86672589012124	23	5.82989813570429	23	11.2164091592079	23	11.3789777842648	23	16.1500023734092	23	17.6984576516742	23	17.5617969166334	23	19.12135111287	23
24	24	14.8085394317961	24	14.8126123998174	24	23.4960488351929	24	22.5883233401989	24	14.8778920469946	24	15.0419259471323	24	22.2909069475741	24	21.4929529077887	24	21.1850624821366	24	21.1804751857381	24	24.0345362256992	24	22.6199425183786	24	24.8954642474444	24	25.4661540420783	24	21.5103775841191	24	24.7840296369226	24	5.86197516227576	24	5.80098318717768	24	14.6857014721761	24	15.03885599956	24	21.3307648216402	24	23.7487410907686	24	23.3892303619133	24	25.4790106492392	24
25	25	19.8199328729058	25	20.0050641597221	25	29.5744263892747	25	28.4213390305785	25	20.0823160163819	25	20.2409620490413	25	28.6606243455199	25	27.8242053052149	25	27.5726177816397	25	27.6752961220306	25	30.8832457629325	25	29.1070032365339	25	31.6399883303155	25	32.3508391173375	25	27.602458474397	25	32.0174703747974	25	5.9508119813394	25	5.84127002571818	25	19.7952660809456	25	20.4644985537362	25	27.5717157476214	25	30.2955865934643	25	30.0662300501294	25	32.518790174676	25
26	26	25.4296403889163	26	25.9486941910357	26	34.9607357968571	26	33.4704887349474	26	26.3041190433536	26	26.4745857681668	26	34.3766654293831	26	33.6349896373055	26	34.2050767067948	26	34.7132647618901	26	37.289798012498	26	34.8266827084053	26	37.5491494010486	26	38.1602214464056	26	32.7516600232772	26	38.2003408811325	26	5.87897501884648	26	5.8512488509717	26	26.0653707396603	26	26.6620860220589	26	33.2905908174081	26	36.756669549718	26	36.2803109686462	26	39.2149025606354	26
27	27	31.0284351669376	27	31.9941773776001	27	39.6017753545386	27	37.5775767088053	27	32.512826795798	27	32.6058805154318	27	39.2232477864809	27	38.6099368505059	27	40.4235075338936	27	41.1701055765071	27	42.8117155226175	27	39.8172523335954	27	42.3850148631778	27	43.268849046515	27	37.1729176167409	27	43.5382128856543	27	5.9475311807276	27	5.84332736495602	27	32.5027188058771	27	33.3864505000895	27	38.517360345859	27	42.2443485395628	27	41.4321766738688	27	44.632847981735	27
28	28	35.7842908648478	28	37.1816721524643	28	43.0979429500721	28	41.1414327690896	28	38.1020687404112	28	37.9471636796141	28	43.200806785989	28	42.6411744126928	28	45.5441723453901	28	46.5650692997729	28	47.1431668796786	28	43.6962855541749	28	46.3228794189863	28	47.3464829788534	28	40.7271553723107	28	47.6604684563012	28	5.97720108892973	28	5.84861568199624	28	38.1754613625833	28	39.0118345260117	28	42.6126331937235	28	46.9055275595345	28	45.6914514490288	28	49.0106348712339	28
29	29	39.4066706046083	29	41.3094965324949	29	45.9217883287787	29	43.7524890288918	29	42.4125274134141	29	42.2654775656076	29	46.1380914511002	29	45.7978912692916	29	49.6263562323376	29	50.8769336644806	29	50.4855473943916	29	46.8330436225732	29	49.2882422048814	29	50.2045606689935	29	43.3842074790496	29	50.6138346711793	29	6.02216041206444	29	5.89625851338121	29	42.6971801304851	29	43.7034788220327	29	46.1227224860095	29	50.4490861590284	29	48.7165846397184	29	52.3388567983872	29
30	30	42.2809953206097	30	44.5578880639776	30	48.1371419469022	30	45.7141473150533	30	45.810115667519	30	45.6876679730288	30	48.585531464588	30	48.2033049876129	30	52.7562300883567	30	54.1681620260819	30	53.1825545578206	30	49.2348853193309	30	51.6381424396902	30	52.5498819180581	30	45.3364186021636	30	53.0960376096856	30	5.89818675527043	30	5.90576890682551	30	46.1636219464156	30	47.336694038687	30	48.6153753010889	30	53.4142391693481	30	51.1770814909944	30	54.9289294460063	30
31	31	44.5532025280779	31	47.0711567293838	31	49.9622160876454	31	47.1635347829173	31	48.3564398766115	31	48.0880813426357	31	50.3874044924644	31	50.1522734680641	31	55.2023004372506	31	56.7892337304882	31	55.0678775809188	31	50.9239132274244	31	53.3691271634836	31	54.5531604768649	31	46.8947659932045	31	54.8960958115351	31	6.01825254376506	31	5.94861964521392	31	48.8120769494122	31	50.0339307135496	31	50.7818557682367	31	55.6157100152451	31	52.9815156200769	31	56.878598968453	31
32	32	46.0923467954215	32	48.9155066671367	32	51.0633190974568	32	48.3990076199068	32	50.3595136937396	32	50.1726908696379	32	51.877027249554	32	51.6588068424021	32	57.31350994865	32	59.0161011288963	32	56.5704519622679	32	52.1892034429658	32	54.777501067742	32	55.9482642634753	32	48.2730298213571	32	56.5223292821987	32	6.1163680599077	32	5.96901156540299	32	50.9511299773991	32	52.2464171723241	32	52.5575110217205	32	57.2208958847052	32	54.4212369678095	32	58.6002952993121	32
33	33	47.5900101279894	33	50.3244994211405	33	52.034275574451	33	49.4231388641825	33	51.6086618620477	33	51.4554917225385	33	52.8537100054528	33	52.6822382101394	33	58.7698589416763	33	60.471473589113	33	57.4302880534262	33	53.2653834168606	33	55.7657769906496	33	56.967721479654	33	49.2130851132039	33	57.3122813370629	33	6.07129130603223	33	5.95037635169674	33	52.4334517802045	33	53.5818221563885	33	53.6916352980925	33	58.7528432441649	33	55.5120680021621	33	59.6930102382855	33
34	34	48.586417533744	34	51.5733373962729	34	52.6801180320138	34	49.9676934049087	34	52.8122290169372	34	52.5497952373798	34	53.7075601639416	34	53.6101631854816	34	60.102745035054	34	62.016050857678	34	58.5114226179831	34	53.9811372262545	34	56.5708797999984	34	57.78121816315	34	49.7410972702372	34	58.215263633774	34	6.15618296565795	34	6.03692038479605	34	53.6004356871385	34	54.8728438367474	34	54.836142595474	34	59.6605130559234	34	56.3988989134501	34	60.5811260674334	34
35	35	49.2544433528342	35	52.3504432010252	35	53.2289514859224	35	50.4210274561703	35	53.4981422378527	35	53.5194833248954	35	54.327873185433	35	54.3318938770123	35	60.7645964109052	35	62.8225235905197	35	58.9746512107127	35	54.4546051275081	35	57.1041190391061	35	58.4040464609419	35	50.4682529476145	35	58.8486374782978	35	6.22674188632904	35	5.97511641049975	35	54.5202635981303	35	55.8044288829615	35	55.6914070502908	35	60.7162583357465	35	57.2051108599703	35	61.484300203594	35
36	36	49.9572632534367	36	52.9027465630123	36	53.8158733071014	36	50.9104787701038	36	54.4331891321918	36	54.0655260582175	36	54.8541693123334	36	54.8547333110523	36	61.6545902748245	36	63.6465183866864	36	59.6297259195927	36	55.1672719193282	36	57.7333443179775	36	58.9612656652182	36	50.8880149574921	36	59.3665179719935	36	6.51290979736736	36	6.07869567569467	36	55.4483804171769	36	56.4600979827796	36	56.3216234791313	36	61.3406993514384	36	57.5991062137974	36	62.0068395201737	36
37	37	50.3405427379442	37	53.4163361470661	37	54.1435734306331	37	51.228517422761	37	54.6638213589559	37	54.3153288500337	37	55.3513495384109	37	55.2960061967309	37	62.231106501229	37	64.1527296505559	37	60.0401718288173	37	55.3583700387746	37	58.0018352652246	37	59.4114748012687	37	51.3545626528071	37	59.8074951359409	37	6.77884929149444	37	6.16119111919809	37	55.9476689158802	37	57.0531188265759	37	56.7649449180389	37	61.8630527625262	37	58.1257486994982	37	62.5860488945037	37
38	38	50.763762263906	38	53.7944823189795	38	54.4534269635059	38	51.4197271742276	38	55.1762995762083	38	54.8637963430844	38	55.593321236455	38	55.8009596363267	38	62.5023337509229	38	64.8055560299752	38	60.3122964671543	38	55.7890022099377	38	58.2536818198838	38	59.9001309076461	38	51.4875425889657	38	60.3388221957587	38	7.33698124989326	38	6.24472022532061	38	56.2478042983345	38	57.5424651319394	38	57.2458067717667	38	62.3445136843867	38	58.530364093267	38	62.9118563599632	38
39	39	51.0233645444045	39	54.0765694426729	39	54.5028842809503	39	51.9308085136031	39	55.5285093290292	39	55.1156139439116	39	55.8828021548216	39	56.1684567249783	39	63.1936175036392	39	65.2676870909597	39	60.6667665775988	39	55.9540986179253	39	58.5551738877587	39	59.9812508280252	39	51.6662976081619	39	60.5509290874283	39	8.4540524331757	39	6.49198150561528	39	56.8692025907696	39	57.7093245664846	39	57.5628984280589	39	62.7441043475309	39	58.796980876275	39	63.2878361905613	39
40	40	51.3326201714363	40	54.4826471646309	40	54.7514028272087	40	51.9280316885573	40	55.7992696300783	40	55.3142035964984	40	56.1664315674081	40	56.2909546609563	40	63.4932703371719	40	65.4910081486117	40	60.7495997507727	40	56.3215354546744	40	58.9870672386684	40	60.2639564790563	40	52.1373254093229	40	60.8248459487385	40	10.4255973958053	40	7.04809768914488	40	57.1363134980422	40	58.1614948421489	40	57.8965040549722	40	63.1490760639161	40	58.9985350363127	40	63.5630199453273	40
[truncated: 7 more columns]

## Sheet: WWOX
Text	X	A1: 365 GDM	X	A2: 365 GDM	X	A3: 386 GDM	X	A4: 386 GDM	X	A7: REF	X	B1: 366 GDM	X	B2: 366 GDM	X	B5: 430 GDM	X	B6: 430 GDM	X	B7: REF	X	C7: H2O	X	D1: 378 GDM	X	D2: 378 GDM	X	D3: 406 GDM	X	D4: 406 GDM	X	D5: 435 GDM	X	D6: 435 GDM	X	D7: H2O	X	E1: 379 GDM	X	E2: 379 GDM	X	E5: 448 GDM	X	E6: 448 GDM	X	F5: 452 GDM	X	F6: 452 GDM	X
1	1	5.18784159233006	1	5.6087956367339	1	4.98609511345575	1	5.19405385107207	1	5.43765084897686	1	5.08816936417056	1	4.92812474140275	1	4.60565362176671	1	5.25461302730279	1	5.21942021123339	1	5.05267704404189	1	5.40915113180279	1	5.48388229556514	1	4.68686115239606	1	5.19624295346889	1	4.98489600811301	1	5.64402657150176	1	5.24686240680183	1	5.30386129659713	1	5.25896563811318	1	4.99846463110342	1	5.48628540722612	1	5.14053029746992	1	5.54316177263355	1
2	2	5.26999997256662	2	5.73596592870698	2	5.06627157492342	2	5.28096690443699	2	5.51802256833195	2	5.16962814900351	2	5.02051791158588	2	4.6907739672392	2	5.32951220977437	2	5.30830563078691	2	5.10546498835488	2	5.50483026478946	2	5.56525963146169	2	4.71446484650204	2	5.25434512745491	2	5.06008992650445	2	5.73589521291197	2	5.27697472582498	2	5.38961301998364	2	5.32613036287005	2	5.05588396860446	2	5.57859935023838	2	5.22536905846674	2	5.60008117685872	2
3	3	5.31287971462002	3	5.8611161222775	3	5.13912607165113	3	5.34734466365879	3	5.59689028766085	3	5.26844948231667	3	5.08554730229811	3	4.74174611793918	3	5.38485023751367	3	5.37294076089403	3	5.147337064578	3	5.62329932216798	3	5.64940908257904	3	4.79070300697936	3	5.31508726917962	3	5.15120695070761	3	5.81334272625362	3	5.3233581169257	3	5.48274551501354	3	5.40548817917903	3	5.12024894994013	3	5.65174450879787	3	5.29473227756873	3	5.7007596202531	3
4	4	5.35849983579926	4	5.93915314084068	4	5.19060509939148	4	5.42517221909452	4	5.62777524421125	4	5.35973156765764	4	5.15315751302046	4	4.80858923045809	4	5.43773272855316	4	5.44864965941456	4	5.15545939353848	4	5.69856990325339	4	5.70671271717757	4	4.85539993753701	4	5.3733943247952	4	5.24442536179873	4	5.93716300164547	4	5.34039109246618	4	5.5428804108875	4	5.4483221406077	4	5.1867548492317	4	5.73122657498445	4	5.34357324778405	4	5.78533083210463	4
5	5	5.39815035527035	5	5.94221127687501	5	5.23176912046082	5	5.49751037678763	5	5.65327172950359	5	5.40410099185674	5	5.2101954113999	5	4.85662665326861	5	5.49874118664002	5	5.46493606672166	5	5.21210335703055	5	5.7577034708059	5	5.76797581092171	5	4.89123509009019	5	5.42628004398691	5	5.40846403058227	5	6.1134450461534	5	5.36553362223996	5	5.57163254166309	5	5.51950342053534	5	5.27486758900834	5	5.82764479814919	5	5.44131137049619	5	5.85094153222662	5
6	6	5.4256090921874	6	5.99336457604218	6	5.27614680956135	6	5.52229242635361	6	5.70039682709634	6	5.43644006296328	6	5.26554814863686	6	4.89412332391152	6	5.55416566439383	6	5.52062654165823	6	5.21812538398697	6	5.80006428195301	6	5.82310104082195	6	4.93945747610367	6	5.46881872454432	6	5.58927437476699	6	6.35144654572038	6	5.38501308167131	6	5.62924907884215	6	5.54543418709917	6	5.31676186186854	6	5.90527017776298	6	5.54238151596077	6	5.97417045061657	6
7	7	5.45391635833924	7	6.04052901040238	7	5.33086929609939	7	5.57571914646079	7	5.74844137630033	7	5.49525445390479	7	5.3168273959664	7	4.95946490212529	7	5.60598831881119	7	5.56368789750585	7	5.23840165828668	7	5.86368804816861	7	5.87914458891117	7	4.99782784356544	7	5.49848107550291	7	5.91448774347102	7	6.76890182364995	7	5.37387186684157	7	5.65215273922669	7	5.5868446770724	7	5.45383144724455	7	6.02400073924034	7	5.70314348449215	7	6.13439006105099	7
8	8	5.50733958757692	8	6.07128934927975	8	5.38933994822138	8	5.6416250745227	8	5.8402260330602	8	5.5788457675856	8	5.4063813668829	8	5.07803541940676	8	5.7413822146369	8	5.65476134939683	8	5.2709230856753	8	5.93112846770415	8	5.97251243887788	8	5.0694320269926	8	5.62233489357994	8	6.49308839572899	8	7.4507532418453	8	5.40167767857959	8	5.70964278996689	8	5.66594151658753	8	5.5938092298092	8	6.22101644601691	8	5.95716439152297	8	6.39140234631405	8
9	9	5.55979224163736	9	6.14617821390127	9	5.49943411626981	9	5.75344072847801	9	6.00001288139084	9	5.66156898289638	9	5.4706091969586	9	5.24998393264548	9	5.93485676871806	9	5.7996491709071	9	5.27601623727954	9	6.03357866263398	9	6.06069689341174	9	5.14953467625149	9	5.70011228833223	9	7.48406805764378	9	8.60583629269317	9	5.38415620107195	9	5.76638969047503	9	5.71041607352031	9	5.86355995044214	9	6.52074711036228	9	6.39634980938257	9	6.90963760993281	9
10	10	5.66045987465694	10	6.24265714979634	10	5.68256615157768	10	5.94106818191952	10	6.27075782342087	10	5.82797966704122	10	5.65390158119612	10	5.53178146507327	10	6.23780905287082	10	6.04997536968636	10	5.30501985508785	10	6.19886207550375	10	6.28671457759944	10	5.32471650754589	10	5.89323765342172	10	9.20395879211451	10	10.6022616361816	10	5.38143439728764	10	5.8706796059331	10	5.82466976725407	10	6.33703038852251	10	7.06815029340397	10	7.21304508916727	10	7.72721388131105	10
11	11	5.78950351080815	11	6.43498839948979	11	5.9724341225763	11	6.24626206120733	11	6.77490710639153	11	6.10957588223237	11	5.89807323140379	11	6.0364973663104	11	6.79791746874993	11	6.54532873413042	11	5.2999055945386	11	6.48330771108393	11	6.62153589731049	11	5.62366615556284	11	6.19245564226996	11	12.134928667365	11	13.9720237450785	11	5.40712871226081	11	6.02313910935002	11	5.94584334239191	11	7.14404611590352	11	8.02759667620179	11	8.60994363436067	11	9.18057667156591	11
12	12	6.05610135789142	12	6.77809358505666	12	6.51695734738095	12	6.82224195557498	12	7.67639797664488	12	6.60924966966756	12	6.3551969777786	12	6.91759503566236	12	7.79926794952959	12	7.38061613720333	12	5.30177664565563	12	7.01447169296613	12	7.21130426595491	12	6.06063019116712	12	6.70736695413324	12	16.6650475684139	12	19.1187567044362	12	5.39461963227901	12	6.29051513946119	12	6.20584015912178	12	8.60790383645171	12	9.68492655619535	12	11.0160596461083	12	11.6832232264684	12
13	13	6.45842602929512	13	7.31112062065905	13	7.43486644054951	13	7.79448532093271	13	9.26818360894084	13	7.4287070034325	13	7.1370499505194	13	8.47838813733976	13	9.51326179055692	13	8.93611038916474	13	5.3357328849257	13	7.92947506776084	13	8.22659453016211	13	6.93443981084873	13	7.66616144535816	13	22.8378837248621	13	25.8621384880144	13	5.40961672447674	13	6.75288208378027	13	6.64727640793029	13	11.0784765389143	13	12.5332069625727	13	14.8144008675317	13	15.6264870648819	13
14	14	7.18329409221522	14	8.31870184539416	14	9.06653726128748	14	9.45591178212764	14	12.0390781933121	14	8.96118327625218	14	8.51133844844735	14	11.1063864255672	14	12.4617830403265	14	11.5528250121506	14	5.34455413419318	14	9.55121577708404	14	9.99885182782322	14	8.39799302307743	14	9.27070653276527	14	29.4584455727373	14	32.9492996114886	14	5.40400931813482	14	7.56277592622241	14	7.41537244305261	14	15.0360250777385	14	17.1142676643642	14	20.2859964169782	14	21.4954918217814	14
15	15	8.47516839838514	15	10.0513511798222	15	11.8209818973299	15	12.3769965726255	15	16.5382238989428	15	11.543216811235	15	10.9025578102225	15	15.2055605441979	15	16.9360314342863	15	15.8198081377109	15	5.39623554160857	15	12.2908453878113	15	12.9707567617802	15	10.9370642302854	15	12.0646129230522	15	34.9187637801829	15	38.6621850249883	15	5.42848330618223	15	9.02766198818912	15	8.78965773111881	15	20.6373564362206	15	23.6004990389828	15	26.7305850803933	15	28.4148615934764	15
16	16	10.5180570453461	16	12.9651697563506	16	16.1085044566219	16	16.882370021754	16	22.844515750024	16	15.6729061864604	16	14.7528814122769	16	20.7066416256446	16	22.8966424533318	16	22.0726107602962	16	5.40932388177923	16	16.6367777436159	16	17.6229319315043	16	14.8995653283494	16	16.4676990706215	16	39.1161028500309	16	43.1050823827471	16	5.44208105806435	16	11.5316353396109	16	11.108114039763	16	26.9605701789588	16	30.8532910112053	16	32.4424456924314	16	34.7127049222587	16
17	17	13.5400359344608	17	17.4825313396032	17	21.900385262585	17	22.8800766727537	17	29.9982329855993	17	21.4457906969439	17	20.1149031277392	17	26.3941548339845	17	29.0919051445682	17	29.3412663721896	17	5.44575067023699	17	22.6335571375048	17	23.8483468748808	17	20.3693989995097	17	22.4488340680349	17	42.6028698039178	17	46.8072375045181	17	5.45693507058079	17	15.5134214389376	17	14.8540007356399	17	32.4250491594925	17	37.0736332603333	17	36.7941326732262	17	39.5262946807937	17
18	18	17.0327573678794	18	23.3033339387712	18	27.8569504790832	18	29.1029641862246	18	35.9935996716562	18	27.6673984348351	18	26.0432756230506	18	30.8872728667407	18	33.8749219862988	18	35.6327188104044	18	5.47165733411002	18	29.105326456423	18	30.3327794691487	18	26.3953453253229	18	29.021055460757	18	45.7539035763891	18	50.2944655801948	18	5.47873162576164	18	21.1733783182733	18	20.1514341039742	18	36.5229114866545	18	41.7084037355169	18	40.3847791106236	18	43.3868827111466	18
19	19	20.0773362958123	19	28.9979547013733	19	32.6329407164898	19	33.9839087756448	19	40.4679342337146	19	32.6885482737916	19	30.8685590360376	19	34.1421841462516	19	37.4656227716027	19	40.2807648896812	19	5.51522131122105	19	34.4325941731724	19	35.4725180093817	19	31.3583559943986	19	34.3875552972929	19	48.5673778551088	19	53.4172612451746	19	5.52208322149525	19	27.4281657092016	19	26.0571276107588	19	39.9393520442315	19	45.6368253873857	19	43.6536467342415	19	46.9197875102909	19
20	20	22.3653556260055	20	33.1558464872205	20	36.1825081739036	20	37.6934201135519	20	44.1486234791694	20	36.1394623614002	20	34.4142884850701	20	36.8963298121728	20	40.4091617353356	20	44.1826122889205	20	5.53013171239698	20	38.3130384677838	20	39.4181801297274	20	35.073312860656	20	38.4691857259113	20	51.0336576449544	20	56.0629036696107	20	5.51888669635363	20	32.5744688112757	20	30.94705305989	20	42.894435528067	20	49.028004207203	20	46.4834917788658	20	50.0867848189836	20
21	21	24.1746724773205	21	35.959655190625	21	39.1695557042443	21	40.7389423244184	21	47.4131019205011	21	38.820834096229	21	37.1220641804705	21	39.2477937447536	21	43.0326820044193	21	47.5184066119248	21	5.57158994486968	21	41.541664097353	21	42.614172517268	21	38.061552250808	21	41.7743005245637	21	53.0888662388169	21	58.298726118485	21	5.55135148169903	21	36.1434440226186	21	34.4215341675323	21	45.6406370149099	21	52.179363174095	21	49.0889387952129	21	52.8499313923558	21
22	22	25.7514215542861	22	38.2429661885074	22	41.8056197211813	22	43.509434973265	22	50.4577602469464	22	41.2239892153407	22	39.5593284556147	22	41.3672114241139	22	45.3293061452673	22	50.5554525574276	22	5.59434952783473	22	44.3438941199078	22	45.4483079123572	22	40.8026066947497	22	44.800984143045	22	54.827976818658	22	60.1342842644209	22	5.58314953454917	22	39.0593754845831	22	37.1255008986054	22	47.9888614206555	22	54.9168359453875	22	51.3001766671612	22	55.2504008443879	22
23	23	27.2251800120476	23	40.1874532989421	23	43.9931424805148	23	45.8974053048386	23	53.0632840535275	23	43.1358802171335	23	41.6252458236608	23	43.0873901371381	23	47.3568090072712	23	53.1837925118357	23	5.67675096271522	23	46.9009090135398	23	47.9831366655743	23	43.1870673372508	23	47.5004710539607	23	56.2381926284858	23	61.7240680925545	23	5.64315723659209	23	41.4433720776668	23	39.4818657749551	23	50.0793816899841	23	57.2458835028691	23	53.1685993310518	23	57.2711677093758	23
24	24	28.5347788340572	24	41.8271378696707	24	45.937509790229	24	48.0707693430956	24	55.3101951501338	24	44.7828332786288	24	43.4183026847832	24	44.6131069412431	24	49.0145247768469	24	55.4113158477566	24	5.78906249390288	24	48.9545683340985	24	50.0894640537351	24	45.2060908366578	24	49.755655567952	24	57.3034779450737	24	62.910809856666	24	5.7465737490777	24	43.6049659442179	24	41.4845669546866	24	51.7850594303834	24	59.1135815478557	24	54.6624199417085	24	58.9492816452535	24
25	25	29.8197263154473	25	43.2617211678146	25	47.6362186457456	25	49.8917216370536	25	57.0947703020728	25	46.2495257424013	25	45.0153032764425	25	45.938516370837	25	50.5933452918181	25	57.2845142919103	25	6.00027521438897	25	50.7413983166058	25	51.8850638243107	25	46.9836657360511	25	51.8302338884573	25	58.1529366582555	25	63.9363752901587	25	5.96674273991356	25	45.4182680179412	25	43.3246932576573	25	53.1798057141433	25	60.7136680482312	25	55.9585586335738	25	60.2132849827572	25
26	26	30.9715299538452	26	44.6016234888349	26	48.9141122161658	26	51.3954675560173	26	58.6168948741967	26	47.4335330452475	26	46.3373583408215	26	47.0003378593925	26	51.86472203759	26	58.7981934840096	26	6.39043178561422	26	52.2268966192645	26	53.4166878084403	26	48.3805078386948	26	53.4740227857661	26	58.7788828510202	26	64.7163535016466	26	6.33435165086532	26	46.9304936701279	26	44.7845603653455	26	54.446016003091	26	62.028005778801	26	56.9118949511604	26	61.3247841559226	26
27	27	32.1083048207865	27	45.7492549621314	27	50.1211536300089	27	52.6726189745747	27	59.7029704040322	27	48.4439032956116	27	47.4642435162078	27	47.8775903235091	27	52.8988391200695	27	60.0328486363063	27	7.09512302624753	27	53.4792538102877	27	54.6282867287528	27	49.67969489948	27	54.8767271031327	27	59.4143950408249	27	65.4297539558718	27	7.03868728361097	27	48.2906625917989	27	46.0894393017429	27	55.3573228949708	27	63.1684676309616	27	57.7934208460278	27	62.1484593323881	27
28	28	33.1214561807151	28	46.7023890437076	28	50.9921482539946	28	53.7101324034543	28	60.8072665369053	28	49.3190813712016	28	48.4717450375897	28	48.6302499180043	28	53.8127402695705	28	61.0283009455158	28	8.33312510493491	28	54.50516687649	28	55.7008191337689	28	50.72806351372	28	55.9932511164238	28	59.8617280346479	28	65.9190783451716	28	8.25817976783099	28	49.4656590567823	28	47.1978840241235	28	56.1166455076981	28	63.9997238224699	28	58.4309265773565	28	62.9495554524877	28
29	29	34.0675385044115	29	47.583866728714	29	51.7759331173002	29	54.5983709352356	29	61.6434800519653	29	49.9970782814573	29	49.2763853830823	29	49.2550116320625	29	54.5822796039213	29	61.8481345896664	29	10.5603513156384	29	55.4075966648636	29	56.563605402983	29	51.4236759180908	29	56.9728273097431	29	60.2826555141572	29	66.4853625161116	29	10.4662723795377	29	50.4093031479344	29	48.1679925156585	29	56.75887187794	29	64.6485100243102	29	58.991626908003	29	63.5126851852472	29
30	30	34.9621066929952	30	48.1863458732329	30	52.4043231406552	30	55.334383722443	30	62.0607432659504	30	50.5446063140557	30	49.9415605733638	30	49.7545446103726	30	55.1590875833695	30	62.441735607997	30	14.214014049228	30	56.0271477879193	30	57.2187038982486	30	52.186754568641	30	57.7522282885089	30	60.6497357409396	30	66.7241697277504	30	14.1225207529708	30	51.202951841236	30	48.9752569508415	30	57.3026908848211	30	65.1890994330049	30	59.4212942197455	30	63.9041072553097	30
31	31	35.7583726247731	31	48.87792880361	31	52.8802813597349	31	55.9077659742603	31	62.6457756067719	31	51.0409445616363	31	50.5528960519105	31	50.2852534534961	31	55.6274185462736	31	63.0030973040817	31	19.5018240456749	31	56.6264801444617	31	57.820511844224	31	52.6781067698989	31	58.331036788291	31	60.9675831187172	31	67.0784971822074	31	19.4209533380541	31	51.8388470846678	31	49.5879261096108	31	57.7070051970363	31	65.7385146667028	31	59.8464461958321	31	64.3451457164018	31
32	32	36.5486712513781	32	49.386259807013	32	53.3494665887289	32	56.352156734188	32	63.0382455521687	32	51.4139198418274	32	51.0115292983991	32	50.6102585276871	32	56.0646104291026	32	63.4725212969094	32	25.4103421496993	32	57.0456184703569	32	58.1760355630194	32	53.1438510468956	32	58.8872480931412	32	61.1949297346716	32	67.2914734673855	32	25.3847137329024	32	52.4638396545982	32	50.1512257846057	32	58.0756350855881	32	66.1378374299575	32	60.0720721971167	32	64.7078658858832	32
33	33	37.2068170655076	33	49.9179681458284	33	53.5738295649859	33	56.863269202313	33	63.4612457042267	33	51.7804599981431	33	51.4851090205213	33	50.9563237546163	33	56.4465564570288	33	63.6979667556584	33	30.3516666040816	33	57.4885039661275	33	58.5522295504118	33	53.5335340231493	33	59.2654048444092	33	61.3618192044668	33	67.5790935053532	33	30.395185702083	33	52.8594119268276	33	50.5731673789835	33	58.3855810687576	33	66.4181076301281	33	60.421042101089	33	65.0347944593285	33
34	34	37.7983263788099	34	50.3660719269845	34	53.9034196368762	34	57.1246694275427	34	63.7166418373897	34	52.0961215739087	34	51.9003860458301	34	51.2445006349782	34	56.7980699452942	34	64.0099485737412	34	34.066730280786	34	57.7486009545607	34	58.8851029571843	34	53.8297953067433	34	59.6165533939935	34	61.5513617143017	34	67.885326246232	34	34.2116086754773	34	53.321708056548	34	50.9760871385509	34	58.6553158493357	34	66.7301848414648	34	60.6525666029363	34	65.321558034219	34
[truncated: 7 more columns]

## Sheet: HIF1A
Text	X	A1: GDM 365	X	A2: GDM 365	X	A3: GDM 386	X	A4: GDM 386	X	A7: ref	X	B1: GDM 366	X	B2: GDM 366	X	B5: GDM 430	X	B6: GDM 430	X	B7: ref	X	C7: h20	X	D1: GDM 378	X	D2: GDM 378	X	D3: GDM 406	X	D4: GDM 406	X	D5: GDM 435	X	D6: GDM 435	X	D7: h20	X	E1: GDM 379	X	E2: GDM 379	X	E5: GDM 448	X	E6: GDM 448	X	F5: GDM 452	X	F6: GDM 452	X
1	1	5.43761929996379	1	5.45922546824142	1	5.49076771086845	1	5.6022049876075	1	7.26141713192972	1	4.61767445439878	1	5.80013692521388	1	5.52678078598117	1	6.03198157618961	1	8.34651752003516	1	6.87549297626202	1	6.50093526972348	1	6.19781829498626	1	5.83719289080697	1	4.99760773098759	1	6.308849496928	1	7.2290186328405	1	5.98171286986197	1	5.44549292260474	1	5.8820973271909	1	6.20553736133092	1	6.80785637065889	1	5.45897941753389	1	6.4217207936425	1
2	2	5.48084166142996	2	5.47415101405959	2	5.4542322177273	2	5.55433121582603	2	7.33674461617619	2	4.6465264302894	2	5.84129614081038	2	5.54060023822366	2	6.04588431600066	2	8.30079656457788	2	6.86548661339037	2	6.53016299168138	2	6.19975680800371	2	5.76374968180683	2	4.93813932966092	2	6.2627959861594	2	7.147642396287	2	5.98359044730189	2	5.51536618946792	2	5.88393739512577	2	6.19551102360235	2	6.7380620327566	2	5.40009372638346	2	6.41166753921839	2
3	3	5.52152407880408	3	5.49974247505436	3	5.50440576894611	3	5.565858729496	3	7.33559206844634	3	4.64578803741679	3	5.85349146964076	3	5.53977366854213	3	6.02093474578739	3	8.32365330109788	3	6.85229384564612	3	6.5155144138371	3	6.23781965572622	3	5.77538029436942	3	4.94962363663676	3	6.26185762144108	3	7.17046458018184	3	6.01925915367368	3	5.52811707440555	3	5.9220908524302	3	6.15840913095679	3	6.72501884363016	3	5.41140457341624	3	6.38650184175719	3
4	4	5.50852895970925	4	5.50062153266289	4	5.4542486262036	4	5.55437059616916	4	7.34893793723266	4	4.6602752748993	4	5.84133041629422	4	5.49233743992718	4	5.99789025208274	4	8.25251772243791	4	6.86550994989	4	6.47573644042024	4	6.17378765950964	4	5.73874061149283	4	4.88940542577817	4	6.20284597714218	4	7.11191202755723	4	5.97141827494821	4	5.50171360791899	4	5.8707985812015	4	6.09920311279501	4	6.65420377986885	4	5.40018342605391	4	6.37547992094901	4
5	5	5.55177073910239	5	5.52877021370457	5	5.46870455263381	5	5.51884583660457	5	7.35121725758728	5	4.71659587070979	5	5.92183084237608	5	5.49402632232081	5	6.04783749497176	5	8.30336438200126	5	6.80700364951542	5	6.46408831702196	5	6.22775763588118	5	5.7530329048152	5	4.92756101262953	5	6.2528302839702	5	7.11408559397335	5	5.96109357340452	5	5.53068403658097	5	5.92476267166528	5	6.10106234261643	5	6.62024707213331	5	5.4624885493063	5	6.41364684699684	5
6	6	5.50910500318453	6	5.5146333306041	6	5.45514372825634	6	5.49318849669336	6	7.38663826741397	6	5.56703738156754	6	5.85511943877176	6	5.50530603315157	6	6.03490951570361	6	8.25378080266317	6	6.76956985456675	6	6.50394026823219	6	6.26585275877477	6	5.73960587794907	6	4.89019563797804	6	6.20383877603264	6	7.11302708770883	6	5.97239262620566	6	5.52981279971054	6	5.93688281415715	6	6.02785751574898	6	6.59526944797243	6	5.43743185558755	6	6.42474430659663	6
7	7	5.55152380598112	7	5.55521868414728	7	5.41768824272814	7	5.50647547204334	7	7.43651605503859	7	5.526709398143	7	5.85604012625141	7	5.51827500893132	7	6.0118177216704	7	8.23089151701143	7	6.758501899341	7	6.51850406073895	7	6.50122603717222	7	5.72789314344063	7	4.90319268929261	7	6.19279599106551	7	7.11412206858506	7	5.93670664801563	7	5.55790722777638	7	5.95077454100582	7	5.98058122894861	7	6.6202638504547	7	5.43826612441622	7	6.4498522760718	7
8	8	5.53593403219615	8	5.57996563140354	8	5.41601323009173	8	5.49237609100469	8	7.37332895493927	8	5.53870597079278	8	5.88045077622799	8	5.5044844526172	8	6.08208834274634	8	8.19209369077196	8	6.74429287815771	8	6.48924900297139	8	6.49923337848479	8	5.70102809882578	8	4.88947616454267	8	6.16687057516631	8	7.08806504199823	8	5.89826855832799	8	5.52894146886183	8	5.90982997073043	8	6.00284852898841	8	6.53430303256879	8	5.48511698108866	8	6.43580623102276	8
9	9	5.53939249060542	9	5.54373139975468	9	5.36836715497205	9	5.44615410535003	9	7.37794577050667	9	5.54217965231003	9	5.84478755241367	9	5.49586803623908	9	6.02578887643917	9	8.14889024101603	9	6.73638923458759	9	6.47967555128927	9	6.50331041984552	9	5.6794963486496	9	4.9047887172787	9	6.17074025777271	9	7.09249210455722	9	5.87755339476485	9	5.50509679237946	9	5.9396510218728	9	5.93428247922041	9	6.51443060762311	9	5.42790091438811	9	6.35530662395238	9
10	10	5.53766928946943	10	5.54199700214874	10	5.37944680082756	10	5.45687802453316	10	7.38783630875902	10	5.54046579794919	10	5.85609775613791	10	5.45787998211682	10	6.03596610309871	10	8.1584398072964	10	6.69791173335385	10	6.46403944104227	10	6.52735863747752	10	5.67775660116939	10	4.9155192843198	10	6.14480707393171	10	7.04249176712572	10	5.88794994030536	10	5.51703377789485	10	5.93781657044995	10	5.92040650878883	10	6.48840448166414	10	5.43833761465517	10	6.40159271731912	10
11	11	5.55239490410764	11	5.5163753701727	11	5.36755224443025	11	5.40806067680316	11	7.46208283486679	11	5.54133043522316	11	5.85703369563796	11	5.4950128830838	11	6.06092708706891	11	8.12341777730149	11	6.69893143131575	11	6.49228377875463	11	6.54138112822007	11	5.67863491259675	11	4.89184501729574	11	6.13374026647765	11	7.07944117931347	11	5.86445378456346	11	5.54516232382068	11	5.96480775125983	11	5.88516874668467	11	6.46543940000971	11	5.45134781209376	11	6.37845873911078	11
12	12	5.55234784454661	12	5.60906337085724	12	5.39304940643958	12	5.42046032393088	12	7.47423295688019	12	5.59624310610263	12	5.87011880722443	12	5.47081113581264	12	6.07296740343991	12	8.14756699296964	12	6.72317038847237	12	6.47864526132254	12	6.5804573448053	12	5.67864658628631	12	4.87963762124294	12	6.15781214395247	12	7.06750483174011	12	5.8888579973879	12	5.53151103829063	12	5.99089771781704	12	5.87310727175135	12	6.46542334868657	12	5.48773105441901	12	6.40256928568227	12
13	13	5.57920292982289	13	5.60820644681584	13	5.39223954139239	13	5.41966407244444	13	7.48530960210669	13	5.58167116679727	13	5.81675368672536	13	5.43373634238803	13	6.01196362011723	13	8.08592827921816	13	6.64941436013283	13	6.43676007894483	13	6.6445719906823	13	5.65265039643759	13	4.87892831859907	13	6.08475089625999	13	7.06643297275952	13	5.83917390105088	13	5.55792510033611	13	6.00298721817556	13	5.84814556129303	13	6.42847523564116	13	5.4505179464894	13	6.40162335599296	13
14	14	5.62164104175072	14	5.60907249092721	14	5.35478049844787	14	5.43292308194276	14	7.51081975916711	14	5.56880336919024	14	5.84393289753116	14	5.45876425299127	14	6.04895389441288	14	8.09923937740945	14	6.67467642283598	14	6.49226845703709	14	6.67164418197321	14	5.69117500880196	14	4.95298851997695	14	6.18186359247056	14	7.05553929994285	14	5.8522628046366	14	5.55875742971972	14	6.00388615666185	14	5.8489872403071	14	6.42943336377832	14	5.52415077702412	14	6.45088230913051	14
15	15	5.67612800975657	15	5.6875700954498	15	5.41768824272814	15	5.49412735699524	15	7.61924510579575	15	5.6365019915955	15	5.94788939921961	15	5.50623875181334	15	6.14413229361509	15	8.18244447875457	15	6.63719244724125	15	6.50480273759644	15	6.69657457408858	15	5.71534624175872	15	4.97659602162714	15	6.20486835804907	15	7.149994119709	15	5.83911554167214	15	5.68062715311092	15	6.06811993230499	15	5.87211777034679	15	6.46428163246402	15	5.55960475620533	15	6.55844667852965	15
16	16	5.67785229175198	16	5.74229523571255	16	5.43213218998548	16	5.49586876595808	16	7.75561548539833	16	5.69317091777214	16	6.01534477331122	16	5.58058877651554	16	6.19410075198652	16	8.28157796490549	16	6.57857071820041	16	6.49316221777038	16	6.76375369693156	16	5.72960980068887	16	5.02700424385887	16	6.26689751901146	16	7.24782519804457	16	5.74326503225802	16	5.72327073177202	16	6.14820580546219	16	5.81357783582112	16	6.49022363937413	16	5.67050073772839	16	6.66912154839412	16
17	17	5.87446824809292	17	5.98330002841274	17	5.65159133325808	17	5.69710031618931	17	8.10034344096877	17	5.86054966557906	17	6.18860550851196	17	5.75249174822618	17	6.42530828831651	17	8.6961938335515	17	6.66633594002309	17	6.75506735983607	17	6.94907845594469	17	5.94562312275445	17	5.17582731674831	17	6.48612734698329	17	7.49023279807169	17	5.7946267616275	17	5.88952754842361	17	6.3335682937047	17	5.98487111624751	17	6.63695031900208	17	5.85502676619709	17	6.96201875885883	17
18	18	6.24663211527064	18	6.32555400470381	18	5.89215542357279	18	5.980857432478	18	8.77998338457652	18	6.21555585042083	18	6.50133998401795	18	6.1014031250327	18	6.81978849783157	18	9.33352333109627	18	6.59106120391102	18	6.97071638459558	18	7.32432092654014	18	6.24476155475373	18	5.43051451691586	18	6.89266445541843	18	7.96588669221913	18	5.78038669581575	18	6.18759305071544	18	6.65736210114015	18	6.01871675992796	18	6.81439941517185	18	6.14416583166052	18	7.45480182795815	18
19	19	6.81447458791209	19	7.05357134099154	19	6.38955592977989	19	6.53953722388279	19	10.0590030400265	19	6.69575420626368	19	7.1963645154959	19	6.73021835325141	19	7.58869980481128	19	10.5290304511313	19	6.57813952074602	19	7.4472130303558	19	7.96191348447272	19	6.78394934654658	19	5.91865563908939	19	7.64958753491051	19	8.81419209021392	19	5.75551145220352	19	6.65091841061975	19	7.28287520253142	19	6.3433400210117	19	7.26933535129859	19	6.79882552095789	19	8.44459764957058	19
20	20	7.9399976879804	20	8.4473087052036	20	7.42611949531381	20	7.69771097208099	20	12.3547218707007	20	7.76969069056369	20	8.5115880198364	20	7.97953071142444	20	9.02259590266666	20	12.9262735033908	20	6.53120055268835	20	8.56766676215382	20	9.29345939701033	20	7.92886401095563	20	6.88601933194199	20	9.02343706189624	20	10.4919492007585	20	5.69620836378641	20	7.77221197773358	20	8.51168440266479	20	6.89941581491506	20	8.11113343168666	20	8.06345094803318	20	10.2600258294297	20
21	21	10.1417172915165	21	10.8158534139774	21	9.2876916119749	21	9.77037403641503	21	16.2517837395376	21	9.75879821452467	21	10.779307370334	21	10.2403213046332	21	11.5328681153413	21	16.9952937567469	21	6.5276290338527	21	10.4729569235049	21	11.6217842401831	21	10.022624161261	21	8.69180763665965	21	11.5819193464947	21	13.4664567257231	21	5.68143506655432	21	9.74793347049261	21	10.7653515547906	21	7.88415021996631	21	9.61878888237974	21	10.2450506294444	21	13.4944369823937	21
22	22	13.7374986292958	22	14.9662038528042	22	12.4076616501541	22	13.1668262669136	22	21.980195706665	22	13.046965543533	22	14.7072878775765	22	14.0078945437661	22	15.8161119455723	22	23.3506576017431	22	6.48417280946063	22	13.74869397813	22	15.6363734002692	22	13.516312045029	22	11.6774026622577	22	15.8530415645138	22	18.3104914163563	22	5.67601923763443	22	13.1640139299036	22	14.5254535793172	22	9.67137668365437	22	12.164068314401	22	13.9980083108105	22	18.5809821942961	22
23	23	19.2967008641065	23	21.1130661203448	23	17.1695947190879	23	18.2987100723097	23	29.1986855975157	23	18.1426126018047	23	20.5342453008769	23	19.6725222693063	23	21.9738460618146	23	31.4861520970867	23	6.52932445527583	23	18.872795002788	23	21.8486734792459	23	18.8763104222353	23	16.2586587350395	23	21.9620034195571	23	25.3906775561047	23	5.66137206540726	23	18.4983269172841	23	20.5772464137583	23	12.5968968142872	23	16.0719619324688	23	19.397995456443	23	25.3465683853494	23
24	24	26.3158802802033	24	28.7596891385614	24	23.1229174085657	24	24.7634157680425	24	36.2704676542004	24	24.808592395431	24	27.9780415258538	24	26.5500689101941	24	29.3724447690843	24	39.8612286108886	24	6.51031473340401	24	25.7043128168757	24	29.8079766504069	24	25.6579742962594	24	22.0782250512681	24	29.1785925178093	24	33.4870852823557	24	5.5942312573427	24	25.501518658674	24	28.4447226552691	24	16.8053054403601	24	21.3271369820502	24	25.9047072860491	24	32.7522899922948	24
25	25	33.514784438806	25	36.3676930515352	25	29.2664110812411	25	31.2402201242405	25	42.4341508612505	25	31.6103076771692	25	35.4877874962247	25	33.4165943693707	25	36.5576399069486	25	47.519201496769	25	6.48259677971148	25	32.9162875808882	25	38.0683255469675	25	32.6029490054558	25	28.153467644328	25	35.988576123913	25	41.0020663367717	25	5.62733218936334	25	32.8723204834157	25	36.5871722699096	25	22.0834865679349	25	27.253126266215	25	32.3874559114206	25	39.4370788783746	25
26	26	39.6169641254935	26	42.9672312402799	26	34.6806211867448	26	36.9946268617658	26	47.5584827637128	26	37.737580751286	26	41.8403115279938	26	39.2284391028756	26	42.3939695425589	26	53.6630556791333	26	6.43057834019657	26	39.4862047549797	26	45.2716453635303	26	38.6676633624686	26	33.5801863074231	26	41.4373699708024	26	47.1152502635632	26	5.59915268103149	26	39.4368450640776	26	43.9194848226836	26	27.7117016697945	26	33.1426666803744	26	37.7028887744497	26	44.9233119803505	26
27	27	44.7995273080586	27	48.2747500945543	27	39.2614744925837	27	41.6505407018767	27	51.868116084616	27	42.6381925399669	27	46.9787778682833	27	44.0413091450051	27	47.3925228826944	27	58.5005680263795	27	6.47334125458943	27	45.0289230259086	27	51.3076402654695	27	43.4586634090291	27	38.1970002283504	27	45.8565765626121	27	52.0462053651514	27	5.55687848517049	27	44.9050366080131	27	49.8744294509274	27	32.9775658777925	27	38.6809631184148	27	42.1872670012692	27	49.3616220187374	27
28	28	48.6794647096318	28	52.5267138151992	28	42.845818083428	28	45.4506574827656	28	55.2351939619721	28	46.590743673548	28	50.9658902922748	28	47.8048051454645	28	51.3144982204809	28	62.3719860797494	28	6.43599403290989	28	49.2645055572586	28	56.2041334564541	28	47.3987267653128	28	41.9583279203179	28	49.4150263282839	28	56.0056257196585	28	5.57992832271915	28	49.2419928651005	28	54.6479596748265	28	37.7706984752587	28	43.4643621863411	28	45.7153159674453	28	52.8165223767047	28
29	29	51.8781659797467	29	55.9782312147197	29	45.9190336534724	29	48.4775816212657	29	58.0441649736594	29	49.5947083430504	29	54.2266588762169	29	50.6435354870031	29	54.3873170486958	29	65.4438776482671	29	6.44376165694402	29	52.7890683862837	29	59.9464507017198	29	50.5820039675421	29	44.9487107310129	29	52.1497700892323	29	59.2134390304338	29	5.53907109000333	29	52.4575327987467	29	58.2665415317493	29	41.8901702612239	29	47.6697008590611	29	48.5117606080176	29	55.6594842793245	29
30	30	54.2669005474098	30	58.4101098783567	30	48.2447076725998	30	50.8426678859168	30	59.9451421590039	30	51.9732104191847	30	56.5418164707589	30	52.9981020348176	30	56.814343366312	30	67.719784059598	30	6.47032110820374	30	55.4646515788049	30	62.5998661486256	30	52.8719940704131	30	47.4325261036825	30	54.2488801154654	30	61.7243676534602	30	5.51610520010299	30	55.1777562519446	30	61.0147167328335	30	45.3391876520167	30	51.0693665558733	30	50.7722573136309	30	57.9515354623402	30
31	31	56.1258046305904	31	60.4215150398311	31	49.9440646007021	31	52.5816699348409	31	61.7204542506698	31	53.8701780569328	31	58.4552781729573	31	54.7753349068664	31	58.5788334262825	31	69.4150759392606	31	6.44160029394878	31	57.7537728535459	31	64.9518840625486	31	54.640682750619	31	49.4376661965629	31	56.0492301599524	31	63.6426948176949	31	5.51202660728944	31	57.0743094876231	31	63.1886445929721	31	48.3420397686835	31	54.0306217517613	31	52.4323056215088	31	59.5411218048395	31
32	32	57.5341230260797	32	61.8739789261574	32	51.4061787351208	32	54.0797799807842	32	62.9852086822586	32	55.2371741909917	32	59.7091621867149	32	55.9569202637128	32	59.9224252583293	32	70.7302582265373	32	6.34449241064085	32	59.1106014568878	32	66.4973113279848	32	55.9535965164792	32	51.0089471303385	32	57.1747435866282	32	64.9904972372592	32	5.48734093328486	32	58.542427604229	32	64.775534323035	32	50.7234787168022	32	56.353164674677	32	53.7608696464888	32	60.8897642137217	32
33	33	58.6657679351825	33	62.9296129523523	33	52.3837498373506	33	55.0565984903891	33	63.8968686809768	33	56.1789261792269	33	60.7408332566825	33	57.0059260004995	33	60.9778083103755	33	71.6955049217338	33	6.38110483306188	33	60.372862328676	33	67.8221996070988	33	56.9406675973204	33	52.2508727449687	33	58.1084191075296	33	66.3271278375779	33	5.49951463405378	33	59.6700053730392	33	65.8150684585771	33	52.695961929194	33	58.2567256934474	33	54.7019070924118	33	61.7196333545712	33
34	34	59.3170608204111	34	63.7506010550151	34	53.1875207050833	34	55.8885525753946	34	64.5915756390813	34	56.9476140826723	34	61.4879163638022	34	57.6711702793532	34	61.6149920600913	34	72.408176928162	34	6.36844969800491	34	61.3264061976531	34	68.6027707327524	34	57.7813500667797	34	53.2528316888917	34	58.8772589105705	34	67.0078308214281	34	5.42556582131971	34	60.4610750976644	34	66.6492601414713	34	54.2025605411028	34	59.8518700849965	34	55.258589898761	34	62.5645631704147	34
35	35	59.792799116222	35	64.3365017776498	35	53.8043587469344	35	56.4011457990639	35	65.2640550697601	35	57.4877015510976	35	61.8053835592625	35	57.9642416201848	35	62.2065989876181	35	72.7952165143857	35	6.31845882455475	35	61.9704435339155	35	69.3469134596692	35	58.2865341155491	35	53.9653706427952	35	59.2881619923137	35	67.5586848755832	35	5.42431350016169	35	61.0107392668082	35	67.1860221299647	35	55.5198971542649	35	61.1257152190005	35	55.831225372727	35	63.061409530521	35
36	36	60.2411587226557	36	64.6609618170654	36	54.1910967005828	36	56.7290151018232	36	65.6622352141772	36	57.9173235203706	36	62.2440268929354	36	58.4541734572454	36	62.5745884610149	36	73.2165416907251	36	6.32011578279448	36	62.3982581838471	36	69.7457796195132	36	58.5050034629146	36	54.6178139846405	36	59.7029823791495	36	67.9259672507749	36	5.43787605965282	36	61.3843693157341	36	67.6110362454227	36	56.5378664668697	36	62.0564192377998	36	56.2117807907711	36	63.3946817241127	36
37	37	60.7264015081255	37	65.0980624693349	37	54.5994897062431	37	57.0642746035224	37	66.0035541153338	37	58.2605414618586	37	62.374634122125	37	58.6112503870536	37	62.9353769079687	37	73.5426857988338	37	6.31986671635102	37	62.793381279992	37	69.9928944338322	37	58.7055830243137	37	55.0823367792949	37	59.8467777130403	37	68.212535358378	37	5.40096894121291	37	61.6708264025178	37	68.0022619264875	37	57.2852644660829	37	63.0042156591804	37	56.5022463134544	37	63.7929659920091	37
38	38	60.8233811154474	38	65.1905954006809	38	54.8163834848888	38	57.2628791629769	38	66.2595681248055	38	58.4389168593832	38	62.7288606543338	38	58.8047246160129	38	63.1156747186288	38	73.7238600896469	38	6.30754778780149	38	63.0248947475887	38	70.3053771379571	38	58.9439213507012	38	55.5958314416944	38	60.0748203192314	38	68.6428403678617	38	5.43744256717718	38	61.8754202430173	38	68.0539684123097	38	57.9362730212771	38	63.6399559301105	38	56.7200866906652	38	64.0584576735347	38
39	39	61.0035971212933	39	65.4158215839805	39	54.9821960002214	39	57.4242216295295	39	66.625329135827	39	58.589870114523	39	62.7152401527572	39	59.058757780339	39	63.3440679168811	39	73.9049817916507	39	6.30733231976389	39	63.2155058080483	39	70.5266533173675	39	59.0189597381947	39	56.0360056177002	39	60.3752835588591	39	68.8218935767047	39	5.41280471007813	39	62.134688915457	39	68.236393148141	39	58.3099574128812	39	63.9398114768321	39	56.7559522585234	39	64.0945160670265	39
40	40	61.2253933455944	40	65.6011737635226	40	55.1352761805323	40	57.5856926465045	40	66.7959915080058	40	58.7958254208601	40	63.0038942831243	40	59.2523780893238	40	63.4280230291304	40	74.0982807245794	40	6.30723298534656	40	63.5290052291507	40	70.7348991585042	40	59.2197671844335	40	56.3294336433003	40	60.4350361324853	40	69.0727480396762	40	5.36379595712661	40	62.2710458544499	40	68.445042170148	40	58.731941704113	40	64.4316746090571	40	56.9133797803929	40	64.2634371653014	40
41	41	61.3406555481771	41	65.6439243526927	41	55.2543776061297	41	57.5393331149718	41	67.0050557326627	41	58.882791561225	41	62.8887578034328	41	59.1824894633093	41	63.4299819047854	41	74.2074860607583	41	6.29404153505151	41	63.7508230621164	41	70.7105821016847	41	59.3234756571784	41	56.6385568285832	41	60.4613788968556	41	69.1932687259952	41	5.35075563563858	41	62.3567469967814	41	68.6039333488878	41	59.1086019946427	41	64.637437632363	41	57.0740704959947	41	64.4828096863521	41
42	42	61.5442685116348	42	65.8395705219203	42	55.4033447137075	42	57.7097847065572	42	67.1008254619962	42	59.1117556135866	42	63.0033859246356	42	59.4094608623331	42	63.6561766561408	42	74.1825279968796	42	6.28277553707899	42	63.8151350966774	42	70.9431216268369	42	59.3324708456991	42	56.891941075852	42	60.6148840166669	42	69.3232635969885	42	5.33922529683929	42	62.5439174988632	42	68.6797226526973	42	59.3589054871117	42	64.8993877914682	42	57.1190779858851	42	64.6498831079322	42
43	43	61.6092641021651	43	66.0220698847111	43	55.5651918439037	43	57.7186470969079	43	67.2209540243384	43	59.1345464241152	43	63.1443248360283	43	59.4306324224875	43	63.7499616626372	43	74.4116056360786	43	6.28367127913453	43	63.9749540606187	43	71.136519535972	43	59.4043339266586	43	57.218852949845	43	60.7202522168346	43	69.4412892742906	43	5.34002792128834	43	62.6218263208998	43	68.7163215618305	43	59.5730650758968	43	65.2575433904142	43	57.212699101821	43	64.6476169869301	43
44	44	61.6454596135899	44	66.2798286404304	44	55.6116512972319	44	57.7254685424818	44	67.2609831820507	44	59.1847737995352	44	63.2296088113357	44	59.5208458124693	44	63.8861130211512	44	74.4365857046496	44	6.26950171721324	44	64.0367623662162	44	71.257601756838	44	59.5364272056008	44	57.5556564792048	44	60.7371058742985	44	69.5029277361744	44	5.32608034965137	44	62.7114033410059	44	68.9036370932643	44	59.6387666369785	44	65.4411325502979	44	57.340397225388	44	64.8570260246539	44
45	45	61.9004118274317	45	66.3931299726365	45	55.7950056327872	45	57.7930659959935	45	67.6355936419074	45	59.3680595347453	45	63.2228053916919	45	59.6239205227197	45	63.8572536815089	45	74.5924925344999	45	6.23491459838153	45	64.1247444487499	45	71.3579236503004	45	59.5548372962322	45	57.6713273367464	45	60.8157917301259	45	69.7274227530191	45	5.32770232765298	45	62.9903909737765	45	68.9379652846764	45	59.8864847050753	45	65.5933927144798	45	57.3580012133308	45	64.9859149931629	45
46	46	62.0294294922903	46	66.56832286668	46	55.8500983340613	46	57.7963867888684	46	67.7956755544403	46	59.3862341382802	46	63.2653658423484	46	59.8443235686121	46	64.0511244562551	46	74.8345182098451	46	6.25806317916694	46	64.3874182045348	46	71.5812751397881	46	59.6332379317798	46	58.0904166641736	46	60.9743460569892	46	69.9312661926787	46	5.32675152346274	46	63.0896081988805	46	69.1489959697806	46	59.8770513375227	46	65.3909587636422	46	57.4218259171114	46	65.0362005001406	46
47	47	62.1583485980742	47	66.7831245812245	47	55.969006780424	47	57.9489654282129	47	67.8094575679463	47	59.445526982229	47	63.570564980497	47	59.8588925201461	47	64.0884608093435	47	75.0402288552024	47	6.26918915458387	47	64.5135810390418	47	71.9870703531624	47	59.8248027455221	47	58.2769458665363	47	61.0726637655246	47	70.0511333766317	47	5.30143390998159	47	63.1752170715328	47	69.2816100254107	47	59.9882350257846	47	65.7047718253078	47	57.4370637910998	47	65.0622306937016	47
48	48	62.3204559622714	48	67.0983128855578	48	56.0415040698596	48	57.9206424585497	48	67.9296952130253	48	59.5783527446029	48	63.7642115997918	48	59.9283195832685	48	64.1937453067409	48	75.281283516601	48	6.24580487382799	48	64.7279950191619	48	72.2458107053426	48	59.7961755922108	48	58.5795276487183	48	61.0695318015982	48	70.2405351362429	48	5.26558124318916	48	63.5262180222644	48	69.500978712798	48	60.1542469506905	48	65.6667695381684	48	57.6157617589512	48	65.2414604655563	48
49	49	62.4533974421282	49	67.5146466850849	49	56.0621177398612	49	58.1014265125912	49	68.1035048768543	49	59.6970471572557	49	64.0198987898523	49	60.0665789212974	49	64.2087448782749	49	75.5717779863022	49	6.26802212856278	49	64.9939202880129	49	72.6140927350012	49	59.9406737405042	49	58.7445336332845	49	61.2423910138025	49	70.5046815184233	49	5.25161190058059	49	63.8611241438868	49	69.7270239692995	49	60.171496011036	49	65.9101588202088	49	57.6341391950293	49	65.3780788764356	49
50	50	62.6570583395402	50	67.9093140251654	50	56.1984102235065	50	58.1849414499503	50	68.3822534160116	50	59.8847621897322	50	64.5024806839801	50	60.3053312738552	50	64.3498683287567	50	75.8369247071563	50	6.26882912333088	50	65.3582830054919	50	73.094295716824	50	60.0501048995238	50	59.0469950240497	50	61.239017191856	50	70.9810919122486	50	5.25230936168425	50	64.2666740887146	50	70.2205131102905	50	60.3736860918674	50	65.9801424229303	50	57.837243275662	50	65.4727568776398	50
[truncated: 7 more columns]

## Sheet: SLC2A1
Text	X	A1: GDM 365	X	A2: GDM 365	X	A3: GDM 386	X	A4: GDM 386	X	A7: ref	X	B1: GDM 366	X	B2: GDM 366	X	B3: GDM 396	X	B6: GDM 430	X	B7: ref	X	C7: h20	X	D1: GDM 378	X	D2: GDM 378	X	D3: GDM 406	X	D4: GDM 406	X	D5: GDM 435	X	D6: GDM 435	X	D7: h20	X	E1: GDM 379	X	E2: GDM 379	X	E5: GDM 448	X	E6: GDM 448	X	F5: GDM 452	X	F6: GDM 452	X
1	1	5.70338398323639	1	6.41732248643426	1	5.81797516993773	1	5.38998186253221	1	6.74264380863848	1	5.15909697298157	1	7.03018064576339	1	5.80498089572923	1	5.39328142079169	1	6.70605067186199	1	5.43237035283937	1	7.0763579413664	1	7.56614187869235	1	5.70848676628702	1	5.32269864039646	1	6.12547074460298	1	6.1645755612947	1	5.27682219995153	1	5.54037767228002	1	6.24896495659451	1	6.13179982217332	1	6.26718782023442	1	5.52817191180154	1	5.63849902465744	1
2	2	5.78961581423123	2	6.50004456716814	2	5.79751358421522	2	5.42411927343669	2	6.7553841867857	2	5.20851129692544	2	7.08949684811224	2	5.81781795890607	2	5.39501523470042	2	6.64502769215187	2	5.42349767203283	2	7.07858005290502	2	7.52312929248184	2	5.71032667810515	2	5.28182530544654	2	6.12745172813834	2	6.20821732649465	2	5.31036716990703	2	5.56588888441438	2	6.25094765612797	2	6.04977443368934	2	6.17513325913777	2	5.46653626003105	2	5.6297727293066	2
3	3	5.76637004655034	3	6.50108546780614	3	5.75396913181697	3	5.33845330665293	3	6.73522043369688	3	5.23326706713713	3	7.06774713545735	3	5.81879359772073	3	5.41684834502584	3	6.68818875041497	3	5.37152919323315	3	7.04407300861194	3	7.54702901341099	3	5.7112626394232	3	5.25076171417308	3	6.12846302600017	3	6.23006369244063	3	5.25807143933809	3	5.54301945212011	3	6.24060014731585	3	6.00873647875657	3	6.13430750057771	3	5.48858332682393	3	5.59910136213254	3
4	4	5.76727104187012	4	6.49055163065592	4	5.76600011189779	4	5.36093457539876	4	6.68319384256999	4	5.23408222198486	4	7.10317993164062	4	5.77562586466471	4	5.44911575317383	4	6.6681760152181	4	5.39350573221842	4	7.08075968424479	4	7.59357770284017	4	5.72307459513346	4	5.29418277740479	4	6.15035438537598	4	6.27268409729004	4	5.26950645446777	4	5.61517715454102	4	6.27563858032227	4	5.97814496358236	4	6.14570236206055	4	5.4788818359375	4	5.57892481486003	4
5	5	5.80438835556174	5	6.51464019646624	5	5.73351737291309	5	5.37263385677124	5	6.67365017971558	5	5.24685412525802	5	7.1271512150336	5	5.79861645252188	5	5.39763356680894	5	6.64818627564691	5	5.34153285669636	5	7.0106620409032	5	7.51535032431011	5	5.7021448511242	5	5.27375480523487	5	6.15136385547709	5	6.26327404163899	5	5.24908638984119	5	5.58043254032206	5	6.26530950067068	5	6.00011990195408	5	6.10484207534055	5	5.45859368895531	5	5.60085517003796	5
6	6	5.75519752502441	6	6.47901280721029	6	5.72152519226074	6	5.32851854960124	6	6.61951065063477	6	5.22211360931396	6	7.16037940979004	6	5.77566846211751	6	5.42819595336914	6	6.66819381713867	6	5.38297526041667	6	6.98583602905273	6	7.51420974731445	6	5.67938741048177	6	5.2623036702474	6	6.10851796468099	6	6.26232846577962	6	5.23762671152751	6	5.55579630533854	6	6.23025258382161	6	5.9466921488444	6	6.05166880289714	6	5.45775477091471	6	5.57895024617513	6
7	7	5.76725959777832	7	6.50209808349609	7	5.72154935201009	7	5.29609044392904	7	6.56648063659668	7	5.24607467651367	7	7.13753318786621	7	5.7426643371582	7	5.43875821431478	7	6.5734806060791	7	5.33016681671143	7	6.96212387084961	7	7.49155108133952	7	5.66850026448568	7	5.23041216532389	7	6.09809430440267	7	6.31444867451986	7	5.22703329722087	7	5.5558287302653	7	6.24165916442871	7	5.89422480265299	7	6.0307871500651	7	5.41554896036784	7	5.53690910339355	7
8	8	5.74490275993637	8	6.49258819386104	8	5.66768823122623	8	5.3302338387403	8	6.53666426418249	8	5.2477114074141	8	7.2084179443283	8	5.75547913430792	8	5.45093170290032	8	6.58607240442163	8	5.35298798920724	8	6.92866934430193	8	7.50524519482814	8	5.68120856452537	8	5.24270305214195	8	6.10000627841057	8	6.29560306219554	8	5.18607652049469	8	5.56945260196871	8	6.2890937902958	8	5.89608004332409	8	5.99086801620949	8	5.39607955997805	8	5.50707043664361	8
9	9	5.76998971177082	9	6.4821027913068	9	5.63524294021286	9	5.28779861969396	9	6.49524740601063	9	5.20068096037449	9	7.10662115074286	9	5.70134066546493	9	5.38894472832317	9	6.51340688363849	9	5.34328746731052	9	6.8585088357254	9	7.49512418439145	9	5.64931496107388	9	5.2009522489383	9	6.0905376635288	9	6.24449281035055	9	5.21885761219045	9	5.54657896788371	9	6.24462638736908	9	5.87602823772374	9	5.96046799586232	9	5.37579438888997	9	5.52902949197378	9
10	10	5.74580273020231	10	6.49361967462775	10	5.65748923852652	10	5.27696933997789	10	6.46337274898553	10	5.24855305557048	10	7.18670120942922	10	5.70131585830435	10	5.47279356717504	10	6.5344535331096	10	5.32213109385991	10	6.85851456045477	10	7.49513881425538	10	5.66027336524119	10	5.21163204960984	10	6.09056056244626	10	6.25491563428169	10	5.18692443570961	10	5.54658151220787	10	6.22188776233	10	5.80246037673095	10	5.96046735978128	10	5.40757236159691	10	5.51849090129325	10
11	11	5.74671443313366	11	6.47157530300513	11	5.56935939983649	11	5.25619541825865	11	6.42192268808956	11	5.23743572795742	11	7.16498022852825	11	5.70227531733701	11	5.4422397227841	11	6.4828293358805	11	5.30185441014566	11	6.84773292247271	11	7.48497519812187	11	5.68309129464867	11	5.18050011878762	11	6.07058119719193	11	6.25591902328278	11	5.15583571926464	11	5.55935291690282	11	6.22288026187428	11	5.79290686236189	11	5.90915548719415	11	5.36610800349665	11	5.47724364572747	11
12	12	5.74579827763502	12	6.47054074623196	12	5.61301127176313	12	5.2770307217983	12	6.39967304925649	12	5.28449863125537	12	7.19818310829295	12	5.64625668343071	12	5.44141250903744	12	6.50287656201149	12	5.2798841813464	12	6.79916183855714	12	7.4497537959281	12	5.68224360438324	12	5.16906995894071	12	6.06967611364051	12	6.25496079603558	12	5.16568155523748	12	5.55851121212417	12	6.2446893593921	12	5.74997160534235	12	5.90822538783642	12	5.37587835158733	12	5.49745379303775	12
13	13	5.72255293428836	13	6.47159311605886	13	5.55827204624961	13	5.2237572112331	13	6.33696078359522	13	5.22549684678412	13	7.17649127832174	13	5.61411278879541	13	5.42133801277165	13	6.50395307288409	13	5.25960216478479	13	6.78838046361984	13	7.45097198708991	13	5.67222724041393	13	5.14858230740323	13	6.09160823476098	13	6.26637401346219	13	5.123951307356	13	5.53558966704451	13	6.22293560957695	13	5.72984928833288	13	5.86731326015934	13	5.39790430440738	13	5.50887708443265	13
14	14	5.74492756321963	14	6.44648461412909	14	5.52315949971345	14	5.24377658911965	14	6.34558676580246	14	5.22385955266783	14	7.17426191534464	14	5.61239280911353	14	5.38817176449183	14	6.48085178901121	14	5.30023299568306	14	6.73876014416126	14	7.39188274269466	14	5.68144260576222	14	5.13637964459922	14	6.04783543400607	14	6.21233844031663	14	5.1542357826054	14	5.55766595457076	14	6.26652280253595	14	5.73863961292429	14	5.8550840319973	14	5.31162692442951	14	5.42295423537303	14
15	15	5.69838252891618	15	6.48316587535993	15	5.50262915583633	15	5.20213280018355	15	6.29448173988951	15	5.23749680128449	15	7.16506611289445	15	5.62520904890915	15	5.41087029898244	15	6.48288786448562	15	5.24904920280986	15	6.75279316316676	15	7.36015849444477	15	5.65040052396843	15	5.13799626404279	15	6.04975010321392	15	6.20388200388915	15	5.1133232760832	15	5.49994511034729	15	6.24576876355828	15	5.69839588870648	15	5.78374713566096	15	5.33447647333294	15	5.42469895430249	15
16	16	5.71137182470843	16	6.43798191845029	16	5.48125162887673	16	5.21379738758715	16	6.23174321878258	16	5.22633178488239	16	7.20056028269155	16	5.57094865271534	16	5.42224047921553	16	6.4628483760099	16	5.21816735843025	16	6.6944402874153	16	7.36134123236741	16	5.65131208565448	16	5.10685685838546	16	6.04024967117051	16	6.21531001596299	16	5.09284056503698	16	5.51270103901974	16	6.212624278204	16	5.65727148386598	16	5.76374848310855	16	5.32477097738712	16	5.42556695090566	16
17	17	5.73553901057955	17	6.46107760884969	17	5.49238271069521	17	5.20297426527479	17	6.24234873334473	17	5.21436685816149	17	7.17766374792318	17	5.58199765441751	17	5.43270410334408	17	6.47337880953544	17	5.2604602518447	17	6.73009232676896	17	7.36133805096755	17	5.64036807014758	17	5.11751422976528	17	6.02974150744397	17	6.25700544248436	17	5.09282783943755	17	5.53648009410835	17	6.21262173308412	17	5.66778791923215	17	5.76372875842944	17	5.31421445638275	17	5.38343567260392	17
18	18	5.71315985562823	18	6.46312054668355	18	5.46072463595436	18	5.18295086799445	18	6.23368449663369	18	5.20404250997592	18	7.19141485519644	18	5.5175902181015	18	5.40297052908617	18	6.4754224133085	18	5.23037428378288	18	6.67280983493502	18	7.28413775626173	18	5.69696973863014	18	5.09783802840998	18	5.97925646112773	18	6.2068651798924	18	5.12639206873811	18	5.55015375805732	18	6.22600919605265	18	5.64855914387155	18	5.75511209770452	18	5.32647816143715	18	5.37460202239428	18
19	19	5.71226188207043	19	6.46213137336598	19	5.40421539297095	19	5.17137177655973	19	6.3389429421137	19	5.22718607552816	19	7.16740211770801	19	5.51676801391767	19	5.40212106809118	19	6.55868032306492	19	5.20839442576374	19	6.63611116032446	19	7.31709511806316	19	5.72892738798092	19	5.09702133418944	19	6.05172897178181	19	6.25802983632116	19	5.02980184212005	19	5.52551504991659	19	6.17950506272971	19	5.59511141935636	19	5.70190735149652	19	5.31509108270449	19	5.39485679628851	19
20	20	5.75120337274422	20	6.52293057681212	20	5.42903847023647	20	5.16296396268923	20	6.43755903280329	20	5.20566405995329	20	7.2051452818172	20	5.4420935568573	20	5.47804868520348	20	6.66714264729372	20	5.20018639900511	20	6.61546538732039	20	7.29779469440261	20	5.79736126934687	20	5.15273572730451	20	6.03360644791015	20	6.19840296148066	20	5.04279699968706	20	5.53998665115005	20	6.21655147375215	20	5.57671216012589	20	5.68367473546785	20	5.31758699520077	20	5.40792431087988	20
21	21	5.87022251204931	21	6.63636631883342	21	5.42730375874981	21	5.17219055357178	21	6.72234954348669	21	5.26386899255452	21	7.2486190441857	21	5.44038531218227	21	5.51812931583698	21	6.99165209384287	21	5.20900322750877	21	6.6371619176166	21	7.29544035081502	21	5.95981648222014	21	5.24702457511715	21	6.08409664990028	21	6.31113571993619	21	5.03054310093396	21	5.53821786687262	21	6.24871431236639	21	5.5643701535941	21	5.71321459282451	21	5.44294141195285	21	5.40617329154772	21
22	22	6.02541989387868	22	6.80747987828219	22	5.43667767176505	22	5.19221699793947	22	7.1875178158392	22	5.27413995308835	22	7.25772558415592	22	5.43862214335744	22	5.62104679253812	22	7.52661050096104	22	5.1436901515059	22	6.74199839759252	22	7.33843706223938	22	6.26444546418915	22	5.41577078446703	22	6.18696628836005	22	6.38212417232701	22	5.02895392009545	22	5.58398093908815	22	6.31493173479444	22	5.54148889004268	22	5.69046048345061	22	5.61052208553232	22	5.47813449329717	22
23	23	6.36363133124023	23	7.16536063839751	23	5.48106265372524	23	5.27882615507721	23	8.09015539992996	23	5.32186413233809	23	7.38346086929079	23	5.42746115638031	23	5.8617387800935	23	8.56929330674192	23	5.14323012108662	23	6.88452002093107	23	7.42904460271697	23	6.82270224031633	23	5.7565629733923	23	6.41745743541504	23	6.60099684710549	23	4.99690258909956	23	5.66708292102391	23	6.39437065293524	23	5.52023523016028	23	5.65892072155167	23	5.91730447370993	23	5.63596374018602	23
24	24	7.01805515330081	24	7.88356797514534	24	5.63842257889488	24	5.34540609296789	24	9.62232620252783	24	5.51483171800048	24	7.62580033418713	24	5.40679958690984	24	6.29277711889469	24	10.3419172968318	24	5.16520296857891	24	7.20744776187497	24	7.63534306423204	24	7.90881773460719	24	6.38685126493332	24	6.78616611308267	24	7.02008679435353	24	4.96633700617375	24	5.79939576245503	24	6.5097579108742	24	5.53202428946537	24	5.63945494787593	24	6.54350402886132	24	5.90080851166967	24
25	25	8.19004535600461	25	9.18851228170297	25	5.91630995836103	25	5.59442151083216	25	11.8637068253363	25	5.77775483907366	25	7.968577386888	25	5.4062904036886	25	7.05722343611502	25	12.870359507795	25	5.11107901983859	25	7.82520603080681	25	8.03206616978531	25	9.62773372833731	25	7.5586848937966	25	7.44624005361496	25	7.72901941087909	25	4.97663682802072	25	6.1676421598819	25	6.81626838864285	25	5.5206669577158	25	5.65983246038962	25	7.65461310323955	25	6.41646536108015	25
26	26	10.1908976618687	26	11.3425739312982	26	6.46914509353176	26	6.10040343004091	26	14.6717089823392	26	6.3726078850144	26	8.71883453566357	26	5.44683612682731	26	8.41497946511166	26	16.1917286662725	26	5.13868556560415	26	8.91394663880909	26	8.76483547456418	26	12.2603279067646	26	9.43973200107978	26	8.74143484758541	26	9.0278560279781	26	4.97360468059871	26	6.79391841478886	26	7.49415146551556	26	5.54816313825698	26	5.71890507535634	26	9.33256866983108	26	7.3601896672888	26
27	27	13.1356378741427	27	14.5856750357762	27	7.38618600314407	27	6.98242569506924	27	17.7220257348387	27	7.45430675115234	27	10.0750455148516	27	5.49350341198398	27	10.5702207164698	27	19.8398160926987	27	5.11942408687102	27	10.8221822965564	27	10.1558106920376	27	15.6313285813709	27	12.2175606341763	27	10.729240011996	27	11.1727309501806	27	4.93378495719893	27	7.975696541238	27	8.67024242974333	27	5.60291019496004	27	5.75320572570314	27	11.6364809888906	27	8.903168604817	27
28	28	16.8188586054019	28	18.7753803888161	28	9.00903032578972	28	8.41067890649444	28	20.7150239272072	28	9.17594696414137	28	12.3378086846025	28	5.64437248729695	28	13.5662857074761	28	23.4079805771211	28	5.12675451247653	28	13.5647528262053	28	12.4917397560753	28	19.3063302292742	28	15.4965957304215	28	13.5362799385462	28	14.0798798689606	28	4.95271010353111	28	9.89965726098867	28	10.5661397781977	28	5.72527271536524	28	5.91748444100047	28	14.3431063935714	28	11.1967924688576	28
29	29	20.6003379264771	29	23.2901727949325	29	11.3898654853397	29	10.5006492083203	29	23.3920228247549	29	11.8327319447975	29	15.8266515497073	29	5.87233319399901	29	17.2877534906915	29	26.5679083717929	29	5.09244801851924	29	17.009620841563	29	15.6125192399516	29	22.7527527695752	29	18.8835554636166	29	16.8061575891577	29	17.509963982892	29	4.90808817163626	29	12.7762165475399	29	13.5663009853626	29	5.89013002194312	29	6.14505810791321	29	17.008743636251	29	13.9551282873937	29
30	30	24.2326659774363	30	27.6614243198942	30	14.3917124116873	30	13.314178878917	30	25.7993718308436	30	15.2175566782027	30	20.319359970948	30	6.36325826037756	30	20.7961807795962	30	29.438539955811	30	5.08925001690488	30	20.6763075926958	30	19.661331037528	30	25.9751138737356	30	22.0532650457532	30	20.2299855860414	30	21.1031673436767	30	4.88376976445591	30	16.4829138987467	30	17.4391319831424	30	6.30598724109052	30	6.63283640615224	30	19.6814323181442	30	16.9845064711077	30
31	31	27.3968247130651	31	31.5046959931761	31	17.7404220599353	31	16.4107855495431	31	27.9130015658402	31	18.8676353266431	31	25.3409796359299	31	7.09748773581293	31	24.0033222168452	31	31.838982415663	31	5.09766840674941	31	24.2502047934916	31	23.8486883643894	31	28.7846366794411	31	24.8848685818473	31	23.268545369447	31	24.2399218383388	31	4.90279412255918	31	20.560502779733	31	21.6665582106405	31	6.95420739623253	31	7.49829258136341	31	22.0179506434447	31	19.8264476995509	31
32	32	30.2422218135817	32	34.7419058638958	32	21.0413085122934	32	19.4717294269204	32	29.6714199632142	32	22.3945554833307	32	30.1288444448246	32	8.3490506338136	32	26.8917958364287	32	34.0128135263528	32	5.09497919242731	32	27.3920562938236	32	27.6796896382351	32	31.1733951833099	32	27.2754104800399	32	25.8942226314057	32	26.9760015696682	32	4.88922243234624	32	24.3609757234973	32	25.7083361843134	32	7.89588353094698	32	8.69731248798515	32	24.0014925898955	32	22.2436571802341	32
33	33	32.5534453984501	33	37.7362915656447	33	23.9924893438135	33	22.3003920303457	33	31.0886423831078	33	25.3658125016294	33	34.2622846562321	33	10.0117718068917	33	29.3379991828628	33	35.7126599650008	33	5.07307517540344	33	30.150502848982	33	31.2243320738177	33	33.2218272997158	33	29.461611047565	33	28.2553789097124	33	29.2614307559701	33	4.84545627297435	33	27.6816057968677	33	29.3148949941994	33	9.32387100331906	33	10.4221722102462	33	25.8338002543472	33	24.4150019430432	33
34	34	34.7272809575252	34	40.3327211932648	34	26.6731633353864	34	24.9417214344139	34	32.458783145791	34	27.9264821916223	34	37.8300754772473	34	12.1699079742981	34	31.423537279544	34	37.3125340134392	34	5.06109536716591	34	32.6553838793407	34	34.2195336329775	34	35.2002001497406	34	31.3880523008564	34	30.1511189606796	34	31.2193853588234	34	4.84362353161743	34	30.5347223240589	34	32.4059732080009	34	11.2030772386138	34	12.6061048725983	34	27.3977361510311	34	26.2457956741423	34
35	35	36.6285287680947	35	42.5104635335159	35	29.0113718334311	35	27.1516672372196	35	33.5047284575509	35	30.0464185576422	35	40.879392748272	35	14.5229069367012	35	33.3466878382564	35	38.5513584254369	35	5.04110974076519	35	34.6539672787885	35	36.766783426252	35	36.8569231505934	35	32.9785767556729	35	31.7787548497001	35	32.9217328711854	35	4.85489902486388	35	32.9754183375717	35	35.0133239395866	35	13.4252636769692	35	15.1319811228482	35	28.8376155369718	35	27.8684600368414	35
36	36	38.2174140963203	36	44.5239256539144	36	31.0315124132895	36	29.0527878559693	36	34.3706272940789	36	31.9208398121708	36	43.4002955816774	36	17.1106758609112	36	35.081819770967	36	39.6505996591887	36	5.02869457741681	36	36.6317797570151	36	39.0647385605735	36	38.4476547627197	36	34.4531764435991	36	33.439465043616	36	34.6039443895713	36	4.8207010392422	36	34.9559433961495	36	37.2357072364132	36	15.7976352956469	36	17.7224230220395	36	30.1433743292977	36	29.3582915264956	36
37	37	39.6971815966247	37	46.2712586696913	37	32.7282679195348	37	30.8559400218698	37	35.2044364537703	37	33.56726578389	37	45.6230790604141	37	19.4883573338744	37	36.4913539385169	37	40.5599747690798	37	5.06931507045346	37	38.2644341396798	37	41.0555486635312	37	39.7095897867126	37	35.7463736408792	37	34.7746618698177	37	35.983374400292	37	4.81855020853296	37	36.888594263337	37	39.3211826265579	37	18.2325838205961	37	20.3436248741102	37	31.2476777612641	37	30.7635877447721	37
38	38	41.0323594499752	38	47.9292627083007	38	34.3018100201129	38	32.2354199672065	38	35.8686445253416	38	34.8169921976868	38	47.6314653907839	38	21.8503707402663	38	37.9020470070216	38	41.334633888639	38	5.01638949772303	38	39.7073225939472	38	42.7528447800944	38	40.8418857043433	38	36.9443607424829	38	35.9950582565652	38	37.2282377276965	38	4.80752848549229	38	38.3806711219879	38	40.9297804040839	38	20.4946447213366	38	22.7830431914346	38	32.3089741270276	38	31.9467806290095	38
39	39	42.0723780211431	39	49.2143479026452	39	35.53628754826	39	33.5448709247991	39	36.4112451576929	39	35.9651379364598	39	49.4194377461914	39	24.062679344707	39	39.1095270353994	39	41.8420703756783	39	5.05962243455549	39	41.1453620439753	39	44.2985859077451	39	41.9046321273217	39	38.010222954003	39	37.0853927404523	39	38.3649306099024	39	4.79728080561235	39	39.7605253943953	39	42.5116579154602	39	22.6769969217927	39	25.028470972244	39	33.2064240255061	39	32.9775837458262	39
40	40	43.0015211006363	40	50.4457002115605	40	36.759851398288	40	34.779257553754	40	36.7822548310124	40	36.9232433997353	40	50.7989089067308	40	25.8959946930579	40	40.1561858228368	40	42.4500049711834	40	5.00453486786024	40	42.1773055085602	40	45.8169477830152	40	42.7989300953815	40	38.892527292612	40	38.037313112026	40	39.3316569850832	40	4.77349135024269	40	41.0323212492828	40	44.0329041409143	40	24.6349287164893	40	27.1223311468276	40	34.1149882606726	40	33.8930142241042	40
41	41	43.8576158738073	41	51.5839926237682	41	37.7489498605245	41	35.7855393594557	41	37.2593269127366	41	37.8209789189999	41	52.097570096199	41	27.7284379236404	41	41.0135093437158	41	42.9311315436154	41	5.01300651255524	41	43.2207447761875	41	47.0506376603316	41	43.4957546339747	41	39.6358275775262	41	38.9153816918896	41	40.3501709022564	41	4.7605047808231	41	42.1131261527908	41	45.1665120786407	41	26.3815108240132	41	28.9012167238581	41	34.8537697074274	41	34.660605960621	41
42	42	44.5357474948495	42	52.5004390532911	42	38.7396328414307	42	36.6517587191298	42	37.653424167449	42	38.5268422513104	42	53.4062334973009	42	29.3024981419183	42	41.9070330632595	42	43.3970306958353	42	5.03522689581377	42	44.124921968719	42	48.1889459216737	42	44.1104413595942	42	40.3828228905883	42	39.6921136249544	42	41.0498248065313	42	4.79319463069404	42	43.0895456827309	42	46.28311337884	42	27.9870318326879	42	30.4890778617718	42	35.5085902660969	42	35.4711332138619	42
43	43	45.0743247098331	43	53.0856216581899	43	39.6358114689293	43	37.566996670416	43	37.8398661645801	43	39.2151967796362	43	54.4898543459833	43	30.5307492379043	43	42.605641444151	43	43.8565201975743	43	5.0250718540118	43	44.8444020605112	43	49.0931621266954	43	44.5763236828378	43	40.8573984415754	43	40.2953426577986	43	41.6392291829682	43	4.77197749576161	43	43.9645686619718	43	47.2566387910798	43	29.3576974724504	43	31.9370578214658	43	36.0525173611111	43	36.1607186521909	43
44	44	45.5575423024257	44	53.8129544046688	44	40.3811726696988	44	38.2598415289189	44	38.2118437622261	44	39.8496822223852	44	55.4620765682055	44	31.7435563176513	44	43.2453255412102	44	44.0878233812598	44	4.98235584113768	44	45.4382305115415	44	49.9331230438185	44	45.177849504434	44	41.3256211895214	44	40.9763791079812	44	42.2535975401017	44	4.75010481363295	44	44.6186312027256	44	48.0180518877152	44	30.5347201845331	44	33.1396407961659	44	36.4639420725743	44	36.6762055987546	44
45	45	45.9441683375717	45	54.2283577040949	45	40.9819139809924	45	38.844423965669	45	38.4774972898735	45	40.3284754825248	45	56.2971623141627	45	32.7799784820031	45	43.7066685413406	45	44.3825088843245	45	4.98207343016432	45	45.9845553354851	45	50.739283793036	45	45.450848901278	45	41.6448404693206	45	41.3637922005412	45	42.7221183000782	45	4.728338791793	45	45.2014357557381	45	48.5748300567293	45	31.6909228082616	45	34.1748861950639	45	36.9073050135303	45	37.202436261085	45
46	46	46.2679637388533	46	54.7654375912599	46	41.5251170489805	46	39.4492316852772	46	38.7204230304156	46	40.6508501838235	46	56.9083597742621	46	33.6956204003377	46	44.1751988569696	46	44.5789373761473	46	4.95906697743925	46	46.3500620078484	46	51.2225772124009	46	45.7425725027378	46	41.897668309345	46	41.7487420188321	46	43.1250886117412	46	4.70508166437702	46	45.7223343958594	46	49.2074087156472	46	32.6370971323204	46	35.0736704775826	46	37.3285490122745	46	37.65365479636	46
47	47	46.6328206507564	47	55.2328212620631	47	42.0387537901017	47	39.9704458667514	47	38.9450144879695	47	41.1305506651017	47	57.4407287183751	47	34.4779415060968	47	44.6188910080856	47	44.9298219874804	47	5.01327681802621	47	46.7921934092984	47	51.7948780646844	47	46.0848554870892	47	42.3261392719744	47	42.0968941542775	47	43.4924666634064	47	4.70615090463207	47	46.1053036971831	47	49.6546371690793	47	33.4776195512193	47	35.9631392230699	47	37.5403386027973	47	38.0126953125	47
48	48	46.8623714218179	48	55.6254279147105	48	42.3056095543166	48	40.186800053795	48	39.2319949791341	48	41.2860110605764	48	57.9326472434142	48	35.117495700476	48	44.8495115659233	48	45.1192455659885	48	4.96015840230911	48	47.1010510400365	48	52.1922478155973	48	46.1829090864632	48	42.6243448829551	48	42.3691854541601	48	43.7526540900496	48	4.68460297920335	48	46.3668869408581	48	50.0069383313772	48	34.1396978514606	48	36.6429275886802	48	37.8571355796818	48	38.2018743683164	48
49	49	47.0073122473265	49	55.8215554903495	49	42.7061759300013	49	40.7283566852504	49	39.3169640673905	49	41.5374593481025	49	58.3330123973005	49	35.6356545668688	49	45.1955875880282	49	45.3192498451356	49	4.94941054748631	49	47.4932144953052	49	52.4758686668623	49	46.4125566477569	49	42.7412318238133	49	42.6206311945749	49	43.9815986486046	49	4.66298978404571	49	46.5807882596505	49	50.4503445732264	49	34.6651694746022	49	37.1657629515519	49	38.0681510212898	49	38.4755130901148	49
50	50	47.3550973955074	50	56.0926224919822	50	42.9819959275266	50	40.8777904550284	50	39.5065313982974	50	41.787779564951	50	58.5547200928244	50	36.0874677331039	50	45.433042523858	50	45.4629006065525	50	4.93711360952085	50	47.6325947391922	50	52.7431394141766	50	46.5838798742569	50	42.9407150784183	50	42.8481056235659	50	44.2489044736911	50	4.66134839620897	50	46.9349096852837	50	50.7982593802148	50	35.2321836418244	50	37.6977314986832	50	38.2883567634999	50	38.6948605801197	50
[truncated: 7 more columns]

## Sheet: SLC2A4
Text	X	A1: GDM 365	X	A2: GDM 365	X	A3: GDM 386	X	A4: GDM 386	X	B1: GDM 366	X	B2: GDM 366	X	B5: GDM 430	X	B6: GDM 430	X	C7: ref	X	C8: ref	X	D1: GDM 378	X	D2: GDM 378	X	D3: GDM 406	X	D4: GDM 406	X	D5: GDM 435	X	D6: GDM 435	X	D7: h20	X	D8: h20	X	E1: GDM 379	X	E2: GDM 379	X	E5: GDM 448	X	E6: GDM 448	X	F5: GDM 452	X	F6: GDM 452	X
1	1	4.22897425389793	1	3.91731054341747	1	3.83448561860249	1	4.16155710585156	1	4.79255971501544	1	5.73168958143169	1	4.69521418668467	1	4.49874034228768	1	5.39086986319427	1	5.50016521850279	1	4.72320066205173	1	5.56698430541725	1	5.3959341790176	1	4.88463622770003	1	4.85999881025931	1	5.24737191088806	1	5.24746898503085	1	5.07329898009415	1	4.88670559518747	1	5.42473860955306	1	5.15212149579565	1	5.17876412737727	1	5.32709890436349	1	5.60635715567238	1
2	2	4.32404867966708	2	4.52911807800444	2	4.45367464471106	2	4.39038439730245	2	5.2679638401129	2	5.73017355249074	2	4.80620438639267	2	4.41437892169805	2	5.52899570555024	2	5.64035475703243	2	5.16335444863858	2	5.6259916324505	2	5.42393732137518	2	4.88368769817795	2	4.88685090239296	2	5.38469898840662	2	5.24642864791648	2	5.12874192204741	2	5.20123905173498	2	5.36320177491608	2	5.1790295265162	2	5.15001421720195	2	5.46633126281756	2	5.68899788353618	2
3	3	4.58276281055985	3	4.96049637153258	3	4.81042867216143	3	4.53631892412753	3	5.49304542055959	3	5.82407163399389	3	4.86467886050234	3	4.52788690209191	3	5.64319714037964	3	5.78475766374581	3	5.48125215835445	3	5.68908877180107	3	5.4849081034151	3	4.91449538686359	3	5.05638481439908	3	5.41512975391922	3	5.276954114668	3	5.13132556604956	3	5.61432619416786	3	5.45642939336932	3	5.23751432485322	3	5.20819794359825	3	5.52520751953125	3	5.74774137833663	3
4	4	4.73281267998108	4	5.10264304033259	4	4.85895278933192	4	4.52651779526172	4	5.63962829916776	4	5.9022907128793	4	4.91004727718693	4	4.57364865487939	4	5.71435499351906	4	5.88520262175403	4	5.78396832095747	4	5.73682819265131	4	5.44399872576093	4	4.96032612045569	4	5.04538993028652	4	5.51386609952449	4	5.26545640087133	4	5.17668216652027	4	5.82266172493002	4	5.53493467104798	4	5.30969542968319	4	5.27995810660661	4	5.54111098800795	4	5.79092531426988	4
5	5	4.74812930906411	5	5.14989942564026	5	4.84514969517487	5	4.54123727284866	5	5.72155433389138	5	5.86060285469174	5	4.8699734934195	5	4.53280374972841	5	5.73287764789886	5	5.90430433765144	5	5.86588284120095	5	5.72525395940491	5	5.49080472174637	5	5.00477460912613	5	5.08969312414087	5	5.50409302593007	5	5.31045801636057	5	5.19351299335869	5	5.77830066344358	5	5.49247257531388	5	5.15934481937394	5	5.2416106610512	5	5.55905780383832	5	5.78170442035669	5
6	6	4.81748091692562	6	5.18606770991301	6	4.90954309564734	6	4.54607613371914	6	5.85504895431826	6	6.07989670188235	6	4.98737891404907	6	4.5933584082405	6	5.87846773858541	6	6.05237993713518	6	5.93531224964449	6	5.79172722227951	6	5.52574226684469	6	5.01006822817192	6	5.09507181005651	6	5.50992664326368	6	5.31604244919124	6	5.22734370328683	6	6.03765428750529	6	5.55877237032749	6	5.30464849788862	6	5.38625098869438	6	5.53673128605444	6	5.8998398598085	6
7	7	5.00491916207091	7	5.30317584476538	7	4.96332891290992	7	4.6274035080183	7	5.78502110736739	7	5.98203831770913	7	4.98187353411479	7	4.67188058938053	7	5.87207241232172	7	6.01745421184879	7	5.92885635945312	7	5.81559828188191	7	5.57790294300734	7	5.06123436880536	7	5.11739149717329	7	5.50393241154699	7	5.33810778240864	7	5.2499507742276	7	6.06267307805921	7	5.61314300666446	7	5.32679503513688	7	5.38034302511855	7	5.64312844397814	7	5.94927551957637	7
8	8	5.01301081392085	8	5.28098973799919	8	4.97132596554848	8	4.69252734605305	8	5.88997428572822	8	6.11353517860317	8	5.04611551724418	8	4.679452436116	8	5.93731262287469	8	6.19739088741265	8	5.93846372636254	8	5.82502817176554	8	5.61609632671065	8	5.06944917661767	8	5.15361901517631	8	5.56830372915872	8	5.48617912081332	8	5.22991401887745	8	6.07252600554033	8	5.59196548901145	8	5.25146789190929	8	5.4168686354434	8	5.68041079433135	8	5.90271516820962	8
9	9	5.01567913750416	9	5.37613440707586	9	4.94440805871314	9	4.63743161920856	9	5.95696466249644	9	6.0863418098333	9	5.0769459945458	9	4.73778771291193	9	5.96844084082891	9	6.17231381673145	9	6.06828439713213	9	5.76762614594213	9	5.64829515523286	9	5.10054516493803	9	5.15636133498368	9	5.59906572615608	9	5.4890879076226	9	5.28942959877088	9	6.04407060544435	9	5.65559605988492	9	5.33829262714425	9	5.39190742787703	9	5.68347767086848	9	5.87778059926557	9
10	10	5.01840205680416	10	5.37905213018569	10	4.8877414573735	10	4.63992339788254	10	5.92826809250641	10	6.12013337380611	10	5.13586762967706	10	4.76826827735715	10	5.97166241283942	10	6.28931146532412	10	6.03986892658873	10	5.86152670391963	10	5.68047673330045	10	5.10326191973957	10	5.18704995694863	10	5.57427995213898	10	5.43615344444594	10	5.2638815103805	10	6.07901196821034	10	5.65858038053158	10	5.42511054562187	10	5.47826530347093	10	5.79916543351471	10	6.04908052491316	10
11	11	5.05607142628278	11	5.41568745443641	11	4.95240907388384	11	4.73161537834292	11	5.9347030863877	11	6.06572260262181	11	5.05701161665279	11	4.80141730066498	11	5.97813809953326	11	6.21082842773451	11	6.01473594308819	11	5.80732256510109	11	5.6282561813342	11	5.10884173216818	11	5.16473511626374	11	5.55253182337357	11	5.49796344583287	11	5.26954088610274	11	6.11737282611694	11	5.66475601767998	11	5.43109410285989	11	5.37267459355536	11	5.69265200902865	11	5.91524504904576	11
12	12	5.02568610432088	12	5.38682641186303	12	5.01362431200715	12	4.67552657339793	12	5.87292992667313	12	6.06791341082452	12	5.05887417744001	12	4.71924086176646	12	6.03625030409349	12	6.32683428338895	12	6.01687945356396	12	5.74877695064227	12	5.60108907030131	12	5.05377595972395	12	5.16659715796585	12	5.61017053587494	12	5.44392712936613	12	5.29981844233181	12	6.18307914408669	12	5.72752801041964	12	5.37691009828345	12	5.43038790649382	12	5.72291066855043	12	6.00159244010268	12
13	13	5.14159614355015	13	5.40389363739422	13	5.00089522744958	13	4.77892826787061	13	5.95366853760426	13	6.11346532495275	13	5.13025656763175	13	4.70723937154271	13	6.07681967658623	13	6.3107756393548	13	5.97006467110226	13	5.82497101877883	13	5.70347265950137	13	5.15446953628962	13	5.2372782870537	13	5.56823726235196	13	5.54174706469034	13	5.34305195458812	13	6.13580960262299	13	5.6222023824684	13	5.3073901843039	13	5.36099714570364	13	5.70851228286268	13	5.98643116971826	13
14	14	5.15364348752472	14	5.50896814173285	14	5.10166354290509	14	4.81903476758584	14	5.96760512658105	14	6.18880749464871	14	5.11412968246483	14	4.83016293056417	14	6.17498598014415	14	6.35405120942966	14	6.11081784542904	14	5.86886177591304	14	5.77527215996788	14	5.1665029998377	14	5.33340210524475	14	5.69249456600735	14	5.55469740603404	14	5.32715015187532	14	6.2453937620692	14	5.6657193334172	14	5.40394567927447	14	5.40142843313401	14	5.6936471014958	14	5.97233196487482	14
15	15	5.21810654571718	15	5.53976027451949	15	5.10164274973906	15	4.84789313593181	15	5.96758645516666	15	6.18876803006828	15	5.08594051458472	15	4.77415929614281	15	6.20289422810771	15	6.41085304681634	15	6.17419414243375	15	5.95973173061171	15	5.71677971087797	15	5.22340243779961	15	5.24947112709511	15	5.63684568845945	15	5.58261626275577	15	5.41235205925468	15	6.21359719205827	15	5.69600606496425	15	5.40393422181564	15	5.42930867397598	15	5.7218112327066	15	6.05650821751353	15
16	16	5.09007423426026	16	5.47918513320463	16	5.04320899947781	16	4.76212072655609	16	6.06457274551957	16	6.15936598041589	16	5.14316666270987	16	4.88693495992974	16	6.25999508723993	16	6.44044067167203	16	6.14361973688728	16	5.93052340398045	16	5.7178273057811	16	5.22434682442731	16	5.27838148092634	16	5.6656512153309	16	5.55560958983479	16	5.35643361529052	16	6.1829586068047	16	5.69703929333399	16	5.43290985202069	16	5.45810851036401	16	5.80745781004987	16	6.11366410017554	16
17	17	5.08917703452965	17	5.478166673239	17	5.10167287861229	17	4.79011868759538	17	5.96762422234578	17	6.21933822763385	17	5.11408427697983	17	4.80214859501884	17	6.2588185090179	17	6.49615764697486	17	6.17418141192394	17	5.98999172808815	17	5.80434949308264	17	5.33705406415992	17	5.33329050110872	17	5.72021991897991	17	5.66644582117722	17	5.44068720364731	17	6.21354627001902	17	5.75666142767148	17	5.43189127006681	17	5.4571053178035	17	5.74997239346512	17	6.1125479217127	17
18	18	5.16015981905891	18	5.48512008353637	18	5.07842157179995	18	4.82512886002219	18	6.07114256112948	18	6.13546082668922	18	5.09237319303646	18	4.86426231631244	18	6.23876766174295	18	6.53294989177254	18	6.15027582027171	18	5.90654393749456	18	5.81173571152758	18	5.25841686064219	18	5.25607700261595	18	5.61607947716346	18	5.61761332271906	18	5.36217110272363	18	6.22145347714715	18	5.79438371190285	18	5.4949260728931	18	5.51985297516751	18	5.81375010537222	18	6.09205852100918	18
19	19	5.05689882689744	19	5.53978785729075	19	5.10167542471425	19	4.7901331155065	19	6.03151016409335	19	6.24984137784772	19	5.11406772731707	19	4.85804317140614	19	6.31475636913856	19	6.55305835798775	19	6.17421323819847	19	5.86878624155482	19	5.74595591761895	19	5.25175710230729	19	5.33332657088652	19	5.60893447004361	19	5.58250211251777	19	5.35536350772407	19	6.2135585761785	19	5.78704575979376	19	5.4599408266893	19	5.4849830125435	19	5.77821290773481	19	6.08436936259078	19
20	20	5.09926139815917	20	5.48902903334885	20	5.14155860071641	20	4.799645051989	20	6.13952545726849	20	6.29281151939644	20	5.20884838717859	20	4.89573930269957	20	6.35536972700062	20	6.53758058378825	20	6.1864764278524	20	5.88046386126878	20	5.78670903784762	20	5.20523634886095	20	5.34398666738363	20	5.59225041605239	20	5.64966588046036	20	5.42298719655851	20	6.28956047231267	20	5.76816454824368	20	5.47085531448216	20	5.46795888069526	20	5.76142306884095	20	6.09644674483158	20
21	21	5.22843843325376	21	5.61247315347737	21	5.23078551406757	21	4.88641603440165	21	6.10746569397832	21	6.26218381555934	21	5.23700357744099	21	4.86764661621971	21	6.38335058698518	21	6.65149819202664	21	6.18643518385983	21	6.00188064782478	21	5.84517218470582	21	5.3761386981623	21	5.42796453858868	21	5.75941189270883	21	5.70559018319911	21	5.47983077261601	21	6.2895222046907	21	5.73768693852384	21	5.47075709425245	21	5.49580792998194	21	5.76138054926099	21	6.09637361115405	21
22	22	5.19333221464444	22	5.51686010433493	22	5.19822738512322	22	4.85485321046622	22	6.13616227718513	22	6.28938549030911	22	5.20600551736326	22	4.8089910003725	22	6.40788099821953	22	6.59095374467359	22	6.27833725330007	22	5.93791998429384	22	5.81273170445269	22	5.3447208543717	22	5.3689829494298	22	5.78408907138823	22	5.75844116584907	22	5.47686878408966	22	6.25430208948909	22	5.79537486376646	22	5.46778048511761	22	5.52070731141405	22	5.75824908172228	22	6.12119798878604	22
23	23	5.07246374344009	23	5.49502589228895	23	5.08758227806376	23	4.80488679325724	23	6.17828592611279	23	6.29967007729139	23	5.18629884310818	23	4.90108516327847	23	6.39033744221943	23	6.68732823832729	23	6.06604491710762	23	5.94772252671364	23	5.76369976413758	23	5.32500345975138	23	5.37782596306402	23	5.6820440129411	23	5.59959483450947	23	5.42882749979296	23	6.2645941234897	23	5.74399901696749	23	5.39237198715588	23	5.47383448944422	23	5.73942063534656	23	6.07486243061428	23
24	24	5.20653400477061	24	5.5308805170396	24	5.18160101988954	24	4.89617965082608	24	6.11965206603706	24	6.3360120237298	24	5.19090327873054	24	4.90545421676497	24	6.45222464836661	24	6.75047890826775	24	6.29421960004428	24	6.01379573470002	24	5.9154616476653	24	5.35825787684978	24	5.38260547638472	24	5.77086805881243	24	5.68878501882504	24	5.54787543804207	24	6.39762702674551	24	5.77954616224435	24	5.48163359015078	24	5.53468424365555	24	5.85786509776804	24	6.19304549938704	24
25	25	5.16753259810586	25	5.67832173742806	25	5.20476335410174	25	4.88996139404886	25	6.17592450530964	25	6.35850064698406	25	5.26901234266833	25	4.87113071098641	25	6.50013095653971	25	6.77037455483423	25	6.25444958126586	25	6.06691333853034	25	5.90792714305368	25	5.32295647342436	25	5.40387032928597	25	5.7077296009123	25	5.73756211746843	25	5.51221302915551	25	6.26226609121631	25	5.80270977065208	25	5.50283236620681	25	5.49961342784126	25	5.82214424400411	25	6.15696914955174	25
26	26	5.16106803085335	26	5.54774867680215	26	5.1685104408364	26	4.82596452273493	26	6.04016483510655	26	6.28939143981747	26	5.09328655709744	26	4.75299337783683	26	6.60399081733163	26	6.84722626713241	26	6.24654988010687	26	6.02894023767137	26	5.81271768061157	26	5.34473827793187	26	5.36897487509704	26	5.72831243059134	26	5.73021032375552	26	5.47670432268023	26	6.25433353689038	26	5.73455261492247	26	5.49587321362442	26	5.52051777707656	26	5.81479193420189	26	6.149138579865	26
27	27	5.16760025325458	27	5.52386630939574	27	5.17504444713499	27	4.86102456358123	27	6.11189380033611	27	6.35858319477559	27	5.21256284388899	27	4.87113071098641	27	6.64039922753513	27	6.85591406555001	27	6.22272314604945	27	5.94546298547497	27	5.79081054905358	27	5.2944596141755	27	5.37577854992131	27	5.73557246039013	27	5.68138153726768	27	5.45523207578019	27	6.29409549842009	27	5.74185587914017	27	5.53095222884075	27	5.55548636859214	27	5.82216679572035	27	6.15694106628245	27
28	28	5.07793972216138	28	5.593747173959	28	5.24211983523792	28	4.95507597052725	28	6.21700554523106	28	6.39840183870341	28	5.27663827267029	28	4.87817927566844	28	6.70620551422847	28	7.008631530316	28	6.26357087727185	28	5.95405760034716	28	5.79919634893775	28	5.359247984968	28	5.41162732535789	28	5.77178477395381	28	5.68951169802343	28	5.52013545347452	28	6.27130584352462	28	5.84159548634141	28	5.59525479353824	28	5.61948281118004	28	5.83055338737115	28	6.19398600953575	28
29	29	5.10755170332583	29	5.5288770734645	29	5.17968512864415	29	4.92338960133747	29	6.21364142488286	29	6.36428981217553	29	5.21724905780853	29	4.93167188533039	29	6.81480057633215	29	7.1760422286144	29	6.26015841488435	29	5.98124131116136	29	5.76674604144389	29	5.35637073063273	29	5.38069714495842	29	5.65702568889795	29	5.74252822908344	29	5.51706799388637	29	6.29978535549841	29	5.80801010344781	29	5.47973191590398	29	5.4485001201487	29	5.79913370282147	29	6.13431854946507	29
30	30	5.22461787275931	30	5.60834864063044	30	5.22693053795575	30	4.96962985799904	30	6.16694672448769	30	6.41041687627806	30	5.26131544634311	30	4.92000974183127	30	7.16289133881178	30	7.44367515173599	30	6.21363681324508	30	6.02779761532479	30	5.87009237404281	30	5.40064300845153	30	5.36794405551144	30	5.78286712359685	30	5.78479653984837	30	5.53229581923838	30	6.34849710328381	30	5.76384276493974	30	5.55097516886747	30	5.51933121274582	30	5.87015270813392	30	6.20409467931496	30
31	31	5.13525343308946	31	5.55473280086638	31	5.20475186549158	31	4.8899413953571	31	6.14391893941672	31	6.38912034608827	31	5.24073291600438	31	4.95517287284451	31	7.59397897565959	31	7.99620202547022	31	6.28625941528196	31	5.94538724574872	31	5.84934246480067	31	5.46552289195611	31	5.40376054923331	31	5.79118882218074	31	5.73689790559948	31	5.51167774502281	31	6.35769942280133	31	5.80269743103375	31	5.53092712410003	31	5.55532169851316	31	5.82213871245107	31	6.15680022443196	31
32	32	5.10104166076848	32	5.58358409013399	32	5.20286574414152	32	4.88816382689019	32	6.20564510958973	32	6.47854278954499	32	5.267018715041	32	4.9532287479409	32	8.46035806456847	32	8.87661396801652	32	6.31568014712288	32	6.00389825682498	32	5.84717596532782	32	5.37798994766876	32	5.40178869902662	32	5.87257743504846	32	5.81848739170388	32	5.59481545382015	32	6.29171891210935	32	5.83096843334913	32	5.50075400582951	32	5.58119022098703	32	5.90485255889401	32	6.18264261321466	32
33	33	5.2340653760886	33	5.64943219554733	33	5.17680240447272	33	4.92066246951605	33	6.24223003178613	33	6.39136413025119	33	5.27081331603821	33	4.98475981220905	33	9.70116499636045	33	10.1378666655407	33	6.22490360710409	33	5.97792086104767	33	5.85142880921351	33	5.43894880494194	33	5.37764718654108	33	5.79302422180112	33	5.76610345705441	33	5.48430526012972	33	6.39178893732238	33	5.89606419909207	33	5.56097570028637	33	5.64113143132366	33	5.88077412413806	33	6.29979649783261	33
34	34	5.14268853150156	34	5.62468959570201	34	5.18248789868109	34	4.95509301540661	34	6.15283455730112	34	6.42910264928151	34	5.24836081781495	34	4.93387043611765	34	11.5375356606148	34	12.204427644678	34	6.19988865125751	34	5.98451381690647	34	5.79916992937475	34	5.38776108528047	34	5.41162221189409	34	5.7432993715703	34	5.79974817690698	34	5.51804404677726	34	6.39881730763776	34	5.81108770902204	34	5.59520152829025	34	5.64730900285438	34	5.85886919320504	34	6.25026010485901	34
35	35	5.20267956477916	35	5.61953345292621	35	5.23735445088093	35	4.92157487344278	35	6.24337189298852	35	6.42319621759342	35	5.30003081780686	35	4.95711315130869	35	14.5580027472683	35	15.2736710755707	35	6.28965062816502	35	6.0094272094873	35	5.88183766087764	35	5.35433424300426	35	5.4347940110052	35	5.79363503981234	35	5.76516652705264	35	5.62592502124727	35	6.36114951359607	35	5.80583917606037	35	5.50581820126021	35	5.47426864007984	35	5.82530891578321	35	6.21647945336041	35
36	36	5.23403643131821	36	5.71120288949173	36	5.23635116163196	36	4.97862096693785	36	6.24217937843796	36	6.48320801496356	36	5.32723603799624	36	5.03996727946945	36	18.3432493576304	36	19.2632605868392	36	6.44736928133064	36	6.19048657248697	36	6.11501861727631	36	5.49581591425701	36	5.54588696174986	36	5.90362899996295	36	5.90274235354082	36	5.68025965297876	36	6.45538187482565	36	5.89590627983014	36	5.56088886597522	36	5.66900311690908	36	5.90904209768268	36	6.29972881814893	36
37	37	5.26731729554011	37	5.77402991617382	37	5.32666483593554	37	5.00849390172263	37	6.21125610348157	37	6.48438974748063	37	5.41293461744994	37	5.04042236757266	37	22.5563090825626	37	23.4594781737832	37	6.44855090029248	37	6.10048523911381	37	5.9989622030995	37	5.46834240075198	37	5.46275547268448	37	5.82066371482729	37	5.76189772923947	37	5.56551782498352	37	6.58391352919295	37	5.805626734004	37	5.59007765934745	37	5.58605360660844	37	5.88178146378057	37	6.44180128834536	37
38	38	5.37499061850769	38	6.0023501883861	38	5.3969615342844	38	5.07657282203042	38	6.25575584755343	38	6.46659541692294	38	5.42373282896829	38	5.10632467722479	38	26.9319762019012	38	27.9361320289458	38	6.49324214832229	38	6.23442651800941	38	6.27520307705849	38	5.53635296872051	38	5.58614116950195	38	5.88777713522082	38	5.77169609845679	38	5.57494668418406	38	6.72467049291405	38	5.78665435726601	38	5.5166182198532	38	5.65329101794563	38	5.92193008427331	38	6.53939327182988	38
39	39	5.49350550243829	39	6.26844218431754	39	5.50519662730772	39	5.18229960237795	39	6.33929693181016	39	6.57602081720306	39	5.61045336439282	39	5.23587374252013	39	31.2561987101016	39	32.2726679607939	39	6.76627821802697	39	6.58652882288484	39	6.58485695924687	39	5.61070710280083	39	5.68713813497134	39	5.98712717960271	39	5.84252481132489	39	5.67609370245385	39	6.96577024940122	39	5.77483370495622	39	5.50553125547666	39	5.61387712995853	39	5.91001156461328	39	6.80817911419424	39
40	40	5.65809180099155	40	6.76653591922907	40	5.71664484555256	40	5.38807366009895	40	6.43879196234934	40	6.73263317865471	40	5.78300629741937	40	5.37865978188946	40	35.1762500185381	40	36.2854723791054	40	7.02424147416487	40	6.89395978925562	40	7.14547902051557	40	5.6421158959125	40	5.83061112941294	40	6.01787233552999	40	5.78795731580981	40	5.6490830177222	40	7.47910814216192	40	5.80811153452492	40	5.50844734468454	40	5.61677935854144	40	5.91315550648594	40	7.15027498679433	40
41	41	5.99222182027328	41	7.6770769401739	41	6.08496729765807	41	5.74635075774029	41	6.54663864314334	41	6.99010433485979	41	6.35946504590948	41	5.75358274907731	41	38.9252701158793	41	39.8105918296761	41	7.64214471931677	41	7.69815285851655	41	8.06875240750589	41	5.90932511423841	41	6.2067051783854	41	6.16812730331264	41	5.93762406234269	41	5.6579550583515	41	8.44975079787722	41	5.8484990614141	41	5.60279784207177	41	5.65471608896175	41	6.03717863005459	41	7.8694597731575	41
42	42	6.54272371492443	42	9.16377157141665	42	6.83086354136442	42	6.38521037177025	42	6.86745493389314	42	7.38853725677499	42	7.01014369764938	42	6.31555972764021	42	42.2726967583691	42	43.2698179657894	42	8.72503759150434	42	8.97682628098431	42	9.80136632309204	42	6.22312449146047	42	6.82527706596506	42	6.47530919722419	42	5.85181911172401	42	5.65658692450914	42	10.044794289478	42	5.87777055381867	42	5.5460429049231	42	5.65426544974231	42	6.03690338166771	42	8.9712214556925	42
43	43	7.4426684629661	43	11.5071845383052	43	7.98714063324057	43	7.51094396557558	43	7.43817469011079	43	8.1782274518816	43	8.41716740882761	43	7.2925218762661	43	45.5504813422508	43	46.4865094994709	43	10.4036239244142	43	10.9154049630517	43	12.1981613780378	43	6.75913576688193	43	7.85840640520656	43	6.999682226306	43	5.78881935533832	43	5.62160282710055	43	12.457864782617	43	5.93158020890999	43	5.59664661264962	43	5.70431681336706	43	6.25768699497838	43	10.8257281869844	43
44	44	9.2176287196563	44	14.6551617049068	44	9.77038137358492	44	9.10169967718908	44	8.33108960223088	44	9.42906363014368	44	10.5032378930086	44	8.97263840742029	44	48.4464253806272	44	49.4296558374321	44	13.0695387920182	44	14.3148334167123	44	15.6512082065013	44	7.81023132655742	44	9.62282640971243	44	7.8886769748279	44	5.89647999787498	44	5.70288979770974	44	15.8272869237358	44	5.95594361624815	44	5.67697007579162	44	5.72778256564651	44	6.56515615468503	44	13.7816005586248	44
45	45	11.5308795335944	45	18.3613752236263	45	12.2611395352178	45	11.5834259442448	45	9.88353543455386	45	11.4976619608279	45	13.4043984326932	45	11.4033349787582	45	50.9634652855949	45	52.0739768796408	45	16.4645033125533	45	19.2993961215968	45	19.8429643173488	45	9.50644855846795	45	12.2233916727225	45	9.40952271953613	45	5.79119661468348	45	5.65306502538218	45	20.1244806860947	45	5.96086996215395	45	5.71184442508486	45	5.5940026959423	45	7.08456744752702	45	17.5870285385175	45
46	46	14.5276715943258	46	22.3928986169045	46	15.5267278653654	46	14.5296631592571	46	12.084803215106	46	14.3653215400679	46	17.1203395880112	46	14.6484238591443	46	53.3796420377561	46	54.4151978284194	46	20.8373585225011	46	24.9360809963456	46	24.571856508456	46	11.921144491255	46	15.6080154295538	46	11.6889029551877	46	5.81129695155248	46	5.61734401858845	46	24.8177124710596	46	6.07190336820554	46	5.84416288824058	46	5.6693519123061	46	8.15294336109375	46	22.3082451715736	46
47	47	18.0420819739505	47	26.224674553818	47	19.3335508191037	47	18.2336941114509	47	15.3399877633699	47	18.3077355007787	47	21.3827609769159	47	18.5157345189861	47	55.4334205679824	47	56.6175092564027	47	25.4151950792601	47	29.9872338005852	47	29.1190466189277	47	15.2479378749318	47	19.7011153812288	47	14.8885872367611	47	5.90022143387063	47	5.67987037758869	47	29.501195504882	47	6.13542224730993	47	6.04509767550459	47	5.67249969520402	47	9.75002929837713	47	27.1910788947464	47
48	48	21.7436262828952	48	29.9060824357287	48	23.3368748177582	48	21.8688902607346	48	19.235328686785	48	22.7620082362395	48	25.655058102952	48	22.5953664277589	48	57.5067102097331	48	58.4390422351448	48	30.0015377336624	48	33.9989086496993	48	33.5437985505336	48	19.3981595812061	48	23.9754885281495	48	18.8100937666964	48	5.86365396592056	48	5.70140238158973	48	33.961014352581	48	6.4297469195674	48	6.4577494649238	48	5.7189138300871	48	12.1197741063384	48	32.0989488847673	48
49	49	25.1641837777256	49	33.4182791031633	49	27.0830161849447	49	25.3987809747729	49	23.4276020385567	49	27.5021736311953	49	29.7984546648753	49	26.54482241472	49	59.4216879699478	49	60.2431011600772	49	34.3164692478741	49	38.120889729612	49	37.3701855170124	49	23.7561625420422	49	28.2607167838118	49	23.1584821428571	49	5.83135023548114	49	5.670001276866	49	38.0885112767831	49	6.88084095630337	49	7.01503486536891	49	5.71327737331264	49	15.3737277974765	49	36.4867903275846	49
50	50	28.4088552943107	50	36.5215939383529	50	30.6998847511384	50	28.7730286289914	50	27.7009562676349	50	32.1090738099063	50	33.6241772927114	50	30.316832472177	50	60.9580990561837	50	61.9767435960002	50	38.4331723021225	50	42.544468234703	50	41.1942554155288	50	28.1312877524322	50	32.2853682288975	50	27.4958387205619	50	5.88774712729035	50	5.70001527707633	50	41.8611670810577	50	7.58095585268007	50	7.91534864171998	50	5.71171742615496	50	19.4328209955249	50	40.7598316740233	50
51	51	31.4713323728745	51	39.4109635868956	51	34.0418702608077	51	31.9931455149798	51	31.5704918474074	51	36.4066893409645	51	37.1444832945386	51	33.7215630679152	51	62.6436270173574	51	63.6906181171739	51	42.0150675622146	51	46.8079225376772	51	44.5098047717572	51	32.3000994508183	51	35.9761844369783	51	31.7997164910324	51	5.9301023810803	51	5.74357952148055	51	45.1053702949482	51	9.12694863174013	51	9.31762322583942	51	5.75184366590697	51	23.4651314964468	51	44.7180882255746	51
52	52	34.1619371495482	52	42.0163206118897	52	37.0426185437004	52	34.9457041124187	52	35.1974447241949	52	40.1613817129193	52	40.1725515454357	52	36.7393282683666	52	64.2012173180793	52	64.9029869359603	52	45.6141454868094	52	50.8372116792096	52	47.6035553945136	52	36.2577536913091	52	39.1547875020512	52	35.5327886001044	52	5.93911647183969	52	5.72626868157898	52	48.4135830564197	52	11.444150612385	52	11.3151417744971	52	5.7595701938461	52	27.5063160697639	52	48.1134227890987	52
53	53	36.9006706184441	53	44.3056401606206	53	39.7230796547203	53	37.5235399366259	53	38.7477771252185	53	43.9325693837413	53	42.975254725743	53	39.6319247159091	53	65.3051450502622	53	66.368478201486	53	48.5782171929633	53	54.4425091510052	53	50.3133092493444	53	39.5672974486451	53	42.2747828343531	53	39.0519387838724	53	5.91815398956512	53	5.76271579982518	53	51.257778354458	53	15.3040694656906	53	13.7542818509615	53	5.76454685451268	53	31.5480325338724	53	51.4030334899476	53
54	54	38.927411311752	54	46.20763587061	54	42.0956040570038	54	39.8327106631243	54	41.6537643435604	54	47.0451707191703	54	45.7879519717917	54	42.2025772861442	54	66.7137348874885	54	67.5718963864539	54	51.1703198946013	54	57.8306697477141	54	52.9051874220126	54	42.8944319362452	54	44.8431332826088	54	42.2522956031723	54	5.91446117837067	54	5.70294585226766	54	53.8841255878544	54	20.5136868116576	54	17.0455457740018	54	5.7310079783597	54	35.0258716836797	54	54.0944505210518	54
55	55	40.9773775787071	55	48.2446406694265	55	44.4739134052941	55	42.1450643407456	55	44.269025542835	55	49.7731765489751	55	48.2229335053347	55	44.7003579726105	55	67.847567396983	55	68.8677972702427	55	53.7187135067966	55	60.984171086703	55	55.0871983757406	55	45.6617275094631	55	47.3726507568701	55	45.241590614539	55	5.86763871698541	55	5.74157482315842	55	55.9289049478437	55	25.7761237854931	55	20.4072988923574	55	5.71016218356508	55	38.357786560828	55	56.9081380992545	55
56	56	42.6267899389796	56	50.0224725585296	56	46.4901063115273	56	44.0509396018906	56	46.8924690976204	56	52.6061749699355	56	50.1806571663544	56	46.7631185719729	56	69.0006619207347	56	69.8402096144232	56	55.9227840348958	56	63.5014842144086	56	57.0502560504733	56	48.3862322781347	56	49.7107770178149	56	47.9631810551491	56	5.94107725605834	56	5.7316708437736	56	58.100539030054	56	29.6992924090288	56	24.0940437894596	56	5.75368730079015	56	41.4442511763595	56	59.214894713199	56
57	57	44.562325419909	57	51.6774464460973	57	48.5052009477423	57	45.8678013954183	57	49.0620740551391	57	55.0409032585082	57	52.1133134209796	57	48.6579346514903	57	70.0605008151073	57	70.8895174887885	57	57.9710000585026	57	66.2108570043344	57	59.0205202825065	57	50.8534436973476	57	51.7982683936143	57	50.2935929324915	57	5.96254332713308	57	5.84024576786534	57	60.0538458700648	57	33.5730503349493	57	27.8454869873163	57	5.82955152644886	57	44.3544590069138	57	61.2765954950369	57
58	58	46.0446992055811	58	53.1363001314924	58	50.14910791254	58	47.5531205903259	58	51.1470835606474	58	57.1670059438255	58	53.9341396862367	58	50.2941504005973	58	70.8798835365171	58	71.8368429312323	58	59.9236533499972	58	68.3955280439975	58	60.5919758028558	58	52.8895434823377	58	53.5778754463224	58	52.567034833475	58	5.88479500233653	58	5.76163354138034	58	61.6602972284296	58	37.491533097801	58	31.4337910651587	58	5.80616187550381	58	46.823099583447	58	63.4165168907459	58
59	59	47.4747677468112	59	54.5839027605811	59	51.6057882495756	59	49.2626753932336	59	53.0379289300222	59	59.0557405470256	59	55.5894709868518	59	51.9711533004205	59	71.575367846091	59	72.5443719395275	59	61.6284434135663	59	70.3757709574695	59	62.390894264823	59	54.8196356815292	59	55.2775400502773	59	54.5111530974077	59	5.9607006244499	59	5.72538638328772	59	63.3331710686244	59	41.2535135675854	59	34.885787974526	59	5.76800133437256	59	49.2860634770809	59	65.5644768098263	59
60	60	48.6692305615881	60	55.7057412973687	60	53.1344491065683	60	50.4582939631944	60	54.7426687391589	60	60.9415394691517	60	57.1033948917286	60	53.6117813050799	60	72.4812454974331	60	73.4652462488809	60	63.1713619587303	60	72.5354716482542	60	63.7904512468176	60	56.6036898808962	60	56.9494592876152	60	56.4822155164575	60	6.02362144474804	60	5.81812779538915	60	64.9440222741548	60	45.1818142251825	60	37.834403020829	60	5.77311706777762	60	51.4773685632965	60	67.0034480154609	60
61	61	49.761752895542	61	56.9337132593969	61	54.6470477764423	61	51.8432753769668	61	56.2732736013986	61	62.7099882539336	61	58.5358801354895	61	54.9793112161276	61	73.3955009833916	61	74.2230864838287	61	64.624337576486	61	74.1044512128496	61	64.9519708806818	61	58.3360535948427	61	58.3435041520979	61	58.0376625327797	61	5.96543361423733	61	5.759521484375	61	66.2068127185315	61	49.140467930507	61	40.8723264040647	61	5.79789467124672	61	53.340472027972	61	68.7138603583916	61
62	62	50.858666517227	62	57.8820462303639	62	55.5915115984267	62	52.821536396825	62	57.7720341827447	62	64.1974038002956	62	59.7373061615154	62	56.2033098797465	62	73.9313920623288	62	74.9113325142903	62	66.0089550803087	62	75.8143784961462	62	66.282712496244	62	59.863607444149	62	59.7326862150953	62	59.6998552516876	62	5.96034078990411	62	5.75509096940643	62	67.4641836094728	62	53.0686830578635	62	43.5470553758106	62	5.79159374953596	62	55.2013888555264	62	70.1594480674894	62
63	63	51.8581889721974	63	58.811026382441	63	56.6961389723285	63	54.0411092487118	63	58.8944424331066	63	65.5822698429831	63	60.92977495132	63	57.1612942369307	63	74.5052950927629	63	75.5806090326234	63	67.222637568956	63	77.3466163385503	63	67.52149330585	63	61.3815749081461	63	60.8603696836589	63	61.1582080683757	63	5.96292856404277	63	5.84375198690929	63	68.488544587173	63	56.5146679242323	63	46.1077594174311	63	5.82105701061345	63	56.7632808020919	63	71.2986010301449	63
64	64	52.8454937014944	64	59.9488247790351	64	57.8528812038126	64	54.9912303736196	64	60.2007289173595	64	66.9313874360549	64	62.259337921023	64	58.3947279621193	64	75.1634451913455	64	76.0778790825146	64	68.3350251778391	64	78.5127997918941	64	68.5811203493275	64	62.4949154454988	64	62.0683800959264	64	62.5848997588281	64	6.02400667282171	64	5.8488458204798	64	69.6349967808756	64	60.1084346854531	64	48.4067459627544	64	5.824655317777	64	58.2913215183595	64	72.4369485171908	64
65	65	53.6361275808178	65	60.8382385127751	65	58.8892323032756	65	55.9155405729778	65	61.1270311910822	65	68.1949507010782	65	63.1971734841105	65	59.3620612697091	65	75.6448198381026	65	76.8251533608458	65	69.3941324637939	65	79.7089545342264	65	69.5448365533001	65	63.7851308280613	65	63.0550138391361	65	63.8445464267883	65	5.92589065366787	65	5.77867287482958	65	70.7882680371383	65	63.4815268700073	65	50.525029180676	65	5.92220573410376	65	59.9207301944549	65	73.8296402239225	65
66	66	54.6811351566219	66	61.4888102908593	66	59.7863138174337	66	56.9304509803964	66	62.2468214341344	66	69.1979550790548	66	63.9244943347288	66	60.4703122921684	66	76.2875907239716	66	77.4785684579856	66	70.399556837354	66	80.8563040143443	66	70.3385062988295	66	64.948653010452	66	64.087532771765	66	64.8749069680036	66	6.05323182408563	66	5.87914335921639	66	71.6702626094726	66	66.423307233328	66	52.3190570055883	66	5.87997485661259	66	60.9535823389502	66	74.8369055031188	66
67	67	55.1743991094455	67	61.9139178018284	67	60.4044906340423	67	57.5631031456618	67	63.2036699387747	67	70.3422655059653	67	65.0926909185898	67	61.1859563162226	67	76.7807744617446	67	77.7227595590342	67	71.2706749115867	67	82.1538066212136	67	71.3084329439187	67	66.1273442741896	67	65.1339503736598	67	65.9423968045402	67	6.04272575603976	67	5.84073615208466	67	72.4766249659277	67	69.0287542022533	67	54.2902932808066	67	5.952901550531	67	62.2712267303499	67	75.8421815810257	67
68	68	55.8180711933345	68	62.6939978624704	68	61.0676053852801	68	58.3234703632051	68	63.9147727322421	68	71.1864538109073	68	65.7581350644932	68	61.8432756918984	68	77.2300010560831	68	78.1505206401919	68	72.0173812573467	68	82.6690883510761	68	71.9145197533445	68	66.9712024959418	68	65.7387981403318	68	66.7697363443872	68	6.04893920640498	68	5.8183668842861	68	73.1934078881313	68	71.3331069569416	68	55.7599750104078	68	6.01449659139907	68	63.2753149991779	68	76.771087332601	68
69	69	56.606324759353	69	63.3867968771869	69	61.8254286006081	69	59.0898357677962	69	64.9865795097484	69	72.2741470960524	69	66.4494960495745	69	62.7265565406834	69	77.5530081208536	69	78.6794077948298	69	72.7312512793395	69	83.8111447748712	69	72.7202415786656	69	67.9840747379213	69	66.4533778062367	69	67.6773066163503	69	5.99333874496684	69	5.90517699498237	69	73.8762464812696	69	73.6667204645337	69	57.2936143790764	69	6.09875611636369	69	64.2229190613278	69	77.5463995668178	69
70	70	57.0809203899884	70	63.9366634230349	70	62.5950214372847	70	59.7800993785178	70	65.7171514466831	70	72.8838078493846	70	67.3234095739933	70	63.5091387392015	70	77.946866424211	70	79.07984956491	70	73.2992728299754	70	84.4810720633173	70	73.3340709532777	70	68.4945817749608	70	67.3495594407186	70	68.5974926099451	70	6.05139620599001	70	5.79263045618166	70	74.6369769534422	70	75.7095453562978	70	58.8101888576874	70	6.38067387502385	70	65.2393096336738	70	78.4494771175198	70
[truncated: 7 more columns]

## Sheet: HK2
Text	X	A1: GDM 365	X	A2: GDM 365	X	A3: GDM 386	X	A4: GDM 386	X	A7: ref	X	B1: GDM 366	X	B2: GDM 366	X	B3: GDM 396	X	B6: GDM 430	X	B7: ref	X	C7: h20	X	D1: GDM 378	X	D2: GDM 378	X	D3: GDM 406	X	D4: GDM 406	X	D5: GDM 435	X	D6: GDM 435	X	D7: h20	X	E1: GDM 379	X	E2: GDM 379	X	E5: GDM 448	X	E6: GDM 448	X	F5: GDM 452	X	F6: GDM 452	X
1	1	4.96594083776854	1	4.48625595191189	1	4.74639399762378	1	4.04119994104917	1	5.47201720560957	1	4.53154219681999	1	4.41309356208477	1	5.26699448908273	1	4.42096772177028	1	5.21743563524441	1	3.63650545105718	1	5.46872963620217	1	5.23332034470322	1	4.67030395667645	1	4.13713852838126	1	4.89233470657946	1	5.64902786070632	1	4.27073546081664	1	4.49669074078003	1	4.56423603744362	1	5.22278894618956	1	5.69361415926119	1	4.49794666617162	1	4.69127487982518	1
2	2	5.02436694161898	2	4.54209680059163	2	4.74221278899544	2	4.06536324468988	2	5.46408526956743	2	4.57607166617162	2	4.44711436460404	2	5.30391973746423	2	4.44818701581519	2	5.25269436724092	2	3.65985349241974	2	5.51733044438922	2	5.27972423060836	2	4.82105336337956	2	4.1489485839678	2	4.93124613561418	2	5.68383669484385	2	4.36040957564497	2	4.54534411598007	2	4.6276811070935	2	5.24621631164832	2	5.71298865537559	2	4.52153125909267	2	4.73430026959774	2
3	3	5.05116061671644	3	4.56817051417341	3	4.73774959202431	3	4.07408521624376	3	5.46598742823742	3	4.58553869506472	3	4.49005789941985	3	5.26560359526875	3	4.44787148100167	3	5.23924712904315	3	3.67657978640045	3	5.50728135256119	3	5.27013366460496	3	4.81637605268922	3	4.14539114536944	3	4.92231434534499	3	5.69676096875242	3	4.42647856773758	3	4.69177858265282	3	4.631923806569	3	5.22889646660075	3	5.683189669517	3	4.54479217972471	3	4.72570281262707	3
4	4	5.07243633233308	4	4.58400276643513	4	4.88154761580398	4	4.07673500863414	4	5.44195943106739	4	4.63306977195831	4	4.5057502373479	4	5.26492815003657	4	4.46251144355964	4	5.22702845419912	4	3.71019129400927	4	5.47556164264125	4	5.29049120420154	4	4.8358206803287	4	4.17981313696427	4	4.95672733721082	4	5.69661600242555	4	4.4488645067402	4	4.73467819378245	4	4.65610589591568	4	5.22842058366393	4	5.69080008948985	4	4.56351485906863	4	4.74836439215323	4
5	5	5.08841897756075	5	4.60343543505205	5	4.92120703439248	5	4.11497860389831	5	5.46440069864451	5	4.63980345057573	5	4.50796708713762	5	5.25110935107174	5	4.46080721973045	5	5.23352142002995	5	3.73543036105013	5	5.48268054248083	5	5.28887113074036	5	4.84228638200522	5	4.18982728796536	5	4.95139468795736	5	5.70719441269155	5	4.46664541140851	5	4.74142897048525	5	4.67532195620463	5	5.20364422801993	5	5.67416717173461	5	4.58940030110228	5	4.73504463149879	5
6	6	5.08528570655312	6	4.61735985351127	6	4.90202032657029	6	4.14797940051454	6	5.446987384193	6	4.66745305404206	6	4.52169597901949	6	5.22842402784584	6	4.47378467842102	6	5.22387117736818	6	3.7787988521946	6	5.4845738679782	6	5.33727406414356	6	4.82747942295423	6	4.19467774479884	6	4.96884569088172	6	5.70214032585465	6	4.49912598916587	6	4.74690548310837	6	4.67648484047199	6	5.18618092896079	6	5.65737134020756	6	4.5828924679355	6	4.7405327243484	6
7	7	5.10243081452955	7	4.62518422525492	7	4.91778962211121	7	4.14326757693119	7	5.44609751333426	7	4.68896572963055	7	4.52946459540026	7	5.21113783217394	7	4.47305769126985	7	5.21124536954502	7	3.77817180670666	7	5.45269424413754	7	5.33639044551207	7	4.84707314163295	7	4.21384856979655	7	4.98754774090797	7	5.71283472451635	7	4.52178585862537	7	4.78156630199086	7	4.69264995048923	7	5.19313740270663	7	5.64472945985049	7	4.60970215994921	7	4.75933970121324	7
8	8	5.0906124552042	8	4.63531531755583	8	4.91941570443142	8	4.14465087859822	8	5.44394568971583	8	4.68606269395338	8	4.53949728389438	8	5.19643855559775	8	4.47846177222745	8	5.20119024294671	8	3.81067815179559	8	5.44122698718058	8	5.36777510369455	8	4.85275086255423	8	4.20334490356013	8	5.00094171268573	8	5.68755555877379	8	4.54671129970302	8	4.76099405962785	8	4.67725024975858	8	5.1518052980968	8	5.61156884177528	8	4.61124458780584	8	4.72955103506507	8
9	9	5.12882961900158	9	4.64207133437285	9	4.92121366009639	9	4.13918419335727	9	5.45257145083379	9	4.70212860771471	9	4.55052114379489	9	5.16085779846108	9	4.49203889492648	9	5.19039755283601	9	3.82904611482352	9	5.43401711354957	9	5.36067341080031	9	4.85041091479844	9	4.21365663209488	9	5.01774921960566	9	5.6800418047842	9	4.57189708441768	9	4.85648337243634	9	4.68374985158423	9	5.12936440796042	9	5.59249495916446	9	4.62088611936989	9	4.73896042251243	9
10	10	5.12209670813033	10	4.63530536588192	10	4.91113069895402	10	4.15675637907985	10	5.44000340517848	10	4.73510880800101	10	4.54800975620408	10	5.16357338944384	10	4.49410438195139	10	5.16587506945321	10	3.82239150893611	10	5.41906508326499	10	5.37620843650218	10	4.86497104423047	10	4.21525563556659	10	5.02439354309617	10	5.68366445427371	10	4.6169758042014	10	4.87174386916229	10	4.71957803613629	10	5.11651761017887	10	5.58427708690204	10	4.78461412071634	10	4.7530208732664	10
11	11	5.13643342160503	11	4.65757606608547	11	4.92853613831052	11	4.16551682167298	11	5.40530803712265	11	4.74926838386964	11	4.54450734308265	11	5.09869423867938	11	4.48315415468477	11	5.14319551497889	11	3.85819041319343	11	5.39783309672879	11	5.40249835817681	11	4.84945088029023	11	4.24773500442875	11	5.01742399079062	11	5.67684255787711	11	4.6489764009719	11	4.85484557761842	11	4.70341914418924	11	5.1017129372634	11	5.56184620932222	11	4.78540650480489	11	4.72635063655722	11
12	12	5.13838003657673	12	4.67246087496726	12	4.9219452072176	12	4.15943560749386	12	5.41053627854222	12	4.75581370714726	12	4.5635349927174	12	5.10847943635334	12	4.50435201372112	12	5.15631793329962	12	3.87969276980492	12	5.3907238206855	12	5.39557958303621	12	4.84296824594818	12	4.24563936433987	12	5.02666670987111	12	5.6546143707978	12	4.67007562975401	12	4.86569605614698	12	4.71377891210913	12	5.08744853744628	12	5.55908991890299	12	4.78304576987586	12	4.72008903450049	12
13	13	5.14372082461016	13	4.69042909997429	13	4.93934147616177	13	4.16416052203214	13	5.42726357737812	13	4.75660344788897	13	4.56856679052972	13	5.06825646323772	13	4.49339666582568	13	5.13362864902745	13	3.90376983600527	13	5.35180632317159	13	5.39649902523798	13	4.83562470889048	13	4.25827171767957	13	5.01580747411551	13	5.6555628033907	13	4.70207727107876	13	4.87095016629631	13	4.70609518886943	13	5.05699018384779	13	5.52497715851641	13	4.79960322303719	13	4.7130360470906	13
14	14	5.13980422915533	14	4.69939163472419	14	4.93589634383621	14	4.3216708582944	14	5.40889532788945	14	4.78364756376151	14	4.55176993510932	14	5.05683360024575	14	4.49787507163532	14	5.11516203773967	14	3.91937191831509	14	5.37039323771636	14	5.41876795056798	14	4.85265822073029	14	4.25851756537634	14	5.04423860755498	14	5.6533921375374	14	4.73017006711866	14	4.87133633498499	14	4.73196237309013	14	5.04242021615656	14	5.50706190369663	14	4.78858956646665	14	4.71378367619133	14
15	15	5.15611553845911	15	4.7021447393335	15	4.93013101447041	15	4.31217829744456	15	5.41107519696245	15	4.78206875509778	15	4.54174577582147	15	5.02640234852917	15	4.49249852528499	15	5.10955277750131	15	3.91808294748497	15	5.32435745969112	15	5.40853578930024	15	4.8347491368669	15	4.24919567723404	15	5.03088329360302	15	5.63211555681719	15	4.75206145283097	15	4.86974564503913	15	4.7304048949918	15	5.0290138230257	15	5.49745962512502	15	4.7830511398394	15	4.73970341311562	15
16	16	5.13921203856109	16	4.69473651632275	16	4.95591017512663	16	4.27708059533715	16	5.4154206699279	16	4.79229137075587	16	4.54727940721612	16	4.99023020546267	16	4.4934440469317	16	5.10224577345372	16	3.94282394954951	16	5.33411421818294	16	5.40496602888413	16	4.83563371130063	16	4.26225220439648	16	5.09393844413487	16	5.60896727610646	16	4.78014475041604	16	4.87538930211952	16	4.71881275153682	16	4.99828451967536	16	5.47436750392998	16	4.78779253473907	16	4.72089657257967	16
17	17	5.14370424122305	17	4.69473367345639	17	4.93519089127423	17	4.27306504660178	17	5.39565279868443	17	4.80566563555272	17	4.57285667586896	17	4.98203043125449	17	4.50126666753595	17	5.07871489476997	17	3.95455290543975	17	5.32083897989767	17	5.43457495584839	17	4.85601943216663	17	4.27813482494614	17	5.10956141622353	17	5.62838263192113	17	4.78794368046728	17	4.87539593547436	17	4.72305004384837	17	4.97088213081855	17	5.46658089296631	17	4.79567817221432	17	4.70520679313151	17
18	18	5.15719506354072	18	4.69473319964533	18	4.94763411733776	18	4.2811297846578	18	5.41938457325771	18	4.83688362487749	18	4.55154986630189	18	4.94506843044666	18	4.4895706415144	18	5.08263236461588	18	3.96235586288499	18	5.31641216316203	18	5.44726551128535	18	4.83970374830793	18	4.28211625928518	18	5.1017648552276	18	5.63226930404812	18	4.83087854350025	18	4.88426141422216	18	4.71880659199303	18	4.97871801813248	18	5.43931733075014	18	4.81537876228725	18	4.69737043200652	18
19	19	5.15609372875925	19	4.72796457922679	19	4.93847606941113	19	4.25573052708621	19	5.41505546718729	19	4.82223463626124	19	4.55884363226555	19	4.89903275308658	19	4.50035143960708	19	5.10169607018794	19	3.96888319088881	19	5.3022220367028	19	5.44663828320718	19	4.85515400758355	19	4.2730412651659	19	5.10906869698915	19	5.60492360232823	19	4.84580238758181	19	4.8830580961854	19	4.74736952261715	19	4.96244350718787	19	5.41174560817126	19	4.79885606038078	19	4.73188036859986	19
20	20	5.17261207476602	20	4.73538381307284	20	4.93691626936739	20	4.25082677019179	20	5.50366823035377	20	4.84339671178653	20	4.58338463747515	20	4.88515765178701	20	4.53024980602299	20	5.14673347634087	20	3.98378587059309	20	5.30935687148417	20	5.46993630961762	20	4.82507450308545	20	4.29190102398647	20	5.12656810714805	20	5.64500151165681	20	4.87530157363852	20	4.89510939242762	20	4.7587960240774	20	4.93321195246957	20	5.3976936057296	20	4.83268582770598	20	4.74207734606105	20
21	21	5.18950176499097	21	4.7642861681362	21	4.96089143796646	21	4.24959128001349	21	5.64968043563841	21	4.88224762403311	21	4.63753501472772	21	4.87602688005886	21	4.59175304972364	21	5.25599742841164	21	4.00980711874133	21	5.33053404435421	21	5.52428934433141	21	4.84046623194217	21	4.32250766866514	21	5.18071917581791	21	5.66036521619661	21	4.91755189807424	21	4.92933183665212	21	4.7661362317056	21	4.90904226909994	21	5.37787415715956	21	4.86740209600071	21	4.78050360550094	21
22	22	5.22095900623077	22	4.79004868245145	22	4.97330923145327	22	4.25765071421552	22	5.85532372093884	22	4.97140846173583	22	4.70568265601798	22	4.88419341322777	22	4.71658874284844	22	5.45991575690043	22	4.009713288673	22	5.4145389671914	22	5.62995432238541	22	4.87301294453085	22	4.33434779117574	22	5.27827827852495	22	5.78844799835253	22	4.95264813474165	22	5.0089750829799	22	4.85923082393946	22	4.89330725097538	22	5.37390059593277	22	4.95407264577894	22	4.85105149576123	22
23	23	5.31614497316268	23	4.87652155334677	23	4.98651587622043	23	4.26589083068198	23	6.36389971902778	23	5.10126469753364	23	4.8339995544822	23	4.83549141296692	23	4.91254673383082	23	5.86962684278914	23	4.04090528913878	23	5.60139495646524	23	5.8428668387514	23	4.91852270622845	23	4.39019276424443	23	5.43975434284986	23	6.00011441534706	23	4.9653096652317	23	5.14237879942439	23	4.9698877021907	23	4.87842800143901	23	5.37129630121557	23	5.11671219246369	23	5.01281859835697	23
24	24	5.44391491546788	24	5.02023636707902	24	5.05446716513652	24	4.31214605701867	24	7.29849468313654	24	5.37969530597606	24	5.11712643284039	24	4.83699316533315	24	5.33544058021236	24	6.65529249728119	24	4.05811568137902	24	5.91271393988018	24	6.21634478836929	24	5.0178098009074	24	4.46718504972763	24	5.7884455889332	24	6.37381082137378	24	5.00959987128105	24	5.40544165666328	24	5.21713623392985	24	4.87572482166872	24	5.33328047167819	24	5.43733265322471	24	5.34369602573408	24
25	25	5.69859439892286	25	5.26353858017195	25	5.1190953711687	25	4.35456035286224	25	8.92914255658911	25	5.84637946580366	25	5.58866031961918	25	4.80201116754505	25	6.14236229173751	25	8.06382478930879	25	4.06736265225021	25	6.5574495016576	25	6.947139540426	25	5.21159107158037	25	4.65962193222665	25	6.50224077618764	25	7.10734426989727	25	5.05484536661485	25	5.89083779736606	25	5.68971914542551	25	4.85403931713581	25	5.35488206301307	25	6.0748562882523	25	5.96237917132171	25
26	26	6.23239880607209	26	5.74373465357105	26	5.29614058542077	26	4.50732399602206	26	11.6688485158851	26	6.8211938581529	26	6.54571256866465	26	4.78005341072867	26	7.60677188852669	26	10.4595978720023	26	4.10137768319875	26	7.7448276696114	26	8.29698729279288	26	5.58053051861831	26	4.99940820712463	26	7.72496507625901	26	8.45483884884799	26	5.10796864839815	26	6.82738095599154	26	6.63592070157443	26	4.87948390202063	26	5.37582600789037	26	7.22295383348336	26	7.11673440502562	26
27	27	7.24326316293676	27	6.67508052527255	27	5.61300404584839	27	4.80288501829126	27	15.7445809406518	27	8.56943129937183	27	8.24186753957034	27	4.74719510845406	27	10.0915661846689	27	13.9655592012573	27	4.16715486251798	27	9.86982943186566	27	10.6507568145878	27	6.31588888575128	27	5.66714302056613	27	9.93334138737879	27	10.8037969624483	27	5.16787902444179	27	8.58948006544045	27	8.29531858038681	27	4.90675117645237	27	5.40370751016586	27	9.2819590748217	27	9.13816760521726	27
28	28	8.99697657268539	28	8.35497950911881	28	6.25113968079892	28	5.34232571729486	28	20.5980805400021	28	11.4091435255565	28	11.075005647572	28	4.76347191066408	28	13.8047069586601	28	18.2567457701738	28	4.26851742340585	28	13.2118620143848	28	14.1642608111099	28	7.66607548318285	28	6.91730852374443	28	13.3379366492917	28	14.3820457831867	28	5.29492421231952	28	11.4796612156068	28	11.1266518578156	28	4.96123859616105	28	5.45497406677482	28	12.5558609864203	28	12.392084247485	28
29	29	11.9424215075959	29	11.1743561166414	29	7.41164328792097	29	6.36400962492591	29	25.5277050813512	29	15.4992096256243	29	15.1664431877806	29	4.75365219838245	29	18.4347858398191	29	22.5778729789736	29	4.46003394389223	29	17.7141802970569	29	18.718763056511	29	10.02745264282	29	8.99823330983161	29	17.8438800337405	29	19.0218411137993	29	5.45450549830933	29	15.6287964462606	29	15.212049884374	29	5.0993869019207	29	5.61568319256593	29	16.9518261807944	29	16.6568780789075	29
30	30	16.151374908225	30	15.2005538561308	30	9.41340894490339	30	8.10980299216934	30	29.9787261263408	30	20.2632867884094	30	20.0135721418465	30	4.72841177032786	30	23.2431732456993	30	26.497319227534	30	4.7785029413588	30	22.5888318317077	30	23.5899012233427	30	13.715474779193	30	12.2814797414254	30	22.7921271624867	30	24.0111982990626	30	5.77814879464763	30	20.6655603016541	30	20.2354959770939	30	5.38099204231618	30	5.89333099540031	30	21.9499698540352	30	21.4694805534216	30
31	31	21.190354736366	31	20.0462624317331	31	12.5403032860881	31	10.8736712277981	31	33.7543303415528	31	25.0503495041857	31	24.9054528200421	31	4.73625376119796	31	27.6355118775949	31	29.8054324642538	31	5.447774671276	31	27.3013370554769	31	28.1971186783379	31	18.4885425558746	31	16.4265205303964	31	27.508326093362	31	28.7499704439411	31	6.37475167226666	31	25.7542876747294	31	25.3952042945105	31	5.87485261757552	31	6.40798566061278	31	26.6935716481307	31	26.0852549066089	31
32	32	26.249051860784	32	24.8922384320938	32	16.7052728240205	32	14.5438990736194	32	36.7780124996353	32	29.3005292865617	32	29.3231995383291	32	4.75940530550747	32	31.4651394737098	32	32.5894631647915	32	6.6844128116096	32	31.5201380059174	32	32.2409536274834	32	23.725166805646	32	20.9114573203641	32	31.6255064339755	32	32.8299091427363	32	7.35898670356306	32	30.3677500018233	32	30.0742598892136	32	6.75494491068042	32	7.30996009990105	32	30.9296326477152	32	30.1189983091517	32
33	33	30.8605569615789	33	29.2894810892228	33	21.4188160378276	33	18.6205657058142	33	39.1470159536689	33	32.9332577080617	33	33.1535928287541	33	4.81044015641114	33	34.6530080048063	33	34.7665675288475	33	8.75348013574848	33	34.9752464560915	33	35.555015712868	33	28.6200689779096	33	25.1059698865074	33	35.1560485724641	33	36.3389184755113	33	8.80102178488208	33	34.2381774958164	33	34.0117387407328	33	8.17389615429988	33	8.77808184890107	33	34.5676939420327	33	33.5977861517581	33
34	34	34.8341340786191	34	33.2067467088337	34	25.9354873917507	34	22.6131630419745	34	40.8074203542615	34	35.9380726471559	34	36.2467256718251	34	4.91901441887615	34	37.1663363263691	34	36.3813167152898	34	11.6831216763711	34	37.8368909764764	34	38.376817604827	34	32.9383193025931	34	28.8227478052824	34	37.9669918594604	34	39.198270469064	34	10.5335789673602	34	37.4141218884401	34	37.2729852225178	34	10.3406528132069	34	10.9920759286137	34	37.5605223573585	34	36.460353399901	34
35	35	38.1794292355372	35	36.42414620807	35	30.0704853093097	35	26.2330286065873	35	42.0089860841031	35	38.3974158361692	35	38.7913223140496	35	5.10782066571463	35	39.2698635755955	35	37.5457849720467	35	15.1270860552382	35	40.0812051835197	35	40.4770410488576	35	36.5574790350024	35	32.0065135816723	35	40.2925072921731	35	41.4941434735051	35	12.36196429114	35	39.9082781356344	35	39.8284288405445	35	13.250073111631	35	13.947147886789	35	39.9815454849295	35	38.7702585683034	35
36	36	40.8263354194035	36	39.0389898980684	36	33.630222017467	36	29.3264954477449	36	42.7374843392692	36	40.2202955468788	36	40.782416952513	36	5.48787547742422	36	40.741870104121	36	38.3697673393179	36	18.6240356486888	36	41.7808987739016	36	42.1997358962195	36	39.52794680217	36	34.5444893993578	36	42.005884937722	36	43.3123395915438	36	14.1981857879628	36	41.8315832846786	36	41.8247982350508	36	16.6878010509415	36	17.602868574539	36	41.8801353512869	36	40.5842668953437	36
37	37	42.8798865232116	37	41.160040961701	37	36.597308183351	37	31.9436240597759	37	43.2353100613697	37	41.5854384614824	37	42.1345554525709	37	6.19364321122365	37	41.7505622819506	37	38.8243691144887	37	21.8799691268792	37	43.0002882017668	37	43.3909207940156	37	41.8981480075509	37	36.6538362722423	37	43.178804749225	37	44.6323749586982	37	15.9836274671772	37	43.1810520548877	37	43.200746348432	37	20.4019936334438	37	21.5194625781091	37	43.2737420251018	37	41.8980796773112	37
38	38	44.5514962712516	38	42.7784905194717	38	39.0394574713566	38	34.0664010830026	38	43.5167024709189	38	42.4137384988718	38	43.1539868551587	38	7.32444053196365	38	42.4849062889044	38	39.09912109375	38	24.6609271963994	38	43.8505360911726	38	44.1369511129104	38	43.7818302234088	38	38.2051925587943	38	44.1118987742667	38	45.4876726081057	38	17.5837726040937	38	44.0816072522759	38	44.1390103133267	38	24.0646576013218	38	25.3949637580727	38	44.230963869923	38	42.8065784690612	38
39	39	45.6227041058279	39	43.9180007830815	39	40.9721390468292	39	35.7806176981294	39	43.7617302636699	39	43.0674749693577	39	43.7357124096538	39	9.04460422310771	39	42.9259214279808	39	39.2423602430471	39	26.8725369106217	39	44.3001102272396	39	44.604682894532	39	45.0953058273913	39	39.4151944875437	39	44.6022775634977	39	46.0182385650639	39	19.0097833514917	39	44.670052420257	39	44.6715723766768	39	27.5193334656709	39	29.2539286313583	39	44.7929028978881	39	43.4089293791768	39
40	40	46.3760091437303	40	44.7021398835014	40	42.4375124698291	40	37.0264696453946	40	43.9222661268346	40	43.3960431407424	40	44.2296436122844	40	11.2591550595875	40	43.185820070707	40	39.3202642934656	40	28.487508956987	40	44.6137865822206	40	44.9390856452194	40	46.0814968722019	40	40.2016074826274	40	44.9985036205084	40	46.4051079461401	40	20.2005927883024	40	44.9984161796337	40	45.0582447468564	40	30.6324887406567	40	32.6958386659594	40	45.188622892903	40	43.8061864647	40
[truncated: 7 more columns]

## Sheet: PFK
Text	X	A1: GDM 365	X	A2: GDM 365	X	A3: GDM 386	X	A4: GDM 386	X	A7: ref	X	B1: GDM 366	X	B2: GDM 366	X	B5: GDM 430	X	B6: GDM 430	X	B7: ref	X	C7: h20	X	D1: GDM 378	X	D2: GDM 378	X	D3: GDM 406	X	D4: GDM 406	X	D5: GDM 435	X	D6: GDM 435	X	D7: h20	X	E1: GDM 379	X	E2: GDM 379	X	E5: GDM 448	X	E6: GDM 448	X	F5: GDM 452	X	F6: GDM 452	X
1	1	4.06472679269429	1	3.38989502619661	1	2.92964360653089	1	4.0704035851089	1	5.01053431322818	1	4.45210061498785	1	3.44258956902848	1	4.71638646528832	1	4.83398294076164	1	5.84046259401026	1	3.64839796006997	1	5.67906457543723	1	5.75242346084794	1	4.78739907151113	1	4.85733070479937	1	5.225649852359	1	5.41827335758462	1	3.38128670833924	1	4.43509574601007	1	4.40189794097554	1	5.52236729713665	1	5.31238325107276	1	4.69106638286864	1	4.3782753614678	1
2	2	4.33419226486555	2	3.71723658822268	2	3.32086388282848	2	4.6805016291346	2	5.05467227666682	2	4.65117482379406	2	3.58516633756627	2	4.73618039844945	2	4.88544322041867	2	5.86031668817621	2	3.71183677707426	2	5.73290771217308	2	5.7609292643531	2	4.83292506965293	2	4.88552744582542	2	5.24547121893833	2	5.43400858871673	2	3.42086687405289	2	4.50702472465827	2	4.4448673370566	2	5.47066252315604	2	5.31233030938852	2	4.71105331253323	2	4.40210393225603	2
3	3	4.5784724038574	3	3.98083115198542	3	3.90767535954273	3	5.14567170096717	3	5.07322254516816	3	4.80268544213387	3	4.14966361988611	3	4.74244244121097	3	4.89576309116308	3	5.84723019129657	3	3.74144601102585	3	5.75814871092557	3	5.75944930756924	3	4.80630794807624	3	4.87986412782333	3	5.25598020904748	3	5.44455275818001	3	3.45029028600579	3	4.57674084312781	3	4.43842352165531	3	5.48129930822381	3	5.30698998500098	3	4.70534678618137	3	4.40822040285581	3
4	4	4.73770936974254	4	4.18064481681153	4	4.47559507910082	4	5.36296967105729	4	5.1014944038159	4	4.90171091828342	4	4.24820877056645	4	4.78625297993479	4	4.91959104362197	4	5.85995734983179	4	3.79612911183935	4	5.82128679575003	4	5.76410673129137	4	4.79363018220643	4	4.90000107286535	4	5.27219654161631	4	5.46478691759126	4	3.46894888991299	4	4.64802103794419	4	4.47217538826468	4	5.4618756503504	4	5.29941334822027	4	4.74123219105204	4	4.43571876593337	4
5	5	4.82221695049291	5	4.29643736333497	5	4.91152168872593	5	5.44627452303623	5	5.11908986500411	5	4.99440801919121	5	4.3109677714942	5	4.85975006506478	5	4.93698675164955	5	5.85307585660474	5	3.81411172138915	5	5.84984666293307	5	5.79132956967497	5	4.80784838736257	5	4.89355351874768	5	5.27357335348794	5	5.4699785579074	5	3.48705735823892	5	4.72677028974983	5	4.47854818359567	5	5.46714578822019	5	5.30470106569618	5	4.75892109374784	5	4.41756199028372	5
6	6	4.87488783876699	6	4.35531506824565	6	5.12889964039688	6	5.47349373190024	6	5.12562645266308	6	5.04670272545982	6	4.33469668426406	6	4.88610930172069	6	4.9393998051959	6	5.85195172635801	6	3.84378888423657	6	5.91118476192179	6	5.79413986727053	6	4.80605692232772	6	4.91211842156657	6	5.27218931284481	6	5.50425215461958	6	3.50065572745273	6	4.76509436576333	6	4.51088883305733	6	5.4579007898633	6	5.27560322066375	6	4.7251780533936	6	4.43568406783018	6
7	7	4.88422687255053	7	4.43836136253111	7	5.22251661496045	7	5.51169212583567	7	5.13871214699114	7	5.06525498161694	7	4.36928093731754	7	4.88290318964512	7	4.96014713009492	7	5.86567455359392	7	3.86743772623786	7	5.93047857612657	7	5.80843539816135	7	4.78172876028444	7	4.89269863610183	7	5.2972472945002	7	5.49778766662814	7	3.51202934852758	7	4.82388207916423	7	4.52823769519808	7	5.46325468989729	7	5.2847359826071	7	4.74987981113584	7	4.43602755134439	7
8	8	4.91299199755959	8	4.46535466889455	8	5.2547886211806	8	5.54813581257594	8	5.17390646552074	8	5.10788854268476	8	4.42207349194142	8	4.90135411733966	8	4.9787101992966	8	5.87017936551214	8	3.88364895042761	8	5.94313824889466	8	5.7992614861293	8	4.8002630248719	8	4.91124926439547	8	5.31255309510926	8	5.53328608238587	8	3.54737710516056	8	4.838685336074	8	4.55087089948123	8	5.42699772937793	8	5.25628287588525	8	4.75600678750489	8	4.42949739019419	8
9	9	4.95214941429833	9	4.4719294106658	9	5.2785410923322	9	5.55087707180764	9	5.20068597035509	9	5.12404821884854	9	4.41989395702414	9	4.89576344520865	9	4.97717829967019	9	5.8450231839805	9	3.93340959807389	9	5.93251425029013	9	5.78053543787359	9	4.79847972895169	9	4.9298880274694	9	5.31516474222163	9	5.54392833857342	9	3.54909923461294	9	4.87272191592083	9	4.5531159779354	9	5.44565699001576	9	5.25884696909394	9	4.7623581174208	9	4.45167956288615	9
10	10	4.96397562093882	10	4.50548086101319	10	5.31384730655172	10	5.55180024042233	10	5.2301425097175	10	5.13547691671862	10	4.46185165629026	10	4.90535188090214	10	4.96664481535121	10	5.86932955913971	10	3.94415980602619	10	5.96079173242397	10	5.79449502763105	10	4.77139029763446	10	4.91936732517827	10	5.3121658976213	10	5.53663857856738	10	3.5683023583797	10	4.88437315275903	10	4.5557661459031	10	5.43052047027395	10	5.24796225641707	10	4.76815016804375	10	4.43782697448002	10
11	11	4.95130723868179	11	4.50627060359807	11	5.315734491771	11	5.54585178364689	11	5.22001372190811	11	5.15958509573056	11	4.48873744765886	11	4.89095646886593	11	4.98830496862627	11	5.8600549133202	11	3.97260344694505	11	5.9495887621172	11	5.78390220355826	11	4.77273375973164	11	4.92502757333826	11	5.35413847202497	11	5.55884364087343	11	3.58433135324005	11	4.88546686999615	11	4.58695977627382	11	5.41280058087771	11	5.21424267954447	11	4.761576121014	11	4.4389296865251	11
12	12	4.9767022638593	12	4.53042591823094	12	5.33103573014743	12	5.5815195506902	12	5.25490306261485	12	5.18032441920634	12	4.52574739603925	12	4.91743066130919	12	4.9867695533903	12	5.84290282810313	12	3.97455893985343	12	5.95252539285482	12	5.76516340026046	12	4.7584412206163	12	4.94367054249495	12	5.36475447338481	12	5.55364388010112	12	3.59405985847637	12	4.90595449312026	12	4.60219019105113	12	5.38348114142531	12	5.22872801307063	12	4.78404004265998	12	4.46110783033331	12
13	13	4.97896318647598	13	4.55408428377414	13	5.33909666989281	13	5.57789638214674	13	5.25487777365237	13	5.19227964016955	13	4.51875396435125	13	4.91271059368754	13	5.00627512948983	13	5.84433439770017	13	3.98772698490739	13	5.93455774127637	13	5.76117217168623	13	4.74858046601715	13	4.94291710511902	13	5.365163788459	13	5.5624948922918	13	3.62232542576515	13	4.93994688706608	13	4.60848219076304	13	5.38389725680239	13	5.19296388142224	13	4.7910465827705	13	4.47140990092123	13
14	14	4.96994369023905	14	4.56339601002878	14	5.35059917277436	14	5.57192058622242	14	5.24941823421759	14	5.20108952028854	14	4.57151461050371	14	4.92388423453958	14	5.01316028041328	14	5.82973842943489	14	4.01241885333939	14	5.94190503683132	14	5.75506686095978	14	4.74832554997897	14	4.94613487298647	14	5.37140635387471	14	5.56034436809947	14	3.61574351135272	14	4.91743369376155	14	4.61746854182305	14	5.37015990764153	14	5.19150906830905	14	4.77834094338762	14	4.4632979065103	14
15	15	5.00047852064592	15	4.57945121421566	15	5.36153541516857	15	5.58656382236471	15	5.27191707401615	15	5.16749581779204	15	4.58307802760726	15	4.91023159635866	15	5.01150267844277	15	5.83581421370093	15	4.03900545155607	15	5.95350733261902	15	5.74021199337566	15	4.74676417286708	15	4.92828823968187	15	5.37761678800953	15	5.57039050895746	15	3.65439459369216	15	4.95199777613926	15	4.62025008245927	15	5.36038035131724	15	5.20171270928414	15	4.79286220501347	15	4.4698183795756	15
16	16	4.98291206070044	16	4.57142638329833	16	5.3539609556898	16	5.57101894028281	16	5.27684015038636	16	5.19568491080694	16	4.57948750821445	16	4.92309586162755	16	5.00037637942031	16	5.81674822057443	16	4.04366759377605	16	5.91834859469736	16	5.72822829932783	16	4.72673855156097	16	4.93722896500174	16	5.38649003397164	16	5.58718329613497	16	3.66297061249929	16	4.93472728664611	16	4.6167150375461	16	5.32529837158152	16	5.14689516520211	16	4.79366195640915	16	4.44652734482249	16
17	17	4.99620087055485	17	4.59276472649554	17	5.35837696223901	17	5.55912676814791	17	5.26905138525431	17	5.19995089674986	17	4.60504896716007	17	4.92715463207817	17	5.02844234018748	17	5.8094925838352	17	4.05897351569444	17	5.92774505063047	17	5.711328127325	17	4.72647990433271	17	4.92506649038404	17	5.37896145715327	17	5.56796467892292	17	3.6659732363533	17	4.94783503329154	17	4.63783148394472	17	5.32967433816826	17	5.167037114273	17	4.81370668336782	17	4.46619311481587	17
18	18	5.00998570573768	18	4.61473017524185	18	5.35412075693483	18	5.57149093072836	18	5.26903830712261	18	5.21361124749396	18	4.6355345765187	18	4.93117446226132	18	5.0204564454737	18	5.82953942222419	18	4.07493949261902	18	5.90061180236324	18	5.70270043540762	18	4.72233413658508	18	4.92913621121774	18	5.38695171124428	18	5.56797146017639	18	3.67394895918687	18	4.95237508249104	18	4.64217923617077	18	5.32568211737424	18	5.1471292915802	18	4.80565200736883	18	4.47020035124258	18
19	19	5.01411399850209	19	4.60974129516697	19	5.33734572942883	19	5.55546878102553	19	5.28148329259681	19	5.21334880421401	19	4.63064377665093	19	4.92721972932086	19	5.01261556234394	19	5.81828120035915	19	4.09427150038223	19	5.90094727149076	19	5.69875292105368	19	4.70955818248721	19	4.90885067629451	19	5.41137894675771	19	5.58445971521045	19	3.69692438294874	19	4.97005629117088	19	4.62867414025153	19	5.29402293934633	19	5.13143704128753	19	4.82170723332316	19	4.47386450049517	19
20	20	5.01740746102265	20	4.63918990614977	20	5.34934662866946	20	5.5632659887315	20	5.29711323592366	20	5.2167890595646	20	4.64679422893628	20	4.93852837764529	20	5.01192639167047	20	5.82612883868543	20	4.10497604343774	20	5.88221290215586	20	5.66789576557653	20	4.69181088845326	20	4.89178527102463	20	5.39897701069362	20	5.57624271996791	20	3.68737667298051	20	4.96426888415337	20	4.64475635192517	20	5.30955442414167	20	5.08698002917551	20	4.82892008812114	20	4.47280095915662	20
21	21	5.01657871720372	21	4.64722838481572	21	5.35695580270867	21	5.55823394841789	21	5.31242090013078	21	5.21593669476907	21	4.64604204198169	21	4.90956923553739	21	5.0470618108743	21	5.85727527988673	21	4.10828001351842	21	5.86766135733879	21	5.67131191803976	21	4.68270323664155	21	4.91130412855346	21	5.40608378240765	21	5.57134240621638	21	3.70274816474645	21	4.9770627335328	21	4.63533052052243	21	5.28865621240331	21	5.09012906283251	21	4.79990091028313	21	4.46403105452329	21
22	22	5.02836435577255	22	4.64989339637042	22	5.34566744010673	22	5.55092532644877	22	5.33777018606334	22	5.2318513662079	22	4.66170343366716	22	4.94729689239101	22	5.02043755483903	22	5.92174654755923	22	4.12281853275809	22	5.89159757899796	22	5.64655068790895	22	4.68072775590761	22	4.90078088419981	22	5.41093797352524	22	5.56797485080312	22	3.69786571361975	22	4.99314640024096	22	4.62488994606865	22	5.28968770832011	22	5.07545386425738	22	4.8137115271203	22	4.46615436479603	22
23	23	5.03415929410408	23	4.66845634875451	23	5.35607661848445	23	5.54495630023943	23	5.44913973298605	23	5.22419360266462	23	4.67144499428272	23	4.92889670604201	23	5.03817599877878	23	6.04496159493801	23	4.14751647228523	23	5.87123948145746	23	5.61412091905365	23	4.6694519173525	23	4.89832455470654	23	5.40920690914839	23	5.59029225379888	23	3.70610351739986	23	4.99437631473635	23	4.64325580645944	23	5.25573513618586	23	5.06137328053888	23	4.81524428246419	23	4.47932789608343	23
24	24	5.03995644049726	24	4.68265969145516	24	5.33678890042141	24	5.55550648190695	24	5.61748308221794	24	5.25306560499986	24	4.70305428811546	24	4.94667718320976	24	5.04792047029196	24	6.28100561284157	24	4.14423321235186	24	5.83722990920243	24	5.62496501730487	24	4.67485393243059	24	4.92432944756726	24	5.42746105944034	24	5.61266407711296	24	3.72638308619696	24	4.98200166552274	24	4.63560715087893	24	5.2217017758852	24	5.05126648914986	24	4.81677620588609	24	4.46843534916432	24
25	25	5.02990530153535	25	4.69069617368193	25	5.35713297690516	25	5.5587119469341	25	5.94464014766103	25	5.25220267511755	25	4.69354069467022	25	4.9901164720321	25	5.06689184099331	25	6.73397676162501	25	4.16340935681806	25	5.82719540976437	25	5.62403544914518	25	4.66573623012941	25	4.89504733814161	25	5.44656937674308	25	5.61570527428511	25	3.72576014353777	25	4.99478566100588	25	4.66087481755301	25	5.19677723220206	25	5.04245080408523	25	4.82002819391344	25	4.48376309674159	25
26	26	5.06550586732893	26	4.73805845156917	26	5.37213802794659	26	5.5853068759761	26	6.54870588833419	26	5.30543912567031	26	4.73170541324891	26	5.04062559858101	26	5.11265692209259	26	7.5609577920204	26	4.1703345010328	26	5.84311087280546	26	5.61754334539523	26	4.68119965558226	26	4.92999410054816	26	5.47621381880337	26	5.66482531066386	26	3.74540118377975	26	5.01621612279722	26	4.65548398387122	26	5.21078549719448	26	5.03259884521218	26	4.8547622576172	26	4.51867765765252	26
27	27	5.10860419416266	27	4.76159988523822	27	5.39512393407552	27	5.59539616194428	27	7.58291035972283	27	5.33912379917816	27	4.77251850742934	27	5.14279376041607	27	5.18174324840827	27	8.91232051337161	27	4.17129392753385	27	5.86767833280862	27	5.62803902038997	27	4.69524277369421	27	4.95190169215891	27	5.53395078134064	27	5.70244589972476	27	3.75461744031538	27	5.04957224035464	27	4.66999539993093	27	5.18442537264055	27	5.00633523369818	27	4.89265342236398	27	4.54021987317624	27
28	28	5.17386897334969	28	4.85477216609138	28	5.44688482636062	28	5.6458337216667	28	9.21142432257441	28	5.43581742240717	28	4.85176555773269	28	5.35673605511798	28	5.36160687708145	28	10.989591105175	28	4.17133777894682	28	5.90940189729883	28	5.62892821968214	28	4.75023310169602	28	5.01765049277285	28	5.64271651203247	28	5.80270659312381	28	3.7472117204996	28	5.07303117093833	28	4.68807081900417	28	5.16917569553906	28	5.00709631754535	28	4.96202144683072	28	4.59312593016837	28
29	29	5.31260597149696	29	4.9828488356374	29	5.5499007426209	29	5.7174807970946	29	11.376130515428	29	5.59190331070495	29	4.98310181927888	29	5.71215842915933	29	5.6857976308316	29	13.8660566971127	29	4.20256425228998	29	5.98775133036182	29	5.68209319282611	29	4.85929327608676	29	5.13226942327017	29	5.88422275221092	29	6.00728108479634	29	3.76684872994559	29	5.15513020991306	29	4.73601594998444	29	5.17014267679153	29	4.98397973563934	29	5.07185877486259	29	4.73021674915869	29
30	30	5.59273943783142	30	5.22853072267209	30	5.7186977252037	30	5.90233794039465	30	14.1453034606611	30	5.94259551870518	30	5.23526936773124	30	6.45156712779848	30	6.29132574094117	30	17.3275149844473	30	4.22075761519869	30	6.12268386593844	30	5.78063694254137	30	5.07548968486898	30	5.34661576747057	30	6.28301264156452	30	6.36811813601226	30	3.75811686109945	30	5.26754349652068	30	4.83918899761201	30	5.17702523883343	30	4.98690368995806	30	5.30909928354073	30	4.96234404747914	30
31	31	6.03197984484097	31	5.6395201802338	31	6.03822699419209	31	6.18002088290524	31	17.0982837584406	31	6.52388098646203	31	5.65123128031458	31	7.62669743345699	31	7.29796800909216	31	20.9977530247003	31	4.22139641164331	31	6.41401675654208	31	5.98966673864873	31	5.48174593402251	31	5.76202282904842	31	7.03510490943788	31	7.01671478468188	31	3.78404185133617	31	5.495905621615	31	4.99687853714625	31	5.14992641745107	31	4.96007548073512	31	5.71789875801399	31	5.36930161298093	31
32	32	6.86920634544087	32	6.44440656144092	32	6.6048612692095	32	6.76740697640663	32	20.0455314061692	32	7.61119391417266	32	6.40069722625386	32	9.49195456924035	32	9.00794913259541	32	24.5431686580564	32	4.24531542236997	32	6.96501319252354	32	6.41291632282202	32	6.19439721094024	32	6.46613187141486	32	8.28502815162243	32	8.10931601485978	32	3.79453579255602	32	5.93282449819728	32	5.30739177157178	32	5.13126810832586	32	4.95014229473558	32	6.49405038899321	32	6.0987489780603	32
33	33	8.2461090884767	33	7.73767200735243	33	7.56452669779863	33	7.65717093003301	33	22.8228275969264	33	9.35827002222884	33	7.69099960792039	33	12.1407022035107	33	11.4895607194503	33	27.88645522742	33	4.23272550708292	33	7.93494341399337	33	7.15654786131703	33	7.42074255807499	33	7.7222187600734	33	10.2606260579246	33	9.85111743249616	33	3.7930434817679	33	6.75394003566319	33	5.88262400514451	33	5.11007961603106	33	4.95658075817818	33	7.73036533529621	33	7.33565211391521	33
34	34	10.3171048449918	34	9.77827601489455	34	9.15361003901672	34	9.20395940627108	34	25.4123543380771	34	12.0160367958814	34	9.7261982394273	34	15.4535636805032	34	14.720406551537	34	30.8585355652081	34	4.2642008134078	34	9.54522865015426	34	8.39075111897264	34	9.32187223112504	34	9.62990607096413	34	13.0579053240367	34	12.3504031001022	34	3.81669181881035	34	8.17299501474344	34	6.93444422793998	34	5.12192241694482	34	4.94854499198149	34	9.66636887392092	34	9.22563061228339	34
35	35	13.2219280070301	35	12.5539064986393	35	11.4250440703396	35	11.4065197043377	35	27.8692192285644	35	15.4003854696661	35	12.5029934410172	35	19.0248070478216	35	18.4487953073395	35	33.6465269180841	35	4.25089487098981	35	11.9700148235096	35	10.3505987308629	35	11.907080438074	35	12.3421875037366	35	16.4036846716091	35	15.3750204095951	35	3.81957354078603	35	10.4025549213502	35	8.62144350388666	35	5.10822310029376	35	4.93521046504022	35	12.2720942297851	35	11.7619574974237	35
36	36	16.67976262892	36	15.8535313385511	36	14.3508595234207	36	14.3367665259523	36	30.1303712437004	36	19.3538882207718	36	15.8734501163028	36	22.4959192330932	36	22.1226100051176	36	36.1824179438682	36	4.27750011094574	36	15.1933265151471	36	13.1393336809156	36	15.1269348059521	36	15.6596662632472	36	20.0928972560088	36	18.7021578788255	36	3.83057630579497	36	13.5328779349462	36	11.1704155325685	36	5.11705664520972	36	4.94460401272101	36	15.4584914733136	36	14.8000265021138	36
37	37	20.3576559885961	37	19.248321445749	37	17.6144903149153	37	17.7412149763592	37	32.1338950669723	37	23.3082007995395	37	19.4699659210035	37	25.6413568188509	37	25.6374710529725	37	38.4037818518898	37	4.26767044066896	37	19.0314996052389	37	16.5882215652594	37	18.5122307844791	37	19.3026501012108	37	23.5569852556209	37	21.8920115129427	37	3.85286103764501	37	17.4639972319105	37	14.5005164239337	37	5.11793639518502	37	4.95014775851666	37	18.8057590068555	37	17.9130106264879	37
38	38	23.9241648557135	38	22.5590462314342	38	20.9902019957446	38	21.2742725409244	38	34.0503117449588	38	26.9174032894739	38	22.9037038343938	38	28.5219689243581	38	28.8046462610281	38	40.4946677567255	38	4.29025864111193	38	22.9659117618504	38	20.3404220000245	38	21.7458171926625	38	22.8120653500781	38	26.8054173451203	38	24.7825583675599	38	3.8481421139554	38	21.5581290456907	38	18.4426968856737	38	5.12149918068132	38	4.96679368852199	38	22.0573997142674	38	20.8719466130967	38
39	39	27.2888999553879	39	25.5969561866333	39	24.2080155911982	39	24.7502658192435	39	35.8396344358432	39	30.244826688657	39	26.0942204213979	39	31.0978334758097	39	31.6456134918103	39	42.3779272049367	39	4.30804264042858	39	26.6780219434448	39	24.0556504619476	39	24.7880572468572	39	26.1174864200869	39	29.8164686742964	39	27.4499939717523	39	3.84987342237486	39	25.3682741422754	39	22.2836221232641	39	5.1697617642734	39	4.99186858310944	39	25.0164550133836	39	23.5663226411638	39
40	40	30.2925260968413	40	28.3117629857831	40	27.2425448064598	40	27.9817163210161	40	37.4503671157158	40	33.2550524821847	40	28.9645861015731	40	33.3970826921623	40	34.2721304495964	40	44.0387275387331	40	4.32521808023019	40	30.0673676551173	40	27.4324411530666	40	27.4610583663295	40	29.1124702751895	40	32.5332792202935	40	29.948457192383	40	3.88311257398132	40	28.8010900595366	40	25.7772714086459	40	5.24540077395345	40	5.06430923671664	40	27.7844893703584	40	26.1108752573079	40
41	41	33.0729871896101	41	30.8005716402845	41	30.0422150079986	41	30.995891112085	41	38.9206959135097	41	35.9542882515448	41	31.5838943293272	41	35.4916177551105	41	36.5980541886914	41	45.6998099283076	41	4.33084794148077	41	33.1779575789476	41	30.5222507406342	41	29.910901728665	41	31.8637829103884	41	34.9710306808331	41	32.2710860152741	41	3.87308375231959	41	31.9606597792984	41	28.9283978134888	41	5.3811472616774	41	5.18071675899086	41	30.3073888055299	41	28.4329228532425	41
42	42	35.590882173598	42	33.1045784043301	42	32.5528733409015	42	33.7831799751168	42	40.2369056467578	42	38.3713530830645	42	33.9632744366424	42	37.3793048118691	42	38.6667354197855	42	47.0490831336007	42	4.35811001858989	42	35.8940503367553	42	33.3302738943282	42	32.1229858865456	42	34.3272959025717	42	37.2231676381924	42	34.3762854598084	42	3.88845530672645	42	34.7205132439221	42	31.7054665621789	42	5.57511765112084	42	5.3909725345208	42	32.5805034823419	42	30.5663444580358	42
43	43	37.8003231396921	43	35.0704828388094	43	34.8899767206222	43	36.3291221948284	43	41.5228712035488	43	40.5533381798932	43	36.0676504256724	43	39.049089395182	43	40.5615612234163	43	48.3221879454531	43	4.34974047202913	43	38.3738775066919	43	35.8133626311229	43	34.0684701553131	43	36.5162635658347	43	39.1903677430368	43	36.1365480889625	43	3.88066895997816	43	37.2450166908559	43	34.2065534635406	43	5.93330290488115	43	5.72864816349402	43	34.7278313782711	43	32.5359466319759	43
44	44	39.896081045282	44	36.9653939882959	44	37.037254557584	44	38.6578498771585	44	42.7128758792455	44	42.4498040131156	44	38.0252321892761	44	40.5708667521085	44	42.2728370364493	44	49.4941735930427	44	4.35813225864997	44	40.6123802180467	44	38.0816133592049	44	35.8687956229679	44	38.5665981750713	44	41.0234317134397	44	37.8454249201021	44	3.88059882744871	44	39.5441224394136	44	36.4284501314392	44	6.44446152265013	44	6.22203428126614	44	36.5237772052177	44	34.2122505380052	44
45	45	41.770548882397	45	38.5561812716127	45	38.9239926245643	45	40.7686809395495	45	43.7584394745949	45	44.1530249818024	45	39.6847182862432	45	41.907031387116	45	43.8324113831382	45	50.4970265539167	45	4.38668565327438	45	42.5462220542035	45	40.0655066897189	45	37.4447410060855	45	40.3726496513311	45	42.7091172679258	45	39.4105601188204	45	3.91841413877505	45	41.5060137090137	45	38.4763174167996	45	7.27666489440861	45	6.98749314622071	45	38.2331386053901	45	35.7902078725904	45
46	46	43.4316684457329	46	40.0711104965935	46	40.6834451694219	46	42.7280076032921	46	44.7391557466063	46	45.7872144800419	46	41.2431705220515	46	43.1325854524439	46	45.2373745287749	46	51.4119728420847	46	4.39051484371639	46	44.3387444715825	46	41.8948522823969	46	38.8347622942305	46	42.0231368593071	46	44.1479184888069	46	40.7833884834727	46	3.92179446296207	46	43.3456331639021	46	40.237699544899	46	8.39027039225173	46	8.06393981318236	46	39.7572752632547	46	37.2486202734072	46
47	47	44.94372155664	47	41.3904083257734	47	42.2420735552144	47	44.4095012037803	47	45.6121327286186	47	47.1040344709847	47	42.6033634195336	47	44.2637523489916	47	46.4245987710475	47	52.2683852209174	47	4.39439397885534	47	45.9121821384422	47	43.5193844769662	47	40.127268459211	47	43.4772802041691	47	45.4892935516753	47	42.0671024970342	47	3.92115024729835	47	44.9387914780827	47	41.8722865096851	47	9.88008576934772	47	9.51450350448365	47	41.2074463345762	47	38.5849638678982	47
48	48	46.3467750402124	48	42.6533017394479	48	43.6981754404846	48	46.1118127277691	48	46.5052392613263	48	48.3297906874081	48	43.8863716345631	48	45.3042542291225	48	47.5241689477591	48	52.943302293501	48	4.40414280543284	48	47.3381273008386	48	45.0514994017919	48	41.2639493938968	48	44.7939143441903	48	46.7290049288821	48	43.2570027418409	48	3.94744176234142	48	46.3503724339328	48	43.3357992760771	48	11.7160521491634	48	11.2820761824976	48	42.4162743285554	48	39.7391055890764	48
49	49	47.576397504904	49	43.6911164224745	49	44.9729869315143	49	47.5396597928956	49	47.1940804599106	49	49.4339151728156	49	44.991954242235	49	46.1346908524692	49	48.5491612794774	49	53.5301954034885	49	4.43082665134015	49	48.6822560489292	49	46.3396625675422	49	42.2700691286232	49	46.082935240996	49	47.7988043306744	49	44.2895399491222	49	3.94471718765813	49	47.6396621608269	49	44.5917615303034	49	13.8606459415953	49	13.3390838840541	49	43.6421484013744	49	40.8200932745361	49
50	50	48.7131988717363	50	44.6111087053505	50	46.1880640383714	50	48.9124309010159	50	47.8584416341006	50	50.3688874814324	50	46.001040378979	50	46.8670246438505	50	49.406895193851	50	54.112588975067	50	4.41327801001156	50	49.8102114466299	50	47.5566086729506	50	43.1908761302575	50	47.1122979991825	50	48.7322338037963	50	45.2500211845398	50	3.9516534046515	50	48.8029138399844	50	45.7176153809728	50	16.1546358860496	50	15.6021847569136	50	44.6986156526334	50	41.8546301303971	50
[truncated: 7 more columns]

## Sheet: PKM2
Text	X	A1: GDM 365	X	A2: GDM 365	X	A3: GDM 386	X	A4: GDM 386	X	A7: ref	X	A8: ref	X	B1: GDM 366	X	B2: GDM 366	X	B5: GDM 430	X	B6: GDM 430	X	B7: h20	X	B8: h20	X	D1: GDM 378	X	D2: GDM 378	X	D3: GDM 406	X	D4: GDM 406	X	D5: GDM 435	X	D6: GDM 435	X	E1: GDM 379	X	E2: GDM 379	X	E5: GDM 448	X	E6: GDM 448	X	F5: GDM 452	X	F6: GDM 452	X
1	1	7.85109067640064	1	7.50031195771772	1	7.97365448743265	1	7.56366115158835	1	11.8920555516134	1	11.7021016902291	1	8.11566997904472	1	7.92151574745807	1	8.10140367772623	1	8.26994956711206	1	7.00829496264387	1	6.50858438888286	1	9.50124970451811	1	8.90871066528345	1	8.45776963664682	1	8.45445913527252	1	7.87871021681985	1	8.65693174706392	1	8.32677715847552	1	7.8056335259885	1	8.62012999100843	1	9.22819913463127	1	8.188929850321	1	8.41508149296039	1
2	2	7.94091110123465	2	7.55173548928845	2	8.13916724945123	2	7.69241381098596	2	11.9393416664679	2	12.0069347773134	2	8.27594292833617	2	8.00649159385828	2	8.28955792140601	2	8.45698295473603	2	7.05523128331548	2	6.49247728975988	2	9.60720846855098	2	8.99299260333154	2	8.62054463201556	2	8.45419974797582	2	8.1748983229061	2	8.81180394990401	2	8.46819340863208	2	7.95773246209253	2	8.7136694048756	2	9.50804584102543	2	8.34615547221072	2	8.66553696796538	2
3	3	7.98226086673257	3	7.62563417419885	3	8.12809962930342	3	7.71374750100473	3	11.9790623865044	3	11.9990260505669	3	8.29937183843161	3	8.0459988950668	3	8.3108295833702	3	8.52512872719126	3	7.09134517592815	3	6.57659402474185	3	9.57835078777115	3	9.03293086738153	3	8.64269494758006	3	8.49164691345755	3	8.22721788566296	3	8.80222995457605	3	8.45623068755646	3	7.99700104955558	3	8.8291061581025	3	9.56117032789466	3	8.36749118717435	3	8.76548464920832	3
4	4	7.94763360401788	4	7.59253804717219	4	8.12949072899712	4	7.71505869384868	4	11.8862138648446	4	11.9689851538384	4	8.31861592354907	4	8.06439834890137	4	8.35934591635203	4	8.5421846239251	4	7.06121477942185	4	6.56182658128211	4	9.72152200137266	4	9.00057706293218	4	8.66046437900892	4	8.47718888613106	4	8.2910387585141	4	8.89684197425569	4	8.47535836723985	4	7.99837554978327	4	8.72098614671793	4	9.5939380560654	4	8.41622749069663	4	8.73557060701419	4
5	5	7.73298473661131	5	7.64546451924351	5	8.13082544361552	5	7.73246543283607	5	11.8723740817072	5	11.9710048412515	5	8.35570577388896	5	8.13391283722814	5	8.40785600264583	5	8.60605852291848	5	7.10943025467979	5	6.64260364214711	5	9.67002761889458	5	9.00208640488249	5	8.64558246791397	5	8.51034647802327	5	8.30804259508781	5	8.85174227614402	5	8.54765769616625	5	8.03356685901011	5	8.7693871413071	5	9.64226192434274	5	8.44911032846902	5	8.76836085300677	5
6	6	7.73426742138991	6	7.6983611267692	6	8.1653732712084	6	7.70153292528436	6	11.8744108577371	6	11.9409347466306	6	8.41062490239978	6	8.13525326971037	6	8.3936053339143	6	8.57628728012837	6	7.07928178700137	6	6.59596423818282	6	9.6185811222062	6	9.05439906072803	6	8.66337928483754	6	8.46417820629995	6	8.29387636831985	6	8.82221184631027	6	8.44283100236842	6	8.00108898851673	6	8.75527092728188	6	9.59719695423997	6	8.43481928479823	6	8.76987930335064	6
7	7	7.70971732984133	7	7.67463369432556	7	8.12529327921141	7	7.72724423249673	7	11.8643058696231	7	11.9147094461216	7	8.38566172511499	7	8.17945451454587	7	8.40219902255778	7	8.5689886949743	7	7.13596458787161	7	6.67000021385321	7	9.61042459896326	7	8.97909719391857	7	8.59082156404282	7	8.45698053675756	7	8.31805227578607	7	8.83022742527059	7	8.5064825781724	7	7.99426197313744	7	8.73216181015929	7	9.55787987664115	7	8.44335428852391	7	8.80942204104003	7
8	8	7.76233724268894	8	7.74205283505255	8	8.15703601565936	8	7.70980854714174	8	11.8148685605759	8	11.8806088453571	8	8.36638765305132	8	8.17805184929519	8	8.40077745722717	8	8.61435006174603	8	7.13475858588874	8	6.60518769910997	8	9.66180132809949	8	9.04516044883403	8	8.58937269234103	8	8.48729592137123	8	8.33223266265911	8	8.85972857199091	8	8.52272155731846	8	8.02677306918473	8	8.74630120570546	8	9.61847155720939	8	8.42619510247649	8	8.79223191798129	8
9	9	7.78296876182045	9	7.71032223793029	9	8.110120590123	9	7.68019524142575	9	11.7240199512246	9	11.852573042509	9	8.4049110914144	9	8.12973704587645	9	8.37224762305878	9	8.52362896100294	9	7.16858896377801	9	6.62336638331529	9	9.62972674844479	9	9.06517801417872	9	8.60861118668118	9	8.50606403550694	9	8.31946760293128	9	8.84720718650708	9	8.50794128987917	9	7.97872225558216	9	8.74930676083748	9	9.52828871173568	9	8.42903409424306	9	8.8108536157124	9
10	10	7.7470016288582	10	7.72752108935219	10	8.12667869352128	10	7.71244291025089	10	11.7872375814338	10	11.83645441743	10	8.3514368092007	10	8.14680092820246	10	8.37222394427003	10	8.61724352590849	10	7.21556010344895	10	6.7030095157058	10	9.62973811426339	10	9.03138269972077	10	8.57607842523946	10	8.42677703209925	10	8.31950738329638	10	8.84718256056678	10	8.50793371266677	10	7.99566206105512	10	8.7180270808965	10	9.52827639876553	10	8.47632537113793	10	8.81081383534729	10
11	11	7.67764627966765	11	7.67857954111064	11	8.0797474203494	11	7.69896917182432	11	11.7279763078979	11	11.8726640456607	11	8.44346356525497	11	8.16661558495689	11	8.43791042280084	11	8.65140558443394	11	7.17092747870116	11	6.73717835289331	11	9.6330128125832	11	9.00057516798509	11	8.66050985773914	11	8.46135186580675	11	8.33791216979046	11	8.85012300116736	11	8.528537214966	11	8.049206558062	11	8.75226982826552	11	9.59373150683234	11	8.49492085354772	11	8.81373243720588	11
12	12	7.78291808921252	12	7.77906839173727	12	8.15980816043953	12	7.7446702153177	12	11.7398203333828	12	11.8364828319765	12	8.49404373518503	12	8.14674788771565	12	8.41934189243123	12	8.55481108433425	12	7.16848240922863	12	6.71890982235256	12	9.62974474432424	12	8.99751824319966	12	8.64122635030775	12	8.52191935245506	12	8.35067719365755	12	8.83159623465887	12	8.52562366216738	12	8.06339949846128	12	8.74928024059407	12	9.49702229191641	12	8.52353329869638	12	8.84207362510572	12
13	13	7.7456153773024	13	7.77774203456328	13	8.14185803938259	13	7.67888378829127	13	11.7536367561629	13	11.7381468303614	13	8.51040785435062	13	8.19643310962414	13	8.37078450225372	13	8.6313669680406	13	7.21424472766525	13	6.78151830441682	13	9.62810302012011	13	8.962165948372	13	8.62347474809625	13	8.47287577455046	13	8.38048926227169	13	8.78346123979759	13	8.54190097487731	13	8.06205987360254	13	8.73212014257139	13	9.57319366218472	13	8.5378289151508	13	8.79350881042509	13
14	14	7.76756625656737	14	7.7301140484974	14	8.07970288909273	14	7.71505727263837	14	11.7437991161191	14	11.7601979882563	14	8.5325734522727	14	8.23473893292685	14	8.43790094806538	14	8.62013516751599	14	7.23362796182959	14	6.73714992868693	14	9.61529126737554	14	9.00058748514119	14	8.61158990360304	14	8.50897946602586	14	8.35354264088171	14	8.80347035122726	14	8.59937507464575	14	8.11694144187804	14	8.7679050367245	14	9.51570421788421	14	8.57370896375343	14	8.82934111640556	14
15	15	7.76095785080783	15	7.74072280165835	15	8.08940086190559	15	7.70850387006756	15	11.7180095155348	15	11.7502076204083	15	8.54312604397139	15	8.24475681258734	15	8.415064452919	15	8.58160151075886	15	7.24312566636407	15	6.73138293004448	15	9.58944706540982	15	8.95913688109843	15	8.62059007212594	15	8.4700725465297	15	8.33089800848477	15	8.81147734911072	15	8.59206598950966	15	8.11005528540703	15	8.68227596862321	15	9.52315183771681	15	8.53496291747708	15	8.82177426745453	15
16	16	7.71228769241024	16	7.711637836021	16	8.06178585822525	16	7.63311225923772	16	11.6785758022321	16	11.6939876296324	16	8.51333279168277	16	8.19927027167553	16	8.40505591787253	16	8.6186796278663	16	7.21667035951823	16	6.78381863865789	16	9.59602574478347	16	8.94835480552817	16	8.6101964442429	16	8.44410508729074	16	8.36779337986848	16	8.80189555325622	16	8.50937113072096	16	8.06480020666631	16	8.68819910451472	16	9.4673077614003	16	8.54078969778445	16	8.82778655176108	16
17	17	7.72893281873756	17	7.7790792839801	17	8.04380766864814	17	7.69633375668734	17	11.6923775122399	17	11.6759179126029	17	8.52970020243887	17	8.24897963742372	17	8.43507029107164	17	8.60155964339093	17	7.26241190202458	17	6.84635427274764	17	9.59437431683853	17	8.98062768960731	17	8.64128886231005	17	8.49025607613631	17	8.36637149484216	17	8.78478800505455	17	8.5787560226715	17	8.11418671172744	17	8.68671519780283	17	9.46564505536578	17	8.57083878286449	17	8.82623725118859	17
18	18	7.75220777345749	18	7.767162568877	18	8.09905694958671	18	7.70155188119959	18	11.6845209247585	18	11.6677904339802	18	8.49980490117108	18	8.23755644859248	18	8.44079134589012	18	8.56053965355454	18	7.26733252230526	18	6.83502913254238	18	9.54776656190142	18	8.96978554193463	18	8.64715207360849	18	8.52777245849522	18	8.3720173898594	18	8.80622063622578	18	8.62003184569494	18	8.20444709926334	18	8.7082602575219	18	9.487623234073	18	8.62394339880179	18	8.83219687465546	18
19	19	7.75087749980859	19	7.76584017674123	19	8.11424183765452	19	7.73247490918234	19	11.6192381297801	19	11.6658674392039	19	8.5519078374654	19	8.20207524826632	19	8.48650588609375	19	8.57466717828626	19	7.26605009373122	19	6.77009698332328	19	9.54621915496294	19	8.9006695995367	19	8.62945372657362	19	8.4628804072244	19	8.38628878618491	19	8.75806385515694	19	8.56544290283344	19	8.11840290129879	19	8.69115421709478	19	9.45481126654058	19	8.55945290436033	19	8.84636255437027	19
20	20	7.76887971480522	20	7.74864818935012	20	8.09770656105948	20	7.6679618390902	20	11.6983409825794	20	11.665841853069	20	8.55189930875376	20	8.2020923056896	20	8.48647935232421	20	8.63710019037358	20	7.26591173907578	20	6.81787103537571	20	9.52850312562347	20	8.90065443738268	20	8.61315156809665	20	8.44701131777167	20	8.40192475751955	20	8.72696153908575	20	8.60087780441627	20	8.15229979188306	20	8.67552961737565	20	9.40805781698072	20	8.52790235711089	20	8.87769609329028	20
21	21	7.73156368302305	21	7.74732395799012	21	8.11287867531204	21	7.73118469360458	21	11.6489134303638	21	11.6477935166323	21	8.56827804538675	21	8.2177232555111	21	8.46937696674285	21	8.55758675389172	21	7.26470841030154	21	6.84854818340488	21	9.56227822751997	21	8.89913770265807	21	8.62800298784343	21	8.44560769788996	21	8.35366486496916	21	8.78757553501663	21	8.56399925485223	21	8.11704471649457	21	8.61145915225367	21	9.37528105855274	21	8.52650867410364	21	8.8605167859689	21
22	22	7.76622624637348	22	7.7803648857458	22	8.17777764520455	22	7.71372192356667	22	11.6943693965782	22	11.6618794190538	22	8.5489924769017	22	8.21629821423617	22	8.49932961800091	22	8.63417576608087	22	7.24771426447976	22	6.86327637096159	22	9.5076206457212	22	8.86380905767547	22	8.6428427283333	22	8.39652915787318	22	8.35225271796543	22	8.78603091047107	22	8.50942228559708	22	8.14956762564887	22	8.59431096058229	22	9.46705009239465	22	8.52504062712683	22	8.89030633619362	22
23	23	7.76621440496697	23	7.78035825455816	23	8.1446406532284	23	7.71373613325448	23	11.7418051237427	23	11.7100625757971	23	8.56678111141651	23	8.28446492860495	23	8.54646978365892	23	8.58731505761649	23	7.26335155225993	23	6.84727578882971	23	9.45450862193232	23	8.8469213173679	23	8.6102741238696	23	8.39656515574897	23	8.36786063905745	23	8.77047224963012	23	8.5980073740383	23	8.14957046758643	23	8.6569434752048	23	9.4202869571199	23	8.5408010655347	23	8.89028454800564	23
24	24	7.71750523393575	24	7.75126482483333	24	8.11702832665244	24	7.65446988851905	24	11.7181252963693	24	11.7340822557262	24	8.55478821094648	24	8.27306583262229	24	8.5523111994334	24	8.60878004705021	24	7.29962590281903	24	6.9156782167865	24	9.54944531322803	24	8.8698255883582	24	8.59978867536955	24	8.35462046503462	24	8.37359761523759	24	8.7608569888786	24	8.58608311377134	24	8.18897446740897	24	8.58453983985503	24	9.4111118512759	24	8.53088642438282	24	8.86494361006032	24
25	25	7.67889375213968	25	7.73146094013215	25	8.08114475069489	25	7.65187668894266	25	11.7774239350515	25	11.730076318581	25	8.55191352327315	25	8.25324183228106	25	8.51795693170743	25	8.62143579000014	25	7.31277700952154	25	6.89732546062139	25	9.52851165433511	25	8.86680966670286	25	8.62945562184288	25	8.46290315045544	25	8.35507749213169	25	8.80441361236597	25	8.60089391420492	25	8.1861919442942	25	8.59725499723976	25	9.39229770551002	25	8.55950786716866	25	8.81486033648677	25
26	26	7.73551215019934	26	7.7512577151562	26	8.13363179264999	26	7.67060269389041	26	11.9079878022663	26	11.910841152689	26	8.53693438973049	26	8.2901233699994	26	8.53661303232409	26	8.57747756056975	26	7.3465744187765	26	6.85173330667527	26	9.49634834848608	26	8.85291782817936	26	8.64875159984799	26	8.43404883000575	26	8.35798192038302	26	8.79186655666119	26	8.58613240753279	26	8.12120502497874	26	8.55323071767591	26	9.34873249206932	26	8.56244201536922	26	8.86491611930874	26
27	27	7.7521878697465	27	7.78436837922958	27	8.08252928710133	27	7.63707807453784	27	12.1749369899312	27	12.0694094098692	27	8.53548941158364	27	8.271704582076	27	8.48804180797771	27	8.59163872807398	27	7.29811029406163	27	6.88237010912517	27	9.4947800398665	27	8.78379104953486	27	8.58207072986376	27	8.44853294166834	27	8.35657969249951	27	8.75927346878181	27	8.53150013922437	27	8.13680102018855	27	8.53612253915218	27	9.33150800304789	27	8.54521474389024	27	8.91043172797537	27
28	28	7.75483080556224	28	7.7353702055377	28	8.06866977979532	28	7.68808518082583	28	12.4797233167198	28	12.4270809501434	28	8.55623102883755	28	8.32567238661368	28	8.56950752793105	28	8.65699703066978	28	7.33181696921983	28	6.88454600290116	28	9.4802546967682	28	8.85443505996549	28	8.63388475341475	28	8.48309603558075	28	8.43747448424312	28	8.8242962787626	28	8.62302216324735	28	8.19039583057848	28	8.58592988319766	28	9.39692458855372	28	8.61115456779257	28	8.92908514609891	28
29	29	7.77019030243644	29	7.76715261702151	29	8.08251412236915	29	7.71773881110878	29	13.0450011774505	29	12.8404412616785	29	8.53548277701331	29	8.3058015345884	29	8.55084749409959	29	8.70079636590174	29	7.37611198962427	29	6.8819530789902	29	9.60092463496913	29	8.85136983511059	29	8.66356410501099	29	8.48019216348271	29	8.49704302432268	29	8.91439446205333	29	8.63777742573358	29	8.18756685675476	29	8.5987045454744	29	9.33134403438119	29	8.54520526593263	29	8.91037012125089	29
30	30	7.78682459790695	30	7.81738155025068	30	8.16400876532615	30	7.70027523221385	30	13.691283883836	30	13.4646456913307	30	8.60534590167947	30	8.33841997066984	30	8.67510223415916	30	8.74607722476833	30	7.39026509291756	30	6.88049120530173	30	9.6523438091324	30	8.86674522754827	30	8.67832703479261	30	8.57391096585444	30	8.52678699115569	30	8.9128647095431	30	8.70712470345253	30	8.22001397174299	30	8.58149962394219	30	9.37646178326921	30	8.62252177928193	30	8.92443532833074	30
31	31	7.86410034424154	31	7.90868939438022	31	8.20268685694209	31	7.73775822227205	31	14.8085336305973	31	14.4862921374138	31	8.68252481597369	31	8.46340207992499	31	8.79097195559132	31	8.93938528280905	31	7.37905111524466	31	6.93257552540935	31	9.72969753476948	31	8.99118410194891	31	8.76568892769319	31	8.62724296624836	31	8.67309986607198	31	9.15190135561546	31	8.73068982808837	31	8.25938922935107	31	8.61857000198626	31	9.35146487879841	31	8.67560237565953	31	9.07165604818185	31
32	32	7.96803176795446	32	7.93896666313874	32	8.2647458655966	32	7.86276625342043	32	16.2722144673826	32	15.7639428778629	32	8.80288155175876	32	8.54421008038327	32	9.11635078286899	32	9.20003261842904	32	7.43737229475736	32	6.96030451118876	32	9.86626858850409	32	9.00337921489779	32	8.87526187066119	32	8.71790123600574	32	8.9652664517448	32	9.34897398333694	32	8.81469298253596	32	8.30585935012984	32	8.66101074323008	32	9.36213697086974	32	8.74994715849072	32	9.08263200086534	32
33	33	8.02328581172052	33	8.07783220264062	33	8.43191308299504	33	7.92858396435415	33	18.094541612307	33	17.5499858458652	33	8.96486301248524	33	8.7330581512892	33	9.40074215018841	33	9.37316703043946	33	7.43785271961417	33	6.97673517604638	33	10.1156628439582	33	9.22468284545553	33	8.97436533296252	33	8.92554175815589	33	9.2320882851571	33	9.70765838040054	33	8.92232628817794	33	8.42569353743923	33	8.69358048406292	33	9.41023593905313	33	8.90898189817808	33	9.14676741977827	33
34	34	8.32917730046856	34	8.2840915199199	34	8.63075274121849	34	8.12203638322481	34	20.2621665193617	34	19.6225287748161	34	9.25013833346195	34	8.85210922090012	34	9.9348542749006	34	9.87261995310753	34	7.43680048739851	34	6.99177877888099	34	10.5402736173843	34	9.56269775140364	34	9.36542790989112	34	9.17900079998466	34	9.95015430009047	34	10.4218292402221	34	9.17006251389326	34	8.61163529338676	34	8.80272635149237	34	9.51881777209671	34	9.17669726459362	34	9.49164553405195	34
35	35	8.56444647300274	35	8.56055634404604	35	8.91396076464212	35	8.41369852425115	35	22.8608969891091	35	22.0844716212842	35	9.60836821983536	35	9.19430319708247	35	10.6750997942186	35	10.4831229257298	35	7.42117379074487	35	6.92821869728766	35	11.1083680029059	35	9.95308787775942	35	9.72536695329508	35	9.49745071648246	35	10.8261843249297	35	11.386474772641	35	9.47246969826383	35	8.7989834191755	35	8.86630265542027	35	9.59780428689958	35	9.43021207028431	35	9.83820913658514	35
36	36	9.01726912904127	36	9.04492661265173	36	9.53047711175803	36	8.81973450800631	36	25.6231064416379	36	24.631710706129	36	10.2538415663341	36	9.74261961875604	36	11.8104113071412	36	11.5175223399855	36	7.43797948768582	36	7.00928896594417	36	11.9972190621691	36	10.6328556017047	36	10.3152521628943	36	10.0872612093022	36	12.2510246788012	36	12.8816553293234	36	10.024565475391	36	9.224909387327	36	9.19732683054365	36	9.77154896154559	36	10.1267922239068	36	10.4845260919386	36
37	37	9.75183556896266	37	9.81542964881678	37	10.3559072705939	37	9.57464270749838	37	28.3677343381675	37	27.4515032536868	37	11.2132858143168	37	10.6080242243501	37	13.3776035735239	37	12.9657324962757	37	7.49664399911752	37	7.06949778961943	37	13.3911616637215	37	11.5418618637238	37	11.2892822282881	37	11.0667797463725	37	14.213877006212	37	15.0358016181274	37	10.728978506922	37	9.96624396584206	37	9.59998969934052	37	10.1876172389866	37	10.9581159199706	37	11.3902577642415	37
38	38	10.8492871210027	38	10.9672500906674	38	11.4827997888448	38	10.5420655377161	38	31.2635850167543	38	30.1350513059068	38	12.6933969219975	38	11.7830953687123	38	15.4829351073077	38	14.9801129477885	38	7.47920668332248	38	6.98866455067316	38	15.2491196790818	38	12.9786022526633	38	12.6088503781381	38	12.2714274378476	38	16.8521884430818	38	17.7688366995686	38	11.9149255151064	38	10.8625200066592	38	10.2870814745362	38	10.7310899661437	38	12.470283851964	38	12.8168153637599	38
39	39	12.3626790014858	39	12.4648542205229	39	13.1256997695775	39	11.9953638873417	39	34.0384545451191	39	32.9045360629509	39	14.6395473797335	39	13.5397906663759	39	18.0155371240771	39	17.2784774037225	39	7.52573952206082	39	7.05253288153839	39	17.693914857404	39	14.9587790337995	39	14.5665459793629	39	14.1132001045857	39	19.6339221174925	39	20.7537795113075	39	13.5812304803114	39	12.3195815949929	39	11.4455087635105	39	11.5877326704638	39	14.4257549227267	39	14.8730991365795	39
40	40	14.2364822170467	40	14.3584033398011	40	15.2000184510442	40	13.9330095984521	40	36.4817469235189	40	35.5303810825014	40	17.1392271681485	40	15.8763611051868	40	21.0359817577403	40	20.1713223791784	40	7.55651040862389	40	7.08461129288397	40	20.5286531598492	40	17.3282628107317	40	17.0954717980006	40	16.542809624388	40	22.7598602581517	40	23.9258127382362	40	15.8505274733298	40	14.2851343873003	40	12.9796207331027	40	13.0677327848972	40	17.0592584294873	40	17.5571993598507	40
41	41	16.5221677577409	41	16.6280441066453	41	17.7693636809882	41	16.2556198382966	41	38.9192437003375	41	37.941533966286	41	20.0643704983507	41	18.7047046654136	41	24.13157508364	41	23.2955187842155	41	7.63305432737777	41	7.13143818872284	41	23.5015960119813	41	20.0332976792414	41	19.8499166410026	41	19.3509438069951	41	25.803820464208	41	26.9697805318193	41	18.6314755474285	41	16.8415590075525	41	15.232107998744	41	15.0598825217763	41	19.957752468702	41	20.5208512854217	41
42	42	18.9730525896836	42	19.0556246218947	42	20.4745628525097	42	18.8070604748419	42	40.9837231265989	42	40.0862922681382	42	23.2073265946572	42	21.7921125765099	42	27.3100560272117	42	26.4084057859043	42	7.72668175599932	42	7.24345902240409	42	26.3900996595158	42	22.8601931869024	42	22.9178302601413	42	22.4643452587542	42	28.9147742157849	42	29.9562825797066	42	21.7173968682053	42	19.8587093969092	42	17.9729070786504	42	17.7251359630858	42	23.0488986342264	42	23.6294432165534	42
43	43	21.5579110403499	43	21.5417864958154	43	23.2847469665009	43	21.5902492676915	43	43.0110409896103	43	42.0976581799384	43	26.2305070453191	43	24.9869560741644	43	30.4892511199226	43	29.5226072441295	43	7.8476984279547	43	7.38371475380152	43	29.4059005901096	43	25.8607064906184	43	26.2017684869409	43	25.6766985442729	43	31.7756491517836	43	32.8489858501284	43	25.163980890308	43	23.0344656628025	43	21.001352528768	43	20.8638899331596	43	26.3322308833166	43	26.8349707404341	43
44	44	24.0909988097825	44	24.1163344242063	44	26.1636591386628	44	24.3753906550364	44	44.6647332094305	44	43.793791834919	44	29.5062972432886	44	28.1670689145339	44	33.5458135991254	44	32.5149777796289	44	8.12711842220171	44	7.57311305000928	44	32.0532707656635	44	28.7625686795583	44	29.3579470854537	44	28.8441352879289	44	34.5153403036192	44	35.4348404996384	44	28.4714262327515	44	26.2804255831646	44	24.0003890500619	44	24.4722845421576	44	29.381695550018	44	29.8708050760737	44
45	45	26.6190584869874	45	26.4628047539242	45	28.8243124498859	45	26.9473783589556	45	46.1197041976578	45	45.3839113741907	45	32.262190490821	45	31.1916872009422	45	36.3680364531981	45	35.3834524198699	45	8.52062756264165	45	7.89401545599846	45	34.5934960363731	45	31.4595363812319	45	32.2360021420863	45	31.8681284929331	45	36.9760818817727	45	37.8371068349995	45	31.7231991436122	45	29.5405313511023	45	27.0280603251356	45	27.8913198050037	45	32.2574293177568	45	32.7342295015862	45
46	46	28.9179311344076	46	28.727577301681	46	31.1887096617379	46	29.4575325120584	46	47.4403900281756	46	46.774246441582	46	34.9130375509698	46	33.876970133341	46	38.8574099039197	46	38.0465323145492	46	9.20812010548194	46	8.43422731297901	46	36.815631391859	46	33.9210878885706	46	35.0983010193668	46	34.8447652204412	46	39.3245892799713	46	40.0648617712553	46	34.7290713289221	46	32.5489540109995	46	29.8857376008617	46	31.5773430472111	46	35.101536549004	46	35.4401709498191	46
47	47	30.9978630374	47	30.8698358821563	47	33.4203275974982	47	31.628102994856	47	48.6111493081621	47	47.9313278078481	47	37.4215736632121	47	36.443670977941	47	41.2255370199787	47	40.3383700379572	47	10.1518152085524	47	9.20229090845268	47	38.8445074065407	47	36.2313699980339	47	37.5060068530548	47	37.4587474885262	47	41.162360109549	47	41.8317697514714	47	37.4874218376023	47	35.3713747791108	47	32.6969994031911	47	34.9530449774312	47	37.6329070688153	47	37.9451945211988	47
48	48	32.9432769008529	48	32.71029012793	48	35.5569619157092	48	33.771427804959	48	49.4551496950294	48	48.9670167307152	48	39.4698381241549	48	38.8088404579395	48	43.2279852355454	48	42.5015408665217	48	11.5418865147969	48	10.4088369169835	48	40.5570490515638	48	38.3077068969267	48	39.7348674996175	48	39.6594731407005	48	42.9181250393204	48	43.5161259401449	48	39.8237213444397	48	37.9771625541456	48	35.2608949429942	48	38.3142147802215	48	39.8011295840741	48	40.2137999249612	48
49	49	34.7183639648467	49	34.5269686014302	49	37.3255671597369	49	35.5075084829764	49	50.2142143950024	49	49.8349253117854	49	41.3730536597665	49	40.7633351815335	49	44.9210684459016	49	44.4033980489883	49	13.3655109646318	49	12.1664266003539	49	42.1446823722887	49	39.9256646357832	49	41.7528359322251	49	41.7986759753602	49	44.2884318429828	49	44.8334325114136	49	41.9987514694308	49	40.2422503975621	49	37.6981223129229	49	41.2712821628584	49	41.8296558472662	49	42.1711969846756	49
50	50	36.1402171673997	50	36.1090096696898	50	38.8832181231125	50	37.1193040375646	50	51.0038483086104	50	50.557379263146	50	42.8525872410189	50	42.5174841200955	50	46.4738520108378	50	45.8687315738429	50	15.420710203859	50	14.4629016041513	50	43.4353699991279	50	41.5479423586394	50	43.5126944847008	50	43.6705112482839	50	45.5037867100328	50	45.9495880531392	50	43.9298870580247	50	42.1893956676946	50	39.8574603574184	50	43.825839303078	50	43.4350285604221	50	43.9582871708203	50
51	51	37.6045969830065	51	37.4220859084318	51	40.3816490674083	51	38.5441951090711	51	51.7230769619317	51	51.2080314683637	51	44.3934056461486	51	43.9893200559858	51	47.7520799250434	51	47.3267114946042	51	17.4159902813832	51	17.2250423383196	51	44.5744862285172	51	42.8053543992609	51	44.9704707553907	51	45.2484833109627	51	46.6336437123497	51	47.0584088317523	51	45.691738585592	51	43.9918736932662	51	41.9301056560178	51	46.3260992712598	51	45.0010271313481	51	45.4865103841258	51
52	52	38.7729447030527	52	38.6235250678932	52	41.3712246934663	52	39.7327854320599	52	52.2169421494624	52	51.7753731659723	52	45.5468927184328	52	45.3118504252618	52	48.7774727335163	52	48.5334650346874	52	19.3830875695679	52	20.2775650301679	52	45.5415908414828	52	43.9660156089199	52	46.250779459346	52	46.5891287111136	52	47.5287555601898	52	47.9487757133295	52	47.03212366437	52	45.4250974550214	52	43.4414673209477	52	48.2177227131765	52	46.268342400802	52	46.8109694065286	52
53	53	39.6612550525545	53	39.7822251711843	53	42.422098733271	53	40.7223456694998	53	52.6511782674659	53	52.2812620226668	53	46.4635483546923	53	46.3580276055965	53	49.7891038540895	53	49.3823222956392	53	21.4885045675452	53	23.3907285794313	53	46.2386240446926	53	44.8010778475501	53	47.1707638227774	53	47.6753926526491	53	48.3000509078916	53	48.5298342020241	53	48.1384223576303	53	46.617962394555	53	44.9508718697127	53	50.0326903045525	53	47.2674883312767	53	47.7904986108813	53
54	54	40.651217121132	54	40.4869409745203	54	43.2837434136906	54	41.5278256519842	54	53.0451049490807	54	52.5532968579826	54	47.265500737455	54	47.2092374184522	54	50.6354736484022	54	50.2232413794142	54	23.543593130599	54	26.5324126847303	54	46.9810510269894	54	45.7641922270625	54	48.2299237426706	54	48.6427060137658	54	48.9541665173695	54	49.1496145075438	54	49.2898460792779	54	47.6844051009705	54	46.0771434260325	54	51.543470230542	54	48.1801163104704	54	48.7778851523501	54
55	55	41.4970520858095	55	41.3294266160212	55	43.9794050444075	55	42.381903062033	55	53.3281246540676	55	53.0343780114322	55	48.0853869820288	55	48.1116619102788	55	51.2462528849545	55	50.9080774514151	55	25.6773092362678	55	29.6102434419478	55	47.3341751384895	55	46.456838328985	55	49.0119053592667	55	49.4831357853213	55	49.6241108081796	55	49.6452612340381	55	50.0515724458588	55	48.6834858251727	55	47.234962344595	55	52.8049323048	55	48.9353564453049	55	49.6870538079457	55
56	56	42.1414183217334	56	42.0645899973232	56	44.6193355600498	56	43.0527277373967	56	53.6947605219463	56	53.2792847720272	56	48.6308015048655	56	48.6653922589696	56	51.8780293978888	56	51.5512218370299	56	27.7027564575797	56	32.5279448708848	56	47.8224227088783	56	46.990193580354	56	49.6381491694288	56	50.1393966445616	56	49.9875863018843	56	50.2708824549338	56	50.6810695045049	56	49.3862061001627	56	48.0081641398098	56	53.9766918490996	56	49.5394229717498	56	50.3666060356411	56
57	57	42.7101428067235	57	42.5230230146562	57	45.1136854011323	57	43.4039538444311	57	53.9196665683809	57	53.6521417548617	57	49.1273163566003	57	49.2434738043126	57	52.3046994275921	57	52.3030832843847	57	29.7303143650748	57	35.2296646330152	57	48.2615643741798	57	47.579969254613	57	50.0954126942018	57	50.808143229974	57	50.364071842977	57	50.5060344693209	57	51.4066056122059	57	49.9784357935956	57	48.9173163774811	57	54.8545485074351	57	50.1396403878928	57	51.043637299126	57
58	58	43.2354260671448	58	43.0242839374494	58	45.5289694920625	58	43.8885771071731	58	54.1372683278498	58	54.034681939082	58	49.6274720733227	58	49.7715215670221	58	52.6627207777412	58	52.5489996888837	58	31.5871246623061	58	37.8325593594199	58	48.6164215843327	58	47.9521813538883	58	50.6486636345331	58	51.2346689439464	58	50.720728202347	58	50.9073254481938	58	51.7609276371436	58	50.4692341622453	58	49.4950047915011	58	55.7391822838875	58	50.5157943505966	58	51.3237351672445	58
59	59	43.757357548897	59	43.5057080174112	59	45.9099764776882	59	44.2429002543008	59	54.341857064577	59	54.0498707925761	59	49.8231902162115	59	50.1459903295706	59	52.9915395454062	59	52.9848534158905	59	33.1716254795627	59	40.0330013699989	59	48.8283904730948	59	48.1546197585478	59	50.9580308092965	59	51.7580984524478	59	50.9384464798474	59	51.030834909303	59	52.2038277785804	59	50.8924058602673	59	50.0424558226071	59	56.408811618156	59	51.0036352945066	59	51.8566268953383	59
60	60	44.0377155517601	60	43.9109812910609	60	46.0343593594687	60	44.5735539060801	60	54.5688082060735	60	54.2327271323055	60	50.1354220965641	60	50.4095409121839	60	53.3585439830184	60	53.3491288745807	60	34.8287801671753	60	41.9231762339639	60	49.1736060148945	60	48.5518220915649	60	51.258667663341	60	52.0186144163716	60	51.2569423816901	60	51.3320243640407	60	52.6021653399516	60	51.3237771385666	60	50.5344475118815	60	56.9596807669272	60	51.2779832341755	60	52.1297339301731	60
[truncated: 7 more columns]

[truncated: 4 more sheets: LDHA, NFKB1, DVL2, CTNNB1]
