# Supplementary material for: Identification of a novel association for the WWOX/HIF1A axis with gestational diabetes mellitus (GDM)
Source: PeerJ. 2021 Jan 14;9:e10604. doi: 10.7717/peerj.10604 (PMC7811782; doi:10.7717/peerj.10604)
Supplement: Supplemental Information 4 — Quantitative RT-PCR (RT-qPCR) raw data results for all the studied genes (WWOX, HIF1A, NFKB1, SLC2A1, SLC2A4, HK2, PKM2, PFK, LDHA, DVL2, and CTNNB1) and the Ribosomal Protein Lateral Stalk Subunit P0 (RPLPO), 40S ribosomal protein S17 (RPS17), and H3 Histone Family Member 3A (H3F3A) used as the housekeeping genes for internal normalization. Results of reactions performed in duplicate on a LightCycler 480 II (Roche Diagnostics GmbH, Germany). The Universal Human Reference RNA (Agilent, USA) was used as a calibrator. [file peerj-09-10604-s004.xls]

## Sheet: RPS17
Text	X	A3: GDM 495	X	A4: GDM 495	X	A7: GDM 514	X	A8: GDM 514	X	A11: GDM 543	X	A12: GDM 543	X	A1: GDM 564	X	A2: GDM 564	X	G11: ref	X	G12: ref	X	H11: h20	X	H12: h20
1	1	5.82224636284047	1	5.71309287600908	1	6.77924599237793	1	6.88331529867416	1	8.70191880430323	1	7.94948923989979	1	3.11317566960093	1	2.68940259898471	1	10.2787386422231	1	9.66844205734498	1	6.12867121900035	1	6.37311921888648
2	2	5.57206616612436	2	5.48390608006329	2	6.63886377409313	2	6.72653074024323	2	8.56006895135232	2	7.83219478406887	2	3.13841436602803	2	2.67586141708879	2	10.255420207326	2	9.61772737584856	2	6.05303606934634	2	6.32738247729518
3	3	5.32792947215218	3	5.23908395568854	3	6.56074009649922	3	6.61902732479407	3	8.3900035420729	3	7.77248036532987	3	3.19167117773702	3	2.66696713603658	3	10.2520302647172	3	9.48447645275237	3	6.03232705150439	3	6.22945796115381
4	4	5.10398921334098	4	5.02125879856929	4	6.43268971334993	4	6.53117780702068	4	8.17667293715019	4	7.68636700162505	4	3.25386638336607	4	2.68150437723499	4	10.1894633308131	4	9.39122294880333	4	6.01005637416873	4	6.2227303236983
5	5	4.8850161590235	5	4.84359552337765	5	6.34147044557854	5	6.44553665168621	5	8.09706530827616	5	7.6604238142266	5	3.34255883820166	5	2.69092199388825	5	10.1401996076923	5	9.30603583146743	5	5.99303022713612	5	6.1538723746396
6	6	4.70476541179477	6	4.604557041307	6	6.26719200181303	6	6.41244263967086	6	7.95877146940669	6	7.6135314831541	6	3.4379780055451	6	2.72190263985969	6	10.1276976786652	6	9.28401556874898	6	6.01115637960108	6	6.12194219626791
7	7	4.58182601803844	7	4.54163788058234	7	6.2266206715319	7	6.35706209056831	7	7.86606142967045	7	7.60657127867354	7	3.53940227976096	7	2.79642678830695	7	10.1214927594257	7	9.14319210603988	7	5.97992900675656	7	6.12299825998193
8	8	4.46471601996102	8	4.42764314686758	8	6.2117483224038	8	6.32075507063552	8	7.79426735759542	8	7.64658761506956	8	3.67023823954303	8	2.86046677342054	8	10.1198647836743	8	9.11658338079513	8	6.02733071265358	8	6.12198880578013
9	9	4.36063727315934	9	4.31936596511701	9	6.21891771669	9	6.33505683322305	9	7.7404607170375	9	7.68840568145845	9	3.85094978832569	9	3.05559140522472	9	10.107639524394	9	9.11868050818154	9	6.05039525729905	9	6.12900943514456
10	10	4.21116141899756	10	4.20233447180228	10	6.23792631740667	10	6.37556231268809	10	7.71539649227418	10	7.72774896446053	10	3.99728539734477	10	3.29227776234985	10	10.1239317563373	10	9.10938365306855	10	6.0715202869024	10	6.10852141181465
11	11	4.16082839073347	11	4.11788082988168	11	6.35729746257098	11	6.46137735081772	11	7.67736704972216	11	7.77033439578679	11	4.19040865709488	11	3.76985035834163	11	10.2052114121156	11	9.17797645376173	11	6.12901908863669	11	6.10947642832542
12	12	4.03422011087127	12	4.00876212247692	12	6.42966286388236	12	6.52771429534715	12	7.6958235268982	12	7.83126799380155	12	4.37760958733403	12	4.36289376322521	12	10.2701369470734	12	9.2306354847369	12	6.20566974191031	12	6.13091993003703
13	13	3.99506391317166	13	3.9777631084222	13	6.61113009871373	13	6.66952573897769	13	7.83817832640099	13	7.92290069772013	13	4.52241598452706	13	4.71234355733017	13	10.4492496264121	13	9.36710398347775	13	6.21271047365284	13	6.17194234395829
14	14	3.87157928029448	14	3.87876256265234	14	6.87688801015001	14	6.81901987474552	14	7.9022582700667	14	7.94896024698346	14	4.62230636340222	14	4.84522541897303	14	10.8572594016976	14	9.73791513254157	14	6.29435732150519	14	6.20681792742157
15	15	3.8970365787461	15	4.01723296089857	15	7.16950462097355	15	7.00265923665899	15	8.05154767832211	15	8.02295165160117	15	4.72275441060761	15	4.91158147472159	15	11.521905438711	15	10.3355888938152	15	6.33265687037705	15	6.18711814930499
16	16	3.92644631628282	16	4.24494815678307	16	7.49833656554611	16	7.27278708001556	16	8.24939052414041	16	8.13181403824236	16	4.81910086488316	16	4.9886846207518	16	12.8637825330986	16	11.4463554220637	16	6.45451916249217	16	6.23873986430696
17	17	4.16683595808905	17	4.82748528899319	17	7.92350704284404	17	7.57714564995713	17	8.48528884612785	17	8.23935002201156	17	4.88741598451037	17	5.06190818561778	17	15.057180191691	17	13.3536463988636	17	6.49410252189605	17	6.27199568523125
18	18	4.65242465924259	18	6.01771719016146	18	8.30119543263969	18	7.91170843284405	18	8.82545295414298	18	8.41583216881208	18	4.98117510605688	18	5.12870258303293	18	18.6501248667134	18	16.3928729027929	18	6.49650438870597	18	6.29210817868021
19	19	5.59379857326836	19	7.17086829618661	19	8.77216486899753	19	8.37547314370179	19	9.23833095039026	19	8.72500635603107	19	5.19507179734244	19	5.31040606030049	19	23.5192765405168	19	20.6267489453617	19	6.5031505766369	19	6.32416395247685
20	20	7.01890152092204	20	8.06072838353114	20	9.44407558645173	20	9.05737563813225	20	9.87753785190746	20	9.23924741399222	20	5.51946429600634	20	5.62781134529247	20	28.9909225111503	20	25.5789832886807	20	6.53982107549469	20	6.41366384143295
21	21	8.25891411095335	21	8.57611957349275	21	10.563121762192	21	10.1301636612206	21	10.8724267859208	21	10.1626764264023	21	6.12701202893366	21	6.15513854905665	21	34.0947602924548	21	30.2266003792746	21	6.59936603746916	21	6.42557604271069
22	22	8.95951713365872	22	8.91617307248414	22	12.3201769733811	22	11.8858347021161	22	12.3582089384456	22	11.5278783822369	22	7.11994786248557	22	7.088209449755	22	38.2402534319671	22	33.9474909361639	22	6.59662552101534	22	6.43147252823108
23	23	9.48686853104244	23	9.38676234892838	23	15.0183797568303	23	14.5122593900858	23	14.6783148024514	23	13.7058723008786	23	8.7992389469353	23	8.66948804101384	23	41.2302393875394	23	36.8584838967492	23	6.63148978741911	23	6.51977631008093
24	24	10.1796679015246	24	10.1183690999148	24	18.4883225226349	24	18.0624808635317	24	17.7141609838453	24	16.6087068707661	24	11.2779108337368	24	11.021984730643	24	43.3288510609076	24	38.850997833575	24	6.59070086357565	24	6.5360999095591
25	25	11.2916989201193	25	11.3289047206895	25	22.5251447702617	25	22.061418528408	25	21.5970411243641	25	20.1980752355406	25	14.7164590498085	25	14.35184340164	25	44.8456639146577	25	40.2982551826216	25	6.65479639842293	25	6.62082422911503
26	26	12.8376441538687	26	13.0970745408956	26	26.4824521314007	26	26.1427038250091	26	25.7992454597451	26	24.0317724084341	26	18.6128123583169	26	18.4825400337837	26	46.0663578451164	26	41.4323938607071	26	6.63094879478537	26	6.60437692119438
27	27	15.0920920290834	27	15.5410490083145	27	30.2075088056871	27	29.9379687070978	27	29.9014347585461	27	27.6406855323955	27	22.4055332000307	27	22.6890946142654	27	46.8702539384267	27	42.121410422244	27	6.62888972592969	27	6.65335238863648
28	28	17.9448768867775	28	18.622771744513	28	33.2201841620449	28	33.1106276978464	28	33.5538142102438	28	30.9067132535534	28	25.9397611340677	28	26.595697473733	28	47.6289392629788	28	42.81685881185	28	6.66450179770676	28	6.7425818804943
29	29	21.3662877943486	29	22.1823163236752	29	35.667476898383	29	35.7862117364032	29	36.622476260549	29	33.6464679459426	29	28.9738873312954	29	30.1085145646688	29	48.3300621523053	29	43.3488800000172	29	6.73297653689	29	6.81447377205681
30	30	25.078380402466	30	25.8779727908558	30	37.5491465401479	30	37.7681591823689	30	39.0877151279774	30	35.8649918432094	30	31.4840299671571	30	32.9913424685883	30	48.944158831643	30	43.7609233154431	30	6.78148976660639	30	6.94309760423102
31	31	28.7707808593965	31	29.5853374567761	31	39.0927442763705	31	39.2641698676841	31	41.0714657462159	31	37.6263713779033	31	33.5712866150168	31	35.4663068604641	31	49.3745105383547	31	44.1352354223326	31	6.8493762335131	31	7.10878570776288
32	32	32.3002172911944	32	32.9197635425254	32	40.1412037186126	32	40.4636820190128	32	42.537022292139	32	39.1588110948664	32	35.1487421573617	32	37.3828181801658	32	49.9252918953095	32	44.5194387999365	32	6.99738001685838	32	7.40166664385606
33	33	35.3212866452661	33	35.8530579620462	33	41.1337538783175	33	41.3645695013837	33	43.7568656157608	33	40.2800875790704	33	36.4646093596301	33	38.9357019936446	33	50.3173290961909	33	44.7573620887479	33	7.31156016602637	33	7.96388766684286
34	34	37.9213458606437	34	38.2622523246112	34	41.8263996858227	34	42.1175439332164	34	44.6624562656981	34	41.3034260059696	34	37.4974491256277	34	40.1028667579383	34	50.7181517781878	34	44.9618897357986	34	7.84582741293998	34	8.81821002114945
35	35	40.0346189419402	35	40.0737417186039	35	42.4079320276844	35	42.7371110772452	35	45.4951309074889	35	42.2113817752581	35	38.2729561870522	35	41.0946959706546	35	51.0905202984954	35	45.1953820396699	35	8.78663767318868	35	10.3476354552223
36	36	41.7417992611854	36	41.7068260595523	36	42.9120344305057	36	43.2918020181969	36	46.1648310505493	36	42.936514328076	36	38.9404560692395	36	41.8595821908281	36	51.3234857772601	36	45.3662449298934	36	10.4762549628894	36	12.7103689134
37	37	43.0490253020713	37	42.8638208472612	37	43.3528039981997	37	43.732794359387	37	46.7417865903041	37	43.6279021488029	37	39.4054416789982	37	42.488318237903	37	51.6738899997507	37	45.4666172958278	37	13.1400045262871	37	16.0548790618638
38	38	44.1499860759875	38	43.9064939390225	38	43.7381155327467	38	44.1458935452794	38	47.207550040428	38	44.1236467096322	38	39.8479235591359	38	42.9582820088241	38	52.0341826443366	38	45.6392035679879	38	17.033304329454	38	19.744763845522
39	39	45.0525941411405	39	44.7473948667588	39	44.0578915872787	39	44.4574258540653	39	47.6898424934531	39	44.6293217428156	39	40.2351571570775	39	43.4742109864758	39	52.2522254573831	39	45.744956870369	39	21.554126108124	39	23.040096895878
40	40	45.7359357638172	40	45.3983879677266	40	44.3599974725909	40	44.8146301027648	40	47.9740594673241	40	45.1475686829608	40	40.5774006222304	40	43.8600240087679	40	52.5829528512959	40	45.8141950089099	40	25.348194681669	40	25.2884042152798

## Sheet: RPLP0
Text	X	A3: GDM 495	X	A4: GDM 495	X	A7: GDM 514	X	A8: GDM 514	X	A11: GDM 543	X	A12: GDM 543	X	A1: GDM 564	X	A2: GDM 564	X	G11: ref	X	G12: ref	X	H11: h20	X	H12: h20
1	1	4.74712916722208	1	4.55158856923013	1	5.6160840756401	1	5.52144283810956	1	8.4426756790644	1	9.086116927442	1	5.12481742735479	1	4.81303199215537	1	9.03562140410834	1	8.20033005481522	1	6.5879557359021	1	6.55534394037439
2	2	4.51366238219474	2	4.34648492961021	2	5.53332578149115	2	5.40993109628037	2	8.43091372088978	2	9.09454909895938	2	5.06693310648389	2	4.78611137828972	2	8.95237819156317	2	8.10651540325536	2	6.5637131295466	2	6.54760907850625
3	3	4.37922103598906	3	4.177273511346	3	5.41832731887849	3	5.28262843420486	3	8.45307328272986	3	9.05645362534264	3	5.16006018825577	3	4.72868149661877	3	8.90108643328062	3	8.02951551091758	3	6.50455820046207	3	6.48212984989175
4	4	4.2089703261597	4	4.0168798256316	4	5.38313828649386	4	5.20788716264466	4	8.39645470407027	4	9.00302147511103	4	5.19040013871989	4	4.90630739445035	4	8.8056403387642	4	7.90606452526258	4	6.48189377380926	4	6.4418750409447
5	5	4.06684974341996	5	3.9061507497377	5	5.2850855315013	5	5.10284120282884	5	8.40469861244376	5	8.97974456057484	5	5.25118097447279	5	4.81740276674184	5	8.76716671382269	5	7.86572831060154	5	6.44212993966471	5	6.42395866039521
6	6	3.94371422086762	6	3.80285432008944	6	5.2490538764711	6	5.03865485093681	6	8.36260926208684	6	8.96048535812376	6	5.1286202200318	6	4.81649842982299	6	8.74535343277401	6	7.80318567484302	6	6.42213782173397	6	6.38670426882141
7	7	3.83304317686459	7	3.70072933187724	7	5.25557975773745	7	5.00708928353705	7	8.26383743949819	7	8.91498042125378	7	5.19329233061646	7	4.84974675547944	7	8.75675183049316	7	7.7707584018638	7	6.40580458372484	7	6.38710126753337
8	8	3.7972161517608	8	3.67682288098029	8	5.28239414191645	8	5.00650440732925	8	8.24041651602077	8	8.83286196701724	8	5.19431049162877	8	4.76179331617736	8	8.72828946957138	8	7.75236201783301	8	6.36233762787566	8	6.37089821317328
9	9	3.68877543485044	9	3.57685399895318	9	5.2785667673811	9	4.98009057949989	9	8.23144954193279	9	8.81454766962706	9	5.16485469261625	9	4.8219533736124	9	8.72122815843477	9	7.75605863983769	9	6.33193272149189	9	6.34546632979182
10	10	3.64758777769634	10	3.53119811847922	10	5.3713715392247	10	5.06284563161304	10	8.18101262715018	10	8.74669842318827	10	5.25415284617891	10	4.87936687451566	10	8.73123351061863	10	7.79763574403839	10	6.3059517627871	10	6.31326791798732
11	11	3.52777410513144	11	3.50865279581759	11	5.43357819725174	11	5.13093658207831	11	8.17653972208583	11	8.74430735859689	11	5.25411932927928	11	4.84974410940842	11	8.73795160144976	11	7.94003695784561	11	6.28754639968263	11	6.32263307721147
12	12	3.57999844465484	12	3.58176394531564	12	5.53134777908897	12	5.21838273207527	12	8.09081322873569	12	8.69181761118956	12	5.22562205406305	12	4.91076065978258	12	8.75525167996377	12	8.06063549785524	12	6.27776783609517	12	6.32952479604634
13	13	3.69978766491181	13	3.8644379720036	13	5.65964668068865	13	5.3602903539713	13	8.09047596011149	13	8.66052261596267	13	5.22465560172488	13	4.88023077270307	13	8.85547184438186	13	8.2135938914753	13	6.23058330043487	13	6.28724942857637
14	14	4.25441876465337	14	4.72539658258863	14	5.79771219376363	14	5.50086366927584	14	8.07412041170802	14	8.57707497033489	14	5.35223289048595	14	5.03389146887277	14	9.04351856878641	14	8.44497658224762	14	6.23860411367332	14	6.25585570770292
15	15	5.32963866475829	15	5.93249247597154	15	5.96654013487421	15	5.62845616491633	15	7.95036680104498	15	8.47533963953969	15	5.34922650422854	15	5.06069466857632	15	9.45481480575724	15	8.90428018365223	15	6.20630814769503	15	6.24559185632176
16	16	6.54519770182753	16	6.81692327676217	16	6.17615923757567	16	5.84102946491639	16	7.94690444622724	16	8.50486737433244	16	5.47085017711926	16	5.14944089971478	16	10.2462100819336	16	9.68401690086742	16	6.2322498214858	16	6.22092694529692
17	17	7.14670759202479	17	7.12485345195649	17	6.36952054993792	17	6.01009041362803	17	7.89329559080198	17	8.42776832263597	17	5.7151424297492	17	5.50587846934373	17	11.6850848812404	17	11.0168246669847	17	6.20238027426238	17	6.21322528381111
18	18	7.35583151579145	18	7.22849039204273	18	6.55851550586721	18	6.19702338590355	18	7.84177466258028	18	8.43030524481396	18	6.16922461276388	18	5.79977879433221	18	14.1265705165831	18	13.3743261856215	18	6.21288637352933	18	6.20140146899013
19	19	7.51987716355405	19	7.36051841708339	19	6.866322757323	19	6.41461450427493	19	7.8159528260587	19	8.36667095547832	19	6.90288490995975	19	6.54369044142812	19	17.691979930794	19	16.7797480148156	19	6.18168685895591	19	6.20339806592786
20	20	7.77067883484226	20	7.61570301627313	20	7.36125259988867	20	6.7292516100089	20	7.86513665331137	20	8.3947483971898	20	8.24159248647752	20	7.78785670576778	20	21.8429569239972	20	21.0219931895043	20	6.16496235721915	20	6.163715028883
21	21	8.17345518759302	21	8.01329558803407	21	8.24648003759795	21	7.2177407414389	21	7.85476600020885	21	8.3638455925142	21	10.280005642562	21	9.77279334823625	21	25.893046308113	21	25.234443328078	21	6.18323019282029	21	6.17077836150414
22	22	8.9588378585119	22	8.74972428334305	22	9.77197596722091	22	7.96849603947691	22	7.87180019089883	22	8.38414933116065	22	13.0204464982573	22	12.5598787136733	22	29.1757076647626	22	28.5274348026771	22	6.13652599847054	22	6.15742817151175
23	23	10.2074166110311	23	9.99809538211436	23	12.1795673253939	23	9.14826160767792	23	7.92860459523548	23	8.47501204618923	23	16.1850418061675	23	15.4930503789133	23	31.3208603971388	23	30.8367889858124	23	6.15878868202748	23	6.14577193289196
24	24	12.2351963995081	24	11.8767718211553	24	15.4942643918037	24	10.8179079490092	24	8.04401640453761	24	8.59039425089364	24	19.0485939309103	24	18.4891110348524	24	32.6744335647046	24	32.2821640522192	24	6.14044402004274	24	6.13824537267202
25	25	15.1284261795108	25	14.664028379367	25	19.3748746561256	25	12.8716718749665	25	8.28217068455068	25	8.89891332015387	25	21.5519078832173	25	21.0749961089635	25	33.5682087678894	25	33.092040049853	25	6.09967998116578	25	6.12494164907566
26	26	18.6648466681735	26	18.0770221620934	26	23.1688465397705	26	15.1400154434025	26	8.71726476715413	26	9.28558002934809	26	23.4740047790697	26	23.2137268179539	26	34.178283928798	26	33.6899352446508	26	6.09379909624108	26	6.09613838157779
27	27	22.4824754479433	27	21.7466365626102	27	26.3544066879133	27	17.3433335204593	27	9.35506749270451	27	9.9222672476133	27	24.9259212981267	27	24.805271681774	27	34.5410646084294	27	34.0175103689514	27	6.10138130213956	27	6.12651357540518
28	28	25.9932829270357	28	25.2625259450125	28	28.7440037449825	28	19.3437337085566	28	10.2568578769464	28	10.9423653359049	28	26.1786783048247	28	26.054812346847	28	34.8118710540827	28	34.201362805384	28	6.09358933374312	28	6.11319161046293
29	29	29.0882325077917	29	28.3513599233229	29	30.4652766174034	29	21.1224686900594	29	11.5825778652052	29	12.4159154122124	29	27.1477222042283	29	27.0574284822973	29	34.9658467935643	29	34.324260539167	29	6.11706113460479	29	6.08617440465097
30	30	31.4693337931688	30	30.6398989596862	30	31.6250232410273	30	22.6441649588915	30	13.3212329674352	30	14.30141348595	30	27.8024273030032	30	27.6655408727396	30	35.218851827603	30	34.4387272443087	30	6.12012846129277	30	6.09518352988323
31	31	33.2526336383882	31	32.4359468848171	31	32.4531423294895	31	23.8145101244432	31	15.4794305413812	31	16.6543223870494	31	28.2536525213685	31	28.2234142398923	31	35.2410061582898	31	34.494734855375	31	6.11655489299499	31	6.09165579485899
32	32	34.5794981230898	32	33.8045387093001	32	33.2109116797969	32	24.776795315654	32	17.9958684444768	32	19.3258618551587	32	28.6187462722736	32	28.6085643184969	32	35.3209338808166	32	34.5546478526301	32	6.16941856843113	32	6.11138291441568
33	33	35.6327025778649	33	34.9016875742387	33	33.729351097894	33	25.5215755943991	33	20.6219665981113	33	22.0595611966271	33	28.9893256342515	33	29.0288818398272	33	35.303451311464	33	34.6263634293972	33	6.18127479520889	33	6.16866817436428
34	34	36.3364435224895	34	35.6921086174158	34	34.1273338314553	34	26.1376538511615	34	23.1173079816077	34	24.7077888475765	34	29.2017689610098	34	29.2950857504562	34	35.4013303079099	34	34.5586302729757	34	6.24750131468878	34	6.21873371993627
35	35	37.0042658484103	35	36.2801383949819	35	34.3167933950154	35	26.5917041146877	35	25.3776601543769	35	27.0309416445493	35	29.4501269120989	35	29.4480738390464	35	35.457118105598	35	34.6061217773614	35	6.35421755282245	35	6.33282441940555
36	36	37.4477859669511	36	36.7676498766691	36	34.5802699643732	36	26.96677821275	36	27.1989442217404	36	29.0399993627023	36	29.5403843182991	36	29.5954229450737	36	35.440611013956	36	34.6446236353205	36	6.49497118268411	36	6.46994592022432
37	37	37.8127978133269	37	37.1392899870316	37	34.7485885262641	37	27.3296009842327	37	28.7466834750139	37	30.6073565561375	37	29.7387493250931	37	29.7893319531714	37	35.4527425074737	37	34.5987882131922	37	6.65961597196877	37	6.64867859147148
38	38	38.213165952949	38	37.5231478841396	38	34.9285423076484	38	27.618019196915	38	30.0329911009424	38	31.8177027307158	38	29.9091739003162	38	30.0145600732881	38	35.4456221378053	38	34.5582228094022	38	6.92152476272213	38	6.94911390209801
39	39	38.4008374599779	39	37.716764022978	39	35.0972752516502	39	27.8628815410535	39	30.9669058634194	39	32.878943542423	39	29.9136056933747	39	30.0489366728287	39	35.5140555737673	39	34.5187083243784	39	7.28861233365135	39	7.35657279573324
40	40	38.576880207917	40	37.9548656097205	40	35.2386852466843	40	28.0798795512644	40	31.8177377470754	40	33.6720706539095	40	29.9623359239189	40	30.2149045817941	40	35.5386841333728	40	34.5649085798558	40	7.78982390174335	40	7.90051974985265

## Sheet: H3F3A
Text	X	A3: GDM 495	X	A4: GDM 495	X	A7: GDM 514	X	A8: GDM 514	X	A11: GDM 543	X	A12: GDM 543	X	A1: GDM 564	X	A2: GDM 564	X	G11: ref	X	G12: ref	X	H11: h20	X	H12: h20
1	1	9.17926466235086	1	9.27674848348315	1	8.61155997733987	1	8.42534473709475	1	9.39334234402811	1	9.5964175162522	1	8.84442923084328	1	8.45958049870064	1	9.8570420632147	1	9.86039936636975	1	9.99679079915434	1	10.2534280525648
2	2	9.1044679176277	2	9.25367161880262	2	8.56535888090958	2	8.32047701735327	2	9.33269220123775	2	9.52349234967389	2	8.77939868891545	2	8.40282871992262	2	9.7852564409098	2	9.76614258046055	2	10.0001107206538	2	10.2279104497369
3	3	9.07445892415918	3	9.20779296985895	3	8.52008146197997	3	8.31628967590612	3	9.30014944328326	3	9.47924735576338	3	8.67190125828098	3	8.29092894890961	3	9.71461541781068	3	9.72128791236353	3	9.87356712956861	3	10.1432719535388
4	4	8.99030276252713	4	9.1084527331477	4	8.43171236547712	4	8.25226034695061	4	9.21966846315197	4	9.38520158757754	4	8.65756399263212	4	8.24150659019157	4	9.64189600528273	4	9.66541212563364	4	9.81030464017912	4	10.0637083826154
5	5	8.90662336086323	5	9.09408319167564	5	8.38495537561249	5	8.18822227486794	5	9.1578240189077	5	9.32028578112862	5	8.58314404634318	5	8.20048669913878	5	9.53181413091801	5	9.58949164727461	5	9.70067901811364	5	10.0033348407381
6	6	8.85780875922324	6	8.99628054377423	6	8.33832735989574	6	8.14912148822329	6	9.05862846997361	6	9.23533313530089	6	8.5344859220942	6	8.15869477785035	6	9.48789683222297	6	9.54302032402273	6	9.64766444302838	6	9.94395914040934
7	7	8.85655446030357	7	8.98696731472873	7	8.27922197755645	7	8.11401086811632	7	9.03829241677249	7	9.20385263620013	7	8.46421516213831	7	8.07628374843282	7	9.38254255589431	7	9.45152293130041	7	9.59939326306099	7	9.89842327450974
8	8	8.77756536996266	8	8.91921964250385	8	8.18694291827518	8	8.01977381526851	8	8.95234671444442	8	9.12261302776622	8	8.41946702301297	8	8.04644588874361	8	9.3714034313999	8	9.4190188291364	8	9.48534530070563	8	9.8087659889767
9	9	8.71971939241437	9	8.84512079072495	9	8.22294639340424	9	8.00685912367546	9	8.91930390373929	9	9.06904169520998	9	8.36276454532898	9	7.98943490650019	9	9.30882354847743	9	9.3443360260391	9	9.45079341780132	9	9.7289267309899
10	10	8.66213595896368	10	8.8152403748144	10	8.14295431779987	10	7.97519058919128	10	8.87491265721859	10	9.02151667986436	10	8.27892079313172	10	7.927697506093	10	9.28331820860312	10	9.31634511876907	10	9.36002443315858	10	9.6618049153218
11	11	8.62036788645332	11	8.76584758137006	11	8.06188174568651	11	7.92668488016803	11	8.78376200105798	11	8.92582843592038	11	8.26351644647837	11	7.87649936824703	11	9.19062378710017	11	9.29868528466854	11	9.29592221651206	11	9.59995471893406
12	12	8.52378474966361	12	8.71394763562463	12	8.05233641681662	12	7.8750648817331	12	8.73579718162586	12	8.88516804768621	12	8.23636357980175	12	7.8573859650406	12	9.17969165578721	12	9.26729565020639	12	9.23805968717324	12	9.54455394138975
13	13	8.50481547252291	13	8.62032199095973	13	7.99262839187614	13	7.8559420767235	13	8.66793242138491	13	8.72471620380897	13	8.19980697062776	13	7.84503595842959	13	9.12083966381193	13	9.25441235257291	13	9.13268254649301	13	9.45417017132198
14	14	8.45025631424488	14	8.59206408679774	14	7.99855284695401	14	7.82032321143914	14	8.61916739369817	14	8.72295747705178	14	8.21478730210171	14	7.86144692099781	14	9.17494357982077	14	9.21223958333333	14	9.13938991760943	14	9.39671491843308
15	15	8.39949383577232	15	8.55997203328743	15	7.93345232905922	15	7.76226607029043	15	8.56398904293767	15	8.6938961418439	15	8.29339690990646	15	7.96907814003331	15	9.19512934893973	15	9.31272970991676	15	8.9995258560867	15	9.33581388750467
16	16	8.33020165820573	16	8.50101624694767	16	7.90863071798578	16	7.76227251257089	16	8.49875351982418	16	8.6252115208812	16	8.51768886879232	16	8.10325250640787	16	9.38434705517135	16	9.5120855833609	16	9.01839678225019	16	9.2728886652781
17	17	8.28865854244792	17	8.47713215782725	17	7.92676826606377	17	7.7473216931785	17	8.48240350303002	17	8.59843647643013	17	8.9414175472959	17	8.50764218494583	17	9.7073411334005	17	9.85271558472902	17	8.92629473824245	17	9.22028983093795
18	18	8.29149314607671	18	8.43783823914287	18	7.96232862735011	18	7.76655528840545	18	8.45733275675236	18	8.503169985489	18	9.67705615321352	18	9.13627670916328	18	10.3346372684758	18	10.48360553765	18	8.88228629562773	18	9.13350196736623
19	19	8.23862254699317	19	8.39440717798333	19	7.99407772221319	19	7.79079293813174	19	8.45683303873947	19	8.5227062239349	19	10.9398891818574	19	10.2596382679325	19	11.4464014745651	19	11.774950095724	19	8.81562094870115	19	9.07803318480787
20	20	8.1689043866662	20	8.36914779593506	20	8.10076168483663	20	7.92401744957113	20	8.41872530345812	20	8.49201146741071	20	13.0276417597985	20	12.0216843688132	20	13.3957702291048	20	13.8285718166056	20	8.75861375888974	20	9.06917665558111
21	21	8.16759734149434	21	8.3256505515362	21	8.32173888263691	21	8.13171545413672	21	8.46395032878458	21	8.51023477967453	21	16.1013630385562	21	14.6379611594214	21	16.3991014498439	21	17.1225710496921	21	8.71015274989809	21	9.02275847389092
22	22	8.14114272043389	22	8.28340501408164	22	8.65157720908432	22	8.42433502060097	22	8.48178593787431	22	8.56785029857189	22	19.8863243454283	22	17.9085837546744	22	20.2661153926872	22	21.2965641488639	22	8.67181528498764	22	8.92383662626072
23	23	8.1037996842706	23	8.24696198128493	23	9.15165595578938	23	8.90714273165962	23	8.64686142946404	23	8.66315074992947	23	23.923182965643	23	21.5063028551685	23	24.7141177683424	23	25.8634632052176	23	8.60303742969134	23	8.86691887188272
24	24	8.02983825831816	24	8.22584745031391	24	10.0151501905742	24	9.7165829200652	24	8.78183681156242	24	8.8147955877329	24	27.8685066997281	24	25.0688934890059	24	28.6818289212058	24	29.9142152943601	24	8.52256864070888	24	8.81738327253286
25	25	8.06319252364239	25	8.20762275772904	25	11.2693866016832	25	10.8306428402763	25	9.09756528175208	25	9.09806488942524	25	31.3308789485184	25	28.1239805624383	25	31.8748882623474	25	33.0990539460822	25	8.49278721953453	25	8.80684417151027
26	26	8.06383462973897	26	8.19947942361545	26	12.9757791600795	26	12.438098978509	26	9.58244699207358	26	9.50094365694704	26	34.315064913977	26	30.8661910087848	26	34.5462395944458	26	35.5355571059453	26	8.46533773337393	26	8.77999237963325
27	27	8.02984074550889	27	8.14925080676942	27	15.2899478363612	27	14.5539337812754	27	10.261852377912	27	10.0989745632732	27	36.7683286146208	27	33.0494477567733	27	36.4756871279566	27	37.2707312577752	27	8.43787866781868	27	8.70822904963804
28	28	8.05051655047735	28	8.19521205368466	28	18.0157927209732	28	17.1608417975884	28	11.2002645092909	28	10.9580133212938	28	38.5560000989205	28	34.8335773583661	28	37.8162087260562	28	38.5019148408648	28	8.3842969415811	28	8.6581008358148
29	29	8.00650860633688	29	8.14438888984452	29	21.0293501296392	29	20.0095678243214	29	12.4434677250228	29	12.0789666168946	29	40.052733200732	29	36.2646121780094	29	38.8286143841098	29	39.3676073484039	29	8.35454268895685	29	8.59446130488719
30	30	8.10510590094178	30	8.17268046742428	30	24.1827172351245	30	23.0276599569476	30	14.1233301926192	30	13.5728125488424	30	41.0866446998514	30	37.2421771606354	30	39.6818430037897	30	40.0978953874509	30	8.30124955423384	30	8.62423427649059
31	31	8.15568114022437	31	8.23039568886	31	27.138973085722	31	25.8534010468038	31	16.2005457499092	31	15.4255266775903	31	41.9505079271337	31	38.2018079017145	31	40.2700184669642	31	40.4983226379942	31	8.24263993047522	31	8.5322891789729
32	32	8.24770355797887	32	8.29494014055233	32	29.7965994896275	32	28.5005127840621	32	18.5535253269633	32	17.5964678983215	32	42.5650277461871	32	38.7819958533031	32	40.7401066946244	32	40.9423327359314	32	8.22841217970035	32	8.50124816590849
33	33	8.35018322632652	33	8.41168684275582	33	32.1494931167664	33	30.7807803699096	33	21.1534745583431	33	19.9698774453443	33	43.083988229758	33	39.2854295412413	33	41.0248335886674	33	41.1530241227269	33	8.16953457096131	33	8.49897212797365
34	34	8.56391371781223	34	8.54380686491944	34	34.057589436138	34	32.7105422888892	34	23.8138500958326	34	22.4860465358942	34	43.5179217027195	34	39.6747188327149	34	41.3120491910177	34	41.4267733215469	34	8.14694851256506	34	8.45016881391377
35	35	8.80065453474371	35	8.73224348536372	35	35.6077048269312	35	34.3512400962858	35	26.4061019170108	35	25.0564963967689	35	43.8686218507103	35	40.0814489753133	35	41.5230095108144	35	41.6188232499208	35	8.09211421438698	35	8.4159431380992
36	36	9.17374376746697	36	9.03650001587907	36	36.9435261051829	36	35.689072027439	36	28.9073714589685	36	27.4603162315803	36	44.1626492632114	36	40.3182720401423	36	41.8190620236281	36	41.8391212525406	36	8.0709198742378	36	8.36015505907012
37	37	9.67747536510479	37	9.47610707096221	37	38.1457120654028	37	36.7516200612802	37	31.1694451460673	37	29.6767270922605	37	44.3670742178774	37	40.5975758895026	37	41.9819857626267	37	41.9131954316525	37	8.06323437039891	37	8.35201305029092
38	38	10.3275940437627	38	9.93148381923272	38	38.93115234375	38	37.5980055894309	38	33.1752909838669	38	31.6772282298018	38	44.6454284171748	38	40.7831991552337	38	42.1107644181911	38	42.0472878556911	38	8.03142069994919	38	8.32179421525661
39	39	11.1921641794602	39	10.6798041821343	39	39.6134217388166	39	38.3151393722776	39	34.9111372886647	39	33.4043021892044	39	44.7795075446768	39	40.9643496799213	39	42.1972808368107	39	42.1376648372459	39	7.99694519039245	39	8.29778505948223
40	40	12.3110224696543	40	11.524119419389	40	40.1663052077496	40	38.8709756325991	40	36.2675822970221	40	34.8567130912786	40	44.9446664552419	40	41.1617607811396	40	42.3697198063623	40	42.1237013748447	40	8.01251167610971	40	8.24815854797514
41	41	13.7104505561366	41	12.6395436762096	41	40.684573122403	41	39.3678533873869	41	37.5337021430999	41	36.152640796885	41	45.1193312930126	41	41.268230109925	41	42.3942897811675	41	42.2944766226248	41	7.98217223479476	41	8.2379086775336
42	42	15.3953510067327	42	14.0178748650279	42	41.0345925431911	42	39.7760218178354	42	38.5452315167683	42	37.1425820947663	42	45.2990861598069	42	41.3445558625508	42	42.4859112995427	42	42.2843662665142	42	7.91582706110264	42	8.20911736216972
43	43	17.3624101108911	43	15.6869874933192	43	41.425208825714	43	40.1056997995253	43	39.295113352551	43	38.0701245867051	43	45.3079299727993	43	41.4710321399685	43	42.5250040897655	43	42.4162744344438	43	7.97064004798743	43	8.23363193596291
44	44	19.5555027804198	44	17.5012686862786	44	41.7147030192418	44	40.3931891769054	44	39.9647914577302	44	38.7193527964834	44	45.4257689897863	44	41.5538095227824	44	42.6138540858835	44	42.4328850842716	44	7.92468769603654	44	8.16129108503875
45	45	21.7927111503991	45	19.541552079185	45	42.0061008627206	45	40.7127018064609	45	40.6049545984672	45	39.3608753573504	45	45.4455627024224	45	41.6321703106078	45	42.7334411458884	45	42.4174855840736	45	7.92158754976745	45	8.15805370119894
46	46	24.0931612478278	46	21.5996128168331	46	42.2598993159703	46	40.9253782296317	46	41.1334382300184	46	39.8332917557781	46	45.564957262131	46	41.7205291017875	46	42.6256755531352	46	42.4004103618856	46	7.94272628438717	46	8.15127712355217
47	47	26.2477211674943	47	23.7140113978483	47	42.4803158375428	47	41.1084130734066	47	41.395654159651	47	40.2394969715549	47	45.5770274301277	47	41.7633510289189	47	42.7571946224637	47	42.3911420585801	47	7.93721649236076	47	8.17193959657674
48	48	28.2873380954753	48	25.7835107617022	48	42.6566227437805	48	41.3386550515025	48	41.7554547010376	48	40.6685262139727	48	45.7080078323521	48	41.8021191413	48	42.7037914283986	48	42.4959196705548	48	8.02863173699046	48	8.17730490968515
49	49	30.0693564187127	49	27.6767812735206	49	42.8508966122684	49	41.5093275137818	49	42.1759383454708	49	40.9415867071645	49	45.7724631425578	49	41.8738573430094	49	42.7311242282695	49	42.5233879159971	49	7.99616443104264	49	8.15503388081277
50	50	31.7345806764869	50	29.5014522280683	50	42.9664760819056	50	41.6458495351651	50	42.3881508501231	50	41.2476202038345	50	45.7270880489024	50	41.9674204444555	50	42.7749232852261	50	42.4828895005019	50	8.06203671597526	50	8.18080925197191

## Sheet: WWOX
Text	X	A3: GDM 495	X	A4: GDM 495	X	A7: GDM 514	X	A8: GDM 514	X	A11: GDM 543	X	A12: GDM 543	X	A1: GDM 564	X	A2: GDM 564	X	G11: ref	X	G12: ref	X	H11: h20	X	H12: h20
1	1	4.10049639185131	1	5.49406023158459	1	4.58665533995695	1	5.14917106977697	1	4.96645017142499	1	5.91006587092181	1	4.76722566487474	1	5.87030214378641	1	4.79695531905739	1	5.87444721626367	1	4.93971182734969	1	4.60405004292872
2	2	4.2520409326051	2	5.60706258676599	2	4.63372421672735	2	5.24793816715111	2	5.04125308477955	2	5.97875628379645	2	4.82788870237538	2	5.92514416037422	2	4.84292987715379	2	5.9152561845682	2	5.18038450697448	2	4.84368100420757
3	3	4.41336642792048	3	5.80335588680433	3	4.74997293662606	3	5.27560193629354	3	5.09903513446578	3	6.02016153051057	3	4.85668294536645	3	5.98026036263883	3	4.90040477485449	3	5.99777420748946	3	5.3701689974212	3	5.20743818958548
4	4	4.57083148720824	4	5.84037408633793	4	4.86208142309723	4	5.32657041937638	4	5.12349472864271	4	6.07020361320713	4	4.92457034881722	4	6.0302133720381	4	4.9392030056226	4	6.07516673431057	4	5.54602344802524	4	5.34588394387558
5	5	4.65474727786605	5	6.03136086740092	5	4.90141536549666	5	5.41907349917178	5	5.10464642558883	5	6.0787836722665	5	4.94913322742197	5	6.06634344951543	5	5.03570026887852	5	6.12482337305861	5	5.66450556568318	5	5.50871386315223
6	6	4.87188169903322	6	6.1960814485988	6	5.07288469190541	6	5.56869433591283	6	5.17406948387012	6	6.13071984624581	6	5.01847509291925	6	6.1319387914991	6	5.19130510761284	6	6.30046934496248	6	5.74586183162041	6	5.66622144389909
7	7	5.00012900763163	7	6.37356910935745	7	5.24333851866349	7	5.70336737470592	7	5.18485708789748	7	6.11265379398562	7	5.11564299881439	7	6.2514190531291	7	5.37461364587377	7	6.57125920521535	7	5.80517958092192	7	5.79076030352671
8	8	5.38863731105951	8	6.69128626701245	8	5.49803281545821	8	6.00337187012068	8	5.25042051765387	8	6.19087152441954	8	5.22416382179324	8	6.38475816155938	8	5.71424534133148	8	7.00857432036144	8	5.82640921980292	8	5.94145193609305
9	9	5.86586452622766	9	7.24378593463855	9	5.98532623187912	9	6.5237549421691	9	5.28801108651744	9	6.18419665886181	9	5.49196266954095	9	6.72188649513751	9	6.28422832907569	9	7.7036392285628	9	5.88940428615175	9	6.03393413598087
10	10	6.64118310619336	10	8.18072829096413	10	6.69564085761619	10	7.39669161432186	10	5.3019336776201	10	6.26640901586329	10	5.90885758930686	10	7.20290928116416	10	7.2201704881832	10	8.88810013991506	10	5.8982682217496	10	6.15790029101673
11	11	8.07486078796454	11	9.7748830875446	11	7.98586289261075	11	8.82383081994372	11	5.35879806928558	11	6.26551134367797	11	6.64197709704856	11	8.06878174730037	11	8.99167046548893	11	10.9817368536082	11	5.89650456388804	11	6.23164705341375
12	12	10.1969807139777	12	12.3108742425761	12	10.132522289629	12	11.2242784559956	12	5.45229561486676	12	6.42556956943002	12	7.83276321482161	12	9.48523201215752	12	11.7317212059825	12	14.3371949526878	12	5.91783069311631	12	6.36848415956279
13	13	13.1428512001932	13	16.0619631911077	13	13.240711679686	13	14.6230383849764	13	5.64656138988005	13	6.58219161025737	13	9.93941288376881	13	12.0062546855552	13	15.6103784640284	13	18.9392451564415	13	5.92407779987322	13	6.42536452379458
14	14	16.3379073041204	14	20.465682277335	14	16.988808433754	14	18.9711218944713	14	5.88154433087817	14	6.80791426116686	14	13.207191616654	14	15.6979356314443	14	19.6969169078344	14	23.9839064402655	14	5.92848321935234	14	6.4911032641541
15	15	18.9053193509176	15	24.4571040191327	15	20.3569831659508	15	22.8743353456887	15	6.30792626844717	15	7.28054433528705	15	17.2203572899124	15	20.3773744147918	15	23.335820936341	15	28.2056983441899	15	5.9391638868086	15	6.50949129617352
16	16	21.1945846988251	16	27.6424574958581	16	23.1236814408527	16	26.0407249269235	16	7.04338887090629	16	8.22113862868465	16	21.0670360855402	16	24.9187470037238	16	26.321916063558	16	31.7661999737968	16	5.93015717039154	16	6.53670271834334
17	17	23.2555884842705	17	30.7039521076748	17	25.7610035821739	17	29.0878228560105	17	8.4548173971492	17	9.77667620446042	17	24.2169097533406	17	28.5350110307367	17	28.9693783943768	17	35.0418033901091	17	5.94507393029281	17	6.5413071725942
18	18	25.3280726496714	18	33.4195065640378	18	28.2326568530837	18	31.9175530565584	18	10.6815915010704	18	12.2342266164913	18	26.9579423900118	18	31.7974791941065	18	31.7819147492356	18	38.2487935365222	18	5.9455153379035	18	6.57472625485019
19	19	27.3219708283552	19	36.1860504751316	19	30.4855158878316	19	34.6011836115536	19	13.9063205600714	19	15.786582872168	19	29.4083450970492	19	34.9704325521278	19	34.1382033635338	19	40.8797335869002	19	5.95726948023975	19	6.6055695654379
20	20	29.015420453917	20	38.4892000408845	20	32.46680539261	20	36.9654520801732	20	17.3375287500198	20	19.3826825138652	20	31.9358990596559	20	37.6882299221416	20	36.2358447197731	20	43.394599637767	20	5.99429109815815	20	6.62975343672324
21	21	30.6602431197572	21	40.6935303118659	21	34.3724374903204	21	39.0650834986773	21	20.0818901792431	21	22.2542761255239	21	34.0137108281103	21	40.1714814686412	21	38.1009415466787	21	45.5658297933537	21	6.00336801792937	21	6.67348428654474
22	22	32.0126697139003	22	42.5065304213611	22	36.1485075411277	22	40.9160615123114	22	22.0620445103957	22	24.3127902779951	22	35.8765671825803	22	42.4219550187777	22	39.6928454519303	22	47.2137399848103	22	6.0264014839044	22	6.75998370781454
23	23	33.398338110923	23	44.1370223002914	23	37.4767688835789	23	42.5729530640578	23	23.5728651448508	23	26.00447601486	23	37.5545917654779	23	44.3964740903912	23	41.04054943467	23	48.7906102533772	23	6.06589761472785	23	6.9026698559116
24	24	34.4910779878735	24	45.4494378059358	24	38.7735844036134	24	43.870140423518	24	24.8584165374608	24	27.2828567814767	24	38.9575852016206	24	45.9926810565377	24	42.2222271726388	24	50.0678516478947	24	6.15827330604873	24	7.14531160108491
25	25	35.4113485348602	25	46.5783748026495	25	39.7371043398922	25	44.9760790357193	25	25.7483985168456	25	28.404873638321	25	39.9993557187751	25	47.4040014795357	25	43.1020153630854	25	51.158280579641	25	6.3317452419677	25	7.65371451116949
26	26	36.2756416176857	26	47.5460317417893	26	40.555178893292	26	45.9332051345254	26	26.6322029357284	26	29.2816612597566	26	41.0138555287883	26	48.5918510975374	26	43.9335108694533	26	51.9790892058989	26	6.61978479886763	26	8.5640254278716
27	27	36.9170498884346	27	48.4190890052035	27	41.260929723267	27	46.7290594892368	27	27.3988382837285	27	30.1229240773193	27	41.7569685364861	27	49.545747522131	27	44.531609896516	27	52.6564407080508	27	7.14857286607822	27	10.1618566233086
28	28	37.5102961938586	28	49.0364728897447	28	41.8365757616309	28	47.3714723153833	28	28.1070857452567	28	30.8034512412523	28	42.4555285595804	28	50.4090900545466	28	45.051103242754	28	53.320406253158	28	8.04853861185781	28	12.8810805311865
29	29	38.0122005656499	29	49.6619026615022	29	42.3359692430322	29	47.9170046482496	29	28.7289545182269	29	31.4949623659364	29	42.9833184918564	29	51.0179609108081	29	45.545361263438	29	53.8298500679033	29	9.53444695538831	29	17.0271843378652
30	30	38.4881080147347	30	50.1967077040882	30	42.8154784547355	30	48.4901326369899	30	29.3975683070162	30	32.1974931724634	30	43.5442855951737	30	51.7337565110348	30	45.9881645152459	30	54.2391430991537	30	11.6107310715336	30	21.9699922196379
31	31	38.8560717023084	31	50.6279566736511	31	43.207435615876	31	48.8898742819842	31	29.8351890807816	31	32.7939730525577	31	43.8607111945204	31	52.0741010664047	31	46.3475001542419	31	54.634547325762	31	14.1112248061661	31	26.4823680177014
32	32	39.2132999218503	32	51.1306640006727	32	43.5491075844809	32	49.20636598805	32	30.5009403935185	32	33.3770607045347	32	44.1424334490741	32	52.6245944127889	32	46.6888224863485	32	55.0075676638177	32	16.6243536650076	32	30.0436160263273
33	33	39.6353921579113	33	51.4356987550146	33	43.7972759038235	33	49.5904927368922	33	30.8648442896877	33	33.909091654031	33	44.6352556268141	33	53.0924999049357	33	46.8954889481852	33	55.3541938491045	33	18.8934560452759	33	32.9662018236403
34	34	39.8629791180278	34	51.7420575894559	34	44.0918403025935	34	50.0022055013579	34	31.4756714898593	34	34.3785269409901	34	44.9303371767994	34	53.5519304682041	34	47.1383635390858	34	55.6671830827933	34	21.0462424591837	34	35.5030413805009
35	35	40.0346294812441	35	51.9857760070434	35	44.3479289084758	35	50.2061013671257	35	31.8593267746914	35	34.8272822936451	35	45.2091834589664	35	53.8235868748022	35	47.3668795999525	35	55.9185190131371	35	23.887361135842	35	37.1018444325736

## Sheet: HIF1A
Text	X	A3: GDM 495	X	A4: GDM 495	X	A7: GDM 514	X	A8: GDM 514	X	A11: GDM 543	X	A12: GDM 543	X	A1: GDM 564	X	A2: GDM 564	X	G11: ref	X	G12: ref	X	H11: h20	X	H12: h20
1	1	8.04956553868904	1	8.47428319906755	1	6.20354853837478	1	6.48580816869475	1	8.2078562631499	1	7.56286347022473	1	9.33655073017277	1	8.3765435142725	1	4.95806829272614	1	3.46571521618669
2	2	8.05375668143313	2	8.43551034229822	2	6.15560313066408	2	6.44284259967187	2	8.06251382383239	2	7.48535434711721	2	9.31370368249691	2	8.31139932628365	2	5.03515002075805	2	3.46744715049191
3	3	7.9777991633765	3	8.35500163370696	3	6.09439646346974	3	6.35138568782831	3	7.96788359002125	3	7.44005885354889	3	9.2575416693143	3	8.25869010725557	3	5.11795852544804	3	3.43628395638598
4	4	7.91828685129172	4	8.29891171589328	4	6.04725589948476	4	6.30328069419331	4	7.81615216457837	4	7.42477345367613	4	9.26011528515132	4	8.17996849973272	4	5.18420586186594	4	3.43293319333971
5	5	7.87373343552247	5	8.23548789351516	5	6.01002308193536	5	6.29473070333094	5	7.74867941558984	5	7.4284664564912	5	9.23184325561389	5	8.14244283690929	5	5.23703441022062	5	3.43647042157701
6	6	7.79435057608818	6	8.18810053418291	6	6.00532294154218	6	6.2315091717882	6	7.74348105442728	6	7.39554358759463	6	9.23338501288058	6	8.14379176572768	6	5.26146902319693	6	3.40711861993622
7	7	7.73898345119237	7	8.09174571801314	7	5.98145427877471	7	6.25415041959296	7	7.71088658811276	7	7.4152857536853	7	9.19488437003848	7	8.10190858716848	7	5.29355036328462	7	3.39215652463138
8	8	7.6708428672521	8	8.00434281907399	8	6.00348976994841	8	6.27646810638763	8	7.72252920904749	8	7.41405437926515	8	9.20655005784258	8	8.11446362237383	8	5.32870322668228	8	3.38862598837148
9	9	7.59692073292491	9	7.94103522678181	9	6.08522092262553	9	6.34213380295319	9	7.83534369644766	9	7.44987910183534	9	9.13145283611782	9	8.13770716515294	9	5.32962800937602	9	3.38923537485981
10	10	7.53568030207441	10	7.91192128315075	10	6.17907297361336	10	6.41976459086343	10	7.94706925716848	10	7.47912052535021	10	9.1386010485668	10	8.20869363999825	10	5.34778989833429	10	3.3714752944587
11	11	7.47544950183698	11	7.83278168026226	11	6.30298691770055	11	6.52815246426718	11	8.10686946407316	11	7.48955712850313	11	9.0903810024008	11	8.23358604427787	11	5.34757092340324	11	3.36459345187928
12	12	7.4164952574749	12	7.8053870109496	12	6.46797066241024	12	6.69590377654235	12	8.31401548280251	12	7.54849903890601	12	9.07081533448177	12	8.32921991846164	12	5.34172400411818	12	3.37897371857148
13	13	7.38883777243949	13	7.74967548783528	13	6.639460086809	13	6.84092089348454	13	8.49526087857366	13	7.5259880788152	13	9.05036484195697	13	8.33471522659415	13	5.35837437536134	13	3.39043177969439
14	14	7.35004729686002	14	7.71392313828178	14	6.80643209744711	14	6.96379147510563	14	8.6781766583396	14	7.52526229609162	14	9.0247671746948	14	8.36943472362041	14	5.35499663054014	14	3.36926958500389
15	15	7.26966435241961	15	7.66473225431016	15	6.9655211424648	15	7.11389538281706	15	8.86495773040875	15	7.57007856786186	15	8.98953825843308	15	8.40841643790642	15	5.35256484475681	15	3.39104813559814
16	16	7.24953394176321	16	7.63208500546231	16	7.04606622850679	16	7.20188730304838	16	8.95625781547015	16	7.54262689521826	16	9.02922723175782	16	8.46416691166666	16	5.35995198412282	16	3.39573247353973
17	17	7.2131841323305	17	7.58953820903908	17	7.11062499711567	17	7.23831975582404	17	9.04993363375346	17	7.56378465901346	17	9.04478274483802	17	8.50740199308186	17	5.32145661156857	17	3.37902172676416
18	18	7.17429074032527	18	7.54507321587401	18	7.17427365520226	18	7.2736624856464	18	9.12272857093878	18	7.54251153417828	18	9.08536165154742	18	8.60516596199883	18	5.30022433835703	18	3.38534727700192
19	19	7.14753593081373	19	7.55740554929115	19	7.19990934821596	19	7.33503835177152	19	9.15943899112925	19	7.55810249811836	19	9.28818488815619	19	8.79674334738576	19	5.30713364674581	19	3.38721932141254
20	20	7.20050167353175	20	7.54235935261342	20	7.18265025577098	20	7.31164223853138	20	9.19317610057436	20	7.60567868485	20	9.60780535569601	20	9.11865220469083	20	5.31520961804443	20	3.41132154163115
21	21	7.28972334211421	21	7.66431592250945	21	7.20449204302165	21	7.32791267239601	21	9.190622705017	21	7.60503534273821	21	10.2414067890154	21	9.76621472172136	21	5.251843536905	21	3.41426837111378
22	22	7.46073212849395	22	7.81309786068655	22	7.21686676298282	22	7.33463568636081	22	9.16963674318987	22	7.63658664636781	22	11.5687963353141	22	10.9849770968292	22	5.24999038970747	22	3.39925380244485
23	23	7.7757483770277	23	8.15661292301137	23	7.26958587800492	23	7.34685827841275	23	9.11468484652851	23	7.63330000808101	23	13.8221298253755	23	13.1808751431976	23	5.24355968023084	23	3.42274492207879
24	24	8.3056802095087	24	8.67842885696974	24	7.31492832604553	24	7.35156055188444	24	9.10762113939156	24	7.68661694704688	24	17.5701878206042	24	16.680735307869	24	5.25650166500385	24	3.41991656739635
25	25	8.97533778636982	25	9.38979530695402	25	7.33721670997109	25	7.34454069181177	25	9.0687360385159	25	7.71191109137845	25	22.6378056342008	25	21.3861022283434	25	5.22362403461072	25	3.43011725219289
26	26	9.84203323660939	26	10.2181599629325	26	7.3619057087129	26	7.36974190728127	26	8.99779862177989	26	7.73621797147113	26	28.0809413719352	26	26.2349470390161	26	5.23675306430076	26	3.44377800321725
27	27	10.6270913544088	27	11.1574778733675	27	7.42409420701599	27	7.42691991836549	27	9.01687346584346	27	7.77583399289809	27	33.2836710037506	27	30.9086362429052	27	5.20358265590983	27	3.4420214606582
28	28	11.4704309403735	28	12.0716160564438	28	7.4714468552496	28	7.50458064337669	28	8.97310198147222	28	7.77199920392606	28	37.5982715013014	28	34.8474885007583	28	5.20212804628729	28	3.43419186700189
29	29	12.3234192275617	29	12.8999027711067	29	7.61709386677858	29	7.58767313993056	29	8.95556476732081	29	7.84398121423183	29	41.3574154751067	29	38.2577885477037	29	5.22242365992121	29	3.45718389101233
30	30	13.1080012954176	30	13.7377154674127	30	7.76422365241145	30	7.73707255680312	30	8.91416939782566	30	7.8547999189405	30	44.5132312103032	30	41.1111532043223	30	5.16020173870166	30	3.44693339256417
31	31	13.8725571559152	31	14.562463315645	31	8.10149685632683	31	8.01446520593275	31	8.86403049522595	31	7.89025121897258	31	47.2702442457396	31	43.6389001174608	31	5.18764286204312	31	3.45368656755252
32	32	14.6676251949504	32	15.3297446699432	32	8.5983460520633	32	8.41275072424563	32	8.90189013800878	32	7.97174997891369	32	49.7154719035847	32	45.8028943389544	32	5.21513203163162	32	3.46733732549066
33	33	15.3843431496546	33	16.1150611461898	33	9.40293822642849	33	9.11097195489463	33	8.93635873743263	33	8.03337179367645	33	51.5823173694108	33	47.6537181278829	33	5.20509982344855	33	3.44416313807866
34	34	16.0276600884694	34	16.8303819270911	34	10.6172919151493	34	10.1493126037067	34	9.00917506219727	34	8.20764766697321	34	53.3246644792458	34	49.2764814980751	34	5.29787812774307	34	3.49079694258986
35	35	16.6698076410717	35	17.5314563890141	35	12.3267943497141	35	11.6547183955943	35	9.10758755365619	35	8.37342672770787	35	54.814918946311	35	50.6500993514134	35	5.39529803581954	35	3.46453699393476
36	36	17.3080777831945	36	18.185847909436	36	14.646520811609	36	13.7143030039389	36	9.18933790050138	36	8.63878380737008	36	55.9506785579093	36	51.8371862768905	36	5.58894362635469	36	3.48036745611023
37	37	17.9366190437256	37	18.7873406120397	37	17.4190422693379	37	16.3625543418608	37	9.44313849038539	37	9.0292724235089	37	56.8743694118539	37	52.752715014916	37	5.96552262006887	37	3.4886926632993
38	38	18.4754058517616	38	19.3371422092962	38	20.6589771827635	38	19.4301523964425	38	9.76854670666062	38	9.60820977514177	38	57.6703038621775	38	53.6031264545094	38	6.5863669303256	38	3.48578696067218
39	39	18.9294148007434	39	19.8570202828746	39	24.0973082943411	39	22.8313075147346	39	10.2707016645777	39	10.4196405929779	39	58.4520064147821	39	54.328501851476	39	7.56902372530877	39	3.49088644628238
40	40	19.4644896895981	40	20.3111265995739	40	27.6524447178618	40	26.3639038106879	40	11.0228424150798	40	11.6331932795166	40	58.9094588569366	40	54.8364387652256	40	8.85598195297732	40	3.50510925647061
41	41	19.8989698661685	41	20.7548422581873	41	31.0512552198376	41	29.9207151105983	41	12.0554593662734	41	13.1562408465078	41	59.4270754353262	41	55.4264572896042	41	10.2065569252164	41	3.48967748918811
42	42	20.390224944251	42	21.2019557973403	42	34.3390246147138	42	33.2781165338895	42	13.4924099308594	42	15.2149925770751	42	59.8393683968805	42	55.7886304826442	42	11.2761276461832	42	3.52192913242026
43	43	20.7368908878888	43	21.6565445845006	43	37.4638301695154	43	36.4434342608006	43	15.3756611464601	43	17.6763322426567	43	60.0677657789537	43	56.2390293476301	43	12.0204615860508	43	3.5288762999478
44	44	21.1448261083546	44	22.0095399483335	44	40.1854309003434	44	39.4030854288883	44	17.7042872616791	44	20.4869454455215	44	60.4136075439977	44	56.4020301992417	44	12.4711850808989	44	3.51261654933734
45	45	21.44617980458	45	22.3571279387675	45	42.8063159521677	45	42.1025671134829	45	20.414939645532	45	23.5164477842	45	60.695252872135	45	56.6489822737426	45	12.6810367109414	45	3.50823121508057
46	46	21.7710034450059	46	22.6746813687446	46	45.1664071897554	46	44.6081309428342	46	23.4169036938653	46	26.6954781878294	46	60.8758117696758	46	56.8340020513518	46	12.8847642168147	46	3.54873724195574
47	47	22.1408578349363	47	22.9965841038867	47	47.2607787246589	47	46.8302776229196	47	26.6408471861814	47	29.8662843975966	47	61.0248380668644	47	56.9807141052689	47	12.9482346013475	47	3.51533099882728
48	48	22.4080416403891	48	23.2639966635949	48	49.2295679343	48	48.8050468147561	48	29.975312104342	48	33.0515362898952	48	61.2583544708996	48	57.144557455629	48	13.0001951900226	48	3.51720708913452
49	49	22.6770056792038	49	23.582224450151	49	50.9425802730124	49	50.6869779882432	49	33.1550380511442	49	35.9061692257847	49	61.3276886849868	49	57.1626423505699	49	13.1061662535002	49	3.53707271869009
50	50	22.9171317658888	50	23.8306138200257	50	52.5382767414022	50	52.318700866582	50	36.1800447627197	50	38.7232890207272	50	61.3377096878528	50	57.3455355300786	50	13.1625826124522	50	3.51777896256859

## Sheet: SLC2A1
Text	X	A3: GDM 495	X	A4: GDM 495	X	A7: GDM 514	X	A8: GDM 514	X	A11: GDM 543	X	A12: GDM 543	X	A1: GDM 564	X	A2: GDM 564	X	G11: ref	X	G12: ref	X	H11: h20	X	H12: h20
1	1	7.97673108394934	1	7.88780041769035	1	5.66353477755141	1	5.63018639370902	1	5.29407872715553	1	5.84151684699568	1	6.00556172151646	1	5.99471159027634	1	8.24270995648819	1	8.27713863661841	1	3.46571521618669	1	4.28844919593263
2	2	7.91123646349901	2	7.85844774315755	2	5.67660595546197	2	5.55829923503448	2	5.14179902980235	2	5.54332818183144	2	5.82480802741552	2	5.72582161865558	2	8.16482087118496	2	8.16731048066165	2	3.46744715049191	2	4.31999849061457
3	3	7.85592811476704	3	7.79499991480028	3	5.604011868434	3	5.5036594770913	3	4.95929836071234	3	5.29271639639696	3	5.65394201196609	3	5.48580603221692	3	8.09114693486011	3	8.04759026180189	3	3.43628395638598	3	4.37423440430864
4	4	7.78629001477762	4	7.7480865944681	4	5.59999271791009	4	5.49197975998466	4	4.81644903670619	4	4.9922754378003	4	5.55039925937361	4	5.34220344570209	4	8.08842140057052	4	8.24249107504002	4	3.43293319333971	4	4.39344798634753
5	5	7.77279758965322	5	7.72781693791107	5	5.6127301793919	5	5.42660980248766	5	4.72978777182908	5	4.85259736138246	5	5.48308157435991	5	5.13764874928939	5	8.06030679266871	5	8.15634745526783	5	3.43647042157701	5	4.412698856339
6	6	7.79544168026057	6	7.66324636623417	6	5.5754779258861	6	5.40971171515399	6	4.70151261209585	6	4.70518690598495	6	5.48652992075579	6	5.03943681781312	6	8.03913687253442	6	8.07110140555055	6	3.40711861993622	6	4.43984171378511
7	7	7.75046879469149	7	7.61640203013473	7	5.61222815612235	7	5.4195459134142	7	4.71704551354884	7	4.62551392131081	7	5.51587966572469	7	4.89569358819433	7	8.02975695035839	7	7.98333267755863	7	3.39215652463138	7	4.41627331850712
8	8	7.78671727899282	8	7.57045136780483	8	5.64557213952018	8	5.43917953398402	8	4.7345704711932	8	4.44014288330553	8	5.66843423035734	8	4.84953722305448	8	8.04826139894381	8	7.98047351642342	8	3.38862598837148	8	4.39703846570879
9	9	7.83025358742153	9	7.56563480759977	9	5.68484570241699	9	5.44545849579313	9	4.88611829439783	9	4.41457216759396	9	5.87281065030039	9	4.81677457723592	9	8.02296949531914	9	7.98282374272123	9	3.38923537485981	9	4.45654194996417
10	10	7.80357456477663	10	7.51866266973576	10	5.75567031121821	10	5.46961647205971	10	5.13309818982251	10	4.41660344864032	10	6.12182257035894	10	4.79348752291478	10	8.0537615203539	10	7.97260548443504	10	3.3714752944587	10	4.42364626790654
11	11	7.83095181827891	11	7.50828736890914	11	5.78274053994899	11	5.47590545289158	11	5.50295632363223	11	4.44676367813372	11	6.46178848854412	11	4.8752919787245	11	8.00258531734668	11	7.98180125452609	11	3.36459345187928	11	4.46039875058211
12	12	7.86449602177079	12	7.510589069672	12	5.83028593722502	12	5.51091692050412	12	5.91998314241656	12	4.63519941611527	12	6.83580015122058	12	5.01464373242386	12	8.01178392234801	12	8.01934092262678	12	3.37897371857148	12	4.47587323693475
13	13	7.86808754706458	13	7.45729482788891	13	5.82836480112645	13	5.5234690840576	13	6.45432004002202	13	4.99393971389204	13	7.17995418728784	13	5.22324063392713	13	7.98900626944952	13	8.00963842692534	13	3.39043177969439	13	4.48016142643657
14	14	7.86753949552739	14	7.44930787150365	14	5.84382295067252	14	5.54601578532619	14	6.99428711304186	14	5.52064361589013	14	7.50407094256726	14	5.50542828258677	14	7.97391637322799	14	8.0853781917661	14	3.36926958500389	14	4.47393134918874
15	15	7.85366491597775	15	7.38474598441648	15	5.89942896905478	15	5.58362346166609	15	7.43084711161127	15	6.38200050135619	15	7.84312465734649	15	5.89541068037461	15	7.95932604225278	15	8.08448263152484	15	3.39104813559814	15	4.49561308947232
16	16	7.8965987525158	16	7.37839097351469	16	5.91986278417698	16	5.62669466957381	16	7.78143504980198	16	7.36924556263706	16	8.04950083611965	16	6.36113907381658	16	7.95929786351029	16	8.1624356003019	16	3.39573247353973	16	4.47974668211733
17	17	7.87082251785652	17	7.38994683230157	17	5.91887519559593	17	5.6472982714666	17	8.03147269378918	17	7.91199686451472	17	8.20121183715564	17	6.83217203038584	17	7.98490793580342	17	8.21069453775709	17	3.37902172676416	17	4.44649976149085
18	18	7.88958999015035	18	7.38968511089973	18	5.93054285361481	18	5.69504152683065	18	8.13732224539062	18	8.10831005026427	18	8.32777945344893	18	7.29752719211624	18	8.06551783787847	18	8.29545266648945	18	3.38534727700192	18	4.42369545792728
19	19	7.92379544381556	19	7.41267696886744	19	5.94217588428283	19	5.71465491285078	19	8.2207258783656	19	8.14980342354941	19	8.43823587631622	19	7.64623581308487	19	8.17717469068953	19	8.4698825606119	19	3.38721932141254	19	4.44987118527507
20	20	7.97638756636658	20	7.44840810393583	20	5.91965073913969	20	5.71264159536318	20	8.24451675485486	20	8.12809205341427	20	8.49533292395256	20	7.94371713231475	20	8.47711677586493	20	8.82135463443379	20	3.41132154163115	20	4.45996349807335
21	21	8.14304844093218	21	7.60075974806895	21	5.94283046362431	21	5.7505803940775	21	8.20497515959638	21	8.12244407014112	21	8.62945695120343	21	8.23817430484804	21	9.09053266983873	21	9.44613517889787	21	3.41426837111378	21	4.47113500998807
22	22	8.41735093448451	22	7.8401581022605	22	5.94533982982247	22	5.73133493706697	22	8.25557888709484	22	8.0820431273748	22	8.84084740228993	22	8.49817271417635	22	10.206870462086	22	10.6790419988491	22	3.39925380244485	22	4.46950751175063
23	23	8.97313989144466	23	8.33333474575505	23	5.95331234361667	23	5.78995447256331	23	8.20516383074984	23	8.04029608088001	23	9.21137376882024	23	8.98739405142209	23	12.2728981243944	23	12.8485899172524	23	3.42274492207879	23	4.50079337627433
24	24	10.0070257813314	24	9.25234117557819	24	5.95295136214263	24	5.78947755488423	24	8.16667370733738	24	8.03532225387171	24	10.0352174235964	24	9.79538186360293	24	15.6120996378541	24	16.3879804201095	24	3.41991656739635	24	4.48394203119886
25	25	11.7011229769601	25	10.901140733926	25	5.97750077174723	25	5.80097807096639	25	8.13878636590446	25	8.01500384517688	25	11.3303304965126	25	11.2145387516542	25	20.1391789061483	25	21.1718512713151	25	3.43011725219289	25	4.47908629931004
26	26	14.4803300146332	26	13.4315128099818	26	5.96778109192357	26	5.84068146685516	26	8.07372452363528	26	7.95944824946868	26	13.4157543679585	26	13.4165390382728	26	24.936059124747	26	26.3822616529565	26	3.44377800321725	26	4.50824003603873
27	27	18.3426200973686	27	17.0037293641039	27	5.97278177462916	27	5.86036220008458	27	8.06045299167108	27	7.90862494113983	27	16.4334154276623	27	16.6067710143023	27	29.524002417384	27	31.1593401815626	27	3.4420214606582	27	4.50761883361243
28	28	22.9206939762644	28	21.2615343051575	28	6.00445497623364	28	5.92983878208956	28	8.11237058892978	28	7.8946378910095	28	19.9963964838096	28	20.4470876261146	28	33.3776379796697	28	35.1201893935282	28	3.43419186700189	28	4.50659273270629
29	29	27.7661258987752	29	25.7050163839979	29	6.08244138746516	29	5.96118583892262	29	8.10444152502448	29	7.91262331565658	29	23.8990298333971	29	24.5497008956248	29	36.6801245303338	29	38.5786065933958	29	3.45718389101233	29	4.53769098046927
30	30	32.3050969203449	30	29.9757032034694	30	6.14470075635462	30	6.08479504650454	30	8.14433923174517	30	7.91884074410163	30	27.7253696745731	30	28.5831369562952	30	39.4419572431739	30	41.3821868025947	30	3.44693339256417	30	4.53554091252911
31	31	36.3808856085255	31	33.7230838824839	31	6.29730391644476	31	6.31023190300777	31	8.27480932446511	31	8.01182219086115	31	31.2592054900219	31	32.2108976123713	31	41.9378086483438	31	43.9123763596636	31	3.45368656755252	31	4.5654261398439
32	32	40.0488372375231	32	37.135659818215	32	6.58832166432299	32	6.65975804405997	32	8.51328910940968	32	8.14432036017944	32	34.4607890281328	32	35.4378580938585	32	44.0112905632929	32	45.9973819551304	32	3.46733732549066	32	4.59512675458431
33	33	43.2783376714988	33	40.1359656591477	33	7.15364664243921	33	7.35618126108079	33	8.8498847708757	33	8.37057511879258	33	37.3213098163486	33	38.4064594169694	33	45.8189584075674	33	47.8524451609539	33	3.44416313807866	33	4.56260930267438
34	34	46.1501460237203	34	42.8378872680938	34	8.20457234736255	34	8.66490225866686	34	9.44016997448163	34	8.78188307967124	34	39.911774618429	34	40.964793062415	34	47.3606899788346	34	49.3628524151428	34	3.49079694258986	34	4.61906025520358
35	35	48.6619100268534	35	45.1878546206245	35	10.1356368695221	35	10.9294432836606	35	10.3123386364073	35	9.39895942248805	35	42.1622377242979	35	43.2540304159022	35	48.75783942318	35	50.6570161671319	35	3.46453699393476	35	4.62057653870305
36	36	50.8188671499055	36	47.1305123958587	36	13.3499565013487	36	14.4948987770282	36	11.6325239791779	36	10.3103666535222	36	44.105191048921	36	45.1723880064297	36	49.9331769039668	36	51.6460764293521	36	3.48036745611023	36	4.62292327502383
37	37	52.7404827040679	37	49.0601442359199	37	18.1106503451622	37	19.3130904453249	37	13.3882711134734	37	11.6139809610196	37	45.9746480740916	37	46.926680790393	37	50.8720568557576	37	52.6081547712117	37	3.4886926632993	37	4.62462135383848
38	38	54.4454910512401	38	50.6241910387751	38	23.6808564625584	38	24.4212162129599	38	15.7276601688872	38	13.3643927337345	38	47.4881952129425	38	48.4817177027893	38	51.6785130115026	38	53.3572547606417	38	3.48578696067218	38	4.67243198309982
39	39	55.8831994636157	39	52.1057204065076	39	29.1677814931114	39	29.1317476992698	39	18.5416915663436	39	15.6408395899431	39	48.8707543787214	39	49.8487401216191	39	52.3799280987874	39	53.9903769539456	39	3.49088644628238	39	4.69975344509162
40	40	57.1435934244622	40	53.3468950672766	40	33.9912195690133	40	33.1321544647106	40	21.7285482127882	40	18.3582709824097	40	50.0768153676347	40	50.9116124877402	40	52.9699818750689	40	54.4466110695196	40	3.50510925647061	40	4.6935108150748
41	41	58.3255954850702	41	54.577440168183	41	38.0778166627564	41	36.5027900379509	41	25.0953501132516	41	21.4083754474126	41	51.1504921085941	41	52.0559244469209	41	53.4593556027679	41	54.8938331917688	41	3.48967748918811	41	4.6773101231151
42	42	59.3357207596303	42	55.5019740916598	42	41.4731848588234	42	39.3339800458516	42	28.6574343191794	42	24.6589168685804	42	52.064601985455	42	52.9962347161256	42	53.8537795898706	42	55.3162564558071	42	3.52192913242026	42	4.73377100794676
43	43	60.2779004911556	43	56.2953322096564	43	44.5709666566986	43	41.9354769283747	43	32.0779046822894	43	28.0655680232347	43	52.9319303229665	43	53.771420092069	43	54.1876846364361	43	55.4676229248224	43	3.5288762999478	43	4.74901217946726
44	44	61.0310430481586	44	57.0745451319996	44	47.0949231576844	44	44.0355224949309	44	35.3265371227911	44	31.2903473373466	44	53.646621980298	44	54.4052980940488	44	54.4344757655133	44	55.5990104565523	44	3.51261654933734	44	4.79032648923911
45	45	61.5694454711216	45	57.7522389564563	45	49.3658226383768	45	45.8603136169644	45	38.345962368537	45	34.3748816679059	45	54.2140697108974	45	55.0171426402465	45	54.6002286651651	45	55.7821001792941	45	3.50823121508057	45	4.81622781744469
46	46	62.1790930083412	46	58.2345614343244	46	51.2479419263877	46	47.4637109031723	46	41.1560965111676	46	37.2758556628542	46	54.6967276833491	46	55.5449664726372	46	54.7144579773226	46	55.8375673048757	46	3.54873724195574	46	4.88888494088898
47	47	62.6736250746331	47	58.6877886599656	47	52.919729433136	47	48.8532310352123	47	43.745112389898	47	39.9423632229995	47	55.1897339219932	47	55.9891983929964	47	54.9208078095246	47	55.864041835497	47	3.51533099882728	47	4.99160605186134
48	48	62.9846464019851	48	59.1044199298391	48	54.3616532348759	48	50.0590134934628	48	45.9560055568253	48	42.4224684792782	48	55.6316592116146	48	56.4100466802345	48	54.9523436706427	48	55.9731563710766	48	3.51720708913452	48	5.08766111336732
49	49	63.3267691115702	49	59.5028239180078	49	55.5983183358707	49	51.0639589676671	49	48.0892790796723	49	44.6152312599681	49	55.9475473937944	49	56.7676276823256	49	55.0550511091779	49	56.0616878262288	49	3.53707271869009	49	5.31765270201238
50	50	63.6576125929181	50	59.6915214345999	50	56.6631532361446	50	51.9457167960196	50	50.0157034891225	50	46.659831836602	50	56.2450411823181	50	57.0144679651994	50	55.1380703875224	50	56.0990353269933	50	3.51777896256859	50	5.58185405679368

## Sheet: SLC2A4
Text	X	A3: GDM 495	X	A4: GDM 495	X	A7: GDM 514	X	A8: GDM 514	X	A11: GDM 543	X	A12: GDM 543	X	A1: GDM 564	X	A2: GDM 564	X	G11: ref	X	G12: ref	X	H11: h20	X	H12: h20
1	1	2.29335161850112	1	1.97072960392871	1	2.31493816880464	1	2.28064496380071	1	2.51605491173368	1	2.52362824983487	1	2.89161429104009	1	2.63636941945913	1	2.27370471020859	1	2.12511348885397	1	5.30886397266726	1	5.27249865699586
2	2	2.44666623302967	2	2.05930366492967	2	2.59774649281582	2	2.63615145710697	2	2.81901560935186	2	2.88535295910932	2	3.20925008278988	2	3.01914563896762	2	2.37978233722722	2	2.15372910106681	2	5.39968344579206	2	5.37178152590263
3	3	2.75893081195696	3	2.33610198516125	3	2.99756624192424	3	3.14584167331825	3	3.23891172863046	3	3.26090162435616	3	3.5410205888213	3	3.32214699381545	3	2.5068534925944	3	2.20265863990302	3	5.46522588572243	3	5.38426805287062
4	4	3.19540645219811	4	2.76746297785459	4	3.39733561473839	4	3.53518012601483	4	3.5970133424466	4	3.52285654568108	4	3.893184779927	4	3.55130839795711	4	2.68932844020805	4	2.35974832549549	4	5.49439539153856	4	5.43729682600996
5	5	3.65238269660155	5	3.29288948943772	5	3.68004220286293	5	3.7436072528075	5	3.83139665812694	5	3.61751184653187	5	4.08687982267742	5	3.61270654431058	5	2.99696990812929	5	2.6929821896888	5	5.51863100786581	5	5.49800333125149
6	6	3.98533459901252	6	3.62360115711287	6	3.81184112141919	6	3.76489904318014	6	3.94937018599593	6	3.65220310053478	6	4.1775863929923	6	3.68763880116653	6	3.35370765014595	6	3.16915510557431	6	5.5458525983253	6	5.49897451323537
7	7	4.18796137809466	7	3.77353764182942	7	3.88952176621454	7	3.82049479498844	7	3.97895567348866	7	3.67427376620207	7	4.24178286031818	7	3.69636155058148	7	3.63460574558133	7	3.57169650332954	7	5.60032182155327	7	5.5259923026947
8	8	4.25859615534839	8	3.79504337576767	8	3.93221940716367	8	3.82857822348892	8	4.00785384272426	8	3.71576081783072	8	4.26394093021596	8	3.73124556761519	8	3.83839827876234	8	3.78369122092826	8	5.49633024671462	8	5.52703058635175
9	9	4.30161964834033	9	3.82333831906974	9	3.98185112676748	9	3.85678539291106	9	4.02994727738773	9	3.73720347366273	9	4.25860576524757	9	3.73261225226663	9	4.0004893040963	9	3.91424737946779	9	5.5669664181331	9	5.56965047350492
10	10	4.31787236183023	10	3.83220802646111	10	3.94270650716987	10	3.87907542437608	10	4.05971809102044	10	3.74597617193768	10	4.28854061062608	10	3.76154013778087	10	4.03066098392741	10	3.95045370983285	10	5.58716350321919	10	5.62632815149425
11	11	4.34105563878908	11	3.84781802482383	11	3.98627741816866	11	3.88794493308516	11	4.06197206783828	11	3.74137079873774	11	4.30473030288881	11	3.76364863676895	11	4.06086927585602	11	4.00711966663718	11	5.59625082684557	11	5.63546193232855
12	12	4.36672749343089	12	3.87912339737084	12	3.99071764587147	12	3.91242527552212	12	4.07339169476067	12	3.79921682978204	12	4.29572523986258	12	3.77457699590928	12	4.05839419661822	12	4.03886245006536	12	5.64679009779232	12	5.62082800434064
13	13	4.40139168837916	13	3.86558232080118	13	4.03901061503153	13	3.94600145908374	13	4.08713219336586	13	3.79918159054684	13	4.34403542819438	13	3.80144370917887	13	4.11441056497387	13	4.05247680822639	13	5.597259202256	13	5.61133896841393
14	14	4.4116222478973	14	3.88197563741247	14	4.03510453458318	14	3.94894583584168	14	4.11086308378822	14	3.79529917536945	14	4.36800309421761	14	3.81774613806926	14	4.12447921667972	14	4.08278243959244	14	5.62863058000614	14	5.65411470623721
15	15	4.41241546405097	15	3.90298251052369	15	4.05659099058429	15	3.93622416560568	15	4.11163007116932	15	3.82287651085635	15	4.34806932929029	15	3.81844784412135	15	4.14626177206876	15	4.1039996495353	15	5.62250716648966	15	5.64796051762894
16	16	4.42181158664231	16	3.93221971905492	16	4.08649480924851	16	3.96532524555551	16	4.13462070309933	16	3.83171283569777	16	4.35740764589596	16	3.85426043116848	16	4.14856666882269	16	4.10630045476666	16	5.63667714711582	16	5.64898101829956
17	17	4.43820761448646	17	3.92089078124538	17	4.05420230532812	17	3.95410199266273	17	4.12312023379691	17	3.84731931059321	17	4.38752706108814	17	3.85641532630527	17	4.18596171238359	17	4.12908793918203	17	5.63461985634594	17	5.68462730274497
18	18	4.44510265763012	18	3.92764257056826	18	4.08876580071185	18	3.96753735520337	18	4.1369034984737	18	3.8741908382169	18	4.39441929533335	18	3.85639365766011	18	4.1929085195129	18	4.13591556876296	18	5.68124189663759	18	5.67922566078749
19	19	4.44840456722624	19	3.93059973063695	19	4.07799358630761	19	3.95706654980081	19	4.13310856471087	19	3.83675150929458	19	4.3907902035818	19	3.85930781858077	19	4.1959566185623	19	4.1321813345499	19	5.68225879129875	19	5.70539512096056
20	20	4.47615240164065	20	3.94411142973882	20	4.07099900209635	20	3.98398915338767	20	4.17450864848975	20	3.88380894192914	20	4.43228144424528	20	3.87949565515608	20	4.18873233506473	20	4.18002062821669	20	5.67918842985347	20	5.68974844748954
21	21	4.46540447298566	21	3.95384710577961	21	4.1155831466325	21	3.99370372409388	21	4.14992123663182	21	3.89345635385186	21	4.42171197113177	21	3.88240764288748	21	4.21266817349335	21	4.18315457609678	21	5.69849589518	21	5.74626147485154
22	22	4.44592445202197	22	3.96211934263426	22	4.09624717347842	22	3.9952035455755	22	4.17213773747361	22	3.90838072976874	22	4.43713820690956	22	3.89061245361988	22	4.23487647247739	22	4.17787462686982	22	5.70754339705158	22	5.6917679713738
23	23	4.4578018281661	23	3.96738703120833	23	4.12917089501997	23	4.02066341474405	23	4.18424445730783	23	3.89343344705649	23	4.43530574762327	23	3.88914183885118	23	4.21857450983509	23	4.21050729913058	23	5.74910492862589	23	5.68122962555477
24	24	4.47900686781045	24	3.97490410010648	24	4.12966814277785	24	4.00792501678796	24	4.19858793119291	24	3.90088759799582	24	4.45665448227319	24	3.92360615909907	24	4.21856841550638	24	4.23181987111495	24	5.76226633609243	24	5.70638330016011
25	25	4.50955010212156	25	4.01178578432796	25	4.13923017045352	25	4.03115658444115	25	4.21510275782269	25	3.92402346131326	25	4.46648510793354	25	3.90628016882649	25	4.28426821168645	25	4.25550364350607	25	5.73801141904867	25	5.72104320441539
26	26	4.52432527004341	26	3.99969503065107	26	4.16784240537149	26	4.03267188973114	26	4.21594274577927	26	3.91874901427561	26	4.48134911906242	26	3.94152739237306	26	4.32027919397593	26	4.29819335003927	26	5.73594560086345	26	5.69381634145197
27	27	4.53027237193901	27	4.05393240678588	27	4.2154103676882	27	4.09338270981984	27	4.20100799107643	27	3.96590250234153	27	4.49430646942701	27	3.96853018861112	27	4.40398287252682	27	4.38034013453548	27	5.75220859882346	27	5.74724303290275
28	28	4.564995494438	28	4.04106034511448	28	4.23589703584688	28	4.10764023692124	28	4.27678636652975	28	3.98009220141994	28	4.5496361362326	28	3.98951501192004	28	4.52379665831883	28	4.483880116504	28	5.72379060965865	28	5.74516240124863
29	29	4.57265800803991	29	4.1171729151618	29	4.31965632078543	29	4.17665653999606	29	4.33952566653226	29	4.06246044571266	29	4.60589826511031	29	4.04504592987156	29	4.75022068264567	29	4.68421366038106	29	5.75430884608307	29	5.72413898015565
30	30	4.63008297732433	30	4.19404212629677	30	4.43907789813708	30	4.28029729948814	30	4.43094019958884	30	4.1523823468625	30	4.7395426770691	30	4.12164480916288	30	5.06236034420151	30	5.04328549823316	30	5.75222420508596	30	5.74725170304859
31	31	4.69972657345975	31	4.36443141179177	31	4.66113010479588	31	4.49048229109934	31	4.57624156614637	31	4.29472173053754	31	4.89934077719876	31	4.28466252916584	31	5.58430288481375	31	5.51722596229225	31	5.71372156979727	31	5.72309500283871
32	32	4.85229200061684	32	4.56108043776613	32	4.9795786728588	32	4.78763468571549	32	4.87323641428801	32	4.59140027693366	32	5.21105957232716	32	4.52118451288661	32	6.27443098565071	32	6.20960645390301	32	5.79277190728177	32	5.76085339582709
33	33	5.09655262069451	33	4.95561871346233	33	5.39626844977001	33	5.26139175254541	33	5.27521573243097	33	4.98335331995012	33	5.69057067258925	33	4.92764754128762	33	7.05751451396179	33	6.97864907545197	33	5.74425084489889	33	5.72723048910403
34	34	5.39783896262992	34	5.40567517809726	34	5.96019113524926	34	5.72952088279619	34	5.83104859495032	34	5.53846510437825	34	6.23394827640125	34	5.42315295825572	34	7.87060660404777	34	7.77685584288222	34	5.74215518509436	34	5.69996550941096
35	35	5.80902922055203	35	5.95579145323069	35	6.50122946297939	35	6.31060587178071	35	6.41270324861844	35	6.11864701559115	35	6.79604242680013	35	5.9979962284634	35	8.74447867926269	35	8.57923721768241	35	5.73902928354767	35	5.74722777344609
36	36	6.24593098958333	36	6.53802164155148	36	7.06848581078792	36	6.85625753734433	36	7.08994926378298	36	6.68357716280726	36	7.39845846073743	36	6.60484569256394	36	9.59032493674725	36	9.42301183758131	36	5.75427207133331	36	5.78707063800511
37	37	6.72740419593811	37	7.08849598813939	37	7.67256190150542	37	7.45803065821906	37	7.74845742657971	37	7.33174495873285	37	8.07929833005088	37	7.15971537087349	37	10.5425287294439	37	10.2740415010465	37	5.75951630484738	37	5.75451387290012
38	38	7.21029791885676	38	7.67443943254771	38	8.25740316884312	38	8.08164474304047	38	8.42946275106488	38	7.95433446939081	38	8.74094363612566	38	7.83801499911983	38	11.4545574944049	38	11.1408983028146	38	5.78378681993544	38	5.73980700921913
39	39	7.77732893569263	39	8.30820535554131	39	8.91901461814373	39	8.73251998911155	39	9.13157151438334	39	8.60418071894776	39	9.42370526440814	39	8.52332278921454	39	12.3598586864899	39	12.035543856601	39	5.76537092061343	39	5.7471903184161
40	40	8.30962774975404	40	8.9286251772368	40	9.56694328913265	40	9.37684567841907	40	9.88949295160764	40	9.32863923862584	40	10.1554208172632	40	9.1884863641343	40	13.2161111158478	40	12.8687021189357	40	5.7726779859592	40	5.77969097468659
41	41	8.89814279472543	41	9.58331576135852	41	10.22212487865	41	10.0485208738522	41	10.6199807139824	41	9.99925151139656	41	10.9362253857979	41	9.88781321269862	41	14.1009299735097	41	13.688414944303	41	5.75844482431457	41	5.76605508470004
42	42	9.47112241686802	42	10.2227313378909	42	10.9033304228458	42	10.7184128441936	42	11.3694472430398	42	10.6816279822225	42	11.6663821234202	42	10.5718556294819	42	14.8208382767433	42	14.4232804220499	42	5.7605287844563	42	5.75552613908076
43	43	10.04606634935	43	10.83697209649	43	11.5241295269808	43	11.3498264427347	43	12.0934614486566	43	11.3729562007272	43	12.3292457347877	43	11.2444829425106	43	15.5931593281567	43	15.1610010786058	43	5.74627684053715	43	5.77964617989823
44	44	10.6282779894276	44	11.4446603144316	44	12.0894759565035	44	11.9815202283709	44	12.8108611183838	44	12.0036453563845	44	12.9784863488703	44	11.9309550853245	44	16.2880494037338	44	15.8302770475764	44	5.82538339505171	44	5.86783322833342
45	45	11.1547654977896	45	12.0253920858507	45	12.6342411860804	45	12.5321577829365	45	13.4103576857912	45	12.6143637597238	45	13.6489070018856	45	12.5227204291767	45	16.9125911777652	45	16.4448329402223	45	5.7858295969248	45	5.81738561547311
46	46	11.7116660800366	46	12.5541853596797	46	13.2026170334708	46	13.0651304654366	46	14.0266966204936	46	13.221034093759	46	14.2944888408894	46	13.1239931198745	46	17.5972412376922	46	17.0215555375187	46	5.7979733916589	46	5.80361199744907
47	47	12.2481213859753	47	13.076004588971	47	13.7079118048659	47	13.6111962357249	47	14.6561391224967	47	13.7323468791377	47	14.8415065892916	47	13.6908809557059	47	18.1024365897054	47	17.5613026522675	47	5.81642715051715	47	5.84655563435998
48	48	12.7027474346243	48	13.6206838588216	48	14.2088098156653	48	14.0783541899412	48	15.2326116274619	48	14.3342145347153	48	15.4400689315417	48	14.1923769938555	48	18.6533959548783	48	18.0973711364201	48	5.75944025788108	48	5.84206198791987
49	49	13.1534061440983	49	14.0260743015666	49	14.7139353688194	49	14.5566259638812	49	15.716729043063	49	14.7374103044916	49	15.9252844282925	49	14.7186407080236	49	19.1198991858511	49	18.5030565521148	49	5.77365534527054	49	5.88048599677622
50	50	13.5753185655751	50	14.4907492995329	50	15.1258758166769	50	14.950726710013	50	16.2527502180358	50	15.2730396131774	50	16.455399564777	50	15.1944614930411	50	19.543682346305	50	18.9498433779836	50	5.76152669468697	50	5.85569104506262

## Sheet: HK2
Text	X	A3: GDM 495	X	A4: GDM 495	X	A7: GDM 514	X	A8: GDM 514	X	A11: GDM 543	X	A12: GDM 543	X	A1: GDM 564	X	A2: GDM 564	X	G11: ref	X	G12: ref	X	H11: h20	X	H12: h20
1	1	6.85052960288737	1	6.96261926047167	1	6.16708730161235	1	6.94477000308754	1	6.81118480665021	1	7.06579974978761	1	7.11626653698931	1	7.18022432777329	1	8.59578310121686	1	9.61040551731736	1	4.91055678893899	1	5.4679114424748
2	2	6.80186451111406	2	6.91909987905625	2	6.06648031934211	2	6.88590390854624	2	6.67358232886003	2	6.98334131644281	2	7.0075933812106	2	7.12862286899004	2	8.74404455023878	2	9.9424922233981	2	4.97184042554198	2	5.49488224430378
3	3	6.765101205035	3	6.85705126573771	3	6.00100796823797	3	6.80858204987283	3	6.61482048553712	3	6.89792024863668	3	6.97045884997822	3	7.05816225772876	3	8.89390973843324	3	10.0677380244558	3	5.03398058815105	3	5.47300454559323
4	4	6.7124056224153	4	6.77771318923135	4	5.94790911660881	4	6.76096131327001	4	6.52509723189241	4	6.76404705990746	4	6.91029955175654	4	6.97073338403777	4	8.92581247870787	4	10.1898659810832	4	5.08650935573919	4	5.46243748255101
5	5	6.66709170161964	5	6.71394421228746	5	5.88726694605292	5	6.7132382840807	5	6.50216813246817	5	6.75539148864321	5	6.82750177703967	5	6.94635420037758	5	8.88957524203558	5	10.2084023877758	5	5.12194738982415	5	5.48427564024757
6	6	6.60394900479823	6	6.61616264327029	6	5.86946162884797	6	6.639450620843	6	6.40967445374837	6	6.65005035107976	6	6.74910868137899	6	6.8717228496047	6	8.93808412763704	6	10.235085389468	6	5.12286311484085	6	5.47334021375444
7	7	6.53451422311868	7	6.55103572298886	7	5.85266476712198	7	6.6059377365437	7	6.35549666327396	7	6.59296386857275	7	6.70941489558219	7	6.79043323990809	7	8.88958801977768	7	10.2236364566871	7	5.22428190119242	7	5.43909966772579
8	8	6.49797728165386	8	6.50504621283763	8	5.80959820049953	8	6.56793069231381	8	6.31930903545746	8	6.53921271355917	8	6.66510016171572	8	6.78344908100642	8	8.91827739448335	8	10.2529453382198	8	5.20031293238996	8	5.47389133771439
9	9	6.4618465093578	9	6.43550647235747	9	5.77356877022123	9	6.53005529874359	9	6.25364860404184	9	6.43860555670359	9	6.53160622815226	9	6.67424972032823	9	8.83662581491705	9	10.230857052942	9	5.2299055880676	9	5.48293101995645
10	10	6.44502527788211	10	6.4174772794912	10	5.75630508673002	10	6.49661926254199	10	6.2144641134794	10	6.39714632986946	10	6.53728869896607	10	6.6484279971227	10	8.82152648559296	10	10.2157319377087	10	5.27404397341952	10	5.46338049667444
11	11	6.38532842738597	11	6.33890256845382	11	5.73409737913945	11	6.46539669026285	11	6.15503542793505	11	6.36582894779227	11	6.4624206940079	11	6.63269393427813	11	8.80644260374837	11	10.1519166130565	11	5.25767314660595	11	5.41485969822985
12	12	6.35659934309633	12	6.27712396230442	12	5.70543883300833	12	6.41963290979999	12	6.09666989478092	12	6.31995322160423	12	6.4261528984803	12	6.5627865954204	12	8.74737440734307	12	10.1616878284706	12	5.25569967129458	12	5.41579231342373
13	13	6.30745699950549	13	6.28069516565308	13	5.67187405159775	13	6.37617849605302	13	6.04796153592596	13	6.24513840760382	13	6.39184021729995	13	6.53463859048369	13	8.71868883281284	13	10.1467439327124	13	5.2585936074299	13	5.42016365413512
14	14	6.28207343028129	14	6.21389750708376	14	5.64549985466989	14	6.36481654268066	14	6.0371455549865	14	6.21777139187273	14	6.358990620376	14	6.49170096740062	14	8.68972023618873	14	10.1340293777829	14	5.27581044224002	14	5.42234073311132
15	15	6.24890466095337	15	6.15609120129722	15	5.62839706589371	15	6.3148291514859	15	5.95247366371764	15	6.17577194708131	15	6.33315049860091	15	6.44900275186197	15	8.6520839700247	15	10.0847148888789	15	5.3324341453289	15	5.42111414853049
16	16	6.22764416367465	16	6.11737294216362	16	5.59159743573885	16	6.30792018653959	16	5.95331288577856	16	6.11369536839436	16	6.25940647205763	16	6.39468011227728	16	8.67920513956038	16	10.1225962567753	16	5.27101517925521	16	5.40427268473698
17	17	6.17004704481664	17	6.08856801631369	17	5.56457803454082	17	6.23215456919207	17	5.91107974416446	17	6.07711826074037	17	6.22410744387021	17	6.38922309221327	17	8.64147785657615	17	10.066004723125	17	5.33143439970055	17	5.4320135278828
18	18	6.16153247761028	18	6.05607661031803	18	5.58588705325357	18	6.23889965297716	18	5.85804314051901	18	6.06042992715378	18	6.2080765512697	18	6.35652529007869	18	8.67029732053084	18	10.1441017468579	18	5.32568793848012	18	5.37442272432315
19	19	6.15504771621003	19	6.032348132243	19	5.55571934166377	19	6.23155618136676	19	5.85834236162494	19	6.02110977815118	19	6.18657492464893	19	6.35710144688268	19	8.76864534140866	19	10.3223333772772	19	5.3891089734669	19	5.40448578466481
20	20	6.13375039898666	20	5.99463444250455	20	5.52770327598483	20	6.21731866428919	20	5.82997751379241	20	6.05415879373002	20	6.15761393503786	20	6.37415735777472	20	8.89607418742302	20	10.6073681957709	20	5.39865765433881	20	5.39879774876832
21	21	6.11657606646955	21	6.02343393195929	21	5.57711827743973	21	6.24617999185998	21	5.81268618835566	21	6.0122460279054	21	6.16283477905491	21	6.3636428443315	21	9.16937075331896	21	11.1684454117358	21	5.36702139235773	21	5.36271214686984
22	22	6.12942119885772	22	6.00557578868764	22	5.62722776248272	22	6.3066686067882	22	5.83301308035227	22	6.04940048756429	22	6.22795094558155	22	6.53508120258329	22	9.7654970005711	22	12.3799282674028	22	5.38810774530653	22	5.3685305813119
23	23	6.1817342966704	23	6.08479741054112	23	5.78378533519907	23	6.46328490805803	23	5.91521423878303	23	6.18319220914241	23	6.35486418196675	23	6.82676964452376	23	10.7235616358791	23	14.3295564680361	23	5.42750572401122	23	5.39375523654209
24	24	6.2938650862741	24	6.20230375566416	24	5.99149942913209	24	6.64329358933575	24	6.04894891193934	24	6.37112267946099	24	6.51173601481738	24	7.31646564173501	24	12.4130554736359	24	17.5450582158575	24	5.44000439910105	24	5.37477711244788
25	25	6.49652678703149	25	6.42391326966831	25	6.2451945416367	25	6.91796776645452	25	6.18392110354454	25	6.70162270543668	25	6.81869432115986	25	8.16092734076302	25	14.6054852173978	25	21.8320348194822	25	5.36700994983928	25	5.36769271897697
26	26	6.71315220298736	26	6.66766719546341	26	6.5199280851875	26	7.17600470416334	26	6.40697681342609	26	7.09353349419156	26	7.1321954726146	26	9.25788076364769	26	17.0077807622326	26	26.3766550783152	26	5.41499214437526	26	5.37415041303116
27	27	6.9330403474655	27	6.92213567986139	27	6.79777999275395	27	7.47693977715868	27	6.62544106369724	27	7.46561591341865	27	7.45734573841829	27	10.3948224912483	27	19.2960181280989	27	30.4732014016091	27	5.41792176252615	27	5.3566787323628
28	28	7.21611659635302	28	7.2122617699127	28	7.1014309367698	28	7.81237402424012	28	6.85506481954204	28	7.95104915870385	28	7.83038044582776	28	11.5235785546766	28	20.9468469305647	28	33.7150516774454	28	5.47840346148898	28	5.35458177948808
29	29	7.50625284819741	29	7.51812033739535	29	7.47903705737411	29	8.1940151530711	29	7.0847218560476	29	8.41972780739485	29	8.25506440891503	29	12.6550011652063	29	22.0354570328641	29	36.0068741327042	29	5.43237019717883	29	5.36349545897437
30	30	7.82949686584525	30	7.88152708152064	30	7.82265011510774	30	8.55626247694465	30	7.3538834964873	30	8.90880373224999	30	8.69244354585921	30	13.5877152393839	30	22.6307308739987	30	37.489810342501	30	5.48039709935996	30	5.34512763273559
31	31	8.18248028233738	31	8.24512743465807	31	8.24788124305003	31	8.96498106179083	31	7.66052620785097	31	9.44434974058673	31	9.12156473873327	31	14.3812130880859	31	22.8769092460621	31	38.2240377295587	31	5.50635964181252	31	5.32955308335109
32	32	8.56553245710602	32	8.66401438739988	32	8.62859535683381	32	9.40519578962903	32	7.94492055358057	32	9.93294252736638	32	9.60348587492371	32	15.1909723990168	32	22.9939694062876	32	38.4943666569694	32	5.50637212908593	32	5.33031866508801
33	33	8.90515444781376	33	9.06106552962505	33	8.96606166209765	33	9.77611242443164	33	8.22375891413742	33	10.430308561633	33	10.0186010156915	33	15.713081642594	33	23.0875563785617	33	38.4342150928031	33	5.53536002135267	33	5.31937847816397
34	34	9.30585790578785	34	9.47506308327926	34	9.33452483954453	34	10.1483775309112	34	8.54847503587767	34	10.9054718555421	34	10.4650905527135	34	16.2057616812948	34	23.1316893793909	34	38.5006522630425	34	5.50833709186693	34	5.33355003470658
35	35	9.66976810377031	35	9.82639239811264	35	9.71111423890119	35	10.5373243513618	35	8.79867912685188	35	11.2722998599944	35	10.8907547537602	35	16.6651264963579	35	23.1351206380524	35	38.3602996620775	35	5.51783305503192	35	5.31176433655556
36	36	10.028274631023	36	10.1719645694262	36	10.0674686563927	36	10.9128612133093	36	9.06560162518243	36	11.7201596096843	36	11.2511834545552	36	17.0882576207651	36	23.127386187783	36	38.4025142516505	36	5.53229170237749	36	5.28263365924121
37	37	10.4004719711283	37	10.5477517800393	37	10.4299734790983	37	11.2791200411298	37	9.34621388568244	37	12.1350889761786	37	11.6703442760782	37	17.3979748577502	37	23.1690367552308	37	38.4461486031531	37	5.54983676195746	37	5.30934617811759
38	38	10.7525580259293	38	10.9028578441757	38	10.7723736637116	38	11.6552242624442	38	9.60805157034255	38	12.5195928381767	38	12.0528857514178	38	17.6866968392502	38	23.0993602213839	38	38.3393784171094	38	5.5728254230546	38	5.29728183207988
39	39	11.0705730258645	39	11.237754331116	39	11.088421076904	39	11.94095386053	39	9.82821010811082	39	12.8766044085411	39	12.3791410927433	39	17.9178969110775	39	23.0758213920311	39	38.2699440813545	39	5.56775332708981	39	5.30327934906723
40	40	11.3962101723425	40	11.5724995645859	40	11.3822915626935	40	12.3054688900455	40	10.055151496093	40	13.2582499192829	40	12.7214850879587	40	18.0822266134256	40	23.1367253066741	40	38.2829560084088	40	5.52474924974772	40	5.28860895957422
41	41	11.7534504665857	41	11.8697867069416	41	11.7001095020223	41	12.6244913050729	41	10.2396552614393	41	13.5780715322207	41	13.0197428642282	41	18.3006232613934	41	23.0793346798666	41	38.2761975214331	41	5.53623459501096	41	5.27934732277394
42	42	12.0336181406886	42	12.1649144677017	42	11.9785554403388	42	12.8941725537472	42	10.459547044459	42	13.8560929166258	42	13.345619095987	42	18.499906177326	42	23.0407628851774	42	38.3108446327058	42	5.53820870944706	42	5.30164849894309
43	43	12.3520607238779	43	12.4211286290574	43	12.2206053627475	43	13.1884629915696	43	10.6270576706492	43	14.1122942562295	43	13.5905763912152	43	18.6090981956618	43	22.9877273192745	43	38.2039306063276	43	5.56214491136538	43	5.27901636327898
44	44	12.6319695974631	44	12.7239263350662	44	12.5658044879722	44	13.5049434389707	44	10.8393464638691	44	14.3980161403503	44	13.9387183815604	44	18.7290754899078	44	23.0402634358263	44	38.302627577459	44	5.59954890689716	44	5.2851467878207
45	45	12.9146133189124	45	12.9814448001142	45	12.7647754916723	45	13.7305519354741	45	11.0070866776004	45	14.6409268599021	45	14.1936465078696	45	18.7958776073758	45	23.0183238040226	45	38.2461091846281	45	5.58686191164344	45	5.31491314302824
46	46	13.1541751921216	46	13.2258001399366	46	12.987980983621	46	13.9421666484123	46	11.1859886280177	46	14.9161232731559	46	14.4340681957179	46	18.9066328786433	46	23.0485160358513	46	38.2460072806709	46	5.57302006621909	46	5.33107089118455
47	47	13.4051973326967	47	13.4594325192862	47	13.2226788923834	47	14.2125716186221	47	11.3566618764033	47	15.1311018806509	47	14.676808851676	47	18.9515986235059	47	22.9785385694939	47	38.2891990030431	47	5.61514861232353	47	5.36417581813292
48	48	13.6803185048461	48	13.6869156381889	48	13.4219249590712	48	14.4534694993175	48	11.5437517474621	48	15.3245753776246	48	14.9064387752078	48	18.9918303260552	48	22.9657995663102	48	38.2669721136652	48	5.56031839518861	48	5.39004851790409
49	49	13.8783186225063	49	13.9019344918531	49	13.6332749395189	49	14.5983130480282	49	11.640066607686	49	15.5343937918801	49	15.137517667127	49	18.9881566068354	49	22.9408535896498	49	38.2514964868191	49	5.62293068303893	49	5.43273193274805
50	50	14.1356896008646	50	14.1502365308248	50	13.8446858542949	50	14.8050358763299	50	11.7877173842367	50	15.7013142591746	50	15.3116011316122	50	18.9934759788686	50	22.9393819745434	50	38.2706893896473	50	5.58526467279693	50	5.44138680367039

## Sheet: PFK
Text	X	A3: GDM 495	X	A4: GDM 495	X	A7: GDM 514	X	A8: GDM 514	X	A11: GDM 543	X	A12: GDM 543	X	A1: GDM 564	X	A2: GDM 564	X	G11: ref	X	G12: ref	X	H11: h20	X	H12: h20
1	1	8.4466494755804	1	8.87957463884349	1	7.43466643130204	1	7.85239598016349	1	9.36515007684151	1	9.44594149409819	1	8.47696062731728	1	9.61045070932513	1	9.18826855843511	1	7.81981254256231	1	5.23649804784755	1	4.26735366471261
2	2	8.35153916445751	2	8.91721601693152	2	7.32024773517556	2	7.75197938605241	2	9.25224322389457	2	9.30110272990665	2	8.33634364708297	2	9.45801968905492	2	9.2130233048075	2	7.93672359251217	2	5.2115771853187	2	4.20827968474111
3	3	8.29659608991386	3	8.86858593018679	3	7.26680216364006	3	7.67224856091986	3	9.14466195593952	3	9.17443131803216	3	8.29491058313474	3	9.35655480276679	3	9.17023300354426	3	8.00812560645913	3	5.25942315610876	3	4.19656422092732
4	4	8.23226117502653	4	8.72615515225222	4	7.20203904817833	4	7.66718164060342	4	9.03627427581788	4	9.10582335607107	4	8.2178240056688	4	9.28094463387816	4	9.17304662420574	4	8.10930329391146	4	5.32213681222819	4	4.11718875648077
5	5	8.14786703631924	5	8.62307265368763	5	7.14374252634046	5	7.60323985148589	5	8.95388061665894	5	9.02398826058131	5	8.15374791854567	5	9.19857248503479	5	9.18251241981342	5	8.28376655385605	5	5.34402188871297	5	4.46516550956707
6	6	8.11053293769007	6	8.54611117497078	6	7.08089361096595	6	7.57321221095019	6	8.87070792315276	6	8.9672598742009	6	8.06383555251761	6	9.14793108758028	6	9.12445699666546	6	8.31937909198556	6	5.35688289564157	6	4.69899106185227
7	7	8.01490773206296	7	8.46412924939832	7	7.04566280301967	7	7.50531022459023	7	8.78908963385015	7	8.88603205731043	7	8.04135371531173	7	9.08574592168902	7	9.10131853019131	7	8.39618592994086	7	5.39467968746904	7	4.73559614667702
8	8	7.97354275911969	8	8.40275266282191	8	7.00558661744891	8	7.46497679142209	8	8.70156658433476	8	8.78578347969576	8	7.97383442485303	8	9.02397689773045	8	9.04533348699806	8	8.42070833453043	8	5.38366441030096	8	4.72475904478926
9	9	7.89541420025582	9	8.3383720055852	9	6.98715854738139	9	7.43365499256779	9	8.65732680176685	9	8.6831579214759	9	7.90939119352625	9	8.96660344964776	9	8.97367121688909	9	8.38905525301777	9	5.4363128708481	9	5.2774558135148
10	10	7.8491706844314	10	8.26648215927836	10	6.93404033191735	10	7.38130059552244	10	8.57963931891419	10	8.65812834410898	10	7.90307501329133	10	8.88901281388996	10	8.95474575596371	10	8.38968411994105	10	5.45433079969416	10	5.29498242088755
11	11	7.7695701234453	11	8.21377267189001	11	6.90777682777778	11	7.38788253765282	11	8.50762592193397	11	8.60605515344057	11	7.83058241030259	11	8.85627209476095	11	8.89470616209724	11	8.39614467379443	11	5.45120272138807	11	5.30360755023797
12	12	7.7509115989246	12	8.10966531672983	12	7.4024284602576	12	7.33676515552844	12	8.44364204596887	12	8.52287778255929	12	7.78582506109905	12	8.76592778838541	12	8.87625537630815	12	8.41755653658069	12	5.48516268487078	12	5.36000198471255
13	13	7.68593349958222	13	8.07117829926749	13	7.33820609721018	13	7.33175997523775	13	8.36583958251117	13	8.47148731092348	13	7.76737000938684	13	8.69434280786545	13	8.79688443961569	13	8.39855390923921	13	5.48817840179469	13	5.3162205338964
14	14	7.6606556334733	14	8.06670009321832	14	7.32582280524793	14	7.30642398554074	14	8.32928926032172	14	8.38970390778023	14	7.71611590325666	14	8.62545077146277	14	8.76688172890292	14	8.35473010091082	14	5.52912159671197	14	5.36772986889894
15	15	7.58785722852441	15	7.96061560581601	15	7.26068946599059	15	7.24165312593499	15	8.24949258168437	15	8.36882859145299	15	7.6831404474895	15	8.52532916495235	15	8.73183007117922	15	8.38685291709683	15	5.51108316632354	15	5.38524794530637
16	16	7.57176898345456	16	7.94521685083721	16	7.21806032748781	16	7.21894189683969	16	8.20845425351551	16	8.28252752265235	16	7.64096502971761	16	8.50429860332068	16	8.68382027424847	16	8.37187735618867	16	5.53608325526799	16	5.42124654725583
17	17	7.51220375558356	17	7.89226041455737	17	7.17242477998288	17	7.19316669979237	17	8.15560876036309	17	8.20375423266889	17	7.60807175198527	17	8.45107736440549	17	8.62303001420532	17	8.377997785812	17	5.49806140646324	17	5.40758096963428
18	18	7.44460259850658	18	7.83160984702617	18	7.11203442197565	18	7.16582370965804	18	8.1149356392437	18	8.16981504125675	18	7.58041783255267	18	8.38399949899551	18	8.62821763794756	18	8.41641651605254	18	5.57706844057938	18	5.46114821913365
19	19	7.41732165498143	19	7.79241788014196	19	7.1041177109215	19	7.13854508845257	19	8.07685796941801	19	8.11258588904061	19	7.54056054631119	19	8.34651562797303	19	8.64388557149847	19	8.44486047324997	19	5.56604587483353	19	5.46212802141024
20	20	7.38973808808055	20	7.79099258238262	20	7.07704125830734	20	7.09845697713977	20	7.9963740221712	20	8.07162900594708	20	7.49976868385533	20	8.27215613137451	20	8.6681733059918	20	8.52255261594276	20	5.55102040682869	20	5.52927760483819
21	21	7.38952095734777	21	7.73162944738715	21	7.00407648778849	21	7.05874869509472	21	7.99675672733971	21	8.02636421211797	21	7.50624099820484	21	8.22660681801783	21	8.71569895744192	21	8.69622281865566	21	5.59311134047904	21	5.52356891448111
22	22	7.3603805762339	22	7.74221002789949	22	7.00827084289911	22	7.03667399567546	22	7.92837048923016	22	7.9909630049913	22	7.47057854418938	22	8.21054244765081	22	8.87292438670179	22	9.01902102678579	22	5.6010394370704	22	5.54291474273716
23	23	7.32497073426525	23	7.69988849021466	23	6.96034888959694	23	7.02166379669873	23	7.89261006694114	23	7.94220529529869	23	7.45484484884038	23	8.18072882811758	23	9.12224250879723	23	9.60581206520031	23	5.60304938861358	23	5.56829337351033
24	24	7.32055049307479	24	7.64309315336048	24	6.94241155910466	24	7.01050487019859	24	7.85622492292431	24	7.93224942844518	24	7.41077498492882	24	8.11789550697772	24	9.53372740112046	24	10.6346687747489	24	5.60305909389943	24	5.52153226642627
25	25	7.30634830676876	25	7.64835671076082	25	6.92866175863747	25	6.99668635013113	25	7.81532753442033	25	7.87181865733019	25	7.44906723697869	25	8.12206919330403	25	9.97045644759962	25	12.1579310139267	25	5.64114148504687	25	5.55862012243913
26	26	7.3262725683279	26	7.68126069116481	26	6.90891539936196	26	6.99007219737215	26	7.76940571325356	26	7.91091586098281	26	7.44871302082469	26	8.14758069845819	26	10.4769498085202	26	14.130519476803	26	5.63908303527569	26	5.59166300860578
27	27	7.39749296185756	27	7.71949525214034	27	6.97238433090954	27	6.99424934681892	27	7.83402250005335	27	7.9622837906283	27	7.4730516733401	27	8.23833677543155	27	10.9736583791689	27	16.2145065374921	27	5.64214248471382	27	5.53620648127255
28	28	7.50257147701738	28	7.81712992729626	28	7.05679066276626	28	7.10426141485957	28	7.89827215490643	28	8.07836500163733	28	7.583655647617	28	8.40058300080144	28	11.538946961141	28	17.9673182027776	28	5.70017995761987	28	5.5692496097036
29	29	7.75246909229207	29	8.05169980955079	29	7.22588222438092	29	7.26557397138514	29	7.98695129686651	29	8.32295693245911	29	7.79182244904205	29	8.67881320761374	29	12.1448023943262	29	19.4532756710409	29	5.69228129198705	29	5.54985754322335
30	30	8.15405464206474	30	8.39155076150235	30	7.49147940679598	30	7.52959264127079	30	8.21965349687739	30	8.73131231677271	30	8.1178612654457	30	9.2083572288566	30	12.7330810507985	30	20.580314731018	30	5.71428121928577	30	5.57125017030663
31	31	8.63417167546073	31	8.86853015579213	31	7.85512309947958	31	7.86468983937852	31	8.52287470365395	31	9.30751600834795	31	8.62100318963492	31	10.0318065919251	31	13.3623501184977	31	21.4346343160342	31	5.73933296757129	31	5.57221231877226
32	32	9.22089431202625	32	9.40513293914802	32	8.218823745413	32	8.25887063987851	32	8.89838383109913	32	10.0603324966236	32	9.23011026103967	32	11.0595994544382	32	13.9584935601596	32	22.0829079273333	32	5.72731778246519	32	5.56051139671376
33	33	9.76778546191378	33	9.96808739642963	33	8.58991069139952	33	8.67340137230582	33	9.28729857325761	33	10.8124550725703	33	9.90545547037137	33	12.1188864713457	33	14.5717741013873	33	22.5427526102973	33	5.70739880498779	33	5.56457089935012
34	34	10.3823599312759	34	10.538829371948	34	8.99510099907647	34	9.09556562927944	34	9.65118698834992	34	11.6637537466945	34	10.5951982423013	34	13.2188403110159	34	15.1938516691756	34	22.833166633545	34	5.72936496709484	34	5.59760802497923
35	35	11.0126044893852	35	11.158407116021	35	9.46084160063467	35	9.53873979336758	35	10.1022522720021	35	12.4728989556625	35	11.3603357611314	35	14.3632805514072	35	15.7154903606708	35	23.123337450815	35	5.75030810285716	35	5.58284805098273
36	36	11.7652779431448	36	11.8268640067253	36	9.98145874931463	36	10.0758091653652	36	10.5686958406821	36	13.3832491402883	36	12.2077188644802	36	15.5379161728067	36	16.287202668368	36	23.2380204925822	36	5.76436986252583	36	5.5848109020719
37	37	12.4835085535307	37	12.5205546441732	37	10.4943743552953	37	10.638015246759	37	11.0865233679385	37	14.2858404773198	37	12.9812073537348	37	16.6322224099617	37	16.8099910917517	37	23.3754867951066	37	5.74554797029855	37	5.5664292377131
38	38	13.2064816352014	38	13.1990051170067	38	11.0868592856255	38	11.2200560512882	38	11.6631105727707	38	15.2102426198586	38	13.8910493377632	38	17.7062204504066	38	17.2990255254506	38	23.4514233839262	38	5.80358726321344	38	5.59941484760309
39	39	13.9332698015897	39	13.9275728704218	39	11.6034444949724	39	11.779132220485	39	12.2366080430209	39	16.0801235515432	39	14.7055674902737	39	18.7194731033119	39	17.7869152205313	39	23.5154507544046	39	5.82233169789246	39	5.58248008999364
40	40	14.6163957338586	40	14.6657474379318	40	12.1873787333575	40	12.3856592423897	40	12.7725531447082	40	16.9153757445326	40	15.5302560591308	40	19.6666389546395	40	18.2937652904187	40	23.5624062331945	40	5.78144491636128	40	5.60098720157476
41	41	15.3320422925908	41	15.3105299254186	41	12.685964644534	41	12.9662594916128	41	13.3808276289834	41	17.7615618459222	41	16.3735081771639	41	20.623518167049	41	18.7511323269951	41	23.6437765516074	41	5.81638036178285	41	5.59943829356907
42	42	16.0512921097009	42	16.0712923521852	42	13.2414226680772	42	13.55084187997	42	13.920812963265	42	18.5585930666769	42	17.1209599217511	42	21.4842910161601	42	19.1917103338522	42	23.6479310545406	42	5.78211198316619	42	5.56553050226553
43	43	16.7018024934957	43	16.7241549886166	43	13.7665004566019	43	14.0923762227782	43	14.4835830750288	43	19.3161486043978	43	17.8538104405358	43	22.2479930692601	43	19.6121680053656	43	23.66846485701	43	5.7926127085212	43	5.62177476134781
44	44	17.4272575751998	44	17.3720811467335	44	14.2886160546318	44	14.7159236053063	44	15.0889200155622	44	20.0015499599402	44	18.6471117158332	44	22.9502687070593	44	19.9722685487829	44	23.792497782623	44	5.84001115055485	44	5.65494686474151
45	45	18.0041730256434	45	18.0048035563788	45	14.8044970415039	45	15.242176130066	45	15.6169167870424	45	20.6889187603922	45	19.3409634668607	45	23.6650381616053	45	20.3870649088261	45	23.7830397595817	45	5.80285231099661	45	5.57035381676821
46	46	18.6229704756926	46	18.6195248481386	46	15.2923622367535	46	15.7925434805843	46	16.1818962096782	46	21.3751702611317	46	20.0022596438237	46	24.3889782040275	46	20.7544302668979	46	23.8022359175253	46	5.82433433374595	46	5.62448722954312
47	47	19.2351769855895	47	19.2473774777382	47	15.7584262866776	47	16.333450603071	47	16.7303553663568	47	21.9918346985927	47	20.6350820936501	47	24.9928043650241	47	21.1261165239128	47	23.7819981399664	47	5.82784908492887	47	5.64902313203475
48	48	19.8225577461915	48	19.8175138137175	48	16.27867586146	48	16.8954109524798	48	17.2671389293442	48	22.5650149809622	48	21.2830477693388	48	25.6387883834876	48	21.4070417957575	48	23.8256995291462	48	5.83368154278485	48	5.65217722728411
49	49	20.4187194768787	49	20.3570655417316	49	16.6783871092275	49	17.3857525659442	49	17.7791361133347	49	23.1564100545576	49	21.8322395240831	49	26.1739873489766	49	21.7212837622473	49	23.9035702082401	49	5.8566383404262	49	5.6482853151099
50	50	20.901832980674	50	20.883138864783	50	17.0895760102186	50	17.8717988351666	50	18.2725600024903	50	23.7180312281664	50	22.4093461892292	50	26.6303552074855	50	22.0714315728381	50	23.8567649257914	50	5.8192343001943	50	5.63299851881251

## Sheet: PKM2
Text	X	A3: GDM 495	X	A4: GDM 495	X	A7: GDM 514	X	A8: GDM 514	X	A11: GDM 543	X	A12: GDM 543	X	A1: GDM 564	X	A2: GDM 564	X	G11: ref	X	G12: ref	X	H11: h20	X	H12: h20
1	1	8.35636979448238	1	9.56573767473548	1	9.6179333495151	1	8.9313292222685	1	11.4973267332877	1	10.393767040847	1	11.1370824087431	1	10.6016759332557	1	13.7529429292811	1	12.4022392379768	1	3.62311076740183	1	3.85943884930409
2	2	8.9948320422455	2	9.76168461453466	2	9.70990887819413	2	9.06702672864471	2	11.6036004686585	2	10.5036584417605	2	11.2931026293745	2	10.6735129200793	2	13.9965979655684	2	12.5754416331333	2	3.66176598158318	2	3.83859226413885
3	3	9.14950145674598	3	9.81144480067509	3	9.76208936171206	3	9.03023705139079	3	11.6137776868465	3	10.4946332631662	3	11.2228539108457	3	10.6547004664382	3	14.0554925094893	3	12.5645957338968	3	3.73006710494305	3	3.90370206390025
4	4	9.18156705208661	4	9.74518340346737	4	9.71328704542948	4	9.02219209386978	4	11.6057496140616	4	10.4386901677415	4	11.1945522724603	4	10.5890545504926	4	14.068080902248	4	12.5086017219529	4	3.73069819917846	4	3.89458788734796
5	5	9.20500787403566	5	9.77763747620096	5	9.72671722863846	5	9.05424579235516	5	11.599654200276	5	10.4230025785838	5	11.2387898293986	5	10.563742209214	5	14.0526227824641	5	12.5129176003064	5	3.76263101293607	5	3.90569368892791
6	6	9.19550523476632	6	9.77724981973118	6	9.73689401000948	6	9.03525795746733	6	11.517229759994	6	10.4219107759758	6	11.1465813333295	6	10.5528711639734	6	13.9976082720613	6	12.5387678032712	6	3.83020852787113	6	3.95050060959778
7	7	9.2510358822459	7	9.76287266149755	7	9.69142946329414	7	9.02065619451044	7	11.5332844630224	7	10.3695458978355	7	11.1624470397852	7	10.4811725908195	7	13.9946983042374	7	12.5452624710095	7	3.83216958462625	7	3.95252208617106
8	8	9.19552356704233	8	9.74815973280462	8	9.68645868358764	8	8.99672351328606	8	11.5172944621447	8	10.3738521752207	8	11.0861495246342	8	10.4276013301244	8	13.9672500229822	8	12.5194337222916	8	3.85061396862839	8	3.98958529165176
9	9	9.21105433327009	9	9.74311486289576	9	9.71173324202303	9	9.02100184388557	9	11.4308179160806	9	10.3781292257191	9	11.1409313249731	9	10.4318463778924	9	13.8992783653362	9	12.5323498855014	9	3.87924112280641	9	4.01682079582266
10	10	9.18853368479703	10	9.74181073844712	10	9.6999114028349	10	8.9998291785198	10	11.4406685507138	10	10.3678078047717	10	11.1202526021484	10	10.4215236570106	10	13.921359270861	10	12.5722041161151	10	3.88256227463484	10	4.00069588776005
11	11	9.18536964286898	11	9.7093524612215	11	9.69659535385416	11	9.00640133746765	11	11.3864084816203	11	10.3546539687575	11	11.0761325533463	11	10.3986913308504	11	13.9064504903974	11	12.5678794575813	11	3.90164051095168	11	4.03842624924497
12	12	9.20250110090405	12	9.71571365875515	12	9.6932718811734	12	8.96473177180382	12	11.3724403204724	12	10.3511098267729	12	11.0622591216148	12	10.3758488196504	12	13.9016829850722	12	12.5538848876872	12	3.89009559611681	12	4.0468115481323
13	13	9.16753949354297	13	9.73247133747415	13	9.65944408401718	13	8.94154829047544	13	11.4121867149724	13	10.3785671310753	13	11.0914065105471	13	10.3840506272093	13	13.8546047877132	13	12.5561025365866	13	3.91725203351448	13	4.0439779724535
14	14	9.17071903801397	14	9.68725465924477	14	9.66279944016333	14	8.90601794601515	14	11.3959786999633	14	10.3146764810113	14	11.064955559361	14	10.3780079260533	14	13.8289429897565	14	12.5410185286454	14	3.93904266749679	14	4.0747413716102
15	15	9.21074411626799	15	9.67780381445393	15	9.61207011934638	15	8.96361422961283	15	11.357318161332	15	10.3060721315351	15	11.0157849607503	15	10.3404458290804	15	13.802636706466	15	12.5540133326105	15	3.94313419505709	15	4.08876824601023
16	16	9.16213539908045	16	9.65977495473959	16	9.68470328216266	16	8.94622440594049	16	11.3273366887782	16	10.2779030468937	16	11.0467193291695	16	10.3508653754828	16	13.7602962840825	16	12.5140689848873	16	3.97042091468213	16	4.11462420672926
17	17	9.1661646501169	17	9.68450196784139	17	9.67948973765347	17	8.92139533216803	17	11.3550440955063	17	10.3035318736288	17	11.0132764368739	17	10.3185512507895	17	13.8223165696885	17	12.5626615340506	17	3.96632426237978	17	4.12098543302206
18	18	9.12848171159188	18	9.66616957726382	18	9.67127492322977	18	8.9334978891642	18	11.3335569930643	18	10.2454724387923	18	10.992451408045	18	10.2893933186423	18	13.7454317273573	18	12.5291929449743	18	3.95881373267223	18	4.13276837909686
19	19	9.18314168022378	19	9.65949346702748	19	9.65450495903025	19	8.92733116281357	19	11.3055877799885	19	10.2865797901558	19	10.9949511636508	19	10.3015636621864	19	13.7967657838379	19	12.5787269020207	19	3.98671829281004	19	4.14945298624565
20	20	9.11675398287295	20	9.65479747435498	20	9.64941872401164	20	8.91264763100665	20	11.2912733575252	20	10.2822776732625	20	10.9905665500347	20	10.2682903307214	20	13.7633290897567	20	12.5561327724849	20	3.99900450334852	20	4.16140151331328
21	21	9.10190196030621	21	9.64011254143117	21	9.60404461407261	21	8.8790979459936	21	11.3156997080339	21	10.28661756553	21	10.9647114368948	21	10.2533493330535	21	13.7460971346735	21	12.5496538946817	21	3.99693140489371	21	4.18859097223642
22	22	9.10431207323412	22	9.56593731628413	22	9.58698449023052	22	8.89141289448279	22	11.2405191700453	22	10.194713261862	22	10.9495442058422	22	10.2675148248192	22	13.7650441403658	22	12.5669418153031	22	4.00243857870474	22	4.18456650598122
23	23	9.12305867339261	23	9.58371186221458	23	9.6055453288988	23	8.88019607071616	23	11.2587510047306	23	10.2025969009039	23	10.9577571346941	23	10.2560843017421	23	13.76266980349	23	12.5647824080406	23	4.00175134465022	23	4.19364784993521
24	24	9.11446711310268	24	9.58536655763333	24	9.59710494503354	24	8.85273544298682	24	11.2405224123952	24	10.1947392006611	24	10.9596992457108	24	10.2095632243773	24	13.6635348114455	24	12.5378482097027	24	4.03315741218963	24	4.20415894560843
25	25	9.04017264151457	25	9.51405989733266	25	9.62415919980951	25	8.88837270827672	25	11.216480018056	25	10.1430029055144	25	10.9458067630546	25	10.2157134982958	25	13.7400104835496	25	12.5529281342144	25	4.02152301352936	25	4.19292376660466
26	26	9.0698554908974	26	9.55505017452915	26	9.60505200771652	26	8.85939610680257	26	11.2229721062764	26	10.1569907759284	26	10.9311178804344	26	10.1911386601423	26	13.6934890942521	26	12.5746854756894	26	4.06554798835348	26	4.20669187186572
27	27	9.04879239547015	27	9.48328653048662	27	9.60229602478496	27	8.8385459976497	27	11.2347723673338	27	10.1316560799985	27	10.8530791016619	27	10.1270770052299	27	13.6666477900908	27	12.5605057918739	27	4.04127815429917	27	4.2411281944075
28	28	9.05577698570076	28	9.53048684077755	28	9.61041604396933	28	8.83597790000054	28	11.1853881296045	28	10.0929599414994	28	10.8231292790182	28	10.117320853509	28	13.6519291177319	28	12.5454627498021	28	4.08995350646619	28	4.24919285195546
29	29	9.0040084401724	29	9.49166467945979	29	9.55957622653792	29	8.8548687934523	29	11.1565376423023	29	10.0744273113837	29	10.8343814012191	29	10.1084621727751	29	13.6152240463432	29	12.5098142174432	29	4.05319609638239	29	4.21434545016088
30	30	8.99383698398353	30	9.44296172994555	30	9.559613061976	30	8.80644535990937	30	11.1059853371174	30	10.0841388662942	30	10.7634959342136	30	10.0890899825303	30	13.6253949608344	30	12.5584738311479	30	4.08394393662272	30	4.2535917134943
31	31	8.99781018136708	31	9.46565472413541	31	9.52262364515564	31	8.81974062124313	31	11.057887347505	31	10.0771969284236	31	10.7864448380578	31	10.0530831166052	31	13.6363221493045	31	12.5692700072876	31	4.07087329244461	31	4.24083842268398
32	32	8.97281018779502	32	9.43155639529408	32	9.50756007058328	32	8.84422408425949	32	11.1026969174525	32	10.0429976200996	32	10.7808656424519	32	10.0285528315032	32	13.619112404153	32	12.5336053153532	32	4.07901612085586	32	4.24847484068207
33	33	8.97037489155924	33	9.42023650136076	33	9.48541597411063	33	8.7647042672496	33	11.031415927532	33	10.0517278279714	33	10.7395893318275	33	9.99850382769196	33	13.6003641845504	33	12.5444422135168	33	4.08253040370114	33	4.27176076420966
34	34	8.92902199364455	34	9.35052564272337	34	9.49422603026868	34	8.74446253809851	34	11.0382915351163	34	10.0685548711319	34	10.7266116738843	34	9.99608755913051	34	13.5940966852302	34	12.5876249904878	34	4.07759463399109	34	4.26659425789706
35	35	8.92001532786204	35	9.353647481401	35	9.52736058228908	35	8.75595114758251	35	11.0650310474712	35	10.0058325391056	35	10.722200241047	35	9.962165439951	35	13.5557223162385	35	12.5596600725639	35	4.08748543127385	35	4.25727244020335
36	36	8.9617436599769	36	9.39265581789523	36	9.48705416742832	36	8.75654989599676	36	11.0738026073866	36	10.0148018934466	36	10.7110794921371	36	9.95183824738527	36	13.5823721018408	36	12.5271474518671	36	4.11399921472774	36	4.30195344857597
37	37	8.93272103353368	37	9.38456239305416	37	9.45832427441571	37	8.70964182863304	37	11.0049327297189	37	10.0069057865911	37	10.6825771439119	37	9.93420454916724	37	13.5643759742583	37	12.539073472627	37	4.11470856948923	37	4.28303839605419
38	38	8.90617000965867	38	9.35858736428414	38	9.4619401599389	38	8.74238165510632	38	10.9670272234514	38	9.94202186945546	38	10.6650832808627	38	9.9176796189762	38	13.6160398276322	38	12.5498613822946	38	4.06060410852011	38	4.28990753423148
39	39	8.85372362983097	39	9.30833287517813	39	9.44009218743211	39	8.70218883840668	39	10.9348408697186	39	9.93068514104567	39	10.6329132831766	39	9.88696562557085	39	13.5831876750781	39	12.5477152685423	39	4.11114989996883	39	4.29895876981046
40	40	8.88888295152528	40	9.32288154789498	40	9.43483779494223	40	8.69699648120305	40	10.9405211963043	40	9.93583479838683	40	10.5877789828291	40	9.88240719009717	40	13.6410857865875	40	12.5736675441277	40	4.12352736391153	40	4.30118726603274
41	41	8.82776480876581	41	9.27420840324741	41	9.3943133027874	41	8.71640855553581	41	10.9506431136617	41	9.93584021349348	41	10.5978781567386	41	9.86302219129768	41	13.7326335796777	41	12.593104527951	41	4.10297540962812	41	4.3109867137889
42	42	8.83950252553557	42	9.26608293365433	42	9.36555611384783	42	8.66950978011919	42	10.9121121116173	42	9.87958934018815	42	10.5997310998774	42	9.83569774181895	42	13.7451902174003	42	12.6050333748074	42	4.07292883225076	42	4.28228049110603
43	43	8.86292618695708	43	9.25951188643653	43	9.42962238624002	43	8.69186159294904	43	10.9057551132324	43	9.88299646626652	43	10.5729869926019	43	9.81001828275516	43	13.8211722679329	43	12.648320136769	43	4.08455882921503	43	4.29356532793132
44	44	8.83435313066951	44	9.28211181301212	44	9.42238457661604	44	8.67478708401362	44	10.900589363231	44	9.87731455941086	44	10.587556510325	44	9.8332667805401	44	14.0237248902183	44	12.7145225573378	44	4.07987913068989	44	4.26996877767043
45	45	8.82976740784431	45	9.24802661185618	45	9.41749022052353	45	8.67028082720089	45	10.9253201630516	45	9.91091794465634	45	10.551625451354	45	9.77968903602525	45	14.1183346134469	45	12.6786655746936	45	4.07771991368315	45	4.31690586164867
46	46	8.83845519284897	46	9.26594244184349	46	9.39557097608984	46	8.63970054871944	46	10.9436705381325	46	9.87047873646422	46	10.6409252851225	46	9.82639850714702	46	14.4010018095457	46	12.7543181136638	46	4.07691781111081	46	4.30626550281236
47	47	8.82266219261237	47	9.18296778383729	47	9.38015150806091	47	8.64421837540799	47	10.9594949128391	47	9.87559413972845	47	10.5956357531167	47	9.84115853671238	47	14.6937827915555	47	12.8193483682092	47	4.0584068488959	47	4.3182963296718
48	48	8.82673476334205	48	9.23508729290182	48	9.3837765345676	48	8.66729623563615	48	11.0025127661145	48	9.91713626804626	48	10.5982788989517	48	9.8245601425544	48	15.1417901579918	48	12.9662322364162	48	4.07597640213345	48	4.31522634591755
49	49	8.87312648882473	49	9.2497639801741	49	9.40930196759403	49	8.66277391001123	49	11.0473663152804	49	9.92163592707265	49	10.6635311285833	49	9.83870829099329	49	15.5511265608023	49	13.1638409117564	49	4.08396312985223	49	4.33251929849652
50	50	8.92811046593581	50	9.23358835800408	50	9.46351743023233	50	8.72452621504493	50	11.1913357618071	50	9.96301489628185	50	10.7166124656903	50	9.88979579481284	50	16.201345578975	50	13.4659053730461	50	4.07065415939833	50	4.33917518157454
51	51	8.97350057197722	51	9.2578625701943	51	9.51907241218237	51	8.65149058925108	51	11.3387159684928	51	10.0068126146007	51	10.7623843706997	51	9.93348300793896	51	16.9015940768976	51	13.7160610580893	51	4.04177115190354	51	4.33149866503519
52	52	9.00091338553369	52	9.30331351849059	52	9.63731296481543	52	8.7452678249369	52	11.456016606304	52	10.0999146960415	52	10.9203022710801	52	10.007239477746	52	17.7500459720894	52	14.0613868706762	52	4.05031918328131	52	4.32980096034707
53	53	9.14985323577407	53	9.38762682390934	53	9.70463045800837	53	8.84810311413525	53	11.7774857498022	53	10.2324434975001	53	11.1300126467739	53	10.1397281088569	53	18.6680276706409	53	14.5577043255945	53	4.03226268626823	53	4.3227253495765
54	54	9.34405281915497	54	9.43621103777916	54	9.84635370704664	54	8.89687493798594	54	12.0784733336635	54	10.4245795942205	54	11.3203417158973	54	10.3030025901367	54	19.7974773955636	54	15.1453911909909	54	4.03791073046035	54	4.35720599678447
55	55	9.54575856869827	55	9.51244491483744	55	10.0675641209559	55	9.05940837069363	55	12.3921872898717	55	10.655793267465	55	11.562533842442	55	10.4858182154475	55	20.9439942467294	55	15.7617836262387	55	3.99998766970043	55	4.32142558303246
56	56	9.84131430639582	56	9.65843270574651	56	10.3206986956624	56	9.21416830201484	56	12.9887881931376	56	10.9649197897369	56	11.9467125247244	56	10.7467318273992	56	22.2259327739862	56	16.569447938299	56	4.0302827342026	56	4.33086331386496
57	57	10.2095213760453	57	9.82508292804086	57	10.7875426428072	57	9.43818903509394	57	13.553305807706	57	11.3705267665429	57	12.4315149988936	57	11.0754608846772	57	23.5892148841336	57	17.5080131691809	57	4.00578153652921	57	4.29725573471029
58	58	10.649999160584	58	10.080329030598	58	11.2260613825362	58	9.79812852207844	58	14.3484817826615	58	11.8674406602277	58	12.9826867332872	58	11.5531593726968	58	24.9407223167548	58	18.5513272345947	58	3.97933252069542	58	4.33151218221515
59	59	11.3035431148553	59	10.3530151166871	59	11.82605983685	59	10.1853010739593	59	15.2269439744575	59	12.4419015011081	59	13.6460107860779	59	12.1082175635034	59	26.3748256946857	59	19.7082864369697	59	4.00695868250232	59	4.2999119893003
60	60	11.9813559624905	60	10.7965281675103	60	12.6410555573186	60	10.723259181558	60	16.3188801477738	60	13.2465812835829	60	14.4877107724415	60	12.8271719476922	60	27.834991768626	60	20.9276847083904	60	4.01106784628409	60	4.34257478797993
61	61	12.7949892058913	61	11.3888556977538	61	13.4496877431678	61	11.3508824213913	61	17.4692956718609	61	14.1046844715065	61	15.4571349137915	61	13.6573989624759	61	29.1126297907936	61	22.2777349836134	61	3.95853460398714	61	4.29216919805187
62	62	13.7667043892404	62	11.9474218759364	62	14.4253858354329	62	12.1097055063171	62	18.7037833907792	62	15.1699939387292	62	16.5217968551974	62	14.5888258477664	62	30.3589191613871	62	23.5801474628324	62	3.96621534037822	62	4.3188863674093
63	63	14.785708790658	63	12.7340865442746	63	15.6222208440372	63	12.969725500239	63	20.1369536281826	63	16.2940184183669	63	17.6390211604675	63	15.6555060335797	63	31.6538419225673	63	24.8504859239163	63	4.00201361744053	63	4.32434491855825
64	64	15.8928189664449	64	13.5711308959003	64	16.6802334564792	64	14.0144075960551	64	21.4756287293859	64	17.4159122810103	64	18.8330751474789	64	16.8387203586104	64	32.6803255857687	64	26.1464612214001	64	3.96182279774545	64	4.29454074455255
65	65	17.0487282603301	65	14.6382037969558	65	18.0008629468664	65	15.1910953185316	65	22.8598400824763	65	18.6548300021349	65	20.1100714466059	65	18.0221212227005	65	33.7893548729687	65	27.3480464458747	65	3.95791602746792	65	4.29033448556441
66	66	18.3351859911927	66	15.7873079908154	66	19.3523771126797	66	16.4702868490143	66	24.3061780022328	66	19.936199305146	66	21.3923800101465	66	19.3725434316336	66	34.7509379741284	66	28.5045750619487	66	4.00403189134571	66	4.30564912551318
67	67	19.5030789290344	67	16.9151915502975	67	20.6843940620568	67	17.890910021898	67	25.6898287392795	67	21.3496767241379	67	22.5892189958503	67	20.6440581612612	67	35.6838629734177	67	29.4806286392773	67	3.96805884894956	67	4.29025424645837
68	68	20.7128499292539	68	18.1889306421486	68	22.0385613388297	68	19.2150305982866	68	26.947434344277	68	22.6403366524473	68	23.9210391811013	68	21.99534995791	68	36.2943543227021	68	30.4462237559289	68	3.98617986088369	68	4.28765181334604
69	69	21.9172990023045	69	19.4653784575702	69	23.3486933337112	69	20.5916710082316	69	28.2075919009837	69	23.8813259676897	69	25.039188459411	69	23.3058807273194	69	37.0201012241274	69	31.1375616581187	69	3.9886512800129	69	4.28053172745439
70	70	22.9648214655394	70	20.7779412364057	70	24.6234046515034	70	22.0518430130284	70	29.3278843229774	70	25.135703516108	70	26.1712516965905	70	24.5141642136963	70	37.7106441707661	70	31.8079245183329	70	3.99862119077892	70	4.29989036769232

[truncated: 4 more sheets: LDHA, NFKB1, DVL2, CTNNB1]
