# Supplementary material for: Identification of a novel association for the WWOX/HIF1A axis with gestational diabetes mellitus (GDM)
Source: PeerJ. 2021 Jan 14;9:e10604. doi: 10.7717/peerj.10604 (PMC7811782; doi:10.7717/peerj.10604)
Supplement: Supplemental Information 5 — Quantitative RT-PCR (RT-qPCR) raw data results for all the studied genes (WWOX, HIF1A, NFKB1, SLC2A1, SLC2A4, HK2, PKM2, PFK, LDHA, DVL2, and CTNNB1) and the Ribosomal Protein Lateral Stalk Subunit P0 (RPLPO), 40S ribosomal protein S17 (RPS17), and H3 Histone Family Member 3A (H3F3A) used as the housekeeping genes for internal normalization. Results of reactions performed in duplicate on a LightCycler 480 II (Roche Diagnostics GmbH, Germany). The Universal Human Reference RNA (Agilent, USA) was used as a calibrator. [file peerj-09-10604-s005.xls]

## Sheet: RPS17
Text	X	A1:GDM 655	X	A2:GDM 655	X	A3:GDM 644	X	A4:GDM 644	X	A5: h20	X	A6: h20	X	A7:GDM 626	X	A8:GDM 626	X	B1:GDM 653	X	B2:GDM 653	X	B3:GDM 642	X	B4:GDM 642	X	B7:GDM 630	X	B8:GDM 630	X	C1:GDM 652	X	C2:GDM 652	X	C7:GDM 632	X	C8:GDM 632	X	D1:GDM 651	X	D2:GDM 651	X	D3:GDM 658	X	D4:GDM 658	X	D7:GDM 635	X	D8:GDM 635	X
1	1	7.24469884801261	1	6.47094651414758	1	6.3415632870367	1	8.05530875118292	1	3.98587942582469	1	3.71429348625253	1	7.58133035500126	1	5.6867086718883	1	6.63390759127528	1	9.75961797727399	1	5.9743630375027	1	8.41017158013944	1	8.38160664415023	1	8.6050760438872	1	7.80092245100904	1	9.01007041145199	1	8.0803833143718	1	7.92644316410599	1	8.14871819440556	1	9.48403201930823	1	6.24682996443766	1	8.74074729831395	1	8.15479316987734	1	8.45394833785218	1
2	2	7.56051398628573	2	7.3607353665637	2	6.82832970488705	2	8.23052474209207	2	4.71111472402714	2	3.76304585665943	2	7.63930386437977	2	7.351897204586	2	7.30806158513184	2	9.77993821452796	2	5.97111719064872	2	8.39521870668597	2	8.3935867506365	2	8.65738284629109	2	8.16520410125531	2	9.08028425704862	2	8.11208633178058	2	8.03893470184176	2	8.28847598139565	2	9.49027161559706	2	6.20963276713802	2	8.80005180404486	2	8.15360441364881	2	8.45287235400406	2
3	3	7.86260227775321	3	8.19407875540567	3	7.12776407163743	3	8.30390464391166	3	4.7370135919865	3	3.84216523552038	3	7.62462925594214	3	7.42524474610751	3	7.96144869680328	3	9.74181841961931	3	5.98380565448036	3	8.4409500505246	3	8.3722945729827	3	8.66938012412567	3	8.45553362061199	3	9.0428412547402	3	8.12392916779285	3	8.00408922249455	3	8.39152124208602	3	9.49575176836085	3	6.26363975323316	3	8.83872166373859	3	8.13245631311735	3	8.43136870976461	3
4	4	8.12252811601075	4	8.56690892929918	4	7.26907934664644	4	8.30676308689459	4	4.7425192060687	4	3.86664375342863	4	7.56004085804404	4	7.42039819898246	4	8.30970675924058	4	9.74575200853907	4	6.05322975757926	4	8.42375324233177	4	8.32246801128238	4	8.6728531064065	4	8.71260629636076	4	9.01752462639769	4	8.10050822967507	4	7.9531556475049	4	8.49845093006465	4	9.47825018839503	4	6.22967352604464	4	8.84236731321627	4	8.04967382701031	4	8.34070981107607	4
5	5	8.31664788692674	5	8.75291069945238	5	7.28669932931331	5	8.31773108694315	5	4.7850653156791	5	3.94179209994667	5	7.59727568786406	5	7.39016415928296	5	8.64551205877225	5	9.73606052972968	5	6.02847277770941	5	8.43470947806424	5	8.28684466399007	5	8.66375500579416	5	8.85930705964394	5	9.02199216506686	5	8.05178064622816	5	7.94376429311264	5	8.60739655760317	5	9.4257597782837	5	6.23971881345373	5	8.84004660964804	5	7.9877524689269	5	8.29125838358356	5
6	6	8.50059699440016	6	8.84885200810949	6	7.28086987418314	6	8.33273859544341	6	4.81259664851304	6	4.00235562039774	6	7.57847841309482	6	7.37783090107172	6	8.75242946661842	6	9.75200500550383	6	6.05725596316165	6	8.42253904865323	6	8.23516135535441	6	8.63828739001564	6	8.97321489013667	6	9.03062368378784	6	8.02012778925179	6	7.89144740823388	6	8.68361231492513	6	9.38437813988271	6	6.20628420087434	6	8.88848116783226	6	7.94948683880147	6	8.21887217207983	6
7	7	8.6038018070285	7	8.896917913194	7	7.28452879173358	7	8.30281922264803	7	4.80156657979355	7	4.07098545428209	7	7.55551661974872	7	7.32040256203595	7	8.82469334909374	7	9.76408329213133	7	6.0603125289902	7	8.38618609353912	7	8.23266870860302	7	8.58871744220842	7	8.99271144657306	7	8.99213019945669	7	8.03739693598717	7	7.86186511716351	7	8.72541072957612	7	9.36764550027954	7	6.20252686224329	7	8.86601160100617	7	7.8874343782428	7	8.17604000678525	7
8	8	8.6386066527608	8	8.87956044240648	8	7.26714528008652	8	8.27967097241251	8	4.83078639013361	8	4.0929999153728	8	7.55263054175989	8	7.32409522303182	8	8.8291317608331	8	9.71126110215471	8	6.11900382128911	8	8.39713950428634	8	8.15711216690199	8	8.57957359594307	8	9.01973387272972	8	9.01817614953362	8	7.98194771753478	8	7.85914586870376	8	8.78970419853598	8	9.35085432791267	8	6.19185665820241	8	8.85700393674351	8	7.85175350156924	8	8.12644298749786	8
9	9	8.64479193485172	9	8.85623387296785	9	7.30804023017001	9	8.26462278348263	9	4.84337470132654	9	4.12561959729025	9	7.51119361415721	9	7.28889274784508	9	8.80504373058802	9	9.68081628959592	9	6.09714021512599	9	8.37544079228588	9	8.1291684810861	9	8.5781683202264	9	8.95069772639643	9	8.98065762156764	9	7.98723250530108	9	7.82426838348214	9	8.81074186093017	9	9.30578227243946	9	8.05408468673112	9	8.89528832100041	9	7.79096499705176	9	8.05794385678128	9
10	10	8.68545958682974	10	8.83021669794113	10	7.27449648170028	10	8.26748693779969	10	4.87588883111216	10	4.16380478182184	10	7.46640808967415	10	7.22942799803165	10	8.80783260409267	10	9.64165174243863	10	6.10432417591848	10	8.39879496461659	10	8.1055053636265	10	8.52075768444224	10	8.97624003030221	10	8.97684543982806	10	7.94368116381281	10	7.80660247617057	10	8.83607808990231	10	9.33104614432049	10	8.00825764461689	10	8.87880041092565	10	7.77366627093118	10	8.03382696338452	10
11	11	8.65171075444253	11	8.82010415355625	11	7.26410682607705	11	8.26480471179284	11	4.87136939981931	11	4.85347953920828	11	7.4900655783269	11	7.23305633583984	11	8.76695151755953	11	9.62485185224031	11	6.12829568675882	11	8.4097632329908	11	8.09616388561214	11	8.53181627379619	11	8.89807581304148	11	8.9885810994718	11	7.92780422655301	11	7.77691307908988	11	8.86307211307497	11	9.32141790130845	11	8.01229012657777	11	8.91687946679763	11	7.72461037113494	11	7.9908129751628	11
12	12	8.65789996525036	12	8.79674992572008	12	7.26290970260273	12	8.20187843383998	12	4.90410813910033	12	4.84592875990056	12	7.50221747413311	12	7.24546580836089	12	8.73522963676347	12	9.63768650942969	12	6.1411953361462	12	8.38798706681183	12	8.05486555334172	12	8.52365635589387	12	8.93416537126596	12	8.99423668770151	12	7.93310688238173	12	7.72180267346032	12	8.8765775487523	12	9.31267410159848	12	8.0178492852678	12	8.93551635340588	12	7.68360489841385	12	7.9424103461907	12
13	13	8.61358690276119	13	8.77636659945905	13	7.25707845137237	13	8.26477177507288	13	4.91158995489295	13	4.84671264992666	13	7.51016902751934	13	7.23304508915498	13	8.75183195643063	13	9.62483980222081	13	6.19096623148808	13	8.36219939603631	13	8.08942953138316	13	8.57235494938452	13	8.94315573931053	13	9.01009118760673	13	7.96085662669582	13	7.77689942240111	13	8.93057953562991	13	9.34288862604637	13	8.03297358337529	13	8.97060086371455	13	7.70470695226614	13	7.95717574740712	13
14	14	8.65750606957203	14	8.78949980758466	14	7.31816798862177	14	8.30446862112288	14	4.94846490889597	14	4.84324299651903	14	7.54201722014372	14	7.27194039677689	14	8.84086978292052	14	9.68905276347525	14	6.23683736325134	14	8.43552664952421	14	8.17467910626677	14	8.61863151536853	14	9.00173305638901	14	9.1095100830267	14	7.97937866438032	14	7.80901761680743	14	9.01157247704393	14	9.39211689411806	14	8.09361883987957	14	9.07081318502947	14	7.72305130595479	14	8.01634240952363	14
15	15	8.77341326394515	15	8.87841848009988	15	7.45291168669769	15	8.4494602486506	15	4.96935525173182	15	4.89739682580235	15	7.70423613435234	15	7.40935609356167	15	8.94059573149045	15	9.79175530064646	15	6.30740232085182	15	8.51813952285126	15	8.33562861894212	15	8.7822477175914	15	9.11597024929072	15	9.21872584756211	15	8.04681884799393	15	7.86407960545761	15	9.16314388405471	15	9.50117590533757	15	8.21242304538019	15	9.19341081229582	15	7.85669317247179	15	8.11858551771712	15
16	16	8.92282940248755	16	9.03598076849417	16	7.68160968399816	16	8.70001058995687	16	4.97847508894122	16	4.87967488098783	16	7.94965670546596	16	7.67199934318585	16	9.16439429204929	16	10.0423251089473	16	6.50544980893288	16	8.71889019980577	16	8.66586319165752	16	9.13145271118341	16	9.37619182062003	16	9.49633998451611	16	8.24285455273417	16	8.02274098638678	16	9.4979866211314	16	9.83587050191968	16	8.40309876064041	16	9.41340323399882	16	8.07241197696836	16	8.3717113087148	16
17	17	9.23429713825269	17	9.355729523423	17	8.18626182370333	17	9.23303577279449	17	4.98159222656031	17	4.91616583615853	17	8.41150692045462	17	8.14754667815293	17	9.60186080367387	17	10.5551729655152	17	6.80908740030399	17	9.11114778274266	17	9.35751974472423	17	9.86825040203991	17	9.84892985722328	17	10.0778672854084	17	8.66577952185688	17	8.34441950412879	17	10.0525433815699	17	10.4452957182852	17	8.80282965598695	17	9.88443483975691	17	8.55473508897632	17	8.92966892806391	17
18	18	9.80538473191269	18	9.95957139804161	18	9.02890457983694	18	10.0939458031184	18	5.00732302761597	18	4.93496767159232	18	9.32304144600426	18	9.0391241878655	18	10.4400515249812	18	11.4786890090445	18	7.36470845391473	18	9.80779516867797	18	10.6009101513052	18	11.1246525880548	18	10.7801114368337	18	10.9816690203475	18	9.399558930152	18	8.96890200801761	18	11.0794780252383	18	11.4695027902669	18	9.58957056180113	18	10.7447283176521	18	9.473873621169	18	9.89786663131123	18
19	19	10.8780522416722	19	11.0867165318133	19	10.4319529294595	19	11.6859465672569	19	5.04878281447859	19	4.95597916996432	19	10.9311729508592	19	10.5695655236899	19	11.8057755064164	19	13.0589390953941	19	8.348848402988	19	11.1402880919596	19	12.6556360054007	19	13.1783815908742	19	12.2887512067348	19	12.5814259375021	19	10.7745038526889	19	10.1906913098709	19	12.7579968851609	19	13.231691496446	19	10.8999313946536	19	12.189940778279	19	11.1135099602509	19	11.5851990898582	19
20	20	12.5168773248543	20	12.8277727862522	20	12.4336455895342	20	13.9638412355184	20	5.04959569931081	20	4.92308260794066	20	13.5079492246775	20	12.8718397728266	20	13.8916679243198	20	15.3413595957078	20	11.2173002777249	20	13.1517336336032	20	15.5708990096291	20	16.1199480357314	20	14.5588119966295	20	14.9156839576447	20	13.0123883085473	20	12.1544354810028	20	15.0534942629369	20	15.6553106001191	20	12.8891840465051	20	14.4582899468776	20	13.6953947886565	20	14.1090818096144	20
21	21	14.625805220147	21	15.1639802500008	21	15.0302482973232	21	16.8816464261828	21	5.02820649553616	21	4.93503699716554	21	17.0285025562315	21	15.9414605120627	21	16.4504540591683	21	18.1475416283186	21	13.6002767171913	21	16.1099551053913	21	19.1744392464885	21	19.6386740011554	21	17.4044374332001	21	17.900390560571	21	16.2083026780383	21	15.1258866325698	21	17.8252760677475	21	18.590960999558	21	15.5666998527309	21	17.4907867243991	21	17.2014105327212	21	17.2687613369183	21
22	22	17.1074017148407	22	17.8129186713393	22	17.7663546972243	22	19.9841607403017	22	5.05557283584557	22	5.00200952253009	22	21.2216532562937	22	19.3655409666812	22	19.204938035095	22	21.1125544401642	22	16.3932886546048	22	19.4751473315786	22	22.8051264603999	22	23.2324986357089	22	20.4000268656036	22	20.9639554397575	22	20.0810364930851	22	18.8184614003587	22	20.6338151070025	22	21.4255073992425	22	18.6728013490086	22	20.8536207826597	22	21.1718216348724	22	20.6371762077328	22
23	23	19.5263041925131	23	20.3726706068621	23	20.190879548093	23	22.7695017395319	23	5.09568124677177	23	4.98787585816287	23	25.3059516155183	23	22.5492030007698	23	21.6696292520859	23	23.7931259586712	23	19.1572686332886	23	22.9476942358643	23	26.1270620197877	23	26.4583150907329	23	23.1677528555922	23	23.8817572783721	23	23.9922233148014	23	22.8879094309938	23	23.1921015702612	23	23.991910676596	23	21.56941581495	23	24.1202744445173	23	25.1473634685106	23	23.7540236214731	23
24	24	21.4606241656105	24	22.4399891286994	24	22.0843132123768	24	25.0581552185131	24	5.07450161989135	24	4.97981011477032	24	28.9430781359842	24	25.2723591238065	24	23.7070021907623	24	25.9708815092693	24	21.5491652392315	24	25.8127123619183	24	28.9186601252182	24	29.0639820984782	24	25.465132808194	24	26.2202781626558	24	27.5020512933965	24	26.6644725910794	24	25.1680733323143	24	26.0951132959601	24	24.0753190044218	24	26.9114342118454	24	28.5821486085808	24	26.5102436520392	24
25	25	23.031974294012	25	24.1762793762672	25	23.6518975801419	25	26.7983237944049	25	5.10325881613065	25	5.02142432781202	25	31.7894637304021	25	27.5112475048541	25	25.2268520267024	25	27.6415803117096	25	23.4577591943754	25	28.2236552628798	25	31.0728509601255	25	31.1371031603531	25	27.2188314688877	25	28.0188930942451	25	30.4501318568013	25	29.7885196148601	25	26.8271558607655	25	27.6089850173608	25	25.9850215399818	25	29.1645041810721	25	31.3829867371334	25	28.6338116418679	25
26	26	24.1645751295064	26	25.4420102080484	26	24.801131390056	26	28.1858390282705	26	5.09766820154875	26	5.01560009368208	26	33.9937078531295	26	29.255584899054	26	26.3723552141965	26	28.867335370174	26	24.8824986952328	26	29.8978685482153	26	32.6701762478281	26	32.7597402832005	26	28.5472887010052	26	29.3173265031248	26	32.5985637289999	26	32.2487881871499	26	28.0694590078071	26	28.781942280155	26	27.4555752062028	26	30.8477279657441	26	33.630206578504	26	30.2620182064571	26
27	27	25.0292672622557	27	26.363261714621	27	25.5195404370475	27	29.14593064894	27	5.13770911565172	27	5.01495614552572	27	35.60179922131	27	30.56031015369	27	27.2213183991167	27	29.8377108066104	27	25.943381710364	27	31.2092937668876	27	33.9570822432747	27	33.9382533120855	27	29.4512064296532	27	30.3037050794669	27	34.31845449707	27	34.1387490100698	27	31.0952653467047	27	29.6720633086666	27	28.5224049636069	27	32.1162534146913	27	35.2494720802531	27	31.5636950903593	27
28	28	25.6467111141819	28	27.0495641898256	28	26.1668324786092	28	29.8467338145649	28	5.18047988976372	28	5.05055282610474	28	36.8383072010407	28	31.5120632964757	28	27.9176950518535	28	30.5482878354865	28	26.7176078805237	28	32.2108933747104	28	34.8213728753763	28	34.856774448044	28	30.1675006578773	28	31.0900425978161	28	35.5782222873559	28	35.5674846602007	28	31.7730712265312	28	30.3122601381274	28	29.347797236626	28	33.0911496545989	28	36.4824453899839	28	32.4838104854701	28
29	29	26.1640678455089	29	27.6321621555736	29	26.6364804229387	29	30.4419566050038	29	5.22834509810119	29	5.08458044443439	29	37.7264843057924	29	32.3240244265483	29	28.4305926728412	29	31.0823395335039	29	27.3087362710804	29	32.9234315760399	29	35.5612207190066	29	35.5811275749342	29	30.7987564125448	29	31.7006205903425	29	36.4878111034535	29	36.7082552424206	29	32.3277494973672	29	30.8493063337102	29	29.9766358651729	29	33.8191690775687	29	37.4914271723735	29	33.3059905388108	29
30	30	26.5149929581813	30	28.0177734800948	30	27.0363077414674	30	30.856960005733	30	5.3478368453623	30	5.12273559759891	30	38.541653113786	30	32.9622741754479	30	28.8532956681999	30	31.4919866850304	30	27.7043211643437	30	33.5377294902836	30	36.1494986776519	30	36.1925677964141	30	31.1804220919494	30	32.1654067392461	30	37.2460009450359	30	37.5533770526031	30	32.7908689570157	30	31.2629139591883	30	30.4307477224965	30	34.4355529802501	30	38.3086984556841	30	33.8681809906934	30
31	31	26.8486943949057	31	28.3663290578536	31	27.315681126129	31	31.2875736264926	31	5.47677683620589	31	5.1904191338358	31	39.0327722321231	31	33.4394657571228	31	29.1311534252585	31	31.794275377541	31	28.121035436971	31	34.0192201654174	31	36.6226542076885	31	36.550979658887	31	31.4948998756126	31	32.4950257708216	31	37.8170030258227	31	38.1809914810564	31	33.0973237095276	31	31.6132590582584	31	30.8170899854337	31	34.9071706151701	31	38.8130300973204	31	34.3935880041592	31
32	32	27.0644856231672	32	28.6100001167429	32	27.5576064075099	32	31.5176465887527	32	5.81604437938871	32	5.33273583970977	32	39.5239959286699	32	33.8198960482229	32	29.4216923697274	32	32.2038176571421	32	28.3539115886618	32	34.3162534124044	32	37.0822038718961	32	36.9565341759069	32	31.7770863087268	32	32.8014662491198	32	38.3148645855029	32	38.7072510597773	32	33.44729387445	32	31.8250877741081	32	31.1047687706005	32	35.2836146629871	32	39.3775378660147	32	34.7426425389115	32
33	33	27.2467746640238	33	28.7195548739697	33	27.7055614835129	33	31.7119555892111	33	6.35920764309066	33	5.54987809571682	33	39.9077507500132	33	34.1448084220615	33	29.611135556829	33	32.4594848403472	33	28.5778969777857	33	34.6329636965068	33	37.3612938079668	33	37.3348421716232	33	32.0271787284836	33	33.0704856614753	33	38.6533572394882	33	39.1526661957377	33	33.6901400341682	33	32.0570252445192	33	31.3493979427972	33	35.5920091341192	33	39.7896115208482	33	34.9762503131946	33
34	34	27.3555601551074	34	28.9270345804961	34	27.9125438723836	34	31.9696698155933	34	7.44221690163156	34	6.03464392191708	34	40.2715302972775	34	34.4642750789145	34	29.7958128550737	34	32.6009428012894	34	28.7482827937537	34	34.869112978574	34	37.6945609153001	34	37.5373162126604	34	32.234349770536	34	33.2114163428196	34	38.9323621075371	34	39.5377432265093	34	33.9049584117101	34	32.2117182174929	34	31.5959971542405	34	35.7932131862828	34	40.1354146245277	34	35.3394673501783	34
[truncated: 35 more columns]

## Sheet: RPLP0
Text	X	A1:GDM 655	X	A2:GDM 655	X	A3:GDM 644	X	A4:GDM 644	X	A7:GDM 626	X	A8:GDM 626	X	B1:GDM 653	X	B2:GDM 653	X	B3:GDM 642	X	B4:GDM 642	X	B7:GDM 630	X	B8:GDM 630	X	C1:GDM 652	X	C2:GDM 652	X	C7:GDM 632	X	C8:GDM 632	X	D1:GDM 651	X	D2:GDM 651	X	D3:GDM 658	X	D4:GDM 658	X	D7:GDM 635	X	D8:GDM 635	X	E1:GDM 650	X	E2:GDM 650	X
1	1	4.91726634122012	1	5.28586324852258	1	4.75455397055434	1	4.37755616601257	1	4.83451412264798	1	4.93237410928545	1	5.63313785348209	1	5.40983164797895	1	4.84921984285758	1	4.44421067995616	1	5.00645254013009	1	4.75418066932273	1	5.63165031690408	1	5.55349958260226	1	4.26298426870713	1	4.59897764566632	1	5.13521717211319	1	5.25313460963205	1	4.64666910485545	1	4.49495778382528	1	4.87435289486635	1	4.81505751669902	1	5.50510646285523	1	5.6089226690352	1
2	2	4.94968847477392	2	5.34644817707296	2	4.81282271808289	2	4.43412172014042	2	4.89020131161722	2	5.01624731752481	2	5.69599003980904	2	5.46989637353513	2	4.87889634478831	2	4.52759628267547	2	5.06167374592827	2	4.97361877930673	2	5.75479231120206	2	5.61327244968762	2	4.3979261422313	2	4.65457869884776	2	5.25794971164526	2	5.31271877654351	2	4.73188438846876	2	4.57786393594658	2	4.87594697647188	2	4.87083276695093	2	5.50694573727384	2	5.55287277254891	2
3	3	4.97952310638543	3	5.43364990548618	3	4.89691170937326	3	4.54356325822541	3	4.94331109501786	3	5.09747141376694	3	5.81691336637153	3	5.5562328870578	3	4.9621834721219	3	4.52660751833778	3	5.27523759206727	3	4.99978527831869	3	5.72338689656599	3	5.67014787378108	3	4.42374204842981	3	4.65371907670869	3	5.34773126652463	3	5.36950350399349	3	4.75880813735304	3	4.63125923095894	3	4.9284181799729	3	4.89703521969462	3	5.59676249529867	3	5.69660014004985	3
4	4	5.01031686168803	4	5.40423865587908	4	4.92524133252673	4	4.54353329178678	4	4.94329732665416	4	5.15227719534972	4	5.75593247367256	4	5.52710064929141	4	5.0183393632503	4	4.55386766359382	4	5.22152356073495	4	4.94503416523882	4	5.75373601471169	4	5.67014179950298	4	4.4771118706698	4	4.6807884896324	4	5.28720675458688	4	5.42734642462613	4	4.78670608180956	4	4.57697421748525	4	4.95507697169707	4	4.89701375724533	4	5.59675682597244	4	5.69658839644552	4
5	5	5.16409126130185	5	5.46297247063302	5	4.98189652931494	5	4.59863104367022	5	5.05138222125731	5	5.2070935056812	5	5.81682144229629	5	5.55616566504682	5	4.9621105807847	5	4.55378626826728	5	5.32866046300266	5	4.99936858284105	5	5.81432167438231	5	5.72804019854227	5	4.50372935730289	5	4.73501276032509	5	5.31742790794061	5	5.39839722510649	5	4.7866643717666	5	4.57692278859734	5	4.92840198189796	5	4.84275749535465	5	5.6573343866056	5	5.63861022188719	5
6	6	5.22554918730759	6	5.60988536570536	6	5.09514213059163	6	4.70887878622874	6	5.10545423004563	6	5.26200093018417	6	5.84719283279502	6	5.67258082463596	6	5.01816523394478	6	4.55368786496207	6	5.27492699398043	6	5.05385526234765	6	5.93552377006592	6	5.81483879792453	6	4.53036466181841	6	4.78927185687889	6	5.31735582650716	6	5.51398749772968	6	4.84238615448682	6	4.60401649863345	6	4.98172482972065	6	4.89702469094591	6	5.59671147136263	6	5.72549102649974	6
7	7	5.22548156034475	7	5.63922574873463	7	5.09508543732936	7	4.6536324170078	7	5.13244427240217	7	5.26199526085794	7	5.99956690883091	7	5.78901582686689	7	5.13037901784826	7	4.74481705012996	7	5.382128283596	7	5.0265481426743	7	5.99603694335121	7	5.84368635452397	7	4.58366037786558	7	4.81635787282941	7	5.4685045181744	7	5.57165669400867	7	4.89800183981623	7	4.68526563754379	7	5.0083172093376	7	4.92408357512092	7	5.71770056236088	7	5.89907243214121	7
8	8	5.4426280711779	8	5.78810925457436	8	5.21012856441748	8	4.79306242338907	8	5.21531940859474	8	5.31867975387021	8	6.06251062960443	8	5.84914360064109	8	5.16009002561994	8	4.80096900186977	8	5.38384117348759	8	5.13727810052598	8	6.02834763187969	8	5.99054569602131	8	4.61183901036309	8	4.84514545965521	8	5.53082219082888	8	5.54452279492745	8	4.92748600521836	8	4.76821612811733	8	5.00997886523528	8	4.95294074812193	8	5.93169924986104	8	5.9879292091678	8
9	9	5.34754297696425	9	5.6969557639239	9	5.09412124119184	9	4.73547754883149	9	5.07745346266513	9	5.28853951874051	9	6.12035021492304	9	5.90439180849933	9	5.21359423546975	9	4.79844966071275	9	5.38109028731932	9	5.13467746436727	9	6.05552617263683	9	5.95841238358055	9	4.52931404847618	9	4.81553001402796	9	5.49774449290476	9	5.5994982300242	9	4.98067046222732	9	4.73851618846622	9	5.00742425700196	9	5.00467348849052	9	5.77724225093368	9	5.92694657174142	9
10	10	5.41000314579574	10	5.72732019411151	10	5.18001315905691	10	4.79140028392504	10	5.15946428119734	10	5.26195436071874	10	6.06041659712293	10	5.8762902447003	10	5.13022230147328	10	4.82655091643265	10	5.40876439801526	10	5.13551947692814	10	6.05655011663651	10	5.98844126106341	10	4.61012803230554	10	4.89774914984728	10	5.61969289512521	10	5.57150078753744	10	4.981490362586	10	4.82064712307157	10	5.03488002746779	10	4.97834510138595	10	5.77820239699372	10	5.92792889768187	10
11	11	5.441649347289	11	5.78703123172542	11	5.29421130809813	11	4.81973522413294	11	5.18730865476896	11	5.37266806950645	11	6.15286873918041	11	5.96459600306142	11	5.24337135910729	11	4.79997421339982	11	5.43637596422392	11	5.24536285100674	11	6.11812151901635	11	6.07626778738839	11	4.63750743749523	11	4.92570146719741	11	5.74156916140877	11	5.71692439852522	11	5.09378427455979	11	4.9299541954757	11	5.06234567699624	11	5.03343157994302	11	5.86996064821727	11	6.0157401233796	11
12	12	5.47052953749801	12	5.81445252901365	12	5.29237658573829	12	4.87319695667086	12	5.26666171825248	12	5.34338767269093	12	6.15077386041709	12	5.87515446735301	12	5.21350232724895	12	4.79830795200227	12	5.4345140662884	12	5.18914098038925	12	6.08570972308712	12	6.04521909080054	12	4.63593163342134	12	4.86979027927091	12	5.76982602679119	12	5.71489770619884	12	5.20347339936724	12	4.90103988410605	12	5.08727994953188	12	5.03174673518678	12	5.92846973793807	12	6.01358687244711	12
13	13	5.53385821688407	13	5.93396056360985	13	5.37911966081548	13	4.92994690508437	13	5.29544176414665	13	5.37265105859334	13	6.27475274167965	13	6.08103934851663	13	5.29938262568453	13	4.93646775511108	13	5.57041345409902	13	5.27255803579205	13	6.14836975768372	13	6.04716049496482	13	4.66410805036506	13	4.92561479254488	13	5.83224866891063	13	5.77460678480496	13	5.2609051552878	13	4.98401811752323	13	5.11561899660575	13	5.08762389388238	13	6.02132213301116	13	6.13140906726643	13
14	14	5.68570935577814	14	5.96124898708233	14	5.40555447421462	14	5.01093539396563	14	5.2665673807395	14	5.42575889727289	14	6.33346068114813	14	6.07882267975777	14	5.32554209233912	14	4.93467505386162	14	5.5416081973828	14	5.35255501161292	14	6.23708296762229	14	6.18980124904746	14	4.71584117526124	14	4.95109747387818	14	5.9209037074445	14	5.83030608977814	14	5.31471595174045	14	4.98218512590134	14	5.16719718413034	14	5.05878232785427	14	6.01916331264552	14	6.15813421083945	14
15	15	5.77984979123948	15	6.13961926297397	15	5.49230258125734	15	5.0953383429792	15	5.37650403041346	15	5.48245447763005	15	6.51844136241693	15	6.22639314582939	15	5.46763837733023	15	5.04561463390597	15	5.65068673801478	15	5.46326373750796	15	6.42098786630037	15	6.307629166423	15	4.79742946180245	15	5.0069034659648	15	6.10430339228583	15	5.94780015649262	15	5.42795110699376	15	5.06521039576884	15	5.3022995922617	15	5.25033368283145	15	6.20285692745038	15	6.24698971641376	15
16	16	6.14777322018663	16	6.5203949507931	16	5.8593810742781	16	5.39747069522034	16	5.67281569672248	16	5.75590979636765	16	6.76079908485801	16	6.60355910711235	16	5.77507130910924	16	5.3175935332568	16	5.971283450191	16	5.73453036221591	16	6.78330428521757	16	6.65370591739262	16	4.9298067599465	16	5.22292995859098	16	6.46590989109399	16	6.26435886451443	16	5.73321143396452	16	5.41674235487147	16	5.48793775362298	16	5.52058456869788	16	6.38319968582473	16	6.47719104038084	16
17	17	6.66685716543021	17	7.07477761832725	17	6.36562478953394	17	5.91788820625933	17	5.99389721291135	17	6.16433141086083	17	7.39658426542813	17	7.21083582870524	17	6.13612288821597	17	5.75126506289373	17	6.50388884607614	17	6.27580597166674	17	7.29423138443924	17	7.17064085942681	17	5.22028227383641	17	5.51811683715497	17	7.09695183630015	17	6.78052057321887	17	6.17526350350215	17	5.90163901250622	17	6.01819835227744	17	5.95124221923181	17	6.68198279423802	17	6.87827274717134	17
18	18	7.74350866456169	18	8.19169812284238	18	7.44210006574409	18	6.8277270987434	18	6.80537498771962	18	6.93346728666539	18	8.58516830498378	18	8.3170692741081	18	7.06191258185886	18	6.59797026121256	18	7.4157678410651	18	7.14769633741975	18	8.5063724178033	18	8.38661034452848	18	5.8876292730552	18	6.08786275125042	18	8.33686135271167	18	7.73394861939476	18	7.06662054786883	18	6.82402225739144	18	6.87219572008436	18	6.8194446409133	18	7.40874434921016	18	7.57286412528022	18
19	19	9.61966016962082	19	10.1313014932205	19	9.22647113270159	19	8.42658133575984	19	8.18450560911256	19	8.19658485959391	19	10.5353308416094	19	10.1507188256125	19	8.68877160165475	19	8.01788774638594	19	9.15869873947333	19	8.75478680687306	19	10.5363446662124	19	10.3548311936041	19	6.87485152166198	19	7.14556779334344	19	10.6650509951832	19	9.66934567280743	19	8.73743842165402	19	8.50554709758794	19	8.44646347272227	19	8.31133004640816	19	8.83119938262033	19	8.9033485505923	19
20	20	12.9126763276729	20	13.5424098005567	20	12.4006308320539	20	11.4054543428907	20	10.5657405886686	20	10.669541180485	20	14.0417100720366	20	13.5874976307848	20	11.5234128746782	20	10.7501631881196	20	12.0027885066417	20	11.6439198032587	20	14.1744842991022	20	13.8304118499537	20	8.77055543657637	20	9.12654281529536	20	14.5377482984162	20	12.9355786870276	20	11.663255541164	20	11.4365187003657	20	11.1695170282286	20	11.1068301933197	20	11.3146452284317	20	11.2767538244939	20
21	21	18.0130740882842	21	19.0619091590188	21	17.6071584295093	21	16.1973427796705	21	14.6174489628463	21	14.6740417970461	21	19.6733330340793	21	18.9375160425734	21	16.1748096376317	21	14.9781023408369	21	16.7705813128848	21	16.26962506925	21	19.7740850601604	21	19.4982545213622	21	11.9953386087051	21	12.539694354507	21	20.4281260703688	21	18.2166433950004	21	16.2810835874574	21	16.0968661208632	21	15.5670724444258	21	15.6047783232541	21	15.3654501463166	21	15.4953457488165	21
22	22	24.8327202361308	22	26.4293968141368	22	24.7363583130042	22	22.8053593061765	22	20.6942363818674	22	20.8447196957008	22	27.3431378183707	22	26.2926033715	22	22.8708060570248	22	21.5515125382053	22	23.5726075138642	22	22.9618559279186	22	27.5217393794196	22	26.8120605378056	22	17.0056218096592	22	17.8758331370897	22	28.0078115930643	22	25.4875812899466	22	22.8729308779179	22	22.8423428503197	22	21.9089342965993	22	22.1606672694248	22	21.5322190997144	22	21.7359897472728	22
23	23	32.0382828868199	23	34.3400188016738	23	32.955462104304	23	30.3093432943839	23	28.1910762443146	23	28.622182105746	23	35.6372827535952	23	34.5056917822524	23	30.9276960444071	23	29.1762987389028	23	31.5394283499695	23	30.9740877163503	23	35.8900671862776	23	34.9498993252158	23	23.8195223070583	23	25.0718546459372	23	35.692198450118	23	33.7253631409289	23	30.7317956359895	23	30.7668014384125	23	29.4904283070807	23	29.976870724585	23	29.4716644459095	23	29.9596608063679	23
24	24	38.06078402981	24	41.1258816383647	24	39.8918970404407	24	36.7829890402283	24	35.4322318141739	24	36.2499966302191	24	42.5212884611237	24	41.4306102756128	24	38.245166127087	24	36.2433315924527	24	38.8820709149131	24	38.1871346120667	24	42.917522850225	24	42.0683801898773	24	31.0963217908488	24	32.9024854622468	24	41.8863504588708	24	41.2041188779895	24	37.8840876250863	24	37.9769088875534	24	36.5811424054885	24	37.3755261264815	24	37.4251558705108	24	38.1997874912489	24
25	25	42.2108117553303	25	46.1194854054271	25	45.4128682755763	25	41.687361657534	25	41.2977177821989	25	42.4533128523236	25	47.6383817368659	25	46.6674182574106	25	44.0499312357329	25	41.8386000157187	25	44.508788466308	25	44.0394492730812	25	48.39982260955	25	47.4206550097133	25	37.3925791618557	25	39.8985750389028	25	46.6295535849077	25	46.8632705703867	25	43.3117353707962	25	43.3710240732999	25	42.1261395302878	25	43.4198826559348	25	43.9311659006377	25	45.0261891593838	25
26	26	45.4775213680975	26	49.5646464023196	26	49.1301483581668	26	45.0840769303362	26	45.4409561769928	26	47.0453296888481	26	51.2107702781742	26	50.4876298626551	26	48.1243252793771	26	45.8860741033799	26	48.7506714798898	26	48.4848276655937	26	52.194961463795	26	51.074659489696	26	42.3890962814014	26	45.0311265928851	26	49.8706720658144	26	50.6540285423027	26	47.24447921679	26	47.4452199446638	26	46.5863608693668	26	48.1173706662325	26	48.6907243997644	26	49.9811810631264	26
27	27	47.5517976856812	27	52.1909943783091	27	51.7173075938234	27	47.7133119304498	27	48.7764369428899	27	50.4595367941475	27	53.8428125072567	27	53.0300125448259	27	50.8552330874474	27	48.5990129489225	27	51.8950263927545	27	51.4341717232305	27	54.5388016721182	27	53.4286892839134	27	45.9222292324611	27	49.0284595511521	27	52.1492227826727	27	53.2922885345205	27	49.9835336849465	27	49.7590640021447	27	49.6622254309673	27	51.108376602495	27	51.97189273754	27	53.3766675464597	27
28	28	48.8819248478725	28	53.756844284188	28	53.4816627929739	28	49.1541966629008	28	51.2177014278747	28	52.9386841669238	28	55.3749547412506	28	54.5517237517917	28	52.7709112011931	28	50.3540071464239	28	53.9401182419822	28	53.5115793188356	28	56.3352904502276	28	55.2896863242057	28	48.5449046372747	28	51.6671329924981	28	53.6989196949073	28	55.1781465769662	28	51.7732681296285	28	51.9092355480985	28	51.9368450701246	28	53.5566695791942	28	54.1898740883965	28	55.9027790738473	28
29	29	49.9543062002652	29	54.7470198006465	29	54.6613698296585	29	50.3593950752238	29	52.667887153929	29	54.5479253875166	29	56.4933829471983	29	55.6770660643236	29	53.939309360494	29	51.6830938121684	29	55.6168015376326	29	55.0250551744861	29	57.5071428941479	29	56.4079078249337	29	50.1909412819131	29	53.664010045383	29	54.7486711497016	29	56.4672916321286	29	53.0727849904675	29	52.9837351831897	29	53.3661228655504	29	55.1448200741877	29	55.8763612296917	29	57.6276395681366	29
30	30	50.6342659901806	30	55.6955116281288	30	55.5767138912944	30	51.1655702695742	30	53.7312825520833	30	55.7659141271998	30	57.4157718083924	30	56.5883026714378	30	54.9860949880057	30	52.6466796926843	30	56.7269302727013	30	56.1244976952772	30	58.3343092737199	30	57.1989393692434	30	51.4795236819906	30	55.1382989180204	30	55.4511182695626	30	57.1990106530698	30	53.7491683121566	30	53.9962736962992	30	54.4426206153448	30	56.3754750872618	30	56.8227292550068	30	58.737762770329	30
31	31	51.1877103780127	31	56.2242237683814	31	56.1996114072371	31	51.7165910073094	31	54.6774813822198	31	56.6992656677185	31	57.9640027563771	31	57.0536305293438	31	55.6592346408498	31	53.3017586160631	31	57.2893467021354	31	56.8321970432195	31	59.0310568337912	31	57.7195834764194	31	52.3599340207272	31	56.1416641367389	31	56.0251604430443	31	57.949888558754	31	54.4730717699043	31	54.7825602226502	31	55.3223602380786	31	57.4327892018534	31	57.4882674598198	31	59.5767086033305	31
32	32	51.5217376025359	32	56.6060149890783	32	56.483518373053	32	52.1293676303629	32	55.1653424868708	32	57.3877162548633	32	58.5426843488162	32	57.5198022688191	32	56.0526179017448	32	53.7115891122326	32	58.1503100455291	32	57.5151664205971	32	59.6071529050313	32	58.2415552092047	32	53.1878290350008	32	56.9847475795556	32	56.477371821844	32	58.3841966929583	32	54.918877454056	32	55.1361334012203	32	56.2316783497822	32	57.7875468175285	32	58.123707408809	32	60.0704459605592	32
33	33	51.7936199644461	33	56.8605365445157	33	56.9258471826442	33	52.4789799525368	33	55.7219090651995	33	57.7596398501878	33	58.6848609318812	33	57.9166834262749	33	56.46262111495	33	54.1658215591038	33	58.4850738756618	33	58.0199623520455	33	59.808203907691	33	58.4036429133604	33	53.7113489311033	33	57.351869511833	33	56.8613918028722	33	58.8637589506675	33	55.2427440917716	33	55.6403290806087	33	56.7259499795153	33	58.3982262771029	33	58.658464548971	33	60.6363985205378	33
34	34	52.1534988492799	34	57.2030871159982	34	57.369004532813	34	52.7176323182978	34	56.117472070525	34	58.1887319296939	34	59.1315952885776	34	58.168248138035	34	56.8172960835301	34	54.4838929247818	34	59.1181532051835	34	58.3090499127683	34	60.1309024414918	34	58.7696437100326	34	54.0219063333344	34	57.9112743722139	34	57.21417116645	34	58.997563141385	34	55.6786771217529	34	56.0101556591961	34	57.1159111563669	34	58.9572757598774	34	59.0114068677528	34	60.972985804538	34
35	35	52.3432806608627	35	57.3894867099752	35	57.6069450160644	35	52.9192972131316	35	56.2371294761989	35	58.4760132954183	35	59.3552527502755	35	58.3539397416259	35	56.9405871624492	35	54.4665086852115	35	59.2927735982681	35	58.7579149767	35	60.3846029380526	35	58.8969534548339	35	54.4863194642668	35	58.3581339739718	35	57.3140164580899	35	59.1538582892448	35	55.8284089890736	35	56.2929056355547	35	57.448607883072	35	59.2690019599187	35	59.29440720963	35	61.0147879686546	35
36	36	52.5782824390794	36	57.7213355225652	36	57.7254074461227	36	53.03868493105	36	56.6455514448764	36	58.7518493912908	36	59.3339531979192	36	58.6514625572581	36	57.0860766057129	36	54.5275167776198	36	59.4249338237975	36	58.9216013460213	36	60.6039013507444	36	59.1915265044547	36	54.7310611663253	36	58.5485639484395	36	57.6275129659368	36	59.505077565677	36	55.9737034788236	36	56.2420296466073	36	57.6357474441008	36	59.4038815258498	36	59.424085776125	36	61.3351903376322	36
37	37	52.4878265103372	37	57.9380719245703	37	57.9083673653514	37	53.1845905994889	37	56.7945598203026	37	59.1523097871175	37	59.5581143807659	37	58.809602266128	37	57.2951947447236	37	55.0028751783699	37	59.737832473286	37	59.2922900108681	37	60.6770358025818	37	59.2629160064213	37	55.0639889223966	37	58.8903937412889	37	57.727314090811	37	59.6057596381994	37	56.0969596220216	37	56.3369618309053	37	57.9453441295546	37	59.7739407210294	37	59.6169207228546	37	61.6119354383752	37
38	38	52.5710605135919	38	58.0162991635478	38	57.7848859417304	38	53.3397528955231	38	57.0274499240192	38	59.1145949979595	38	59.5172902938698	38	58.7993649570161	38	57.3975620309265	38	55.1295893305065	38	60.0222584395903	38	59.2819499812536	38	60.6968561707013	38	59.3685209482169	38	55.1878541380495	38	59.1244192053041	38	57.7172505511925	38	59.6531702276437	38	56.1428305993523	38	56.7071198493158	38	58.0152299061521	38	60.0890967473423	38	59.7579833738122	38	61.8039587978447	38
39	39	52.6542042479283	39	58.0355060247509	39	58.171608729565	39	53.3286046185195	39	57.1245327697682	39	59.2965520751781	39	59.7203196323364	39	58.7890015952383	39	57.5280332955707	39	54.9007962507132	39	60.0918451582218	39	59.3532712543623	39	60.8984509767983	39	59.532059126239	39	55.3651237875028	39	59.3040679819469	39	57.7979709747084	39	59.6427502910988	39	56.188893086278	39	56.6159067376528	39	58.1385063436327	39	60.1056847934442	39	59.6870423071947	39	61.8510986389678	39
40	40	52.6758128631889	40	58.0842529316309	40	58.1899433367275	40	53.0964107940072	40	57.0856324586396	40	59.6157370247035	40	59.8623911573454	40	58.8079617453465	40	57.4899314584605	40	55.1636995702265	40	60.3489297950885	40	59.4517695197449	40	60.9788614525566	40	59.376863105149	40	55.4354887792873	40	59.3751140147796	40	57.7878792857119	40	59.7480848626516	40	56.0954659224335	40	56.6874423188865	40	58.2083606105056	40	60.1222865518946	40	59.8583423370459	40	62.0141350859547	40
[truncated: 35 more columns]

## Sheet: H3F3A
Text	X	A1:GDM 655	X	A2:GDM 655	X	A3:GDM 644	X	A4:GDM 644	X	A5: h20	X	A6: h20	X	A7:GDM 626	X	A8:GDM 626	X	B1:GDM 653	X	B2:GDM 653	X	B3:GDM 642	X	B4:GDM 642	X	B7:GDM 630	X	B8:GDM 630	X	C1:GDM 652	X	C2:GDM 652	X	C7:GDM 632	X	C8:GDM 632	X	D1:GDM 651	X	D2:GDM 651	X	D3:GDM 658	X	D4:GDM 658	X	D7:GDM 635	X	D8:GDM 635	X
1	1	11.3335764159782	1	11.7814072836044	1	10.1093931713866	1	9.62532366714303	1	5.81360341686437	1	6.2642174901077	1	9.91728522959063	1	9.56760975545985	1	12.4838057841631	1	12.1808618187382	1	10.4285174677723	1	9.98370567064607	1	9.59466835282704	1	10.9996967685464	1	12.0797861509768	1	11.4116610430308	1	9.83074150877877	1	9.40307842371709	1	13.1665660855734	1	12.596068567819	1	10.8577826539247	1	10.7203303908409	1	10.7783985448764	1	10.6099981389994	1
2	2	11.3619225757307	2	11.8418128337437	2	10.1663380785804	2	9.69565225231688	2	5.9088896931063	2	6.25569612752922	2	9.95707379477058	2	9.53186575519028	2	12.4460987906537	2	12.0970360186636	2	10.3618522902586	2	9.97876849161518	2	9.51585177239419	2	10.9657800842063	2	12.108730663049	2	11.3276503004321	2	9.76726969857803	2	9.38262762376287	2	13.046785298888	2	12.5293520784257	2	10.8381324081643	2	10.7013364303893	2	10.7306175889846	2	10.5907718803144	2
3	3	11.3865018177376	3	11.8335764581842	3	10.2199675666475	3	9.68699998236868	3	5.86813047954562	3	6.21546504713782	3	9.93400961945338	3	9.55342776654217	3	12.4377165827743	3	12.0730881488325	3	10.3997337300019	3	9.94035924781486	3	9.55184704608655	3	10.838140708706	3	12.0167750940451	3	11.3512605779352	3	9.72980603495497	3	9.37404318714441	3	13.0056490259524	3	12.4900568849671	3	10.8300864342581	3	10.6935934963715	3	10.6644460097074	3	10.5232180428643	3
4	4	11.3641230738484	4	11.861742928991	4	10.2146705431493	4	9.69678045304858	4	5.87404867600855	4	6.25145630121097	4	9.89938998774729	4	9.51770216852121	4	12.3326999241146	4	12.0853384441872	4	10.3793187907357	4	9.95041853943302	4	9.38417368023519	4	10.9092159138628	4	12.0289801763403	4	11.2989072318387	4	9.75440332367525	4	9.35363312150216	4	12.9354959981649	4	12.486810112687	4	10.8564702868431	4	10.6296815826942	4	10.6752501204023	4	10.4740836786428	4
5	5	11.2851035902573	5	11.8678091449772	5	10.172993326642	5	9.71689759425837	5	5.89194669739695	5	6.25463156795284	5	9.81499975913096	5	9.43173887270777	5	12.2549711168597	5	12.0112447980289	5	10.3072365615651	5	9.92537753006777	5	9.31507775583892	5	10.7795982755949	5	12.0017336141624	5	11.1609644256151	5	9.6858353463851	5	9.35848079156594	5	12.8920650710984	5	12.3975638711534	5	10.831282077298	5	10.6201698686724	5	10.5336370249937	5	10.3448580618495	5
6	6	11.2719570788112	6	11.8231777912255	6	10.1295564865941	6	9.67456040038991	6	5.90884989239848	6	6.31610166462512	6	9.84811575586192	6	9.41978710157199	6	12.2423180789525	6	12.0313643655541	6	10.3416927991303	6	9.92869773955071	6	9.31819611915409	6	10.7832694220079	6	11.8887638104713	6	11.2286823464688	6	9.71858363581194	6	9.30180140074616	6	12.8297670549803	6	12.3539593676372	6	10.8350126002901	6	10.5040688413038	6	10.4783464168575	6	10.2885464008742	6
7	7	11.3228660066444	7	11.7907206254665	7	10.1452116339401	7	9.62893922700919	7	5.92377306089755	7	6.28638752148829	7	9.78849721761219	7	9.31381943050256	7	12.1918691500286	7	12.095657921845	7	10.3107371055392	7	9.91363925098415	7	9.33302952087571	7	10.738239548196	7	11.8218996194989	7	11.2606830861256	7	9.64494808225437	7	9.27190504444915	7	12.829794744235	7	12.3061239470795	7	10.7735353091661	7	10.5190138932461	7	10.4634522774158	7	10.2880604991137	7
8	8	11.1626748545415	8	11.752080180894	8	10.1068606506795	8	9.66752338211776	8	5.89884396300421	8	6.35117485293956	8	9.70721493966769	8	9.29143425293022	8	12.1349481632549	8	11.9773083150938	8	10.3195269432872	8	9.86169913021279	8	9.2669568984871	8	10.6571465500413	8	11.8152138941563	8	11.158337389739	8	9.63845914970643	8	9.18995795870224	8	12.7905972688318	8	12.2687417884961	8	10.7365582716691	8	10.5129875281832	8	10.3398152292916	8	10.2070362418391	8
9	9	11.2305992672838	9	11.719548300921	9	10.1694293850146	9	9.63706011169819	9	5.92873778472649	9	6.36601359536684	9	9.69229574138051	9	9.32173750558399	9	12.0675735322219	9	12.1381386850769	9	10.2884781329984	9	9.87678192208177	9	9.19296611390845	9	10.6271096956792	9	11.848712138402	9	11.1103561967575	9	9.55008464528592	9	9.13014081477571	9	12.7739598909588	9	12.1410958849052	9	10.7827747994568	9	10.4530613218688	9	10.3104354311187	9	10.0873143464942	9
10	10	11.255204137266	10	11.6625369516325	10	10.098076262261	10	9.62837406032902	10	5.96267885480369	10	6.38499773025918	10	9.69831587034613	10	9.25205999947786	10	12.0084038806986	10	12.1142147306494	10	10.2799807886435	10	9.7929322377738	10	11.006300892404	10	10.543476042369	10	11.7730433296929	10	11.0698931389763	10	9.57078428920271	10	9.13616033908308	10	12.7324965382803	10	12.1493377102967	10	10.7746724319438	10	10.4451767850142	10	10.2289597473531	10	10.0641761416204	10
11	11	11.1816086160554	11	11.6404443193429	11	10.0773626148917	11	9.56263643320876	11	5.9446913548068	11	6.41149129479736	11	9.6934144303847	11	9.26254095428227	11	11.968698728466	11	12.1081236112052	11	10.2438153855116	11	9.80309602958047	11	10.9415093438365	11	10.5682582267351	11	11.7670969179056	11	11.0803190826126	11	9.53650175582115	11	9.14657469387003	11	12.7427957128643	11	12.1112780122255	11	10.7692699282611	11	10.3649906993094	11	10.1501659758552	11	9.99924201388635	11
12	12	11.2023530990465	12	11.6930742884707	12	10.0963843689667	12	9.59630143249201	12	5.97661730919645	12	6.35418675502424	12	9.6370013751241	12	9.22022698620514	12	11.9727496617571	12	12.0639200375897	12	10.2782895449354	12	9.74601872722914	12	10.8711572599775	12	10.5417797481994	12	11.7376165990524	12	11.0680786173955	12	9.598728850233	12	9.11967608079729	12	12.6802963185507	12	12.0994467362225	12	10.772909449884	12	10.428422738438	12	10.1388373472555	12	9.98762907780422	12
13	13	11.2155718396285	13	11.641815463364	13	10.1396327275099	13	9.60760187724424	13	5.95368060926737	13	6.39142420724223	13	9.75300883203752	13	9.27659693446442	13	12.0542403133046	13	12.1908762151351	13	10.3058779848551	13	9.84812214827503	13	10.8691291272644	13	10.629541927922	13	11.8519365811554	13	11.145103436065	13	9.52151661164182	13	9.11549163056545	13	12.8289593487637	13	12.1615399756136	13	10.9396503631021	13	10.5606719245155	13	10.1213590289074	13	9.96943937700354	13
14	14	11.3855341608685	14	11.8529977039488	14	10.2021521124772	14	9.75996030566182	14	5.96857304232748	14	6.42113295906926	14	9.82769844475539	14	9.29173561964958	14	12.1214769935254	14	12.3195299662653	14	10.3677866645523	14	9.89325076044089	14	11.002470623393	14	10.6897098289607	14	12.019351312229	14	11.2890194461739	14	9.63946869314889	14	9.1903800359079	14	13.0963148331878	14	12.3210755341483	14	11.0934612313262	14	10.710424557719	14	10.2097089185979	14	10.0593258799543	14
15	15	11.6744228265684	15	12.0964837460273	15	10.4525179911982	15	10.0493916214991	15	5.95345763916143	15	6.42101117620015	15	10.0517547464372	15	9.54962696331178	15	12.4750529583552	15	12.6572920673562	15	10.6157347951366	15	10.0439651201255	15	11.2838991928976	15	11.0208535683928	15	12.3541494331967	15	11.6408725415907	15	9.81638606986222	15	9.37021393324396	15	13.4136048757964	15	12.6721701730199	15	11.4011259499637	15	11.0701022024761	15	10.2980256761843	15	10.1340907115031	15
16	16	12.3455452881729	16	12.8359797871943	16	11.0233975210743	16	10.5438959356236	16	6.04721304665536	16	6.45494145685986	16	10.4621943379232	16	9.96598558309905	16	13.0562133444077	16	13.164600713688	16	10.8706234725283	16	10.3827400762801	16	11.6768947100333	16	11.4198211498997	16	12.9990460613998	16	12.2247653121651	16	10.1181090869969	16	9.64642568619521	16	14.2418112522159	16	13.367383365911	16	12.1171467683781	16	11.7223288916319	16	10.570323639905	16	10.4257521887548	16
17	17	13.5042346745807	17	13.9106472772629	17	11.9963285305209	17	11.5366151356906	17	6.04784747215959	17	6.41100544195235	17	11.1966087256504	17	10.6660143201061	17	14.1872785050195	17	14.3258374421717	17	11.6011724299384	17	11.0334665199794	17	12.5239304630945	17	12.3405919775813	17	14.1907871997425	17	13.3952984415609	17	10.69531617808	17	10.1878710917425	17	15.5816642593526	17	14.5834786999448	17	13.2740499612604	17	13.0592470429671	17	11.0438868503865	17	10.8771158567377	17
18	18	15.385515685611	18	15.9529380731639	18	13.6814037558246	18	13.2530357351535	18	6.02123874205974	18	6.48931095829484	18	12.505851239012	18	11.9646107335809	18	15.983919757749	18	16.2845818234164	18	12.8501007484994	18	12.1887835704928	18	13.9862674422956	18	13.8561678638288	18	16.1787332648322	18	15.278086923002	18	11.780501718688	18	11.2001166359173	18	17.8338723222124	18	16.7510702483304	18	15.4714260513017	18	15.1240824987465	18	12.0251535334122	18	11.9346370792589	18
19	19	18.2927730314867	19	18.9094147520053	19	16.3273672040849	19	15.8589149711091	19	6.06417456470206	19	6.48725247605009	19	14.7178157460981	19	14.0588277671918	19	18.9987843128613	19	19.2127196259558	19	14.942157840941	19	14.1650825690527	19	16.3868148015648	19	16.2347229950344	19	19.2939097397061	19	18.3020213122856	19	13.6979565147953	19	12.9386488097124	19	21.2096165937163	19	19.8161623263698	19	18.7044336111096	19	18.2875310836923	19	13.7197779382511	19	13.5373884625414	19
20	20	22.153597930602	20	22.7618130719615	20	19.9134800582987	20	19.6242134811781	20	6.14187923443874	20	6.490237910279	20	18.0811162408348	20	17.2908629440167	20	22.7901599080268	20	23.2062012310954	20	18.0884811063205	20	17.2580368915157	20	19.885786441297	20	19.7891800076491	20	23.2488453096861	20	22.2402643082252	20	16.7806001547052	20	15.694993140482	20	25.5423333329505	20	23.779013334857	20	22.9107559912391	20	22.5491992395669	20	16.386594207684	20	16.1281312163485	20
21	21	26.206129520563	21	27.1057288173261	21	24.1470699751231	21	23.8516534481927	21	6.09515836901393	21	6.4735808241586	21	22.3176958910655	21	21.3646815793947	21	27.2268040474889	21	27.7020944930905	21	22.2968305667472	21	21.3545477111204	21	24.3829574284933	21	24.146653637698	21	27.8283811192988	21	26.6306070601639	21	20.9030566919494	21	19.4336870670091	21	30.0613189655766	21	28.0480870443833	21	27.8139815869749	21	27.233691560582	21	20.1665898835174	21	19.5803221848699	21
22	22	29.9060922101526	22	31.1619046172218	22	28.3225542817752	22	27.9920000590438	22	6.09447445987023	22	6.48767607302265	22	26.9630401728443	22	25.9447471474054	22	31.2806562311611	22	31.9776044672461	22	27.1475303770943	22	25.8941966734931	22	29.2559395981211	22	28.583765832687	22	32.0442692059924	22	30.7857986093242	22	25.9759436318206	22	24.1379589848058	22	34.1676475703379	22	31.9388426424126	22	32.1054021821838	22	31.6232773064743	22	24.6154172211113	22	23.6671148124246	22
23	23	32.9259946304752	23	34.3567051159384	23	31.7620456423393	23	31.5534726185946	23	6.15401675388583	23	6.53173155656246	23	31.355509019138	23	30.1156604609685	23	34.6779283246108	23	35.4969004827241	23	31.6429651769039	23	30.3602552626766	23	33.5957490955816	23	32.6451949439886	23	35.3385454006096	23	34.0285166676318	23	31.0506361719571	23	28.8890763759063	23	37.4718977713071	23	34.9510518861811	23	35.7508014190362	23	35.158034393865	23	29.2137696382418	23	27.9057802125383	23
24	24	35.1573809538581	24	36.7163092938643	24	34.3655409173505	24	33.9956041151957	24	6.18290499551008	24	6.60479970282985	24	35.0095958024048	24	33.5066514735402	24	37.0235050843664	24	37.9789349037033	24	35.2950198335558	24	33.8540374147972	24	37.2625312846969	24	36.0080018683501	24	37.7213395181215	24	36.384437167277	24	35.4704792464007	24	33.0352699054772	24	39.7823826484937	24	37.1902399960202	24	38.4344472144556	24	37.7561872582703	24	33.5130494410804	24	31.4495684768362	24
25	25	36.3385444628096	25	38.3827823074017	25	36.1123836593866	25	35.6958062394742	25	6.27327358090766	25	6.53019794164044	25	37.5467798545332	25	36.0218274100301	25	38.6500916579488	25	39.7424331488185	25	38.0056836489068	25	36.4314527759035	25	39.986013587646	25	38.3214096030733	25	39.3724086362207	25	38.121940234398	25	38.9657565661863	25	36.2411474784613	25	41.4805543866657	25	38.6680930251478	25	40.1684690967983	25	39.4899184587262	25	36.8433835233332	25	34.4739611965071	25
26	26	37.3095589651391	26	39.4732565110295	26	37.304449061783	26	36.9629365889937	26	6.30268963910681	26	6.54429685805078	26	39.3890490382954	26	37.7860475780193	26	39.7471695947263	26	40.9677039456871	26	39.7621078926612	26	38.2013933065394	26	41.916152999886	26	40.1464063798483	26	40.4128682692626	26	39.099529742381	26	41.4051375277163	26	38.6000699054888	26	42.7032648454507	26	39.6919697111071	26	41.4025771896327	26	40.7817508638933	26	39.340693480605	26	36.742176554824	26
27	27	38.010295528376	27	40.1934685517946	27	38.1394875896293	27	37.7300279039619	27	6.50087130181392	27	6.57691476438162	27	40.6378678296556	27	39.0835392032787	27	40.5272970441184	27	41.746525341088	27	40.9954049460293	27	39.3407772353061	27	43.0959552649054	27	41.3438200444513	27	41.1386806269637	27	39.6964928222976	27	43.1273092824965	27	40.1378669961352	27	43.3112118948987	27	40.3843698609159	27	42.2570709255686	27	41.478584476655	27	41.0608362933844	27	38.4441787973578	27
28	28	38.4388179186789	28	40.718945919266	28	38.6769699649122	28	38.2686790170092	28	6.77450918600534	28	6.60969251689052	28	41.4530680330154	28	39.9864845038299	28	41.0885124019512	28	42.3809598508425	28	41.8408518729571	28	40.1178090756545	28	44.0691064160526	28	42.1195328661255	28	41.7138911274367	28	40.4229102692638	28	44.3775326008738	28	41.3615031669157	28	43.987067200452	28	40.9653798895559	28	42.8497296929523	28	42.2817672751734	28	42.3834185470468	28	39.6666455113352	28
29	29	38.9400548885432	29	41.1494776614788	29	39.1860847879008	29	38.7793856762876	29	7.31667648274422	29	6.71488597555153	29	42.1798566179178	29	40.6022100663126	29	41.467120226733	29	42.8400456560855	29	42.517042656831	29	40.851540353606	29	44.8048694168078	29	42.9875888156684	29	42.2083413386316	29	40.7826995821522	29	45.2285809856238	29	42.2710127574734	29	44.4472698673287	29	41.2764599075489	29	43.3048646711519	29	42.6345911142915	29	43.3966391840463	29	40.6058627832438	29
30	30	39.1958780958933	30	41.4590885637172	30	39.5316080813055	30	39.1612923312502	30	8.21867241571715	30	6.74430275026576	30	42.5696511281431	30	41.1047894021739	30	41.7374644219619	30	43.2437355904631	30	42.905977915731	30	41.2451601500663	30	45.3699008646873	30	43.3045734604517	30	42.426738578213	30	40.9911956579262	30	45.7909915372013	30	42.7673867887844	30	44.6819785013161	30	41.5166619977083	30	43.7065233210157	30	42.9653525418308	30	44.0180073192394	30	41.2827443063634	30
[truncated: 35 more columns]

## Sheet: WWOX
Text	X	A1:GDM 655	X	A2:GDM 655	X	A3:GDM 644	X	A4:GDM 644	X	A7:GDM 626	X	A8:GDM 626	X	B1:GDM 653	X	B2:GDM 653	X	B3:GDM 642	X	B4:GDM 642	X	B7:GDM 630	X	B8:GDM 630	X	C1:GDM 652	X	C2:GDM 652	X	C7:GDM 632	X	C8:GDM 632	X	D1:GDM 651	X	D2:GDM 651	X	D3:GDM 658	X	D4:GDM 658	X	D7:GDM 635	X	D8:GDM 635	X	E1:GDM 650	X	E2:GDM 650	X
1	1	7.19154672756903	1	7.41404115772171	1	7.29296998962025	1	6.52189447596114	1	6.99068015247138	1	7.15740617494009	1	7.93423018420925	1	7.57846675267236	1	7.35246530509534	1	7.13755428548577	1	8.09110652180141	1	7.53668196876056	1	7.85433886758499	1	7.48584144455187	1	8.02374989178774	1	7.96036625963526	1	7.90695816450544	1	7.32046377109822	1	7.58907201827735	1	7.3236147532691	1	7.75689187835787	1	8.03726051734539	1	7.84699640074166	1	7.16507660592623	1
2	2	7.28026640849389	2	7.5328203196383	2	7.35833824929594	2	6.61737368033143	2	7.02181990337142	2	7.17310681498058	2	8.21590693695322	2	7.67925513977096	2	7.43342519533181	2	7.24794065316872	2	8.30794368745367	2	7.6623764487867	2	7.94173546349437	2	7.55262074538976	2	8.08535007271001	2	8.00719261502047	2	8.02915638769965	2	7.4372489484547	2	7.62114279434741	2	7.38628210424806	2	7.80307774456833	2	8.02143496086249	2	7.96933404378545	2	7.265299827997	2
3	3	7.38801965564611	3	7.6698120191682	3	7.53952101189258	3	6.74580390492871	3	6.99157592245986	3	7.17413475492175	3	8.37562091443608	3	7.86544201930021	3	7.56420714784178	3	7.37529054509516	3	8.75855175365878	3	8.05703892735272	3	8.1530357838667	3	7.80471448049226	3	8.24076150270841	3	8.13374488537852	3	8.22256836892827	3	7.55515363054811	3	7.79936088883644	3	7.57550298759108	3	7.85056230065117	3	8.03829644328816	3	8.09297972517641	3	7.40015543045548	3
4	4	7.60501547821903	4	7.87741236833458	4	7.78882408579679	4	6.92435799176886	4	7.04168699781421	4	7.2092296386621	4	8.50296856477098	4	8.02067310063966	4	7.76251314490861	4	7.55253966429957	4	9.53794921873502	4	8.69083804603671	4	8.41982224623468	4	8.02609071999834	4	8.30633033042988	4	8.23166624724967	4	8.38387550845397	4	7.69240150993475	4	8.06086797859153	4	7.8458055313018	4	7.91614094972308	4	8.15200121263587	4	8.28950350058286	4	7.43709783623856	4
5	5	7.81818747036096	5	8.13202362420918	5	8.16530368726926	5	7.17911484733413	5	7.11922702601001	5	7.25626723390973	5	8.85509790543427	5	8.32332476377936	5	7.97303999797549	5	7.82070667272607	5	11.0877965962516	5	9.98178482888122	5	8.75236444908873	5	8.47779152243852	5	8.64522367606132	5	8.40354878884548	5	8.73326888579786	5	7.97598850875331	5	8.47934864324624	5	8.20620736886001	5	7.99301571373735	5	8.2144789294225	5	8.44673056720423	5	7.70448113443291	5
6	6	8.14210249061097	6	8.4757594711686	6	8.66066313618769	6	7.59700264148896	6	7.21556863059864	6	7.35418993689085	6	9.26456479959278	6	8.74802952538036	6	8.38238254419919	6	8.14021014548799	6	13.8070493340744	6	12.3653437188231	6	9.40495994523666	6	9.20186728372856	6	9.04988573982675	6	8.83041773537326	6	9.08704783818493	6	8.33043486015982	6	9.04723833026361	6	8.79055482959451	6	8.13557296313217	6	8.31236202743084	6	8.76591124998801	6	8.00928047267709	6
7	7	8.67536440946242	7	9.05319172296487	7	9.38110047101032	7	8.18646955250422	7	7.41696848634574	7	7.49531110603488	7	10.021872886569	7	9.42080693043484	7	8.99840271082748	7	8.81893625922115	7	18.691646446678	7	16.5552543791489	7	10.4384670445661	7	10.3903696270888	7	9.81990532728502	7	9.42474713023052	7	9.73349260508998	7	8.96463840245002	7	10.0618950491155	7	9.65294896318973	7	8.38191226833199	7	8.51570762615834	7	9.2907241289067	7	8.44371607268764	7
8	8	9.6061729779632	8	10.0959882461464	8	10.6818305777732	8	9.21232009022748	8	7.76318990231072	8	7.7994465964346	8	11.1916497655435	8	10.6391491747647	8	10.091392003692	8	9.86722792518511	8	26.3695232123597	8	23.1864448564718	8	12.1107135817919	8	12.2230445099647	8	11.2293533901647	8	10.6528507206986	8	10.9465902670265	8	9.97260777487542	8	11.6479001834144	8	11.1029000078667	8	8.64899119094539	8	8.81877655595086	8	10.172208251295	8	9.26889052611489	8
9	9	11.0310034657016	9	11.6954348895627	9	12.7977519714343	9	10.7285689702577	9	8.35537631838994	9	8.38504361739893	9	13.1676912451491	9	12.543370962142	9	11.8129161560163	9	11.5748905087085	9	36.0110980038193	9	32.0657466499898	9	14.7600635018587	9	15.0560792396699	9	13.6687340654295	9	12.7234740256	9	12.6971117398331	9	11.5944299345143	9	14.1640978884879	9	13.4586833628322	9	9.25101615515225	9	9.4154829900035	9	11.6797086520848	9	10.6757740792933	9
10	10	13.4483298158983	10	14.3277607668623	10	15.9742608052716	10	13.1818199360142	10	9.52361403920722	10	9.53976135233751	10	16.2848891755969	10	15.5208161295313	10	14.4875774510069	10	14.3842946427954	10	45.7792085521501	10	41.0752735965489	10	18.7716878898289	10	18.9218199358342	10	17.9725960321931	10	16.3752635076514	10	15.6150198824355	10	14.2647501544172	10	18.1418573711875	10	17.2376434584107	10	10.3890434651254	10	10.5418650113555	10	14.1461271643733	10	12.9991345317643	10
11	11	17.00598833902	11	18.2197806952306	11	20.51274040686	11	16.5454247839814	11	11.664213422491	11	11.5544820008093	11	20.7439905544497	11	19.8474561069364	11	18.6898029666398	11	18.4749748005547	11	53.3484502407128	11	48.4495701095341	11	23.8196876375104	11	23.1569625343848	11	24.5965716665217	11	22.3375114694014	11	20.0218058416156	11	18.2238791598463	11	23.0882016973394	11	21.9284037063931	11	12.4998811707743	11	12.4849206500053	11	17.9100991339771	11	16.3950621290338	11
12	12	21.4286771495541	12	22.7352654422925	12	25.2272718255169	12	20.3337390377921	12	15.3153209944746	12	15.0233530672765	12	25.515537830086	12	24.7594152090887	12	23.6668837690941	12	23.38309908865	12	59.3013752773686	12	54.1315141773023	12	28.7240027076337	12	26.6669361238655	12	33.168480181444	12	30.3406314756165	12	25.3686032967923	12	22.9802826360509	12	28.2896219013082	12	26.946006879016	12	16.0380550308073	12	15.9264064699357	12	22.8413447058317	12	21.0237635348069	12
13	13	25.6471375686026	13	27.0376930073474	13	29.3244945129414	13	23.9702857319574	13	21.5128994065195	13	20.6168427970735	13	29.6946736451339	13	29.1896327306184	13	28.7326989900295	13	28.0131322688015	13	63.7355639011054	13	58.4786011667059	13	32.6513965290119	13	29.3943292621466	13	42.4229678653352	13	39.494609193301	13	30.5480160512934	13	27.4100255761642	13	32.285406093668	13	30.9630309345268	13	22.0103770314276	13	21.6540207864169	13	28.061736533935	13	25.8959476620599	13
14	14	28.7846948357044	14	30.1888329719634	14	32.24708062522	14	26.5425769086664	14	30.2836226430264	14	28.0752019149822	14	32.8214020191282	14	32.4124053385062	14	32.3912538312708	14	31.5582964446845	14	67.0938417113144	14	61.6843427977777	14	35.4449168553725	14	31.4913710795875	14	50.309728608474	14	47.6980859327571	14	34.4558202956298	14	30.7583289554929	14	35.3526824754975	14	33.9657484656666	14	30.0278083522183	14	29.8060383447431	14	32.2893085944284	14	29.6680563728485	14
15	15	31.2109957899607	15	32.7285519485173	15	34.8430078875879	15	28.7648252401228	15	40.0914724252428	15	35.6474408692708	15	35.3845806177988	15	35.0632690311753	15	35.385166069374	15	34.2507523142811	15	69.490677605376	15	64.0080962368542	15	38.2048134423429	15	33.4725295492722	15	56.4982461792289	15	54.3800073222879	15	37.6473021682869	15	33.4053189578611	15	38.0022884791681	15	36.5301329643992	15	39.1308852474562	15	39.0456232324767	15	35.3087909090743	15	32.4698461514923	15
16	16	33.5190945032103	16	35.0367994331737	16	37.0851884582775	16	30.8015605081937	16	48.6423692361113	16	41.9094060519967	16	37.9552672550016	16	37.5866652000821	16	37.9313908067734	16	36.7607578325802	16	71.3733260897896	16	65.9030966509975	16	40.4809149452558	16	35.477623989825	16	61.0605700261448	16	59.5032437070933	16	40.3037787293438	16	35.6910854436389	16	40.5631985918386	16	38.9293888011277	16	46.8702937868712	16	47.2444107006661	16	38.0729000582694	16	35.0607772436822	16
17	17	35.5376376139822	17	37.2212182011878	17	39.3223465392388	17	32.8821407048539	17	55.199730807336	17	46.4654792408253	17	40.1853438910119	17	39.9026607144162	17	40.40761623919	17	39.0126138500617	17	72.7488830909313	17	67.1892470290413	17	42.8394627919341	17	37.1420934956595	17	64.5948593394106	17	63.409374274274	17	42.8848131546433	17	37.838269249088	17	42.8764474808466	17	41.2762795702087	17	52.7974907796758	17	53.5850956879286	17	40.726848548971	17	37.2949585367769	17
18	18	37.4678271393006	18	39.2873221647889	18	41.2155817567526	18	34.6919535112978	18	60.0042268639974	18	49.6707893882724	18	42.204358395141	18	42.050934336071	18	42.5758561235246	18	41.091329825035	18	73.7218714596874	18	68.1926792753709	18	44.7597398612947	18	38.7068651791778	18	67.0326816274074	18	66.3113549624559	18	45.1514455218724	18	39.835734124306	18	44.8839091737021	18	43.2467474550128	18	56.9645084688218	18	57.9789834681104	18	42.9957499905784	18	39.4631097689649	18
19	19	39.2561096545227	19	41.0474703438658	19	43.0932211833953	19	36.4065628644276	19	63.5878168740923	19	52.081609303701	19	44.2949787627194	19	43.8622773734619	19	44.6799481943143	19	42.9649819247775	19	74.4004950253234	19	69.0708320737025	19	46.5577732891809	19	40.1547835757017	19	68.8220309346115	19	68.365602540589	19	47.2085813291741	19	41.6665209316999	19	46.6821513223913	19	45.218160948279	19	59.7877738603417	19	61.0539440413305	19	45.1251760298108	19	41.4140426139379	19
20	20	40.849000828996	20	42.6550589794117	20	44.5937695648348	20	38.1698619257616	20	66.1222142800814	20	53.6178768072979	20	45.8915176793978	20	45.6240376866203	20	46.3780238939828	20	44.665184217195	20	75.3754494802907	20	69.8392473831808	20	48.2161003022662	20	41.3683367462099	20	70.2253222818163	20	69.8230410280897	20	49.0912322071201	20	43.2970470262894	20	48.3197323169958	20	46.8285147339134	20	61.9316430518209	20	63.4224774526549	20	47.0799611792805	20	43.1812170433213	20
21	21	42.1714383554433	21	44.1046926602519	21	45.9404148693512	21	39.3863752068908	21	68.1213863215013	21	54.8882251163376	21	47.3941804964782	21	47.1093541799338	21	47.9876725559874	21	46.0577906212049	21	75.9082938635352	21	70.4777791790013	21	49.5864012737338	21	42.4099678148816	21	71.2373210303506	21	71.040942440815	21	50.6859854288138	21	44.8052217915683	21	49.7228733525169	21	48.383768306276	21	63.4719395740511	21	64.9725991705718	21	48.817737499452	21	44.6916465279845	21
22	22	43.4122691196577	22	45.2927235359151	22	47.0876506525109	22	40.7871796622886	22	69.3590286307835	22	55.5936504472604	22	48.7333493728869	22	48.3728900795854	22	49.2396248391956	22	47.2441506918101	22	76.378648210766	22	70.9512516503736	22	50.7086620912692	22	43.2768699981317	22	71.9195113244203	22	71.7805646932989	22	52.1048476261653	22	46.0242545876635	22	50.8862217108357	22	49.5795694557163	22	64.5355655153591	22	66.1329594811391	22	50.1139844896627	22	45.9626955255009	22
23	23	44.4359887226466	23	46.3907178882549	23	48.1792798525026	23	41.9126151727762	23	70.6096570204325	23	56.2556147299724	23	49.8015355476123	23	49.5962715077865	23	50.4352335831105	23	48.39187314007	23	77.0130215670098	23	71.4050044338115	23	51.6304572360901	23	44.0891687195175	23	72.5193958806735	23	72.5790446815238	23	53.5337651512615	23	46.9863113526743	23	51.8633017989555	23	50.6098012299593	23	65.3662455315494	23	67.1822902955335	23	51.5089984459529	23	47.0941151904807	23
24	24	45.3683685527024	24	47.385894206828	24	49.0413297628289	24	43.0049341905759	24	71.3041849360315	24	56.7777753490024	24	50.7812522562942	24	50.4484375758115	24	51.6001817682666	24	49.1761659060488	24	77.5805862860824	24	71.9465669454412	24	52.5353066726238	24	44.9171548324696	24	72.9583118413787	24	73.2766674363338	24	54.5429196740963	24	47.9819018488183	24	52.9558723962244	24	51.5160896822926	24	66.049313277898	24	67.924323867439	24	52.5710764571593	24	48.0912305857614	24
25	25	46.1355349145347	25	48.1529251910064	25	49.7805368786539	25	43.8198738222505	25	71.8846617527346	25	57.0802879979683	25	51.5943191637574	25	51.3096387601939	25	52.4626464774181	25	49.9995478386362	25	77.9536118902446	25	72.2782497183182	25	53.3614488051532	25	45.4034802514207	25	73.5931803910005	25	73.7013772203379	25	55.3847242490764	25	48.7694275055913	25	53.6502055802934	25	52.4127410095279	25	66.6373637222352	25	68.5695412865984	25	53.4138474781682	25	48.9302787212898	25
26	26	46.8492308635925	26	48.8347472235668	26	50.355309031444	26	44.6665519927687	26	72.4022105233467	26	57.478426156917	26	52.2128634246209	26	52.08643197741	26	53.2763225843236	26	50.8545968607498	26	78.4511473310313	26	72.7521617585107	26	53.9589644037877	26	45.9067767634762	26	74.0885497893259	26	74.1733714104344	26	56.0861647599717	26	49.5234697559823	26	54.4256299790096	26	53.0417958410156	26	67.1325676589837	26	69.0257414170808	26	54.2567501163405	26	49.6853964719308	26
27	27	47.3229304728588	27	49.3207188051045	27	50.8888495658058	27	45.3455995184015	27	72.9075001371596	27	57.8030747923837	27	52.7872836969746	27	52.6178495354863	27	53.8205072304742	27	51.3047874219394	27	78.7487150315323	27	73.0873340610009	27	54.5649512457938	27	46.2848040868254	27	74.2770202519693	27	74.6329282434144	27	56.7957040303734	27	50.1182971087728	27	54.8037998731394	27	53.6306119313413	27	67.5390420463821	27	69.4388447652214	27	54.9147269117155	27	50.2810988838581	27
28	28	47.7135532930555	28	49.8147808543658	28	51.3825906598358	28	45.7277960225426	28	73.2456552570149	28	58.0455359794128	28	53.3355321169483	28	53.0069038423506	28	54.2942992313296	28	51.733575059918	28	79.1796569897561	28	73.4279795401554	28	55.1107040129865	28	46.7536916913734	28	74.5960946189703	28	75.0357550571662	28	57.4990520762083	28	50.6210456437101	28	55.3715079250569	28	54.2465291859429	28	67.9642237120368	28	70.0131866838901	28	55.6183016474521	28	50.7846169588718	28
29	29	48.2943609948508	29	50.2836228032479	29	51.735179612573	29	46.2311416220654	29	73.5625023104453	29	58.1948296590514	29	53.750625715516	29	53.6229044201033	29	54.8222263369007	29	52.2632389538092	29	79.4926602688511	29	73.968763128624	29	55.4880211594431	29	47.1655520332496	29	74.9395788472187	29	75.3219154255725	29	57.8927193825566	29	50.8971768933714	29	55.6365342061907	29	54.7723283899912	29	68.2312550926065	29	70.2687940765574	29	56.0654745418772	29	51.1787736948198	29
30	30	48.5069459892736	30	50.5222145008852	30	52.0977822508808	30	46.6781742194608	30	73.8538533271624	30	58.3578011701828	30	54.0517115150233	30	53.8435470395424	30	55.2151710080138	30	52.565737586748	30	79.7838531013364	30	74.2149596513093	30	55.8056694154835	30	47.3491554675781	30	75.1815211379817	30	75.5991215635937	30	58.2104681046627	30	51.2999845725736	30	55.9784056416904	30	55.1526957092302	30	68.5948761804581	30	70.7490852725474	30	56.3301940880022	30	51.5485691519461	30
[truncated: 35 more columns]

## Sheet: HIF1A
Text	X	A1:GDM 655	X	A2:GDM 655	X	A3:GDM 644	X	A4:GDM 644	X	A7:GDM 626	X	A8:GDM 626	X	B1:GDM 653	X	B2:GDM 653	X	B3:GDM 642	X	B4:GDM 642	X	B7:GDM 630	X	B8:GDM 630	X	C1:GDM 652	X	C2:GDM 652	X	C7:GDM 632	X	C8:GDM 632	X	D1:GDM 651	X	D2:GDM 651	X	D3:GDM 658	X	D4:GDM 658	X	D7:GDM 635	X	D8:GDM 635	X	E1:GDM 650	X	E2:GDM 650	X
1	1	10.1968389751109	1	10.4163856936073	1	9.76059510421154	1	9.87425729348416	1	9.71537295948193	1	9.45576412134408	1	11.4504701243354	1	12.6417073726696	1	10.2034295372624	1	10.4815654237911	1	10.5833955843576	1	10.3290866381742	1	11.2033156339356	1	10.0997563209002	1	9.52908622770923	1	9.21884115778752	1	12.7652691262862	1	11.8176135666266	1	10.4493562090317	1	10.0983762421367	1	10.136759959382	1	9.97409213812183	1	12.7151064943346	1	12.0739098616387	1
2	2	10.4841189043951	2	10.7863497849019	2	9.87014665648485	2	9.89010904384306	2	9.65702123286465	2	9.47195258534816	2	11.7332933810499	2	12.4324330600893	2	10.1734188376296	2	10.3322649185703	2	10.6266975357253	2	10.3437448603239	2	11.4021712695988	2	10.0535419745381	2	9.47163612895732	2	9.11649338632025	2	12.7303007318107	2	11.7848103599826	2	10.4647487678242	2	10.0986785561829	2	10.1221502504451	2	9.97438986670401	2	12.7132757315663	2	11.9300735668965	2
3	3	10.6835436775948	3	10.9447525445775	3	9.88380457278456	3	9.90336830409342	3	9.68477878183909	3	9.4402542354043	3	11.8974212380439	3	12.446013505188	3	10.0949940624111	3	10.2856971366175	3	10.5955157246753	3	10.3270314404477	3	11.4828479542607	3	9.98855750091587	3	9.45541577364986	3	9.12968441986125	3	12.5960345177809	3	11.5934763651234	3	10.4021700973151	3	9.99331586418687	3	10.0329992351437	3	9.86895589869166	3	12.6614540585838	3	11.8648223841712	3
4	4	10.7881173165385	4	11.0128843117058	4	9.88736509524346	4	9.87683085531938	4	9.64399630334911	4	9.44370782272462	4	11.9515995819391	4	12.3550216278776	4	10.1293237224145	4	10.2446469050797	4	10.5701040820745	4	10.2564250959541	4	11.569711060767	4	10.0079611446236	4	9.40057181215846	4	9.13303040979291	4	12.6005565035163	4	11.6134447336234	4	10.4059396894951	4	9.98212816465365	4	9.93468297360995	4	9.82810634869279	4	12.6494666744639	4	11.8216990977322	4
5	5	10.9619557799721	5	11.0509495154246	5	9.83083287651463	5	9.85211356409941	5	9.72305124050877	5	9.46379165870673	5	11.9414229341581	5	12.3140025975315	5	10.1041663552894	5	10.2054904521437	5	10.5318969413947	5	10.2173484401337	5	11.4766994946585	5	9.90265486539038	5	9.33280976525871	5	9.10840320298698	5	12.5743988831431	5	11.5724249935279	5	10.3659187241229	5	9.97275012598889	5	9.92554374560222	5	9.81866970345519	5	12.6563556701092	5	11.7965077942476	5
6	6	11.0291708011901	6	11.0669765968421	6	9.89273236995709	6	9.86712601573517	6	9.69347924957227	6	9.46377485141305	6	11.8748076679462	6	12.3140043667203	6	10.0734833137811	6	10.2353366673456	6	10.5904774366321	6	10.2024509857705	6	11.4436059333984	6	9.9659989014951	6	9.37655207395805	6	9.06395233416977	6	12.5248633656898	6	11.5408768186921	6	10.3355267141735	6	9.94316486613633	6	9.88183062851822	6	9.7594239932257	6	12.6398323312308	6	11.7649180434749	6
7	7	11.0607833856058	7	11.0329095379239	7	9.79814566820865	7	9.79010792459483	7	9.70650672354989	7	9.40209841061205	7	11.9059837893655	7	12.2322385267097	7	10.1023841696617	7	10.2036678759961	7	10.5885517973368	7	10.1559773818121	7	11.4250024874552	7	9.94840672138536	7	9.37486312486777	7	9.12159637076857	7	12.5061568337779	7	11.4914819148844	7	10.2728129899627	7	9.91177696901851	7	9.82176803772686	7	9.69840530062927	7	12.4887493877164	7	11.7312557314206	7
8	8	11.0540077541114	8	10.9946935799808	8	9.83802734893393	8	9.7688348560593	8	9.64142499315155	8	9.33558838521974	8	11.8167982667284	8	12.1956020024596	8	10.0348527835158	8	10.1083944277471	8	10.5249135295584	8	10.1354568959184	8	11.4188354260079	8	9.9258008894326	8	9.28125276334437	8	9.08545508466014	8	12.3852287195913	8	11.4861388309536	8	10.3126381176453	8	9.83175370031498	8	9.77239703498447	8	9.58861905447267	8	12.4835604380324	8	11.6469273018514	8
9	9	10.9798910931545	9	11.0046973671502	9	9.8159251098239	9	9.77765999016625	9	9.65010752389642	9	9.35902432361835	9	11.7608709593253	9	12.1110747308205	9	10.0439900784459	9	10.1175760291414	9	10.519781980409	9	10.0402634224318	9	11.3131636545277	9	9.83981345333213	9	9.21666535505387	9	9.0788862925609	9	12.3469102113882	9	11.3701010397205	9	10.230568310371	9	9.79620821104089	9	9.70829598809344	9	9.56762934311119	9	12.3623564297176	9	11.6258899899594	9
10	10	11.0027197680868	10	10.9463365938324	10	9.72826552877423	10	9.6924760737684	10	9.65540028700925	10	9.30398083490154	10	11.7171764377242	10	12.1176857137524	10	9.98801234549409	10	10.0782266654207	10	10.4814646314122	10	10.0308354022441	10	11.3690734343341	10	9.89271741407311	10	9.25089637908551	10	9.0986668617281	10	12.3701400666522	10	11.3604272636999	10	10.266626838786	10	9.84603004297933	10	9.71354585101255	10	9.5579528996978	10	12.4188123424984	10	11.5687979370012	10
11	11	10.9333924243348	11	10.9443628237979	11	9.77300300800926	11	9.73592860639811	11	9.69800596431786	11	9.31730021922802	11	11.7317879080506	11	12.0995697301727	11	10.0169479261173	11	10.0913227495273	11	10.4795199558971	11	10.0439161231007	11	11.3172996789068	11	9.82756162225743	11	9.26385486519845	11	9.03763081615923	11	12.2686416941042	11	11.3426236898189	11	10.2648140728935	11	9.81458185900808	11	9.63876740265392	11	9.5266055492763	11	12.3503360261807	11	11.5350572776212	11
12	12	10.850132764056	12	10.8656346100969	12	9.69582363459861	12	9.69142814523669	12	9.5804462558901	12	9.31751680043926	12	11.634052444555	12	11.9437448996343	12	10.0180287188572	12	9.97304220361844	12	10.4379067082119	12	9.98568445134895	12	11.3026204726094	12	9.78015737030202	12	9.17656905521852	12	9.02271716177004	12	12.1892184649954	12	11.3295314145481	12	10.2510731080788	12	9.7711133690639	12	9.62531114276237	12	9.46782726648626	12	12.3207360167194	12	11.4269681652975	12
13	13	10.8254451071455	13	10.8577641879157	13	9.75091507196675	13	9.63907845489132	13	9.64756409879929	13	9.25057258587826	13	11.5755698185204	13	11.9351136037886	13	9.96463087096622	13	9.96584006413366	13	10.4303263798271	13	9.96352458785558	13	11.1782048130656	13	9.85247931363074	13	9.16993812059448	13	9.03106632187227	13	12.180429887472	13	11.3054735028832	13	10.2131054288067	13	9.79378953080463	13	9.54527061518105	13	9.3866675873781	13	12.278625599087	13	11.482163860325	13
14	14	10.7360665772238	14	10.7729244437555	14	9.68391174668102	14	9.58914579428447	14	9.55431994622512	14	9.14024644774751	14	11.5213671147452	14	11.9003119162565	14	9.89861030682967	14	9.88685071041639	14	10.3976218222073	14	9.89974177166092	14	11.17384310936	14	9.70445218515593	14	9.15067741669804	14	8.98142129063127	14	12.1274370509097	14	11.1752463388995	14	10.1785235157682	14	9.7598673182881	14	9.55570896584526	14	9.41181932212546	14	12.2090890239513	14	11.3360440104508	14
15	15	10.7620085857437	15	10.7812588463694	15	9.63032826482659	15	9.56709731332326	15	9.60663795745754	15	9.14860759878535	15	11.4963184790211	15	11.8278425608435	15	9.89147809387896	15	9.87969417609795	15	10.3900634827393	15	9.92245636124331	15	11.1990092926808	15	9.69744547751106	15	9.11482934191963	15	8.90061550169723	15	12.035805014046	15	11.1513375855318	15	10.2017320177365	15	9.67846412237473	15	9.46103140357184	15	9.37530202612586	15	12.1504785618874	15	11.2961045863055	15
16	16	10.7380509535879	16	10.7426691258943	16	9.68570725731109	16	9.51527458100885	16	9.57087474626718	16	9.11180940979446	16	11.4733521022394	16	11.7746836259015	16	9.93128050171787	16	9.84369511845398	16	10.3700948106386	16	9.81190887536602	16	11.1593359275797	16	9.65863778570752	16	9.13772589281296	16	8.98310728105619	16	11.9969830229143	16	11.0822011688946	16	10.2110010397974	16	9.73187476788155	16	9.46962316163094	16	9.29450302711344	16	12.1947623144553	16	11.2746125790647	16
17	17	10.6822276664476	17	10.6898476293961	17	9.66517914461219	17	9.49534707508612	17	9.52188844912345	17	9.1669701562121	17	11.4189435404073	17	11.7555851267623	17	9.88046510678803	17	9.89943720499174	17	10.3666745876577	17	9.86750787955923	17	11.1216040315921	17	9.66923767079929	17	9.11840567534968	17	8.90351098213141	17	11.9436805641303	17	11.0149565632269	17	10.160980050428	17	9.69784387783539	17	9.45066949561806	17	9.28974857660052	17	12.1249412442077	17	11.2869774134972	17
18	18	10.6744960415911	18	10.6821104798249	18	9.6426592423596	18	9.47336617262734	18	9.55949578573038	18	9.19042967825853	18	11.3604859270779	18	11.7631074571874	18	9.79631734409998	18	9.83230576147257	18	10.3296914590458	18	9.86033318548119	18	11.1302107062585	18	9.59867162169841	18	9.12644582658166	18	8.94175149141973	18	11.9184325779646	18	10.9911265806497	18	10.1842191672026	18	9.7354524885954	18	9.41452555452461	18	9.22349548069931	18	12.1161529430096	18	11.2946982115179	18
19	19	10.7296231956066	19	10.7195770587458	19	9.72420193652607	19	9.52258292358273	19	9.65284881096079	19	9.23892624706737	19	11.4334368639423	19	11.770519792004	19	9.87761053322671	19	9.82188087336177	19	10.453456380234	19	9.93988447262078	19	11.1690737919326	19	9.69745141486989	19	9.20335474890846	19	8.95959324693206	19	11.9255613422633	19	11.0607227823845	19	10.2198175876408	19	9.84437004510961	19	9.38925858720024	19	9.24190456203674	19	12.2235780378598	19	11.3331322018915	19
20	20	10.7217850602159	20	10.7601716487661	20	9.81046837218429	20	9.63676959283368	20	9.74974773612371	20	9.33770493441552	20	11.4920579052257	20	11.8899415151532	20	9.87033842464914	20	9.84468300834919	20	10.5783220364443	20	10.1121052452209	20	11.2108394871455	20	9.72213935853441	20	9.32861009601017	20	9.0722107463429	20	12.0331438475089	20	11.0843240745992	20	10.3195043957591	20	9.91168693034388	20	9.32369877650347	20	9.22016958487307	20	12.2977812238632	20	11.4361418208565	20
21	21	10.8756618841266	21	10.9557300337787	21	10.0611345377539	21	9.86557870533003	21	9.97411543153691	21	9.6862349490424	21	11.7954351312834	21	12.0998943259538	21	10.0261288050186	21	9.95129856732931	21	10.9335957177321	21	10.3381618815637	21	11.3791804211423	21	9.81910758731969	21	9.53540871344108	21	9.34202244088215	21	12.3009505888639	21	11.2924932451261	21	10.5814008666724	21	10.2412115661206	21	9.42774408266803	21	9.31100698970323	21	12.6824371677808	21	11.6923783680169	21
22	22	11.2430794771697	22	11.3388203754617	22	10.4617449324038	22	10.2403006273529	22	10.5196532933585	22	10.1498927032982	22	12.2260164603706	22	12.6549859632346	22	10.2069577515629	22	10.1874210075764	22	11.562509066501	22	10.8576615594113	22	11.6909256628219	22	10.1331536580567	22	9.91284711348114	22	9.66616302894166	22	12.7112975454144	22	11.6688153918181	22	11.0209537612321	22	10.6841553108528	22	9.54111701467	22	9.4413436939898	22	13.2760795324739	22	12.2918864759414	22
23	23	11.8844027656967	23	12.1614203095384	23	11.332464395324	23	11.0422874373219	23	11.3654905840701	23	11.0390244932848	23	13.2297453713192	23	13.629896353184	23	10.7147360707118	23	10.6367340947327	23	12.7104373308877	23	11.8292760912207	23	12.3892926499251	23	10.6570251943744	23	10.6892472115257	23	10.4701629366085	23	13.4910708942192	23	12.4614830628197	23	11.8924693896139	23	11.4880929485953	23	9.81870833138624	23	9.73850377922505	23	14.4726557304909	23	13.4198109719089	23
24	24	13.1018520292327	24	13.5359431177144	24	12.6567632300623	24	12.4980567771267	24	12.9128303801021	24	12.6850980365561	24	14.823648091309	24	15.2822922704584	24	11.5315098998233	24	11.5074298577077	24	14.5121665550422	24	13.4632219250434	24	13.5562548069572	24	11.6266131486581	24	12.0252371769583	24	11.7527825916719	24	14.889894487602	24	13.7496452510022	24	13.3030286208207	24	12.9511223686428	24	10.3599476998376	24	10.2437238576444	24	16.3742575927917	24	15.189180992551	24
25	25	14.8909372743176	25	15.4712427961756	25	14.8339207860238	25	14.5411106165555	25	15.154218900835	25	15.0669889199786	25	17.2830369499893	25	17.7918093271524	25	13.0704347299262	25	13.0507083592478	25	17.2502502201986	25	15.9153502294972	25	15.4518005593413	25	13.2144576329482	25	14.1060153030933	25	13.867626117148	25	17.0969729264533	25	15.7471323053387	25	15.5202598924495	25	15.1848465696908	25	11.2510838628405	25	11.1796665093673	25	19.0167272526242	25	17.7310492195891	25
26	26	17.2802398565317	26	18.2071540603983	26	17.7046156899043	26	17.4412445965934	26	17.9840519726124	26	18.1671381061095	26	20.3888032164326	26	20.8552710934614	26	15.2798128086911	26	15.3219030702965	26	20.4695835864131	26	19.0203751951189	26	18.2391775161351	26	15.4939066288783	26	17.0607392937344	26	16.8256083619739	26	20.0450473684542	26	18.5953988105731	26	18.6037762321323	26	18.2920135450243	26	12.8523787292367	26	12.7628823480148	26	22.3356725047454	26	20.7597014825706	26
27	27	19.8271837035586	27	20.9971410978064	27	20.7054420742618	27	20.5744558435826	27	20.7153984756082	27	21.3488673791821	27	23.5343099558856	27	24.2133386673398	27	18.3896230608011	27	18.394282100328	27	23.9757775761164	27	22.4462860420588	27	21.5326507087634	27	18.3197980906852	27	20.5350742109646	27	20.236799397992	27	23.282243971225	27	21.5923944659115	27	21.8616309636391	27	21.5840552665746	27	15.2648731832905	27	15.2155048379324	27	25.5614753493653	27	23.8263691501093	27
28	28	22.3025271149071	28	23.6500966634427	28	23.5730397753382	28	23.4406084882574	28	23.4815623224372	28	24.4744479473014	28	26.5678516713968	28	27.2527038462832	28	21.7261782042354	28	21.7463452697231	28	27.1262469967046	28	25.7391428767878	28	24.8179985823698	28	21.1262894755785	28	24.0133780786969	28	23.7427636615751	28	26.4249620023638	28	24.6593153854065	28	25.1232807638108	28	24.8791693432147	28	18.3519013793551	28	18.3245596465958	28	28.5388194937168	28	26.6086808526332	28
29	29	24.4339702246143	29	25.8532312638112	29	26.1505122179197	29	26.0109029412609	29	25.97424274592	29	27.2642401005323	29	29.1758456714326	29	29.8278696071828	29	24.9712539238223	29	24.9812747103494	29	29.768039354588	29	28.7192654428462	29	27.9588831641638	29	23.8015666854942	29	27.1516610701315	29	26.9307290507361	29	29.0958953213655	29	27.1141531680051	29	27.968704070354	29	27.5760498566207	29	21.5202752931319	29	21.5898836204163	29	31.1176528042914	29	28.8641233629915	29
30	30	26.3429633684912	30	27.8672727333589	30	28.1830575094818	30	28.0641804540956	30	28.0472349315245	30	29.5341818159817	30	31.2103914225605	30	32.0725868817418	30	27.8350033545898	30	27.7224026826818	30	32.2154111379177	30	31.1627892773384	30	30.5671743852455	30	26.1218625239325	30	29.8557921166901	30	29.6201996337312	30	31.4637456074297	30	29.2182473475782	30	30.2396868804735	30	29.9213412971223	30	24.774434191122	30	24.7941561490874	30	33.0857683904922	30	30.8098255720538	30
31	31	27.7917947961517	31	29.4015367604361	31	29.913471728942	31	29.8556583110386	31	29.7011333924584	31	31.4121046184099	31	33.023469121114	31	33.6472521423305	31	30.1054988831624	31	29.9934027195163	31	34.1279661872961	31	33.3284992041258	31	32.5361613941658	31	28.0454355710207	31	32.2414805716129	31	31.9239307036996	31	33.2966731754983	31	30.9200917085418	31	32.1600287859521	31	31.8369276589793	31	27.4740592912794	31	27.6877077962999	31	34.7400719298092	31	32.3892904301989	31
32	32	29.0345833687343	32	30.701021499556	32	31.3056065823805	32	31.2102560320901	32	31.0893575724646	32	33.0331719850284	32	34.2019701017446	32	35.0607674099492	32	31.932402894106	32	31.7712251702442	32	35.6795699632013	32	34.9052566898623	32	34.3927996734435	32	29.6603661860819	32	34.1982551452397	32	33.9278912453728	32	34.7989361335241	32	32.291954299226	32	33.5429346766045	32	33.347826302937	32	30.034245689537	32	30.2009441028445	32	36.1270741233816	32	33.5873499971222	32
33	33	30.0263933044461	33	31.669007621062	33	32.3347006236171	33	32.1825155723587	33	32.3271419409641	33	34.2164623673755	33	35.3772472967778	33	36.2188127967492	33	33.5258954020474	33	33.2326149412668	33	37.0319376364122	33	36.3373751121215	33	35.7960769403475	33	31.0440886186902	33	35.7192106772269	33	35.4424914152235	33	35.9829961933574	33	33.373853304598	33	34.7892568371262	33	34.4725462470439	33	32.0194981962203	33	32.2487424982416	33	37.0974069071072	33	34.5130915211328	33
34	34	30.6708355221889	34	32.4288459050226	34	33.1752570962356	34	32.9241602109714	34	33.292708059012	34	35.181092510982	34	36.1132742490911	34	36.968456704779	34	34.6360467484693	34	34.2525183841011	34	38.0306303195478	34	37.4579095354551	34	36.8283599447883	34	32.1915615273023	34	37.0082761601963	34	36.7830290595442	34	36.9128244821271	34	34.1829593533515	34	35.6291935444419	34	35.3799183242533	34	33.7807642797968	34	33.859942416524	34	37.8609154285631	34	35.2591133546024	34
35	35	31.2751370939254	35	32.8256052970528	35	33.8216589853224	35	33.4312177324606	35	34.0276570881268	35	35.8659422683453	35	36.7076062429094	35	37.6466333572367	35	35.4604064807647	35	35.1297544336428	35	38.770282086208	35	38.2853081419234	35	37.6023491547643	35	32.9968920377999	35	37.9510332636973	35	37.7118050549029	35	37.6350474362868	35	34.8418660707172	35	36.2316447602386	35	36.0109090518883	35	35.0929550359245	35	35.3587601909275	35	38.3498373670784	35	35.7747861268975	35
36	36	31.8447221269582	36	33.3999972870292	36	34.31116300871	36	33.9528171685469	36	34.716799657022	36	36.5649254381568	36	37.1165968439053	36	38.0512635185157	36	36.1601768968836	36	35.6749280509177	36	39.4792932700701	36	39.0214580413779	36	38.2084691644899	36	33.7853893748877	36	38.951301151998	36	38.6542846312496	36	38.2730905433301	36	35.2293693861934	36	36.772125447041	36	36.4170787996931	36	36.2269810930243	36	36.4372341927733	36	38.93820781489	36	36.1144839680658	36
37	37	32.0388457602058	37	33.7060089434767	37	34.6579636973143	37	34.2612616601319	37	35.0672395312792	37	36.8938328805193	37	37.4229047857336	37	38.4624470992447	37	36.6946613653795	37	36.1359407548151	37	39.9571057989936	37	39.5345268379809	37	38.7837850089968	37	34.3125221373186	37	39.5880825604149	37	39.3742136103667	37	38.5971336634139	37	35.6634419972506	37	37.0125349563706	37	36.8922526649442	37	37.1663020873375	37	37.3163868154935	37	39.0970895603837	37	36.3754649694951	37
38	38	32.3818363923105	38	33.8671676796847	38	34.8569196856148	38	34.5148942986583	38	35.5667597170495	38	37.2179647670876	38	37.7039587555575	38	38.6465875334581	38	37.1821618236098	38	36.4591272883268	38	40.4301695849025	38	40.0619015578516	38	39.1612017430728	38	34.7728190033482	38	40.0151853031551	38	39.8095638116365	38	38.8072027722669	38	35.8020545624607	38	37.3881046098649	38	37.1669003236229	38	38.0232471849897	38	38.1135488556721	38	39.3902563307115	38	36.6570948252321	38
39	39	32.5070692910099	39	34.1997116037478	39	35.0383803729218	39	34.6311319014444	39	35.7559720858749	39	37.5175358989703	39	37.7984521034127	39	38.8832619430628	39	37.3017935972346	39	36.7265427166857	39	40.6365910444474	39	40.2410462239741	39	39.3733719778458	39	35.1972477894361	39	40.5003985586178	39	40.2272347725754	39	39.0187113399398	39	35.9872620949274	39	37.4918564595877	39	37.3133686366892	39	38.4478261069876	39	38.6645079875432	39	39.6859909292389	39	36.7473241995583	39
40	40	32.7095535615697	40	34.3590311720297	40	35.2220252950531	40	34.8095362776214	40	35.9739811622674	40	37.7389388444163	40	37.9959821590166	40	39.0704088602681	40	37.5131774823255	40	36.9470780461156	40	40.9537316520726	40	40.5941302365781	40	39.5520780888485	40	35.3852227521247	40	40.8015280463624	40	40.5039192412403	40	39.2806024432307	40	36.2222515334462	40	37.6399727586146	40	37.4720906854384	40	39.0147326263356	40	39.1513398881853	40	39.6974975706266	40	36.7907504071731	40
41	41	32.812207337274	41	34.4101486790668	41	35.3661862047845	41	34.9500242384184	41	36.2164943191878	41	37.8654801559581	41	38.0838554219154	41	39.1236940897586	41	37.5798481947008	41	37.2081179461424	41	40.9904192798247	41	40.6762319820364	41	39.7908665027664	41	35.6759328315722	41	41.0296458024208	41	40.8550091809212	41	39.3853364244919	41	36.2258936799301	41	37.7525842233024	41	37.5671835296186	41	39.4331084700434	41	39.4716383467464	41	39.8193289531783	41	36.8587053739644	41
42	42	32.8919309974086	42	34.5847542656044	42	35.4570441129837	42	35.0995202104207	42	36.3332580424212	42	37.9852072427673	42	38.2657290760911	42	39.2180265965447	42	37.8877055973118	42	37.22143363183	42	41.2268349642419	42	40.886297548038	42	40.1229420769921	42	35.8325373093431	42	41.1916719010633	42	40.9445083390789	42	39.466248016716	42	36.3824341527308	42	37.889163726164	42	37.6704765629403	42	39.5944561403533	42	39.7852172769811	42	39.8838661267542	42	37.0157302483124	42
43	43	33.0276513437109	43	34.6333478391422	43	35.4569940791506	43	35.0993951258378	43	36.31758315726	43	38.0760472407216	43	38.2824975578915	43	39.2661591440484	43	37.9340333529763	43	37.4021772802894	43	41.3595890190066	43	41.0514949697642	43	40.039267638716	43	35.9123627163108	43	41.4123496960779	43	41.1089981394505	43	39.5496401212193	43	36.4461236485033	43	37.9966757120975	43	37.7301955166666	43	39.9181571716975	43	39.9197010728352	43	39.9673046912454	43	37.0475446185142	43
44	44	33.0604064710573	44	34.8088156073749	44	35.5780976250174	44	35.1711662222661	44	36.3865490136777	44	38.0702783241344	44	38.2446366751158	44	39.405190919644	44	37.95957109403	44	37.411735683627	44	41.4401979788462	44	41.1340868082988	44	40.1677149170452	44	35.9404518118009	44	41.3895449740675	44	41.2509591245218	44	39.6779477598463	44	36.5535171194797	44	38.0525617383011	44	37.7842161850956	44	40.0727240130833	44	40.0921586791154	44	40.0955519768052	44	37.2506326249899	44
45	45	33.1523592833327	45	34.8503488640124	45	35.6665458601175	45	35.1964959729549	45	36.5020022443035	45	38.1737621683874	45	38.373376360665	45	39.4820208021752	45	38.0026224166169	45	37.5745156734301	45	41.5292816018906	45	41.2391790263039	45	40.2136380579738	45	36.1744031986038	45	41.5521941255727	45	41.3258355491781	45	39.6735101635122	45	36.5481918903284	45	38.1879350477008	45	37.8865442116168	45	40.1312637821153	45	40.3159151313145	45	40.0579973237829	45	37.2618687473188	45
46	46	33.2226390317367	46	34.8318756231698	46	35.6612612341887	46	35.3877249933023	46	36.6568758995757	46	38.2995853088364	46	38.485352666125	46	39.5367196683074	46	38.1945945926498	46	37.6247321831922	46	41.497995502898	46	41.3440662278254	46	40.238453129957	46	36.0576596349449	46	41.5944306268119	46	41.5046736477216	46	39.8655549459396	46	36.6381406872941	46	38.1627350946834	46	37.9357317100583	46	40.3078972698219	46	40.421418593239	46	40.1996692060378	46	37.3508747060503	46
47	47	33.220206804707	47	34.8826623139477	47	35.8070807713629	47	35.3778301892404	47	36.7248292179839	47	38.400942879017	47	38.4068979904763	47	39.626534128219	47	38.2192726600441	47	37.7397181862247	47	41.6027875515002	47	41.239046769927	47	40.3473742765447	47	36.2221834956487	47	41.6698129386394	47	41.4754890014396	47	39.7568424044794	47	36.5479881440179	47	38.3261143656379	47	38.0059931669807	47	40.3666515371091	47	40.4205084785002	47	40.1915405195335	47	37.4374301514754	47
48	48	33.4455140452938	48	34.9833417123304	48	35.7782487457117	48	35.5617596399172	48	36.6960950923775	48	38.3869090611718	48	38.5945616581669	48	39.64404447235	48	38.3910968445575	48	37.7707510583972	48	41.6909415175278	48	41.2840261830851	48	40.3325560807369	48	36.2408272965221	48	41.7722781328942	48	41.5500290383473	48	39.8257020828851	48	36.6621747615919	48	38.3427586759209	48	38.1117338168728	48	40.4842953377834	48	40.5403516054927	48	40.2436300012825	48	37.4236438453797	48
49	49	33.4311961969091	49	35.0054120737785	49	35.8174434902141	49	35.5541292255395	49	36.7807435162943	49	38.4592033825287	49	38.5525729731678	49	39.7356860919142	49	38.3555531925678	49	37.8268714050382	49	41.7067817512297	49	41.4795855141654	49	40.5942449110561	49	36.3763768534096	49	41.7884363235045	49	41.7153203004924	49	39.969428430843	49	36.6383175098241	49	38.461650122242	49	38.0784778055582	49	40.5580052618812	49	40.539729833233	49	40.2876226380348	49	37.4965293497961	49
50	50	33.3728199402147	50	35.0447049716822	50	35.9788961030048	50	35.5880642111373	50	36.8430735679686	50	38.5220325283544	50	38.6253998231808	50	39.7548728568119	50	38.281000643112	50	37.8441935750201	50	41.8833676679467	50	41.4492807918239	50	40.447517375371	50	36.3977877937653	50	41.816731900945	50	41.7297536733701	50	39.9235855253405	50	36.7233172058906	50	38.2489803019039	50	38.1105900886631	50	40.7050205412884	50	40.6448188683004	50	40.2916728948697	50	37.4532115542923	50
[truncated: 35 more columns]

## Sheet: SLC2A1
Text	X	A1:GDM 655	X	A2:GDM 655	X	A3:GDM 644	X	A4:GDM 644	X	A5: h20	X	A6: h20	X	A7:GDM 626	X	A8:GDM 626	X	B1:GDM 653	X	B2:GDM 653	X	B3:GDM 642	X	B4:GDM 642	X	B7:GDM 630	X	B8:GDM 630	X	C1:GDM 652	X	C2:GDM 652	X	C7:GDM 632	X	C8:GDM 632	X	D1:GDM 651	X	D2:GDM 651	X	D3:GDM 658	X	D4:GDM 658	X	D7:GDM 635	X	D8:GDM 635	X
1	1	9.15411795160928	1	9.99365389741283	1	8.31547922575466	1	8.07096523361362	1	4.02114784024272	1	4.50914072716757	1	8.12808145839581	1	6.96543814398104	1	8.93076631140987	1	9.44519790313109	1	7.3398993564875	1	8.53606274311976	1	7.01974069351084	1	8.51683067489421	1	8.85758472489463	1	8.36611480562913	1	6.97551336273677	1	6.63486831316533	1	9.99953259965307	1	10.1786650434388	1	7.74846143454196	1	8.71629983304388	1	7.20605252376014	1	8.78028389828744	1
2	2	9.11707205706361	2	9.94369851181253	2	8.29556542527467	2	8.07231413355302	2	4.08298924998917	2	4.54357724498599	2	8.17697314283251	2	6.91142824410207	2	8.91699217448281	2	9.40292707625198	2	7.34119641812792	2	8.51002279257641	2	7.04765881698958	2	8.53171756439447	2	8.88956902614143	2	8.37484417123622	2	7.01657539795107	2	7.46061935991256	2	9.94806984643258	2	10.1441135869977	2	7.7567237879123	2	8.6901709188094	2	7.16687999235214	2	8.78834167318568	2
3	3	9.08152715074363	3	9.94710154614485	3	8.27703714957272	3	8.09584056814242	3	4.07748911549276	3	4.57871059503154	3	8.1520467399919	3	6.89981991367399	3	8.93537336198505	3	9.39883541449987	3	7.30844713313007	3	8.48542449005274	3	8.72775999372462	3	8.52727677332515	3	8.8469216030566	3	8.33405961388933	3	7.0117488299298	3	7.44256894997033	3	9.92111284489569	3	10.0894961575299	3	7.78036997975087	3	8.70661451926699	3	7.10896901860987	3	8.70958670280634	3
4	4	9.02744919903527	4	9.93235293987431	4	8.24856457533285	4	8.08197092085942	4	4.11828054409827	4	4.57191697452368	4	8.13168907321939	4	6.85845268554655	4	8.88179755629088	4	9.40618611595862	4	7.33670322302671	4	8.45104498587624	4	8.70756102788042	4	8.47254611318346	4	8.77841244693432	4	8.33410030643505	4	7.01849321245733	4	7.41535214769136	4	9.86034503867107	4	10.0895213869082	4	7.78039032602373	4	8.69974724525138	4	7.02138401090524	4	8.62086881462888	4
5	5	9.00888343595433	5	9.87831862990029	5	8.1815572050548	5	8.04451945812238	5	4.14759484195054	5	4.60128239893614	5	8.10865269375419	5	6.82745732450309	5	8.86333986413923	5	9.4329549092983	5	7.40399648242206	5	8.44157927831364	5	8.67153538584702	5	8.47005905345213	5	8.79052003652498	5	8.38932455822736	5	7.00864743554868	5	7.37141606262445	5	9.80457053880087	5	10.0874107942048	5	7.83344048425311	5	8.66318915714249	5	6.99145339015114	5	8.57075935627057	5
6	6	8.96250853220711	6	9.81922325934116	6	8.15308231551359	6	8.05144804934646	6	4.16118698074569	6	4.61479962523951	6	8.05428495283978	6	6.79297355742773	6	8.87095081045154	6	9.41807826554886	6	7.41099917187172	6	8.44156380725555	6	8.63108345454826	6	8.44271436541746	6	8.74454086615829	6	9.24136376875444	6	7.00147456446008	6	7.31673564348345	6	9.78929164754118	6	10.0653767504248	6	7.81236564607451	6	8.68364189593276	6	8.51415238326471	6	8.49528990639248	6
7	7	8.93933125866119	7	9.811847635965	7	8.12458299798594	7	8.0375802814375	7	4.18157539250498	7	4.64860592282393	7	8.03390305521022	7	6.75848409048887	7	8.81732242326042	7	9.41808477967858	7	7.46748237641289	7	8.42091564457366	7	8.58387718499545	7	8.40165499152225	7	8.72933933018904	7	9.24867913643068	7	7.01492379953449	7	7.28266918784332	7	9.7285197028452	7	10.000009087211	7	7.83343397012339	7	8.63586971136048	7	8.39342601715269	7	8.43397077479997	7
8	8	8.91614584245311	8	9.78230035781854	8	8.11035695294234	8	8.01678229377203	8	4.20197438972506	8	4.64855543831859	8	8.00671063495776	8	6.69636901367113	8	8.80966913510493	8	9.4181124647299	8	7.4533809141002	8	8.42090017351557	8	8.61755360711856	8	8.38796229084953	8	8.74461252158522	8	9.2122602656952	8	7.01488715755481	8	7.30315531154842	8	9.65250550886922	8	10.0291248042634	8	7.86147241297331	8	8.64267209132122	8	8.34646809879548	8	8.37261500122778	8
9	9	8.83585141900345	9	9.71252847790408	9	8.04353458326665	9	8.02098463766458	9	4.19366677317554	9	4.69430600874139	9	7.97000448775093	9	6.70101958736968	9	8.76074788216915	9	9.42960858862122	9	7.44381494202	9	8.43172526686346	9	8.57417909244126	9	8.33721052717125	9	8.71119221353203	9	9.1945911557054	9	7.02595353441708	9	7.26661516914515	9	9.64165361548781	9	9.99665958326665	9	7.85882331712335	9	8.62607091037188	9	8.22961497941401	9	8.3493804812086	9
10	10	8.81720425588894	10	9.6583817402482	10	8.01916986278179	10	8.01122371570587	10	4.22985128135445	10	4.71022506850382	10	7.92650037590317	10	6.64232987488867	10	8.68860648937505	10	9.41982630297462	10	7.45471978039791	10	8.38794047438855	10	8.55158696341543	10	8.33464990004061	10	8.68520064874049	10	9.18474918835772	10	7.02282139955442	10	7.26354152463448	10	9.58576208373363	10	10.0090774529923	10	7.86286034608318	10	8.60314937089905	10	8.21369043560985	10	8.244510768698	10
11	11	8.7490936739412	11	9.6378997205165	11	7.94930092112989	11	8.01954306413628	11	4.21008769021476	11	4.71777339840192	11	7.90064987784717	11	6.61585522643314	11	8.7207972536258	11	9.38484147527375	11	7.43487283063004	11	8.36874918806322	11	8.55304694459458	11	8.30870594193842	11	8.64860102120013	11	9.14266634329949	11	6.99719834241868	11	7.17613558937592	11	9.51900490514076	11	9.95996200292266	11	7.84323109029217	11	8.57734395721982	11	8.15476947303296	11	8.14367702213181	11
12	12	8.70421256128494	12	9.57303418942458	12	7.92931642867005	12	7.98623744112391	12	4.2312351799579	12	4.71856488145218	12	7.88843324488364	12	6.56867701622961	12	8.64565811154172	12	9.35721272333495	12	7.40794361295616	12	8.37704525575121	12	8.48032737335489	12	8.24163859989622	12	8.61962576483644	12	9.10056998928634	12	6.97825591743249	12	7.18421647332244	12	9.50545143442418	12	9.92535235580468	12	7.84462046484161	12	8.55149147016278	12	8.09573150851878	12	8.13825627641394	12
13	13	8.68397105008904	13	9.54673018498768	13	7.88924390473013	13	8.02364699670407	13	4.2598934497403	13	4.78109620413591	13	7.87069543048003	13	6.53637108378794	13	8.64862707909815	13	9.34575632554477	13	7.43169395593827	13	8.31800623030537	13	8.48995612832722	13	8.21018385169441	13	8.59208846092702	13	9.08911829928707	13	6.96719566393654	13	7.152563867254	13	9.42502904906217	13	9.92154138825048	13	7.79123771119573	13	8.51345711039885	13	8.06493446605638	13	8.06597027935919	13
14	14	8.62061219102002	14	9.54516469154151	14	7.80952346031498	14	7.98069445530872	14	4.27961506244785	14	4.76675515618482	14	7.76735730861494	14	6.49387010455778	14	8.60119175662286	14	9.30756870567376	14	7.40929498461619	14	8.30288022788903	14	8.42781667188152	14	8.19512835054235	14	8.5449039489466	14	9.07303970457864	14	6.99291187552149	14	7.1377307571965	14	9.42347367803504	14	9.86896054964539	14	7.81799107608469	14	8.50519122210054	14	7.98302891635378	14	7.98276084037338	14
15	15	8.56166643504839	15	9.50407877040119	15	7.78369361842621	15	7.99731126527637	15	4.2810724488134	15	4.7683796565967	15	7.77002768386109	15	6.46846927369726	15	8.53513499224183	15	9.27415834666703	15	7.36948685258519	15	8.25760224381767	15	8.39697586610628	15	8.12254945650042	15	8.5021137384483	15	9.0543329127688	15	6.9684431057882	15	7.0855906333779	15	9.32017389420011	15	9.85784927331332	15	7.792664587997	15	8.43300809224166	15	7.96561943646648	15	7.94455485654482	15
16	16	8.55393767496569	16	9.46709124930515	16	7.76230952005355	16	7.98342932971758	16	4.28785569511252	16	4.79544947169124	16	7.7564122853775	16	6.44083011258735	16	8.52747062490819	16	9.29616925547037	16	7.39069407467248	16	8.27133501642612	16	8.39696934532156	16	8.12254456591188	16	8.48687955515937	16	9.03248339338715	16	6.92141031583969	16	7.13342140435584	16	9.28214793813831	16	9.82879265662612	16	7.76463173450995	16	8.45349150722566	16	7.91191995924562	16	7.88994817515057	16
17	17	8.51040946526797	17	9.47774354243273	17	7.75782497851061	17	7.97921988135017	17	4.30976763995657	17	4.81064807617765	17	7.70462904864722	17	6.41540745252921	17	8.48438430180665	17	9.27002901407007	17	7.41446453895602	17	8.20537902474693	17	8.3255931343326	17	8.10478937891798	17	8.40586932388886	17	9.02831983958206	17	6.95070734564585	17	7.07441452498113	17	9.23966442082177	17	9.8540321166205	17	7.7322344103286	17	8.42225103825383	17	7.86763489341721	17	7.81074694211912	17
18	18	8.46542387451147	18	9.42760151135092	18	7.68784450601471	18	7.96671953158925	18	4.33096677501921	18	4.81146352979277	18	7.67190934947765	18	6.39578099360219	18	8.46283543096753	18	9.22765444151468	18	7.38751084308297	18	8.19304768529537	18	8.32026471084068	18	8.09932874009378	18	8.43024175638633	18	9.00073422416241	18	6.95189960766568	18	7.06197369945636	18	9.18798128413418	18	9.77569660610198	18	7.71958270571325	18	8.3485500214513	18	7.82193958223728	18	7.7711240480008	18
19	19	8.44995845442095	19	9.3906113972154	19	7.67361051306702	19	7.94590270427272	19	4.34458953972613	19	4.82499740340131	19	7.67872705206976	19	6.36813423097359	19	8.42448585388691	19	9.22770908099718	19	7.34513017701757	19	8.17242005738092	19	8.30000977312774	19	8.06504939670182	19	8.39211644583834	19	8.96430029102783	19	6.93847297423548	19	7.0620226303362	19	9.1651672614052	19	9.75389789912984	19	7.72663038344064	19	8.34855654556861	19	7.78165560437335	19	7.67552452598373	19
20	20	8.45139576865526	20	9.42922742568338	20	7.65349240562535	20	7.98197324593494	20	4.33848891345333	20	4.82580810001203	20	7.68001338298354	20	6.35537885844617	20	8.38754803482029	20	9.25863999690756	20	7.33932057671957	20	8.16004429664714	20	8.36893074101126	20	8.10070468035357	20	8.33250772874216	20	8.95856021554345	20	6.96653506323939	20	7.07005455770015	20	9.12106859524245	20	9.7701714532614	20	7.72797952524105	20	8.34998392314095	20	7.72248854509111	20	7.63585063354231	20
21	21	8.49300822281572	21	9.44724601653023	21	7.64182912584136	21	7.97776369501482	21	4.35363022749794	21	4.83421357020469	21	7.68941589240626	21	6.36443506875863	21	8.40576636140117	21	9.25444952341236	21	7.34183961023689	21	8.13531357206893	21	8.41902688282041	21	8.15146901903551	21	8.28953689572493	21	8.9762388558095	21	6.98907073895158	21	7.10663914849006	21	9.10134565800072	21	9.7443838509656	21	7.73061717776104	21	8.37332410246995	21	7.67136095652361	21	7.57011770773803	21
22	22	8.55642276022133	22	9.53028896243014	22	7.67162904933005	22	8.0068660211325	22	4.34750680459385	22	4.84176332469891	22	7.7859981020675	22	6.44151866864362	22	8.40713975215683	22	9.27796804413144	22	7.39253692974803	22	8.19857981229485	22	8.62302066280719	22	8.32432407535657	22	8.35966238747886	22	9.02879389468347	22	7.09778114799768	22	7.20345741499911	22	9.0876244357752	22	9.78243442551543	22	7.77401981545154	22	8.44308603699535	22	7.65912602921539	22	7.55765987126503	22
23	23	8.76701340569263	23	9.79103769531577	23	7.72989955786236	23	8.11237633440525	23	4.36186448917536	23	4.84929769708661	23	7.92342700680549	23	6.5877248037962	23	8.52361798033365	23	9.44084283662847	23	7.47855098321298	23	8.25495922607108	23	8.921568464209	23	8.70307233813709	23	8.43735193952368	23	9.11047616510372	23	7.3006229379273	23	7.43694958069012	23	9.1881842450855	23	9.87140172232043	23	7.90167011564323	23	8.53330965671648	23	7.65357087261588	23	7.55197804225591	23
24	24	9.16206960925355	24	10.2574355416186	24	7.92950777057946	24	8.31367410162061	24	4.3686112802298	24	4.84910507154961	24	8.30461988517167	24	6.89176462491433	24	8.69229102153436	24	9.69735475512136	24	7.66922985959623	24	8.44749824482222	24	9.62384199403866	24	9.3890739073496	24	8.56698239624601	24	9.35837951775446	24	7.67026154891304	24	7.81947288119745	24	9.32521201215461	24	10.045971880067	24	8.16128281555589	24	8.79293623219748	24	7.57932678746051	24	7.49704058613535	24
25	25	9.95991723762182	25	11.1679976764789	25	8.31444052271911	25	8.78573236359761	25	4.40937770002236	25	4.86232685576095	25	9.0057915316329	25	7.47919007556667	25	9.0833788125491	25	10.2470827352147	25	8.00811204903423	25	8.81189597202372	25	10.7581990896582	25	10.5414945443224	25	8.88730478871003	25	9.81763063015061	25	8.37596724138291	25	8.55722215823137	25	9.71356958104533	25	10.3805428487998	25	8.62432522294937	25	9.3121942804189	25	7.6325755052927	25	7.47597257613084	25
26	26	11.3173524562609	26	12.7334203632658	26	9.07077999915303	26	9.57137447822559	26	4.4196674576934	26	4.91344199429185	26	10.2058051716314	26	8.50239454850306	26	9.82799171356362	26	11.2388257017291	26	8.65801193624314	26	9.45936436714724	26	12.6731032676776	26	12.4246926733044	26	9.52849833272686	26	10.6795765314445	26	9.57374350657498	26	9.87040467317473	26	10.4000246509653	26	11.1830661265413	26	9.55849513306816	26	10.3389666213382	26	7.67849877058865	26	7.54980579849261	26
27	27	13.2641125631452	27	14.8889961906966	27	10.2714534006987	27	10.8580153509735	27	4.45785767662589	27	4.9372375708529	27	12.0598192206004	27	10.1090922468254	27	11.1657824620606	27	12.9269232950888	27	9.8474297822649	27	10.7201741581365	27	15.287138762048	27	14.9706368588071	27	10.6452491065397	27	12.1689763619182	27	11.5389633521891	27	12.0386582925533	27	11.5904666195533	27	12.3706146869032	27	11.1115268125362	27	12.0216818671972	27	7.80751452225739	27	7.68794960419781	27
28	28	15.6972047164642	28	17.6448155987544	28	12.1821662552073	28	12.8713427430486	28	4.5344914026164	28	5.03370000010456	28	14.6282174345848	28	12.2451350287342	28	13.0908789663743	28	15.3766163635356	28	11.768042127794	28	12.6663580721324	28	18.4572714204602	28	17.8473070715594	28	12.4372248332727	28	14.283371865171	28	14.1013389944288	28	14.9031423576256	28	13.5166897557071	28	14.3353875586604	28	13.4129769621959	28	14.5028958349018	28	8.07183426578289	28	8.00445419808815	28
29	29	18.3032560236543	29	20.3707301220556	29	14.5537201294604	29	15.4295532464201	29	4.62068606009606	29	5.14614591551874	29	17.4980546623609	29	14.6824974045614	29	15.3965614907789	29	18.415134006893	29	14.4707703628513	29	15.3657762629532	29	21.6321454001679	29	20.7707437264184	29	14.9519469526018	29	16.8669566753049	29	17.1499606084971	29	18.2408330087729	29	16.0180951352095	29	16.8484943581877	29	16.2645092514893	29	17.5323187238261	29	8.5979446894066	29	8.55995517276234	29
30	30	20.8018159303689	30	23.1361522012405	30	17.0749312190752	30	18.3008150968223	30	4.85934229338436	30	5.43763820350163	30	20.4377485977222	30	17.1408704482689	30	17.8941043618544	30	21.5651532510931	30	17.5977388414737	30	18.4441086900658	30	24.6282547313414	30	23.4639387460858	30	17.8405767231927	30	19.3559865149033	30	20.2000253106276	30	21.4982453362999	30	18.9310128709925	30	19.6826589896324	30	19.4113535127304	30	20.8022357485798	30	9.62615387607013	30	9.56420291988041	30
31	31	23.0764404738004	31	25.6135685396172	31	19.5042496120675	31	21.054840751627	31	5.28255580842619	31	5.92619221923518	31	23.0648518406403	31	19.3994372626397	31	20.2312733700562	31	24.4225844668072	31	20.7400883775012	31	21.5372925580748	31	27.3483230416207	31	26.0140225565482	31	20.6921441451474	31	21.685304547907	31	23.0490479708308	31	24.6061661919461	31	21.7227825763945	31	22.4448607834772	31	22.2990822155441	31	23.8610740998084	31	11.2738374900141	31	11.03400849661	31
32	32	24.979616669323	32	27.7584366706659	32	21.6345888620532	32	23.4622875341146	32	5.95881273656416	32	6.71365884083248	32	25.5087649138957	32	21.3680358549483	32	22.3542460312231	32	27.1491574807193	32	23.5298016589402	32	24.3079789132648	32	29.8868637396715	32	28.310968764746	32	23.2390689997624	32	23.8623098675701	32	25.7710169921463	32	27.4208268283418	32	24.2944992923992	32	24.9894996547753	32	24.9771279479534	32	26.6542352828228	32	13.6221741067245	32	12.7437437041722	32
33	33	26.7330171555027	33	29.694336758094	33	23.5411792795699	33	25.7498294210547	33	6.97825417261941	33	7.77439550268951	33	27.6923259299665	33	23.1613799093886	33	24.1747808706567	33	29.4337703575326	33	26.0491026872696	33	26.8914620974734	33	32.0058521236948	33	30.2705703247664	33	25.4703190673679	33	25.876874380664	33	28.0340690249977	33	29.8858294091283	33	26.6277375540664	33	27.372302422922	33	27.3095302472406	33	29.1319225183457	33	16.4658457247612	33	14.4361047024132	33
34	34	28.3199135774101	34	31.322178829908	34	25.2663017558244	34	27.6934056500204	34	8.14070620363604	34	8.98388059757715	34	29.5516328516337	34	24.7509084840711	34	25.7769520995728	34	31.5605546964986	34	28.2680765297282	34	29.1203779128412	34	33.9379306009673	34	32.0131029459897	34	27.4309047763146	34	27.6472287253144	34	30.2465265744703	34	32.0869690222614	34	28.6602795628583	34	29.4165158085305	34	29.3927472158604	34	31.3665344441012	34	19.1938955531196	34	15.8600847552242	34
35	35	29.5398626065134	35	32.8675491912686	35	26.6821937860278	35	29.3575777434735	35	9.38050292383246	35	10.1684070671156	35	31.2123445423608	35	26.0822316560614	35	27.2231377243522	35	33.1940774847264	35	30.1249058221042	35	31.0730010316392	35	35.5859742657526	35	33.5353317050684	35	29.0607237300455	35	29.2701053452642	35	32.1353448360682	35	34.0141369421445	35	30.4700328761715	35	31.2336516697984	35	31.1658116601184	35	33.2175565391855	35	21.5968278299319	35	17.1303171521107	35
36	36	30.6674081353293	36	34.1293165563621	36	27.9990399367475	36	30.8679434893086	36	10.6499912091224	36	11.2528629219621	36	32.6049201704593	36	27.3035435085648	36	28.4249232891278	36	34.7597218995412	36	31.8039266704761	36	32.734409012324	36	37.101218583078	36	34.8345326602033	36	30.5537481057752	36	30.6518802012692	36	33.7993087125969	36	35.6573169404397	36	32.027999206728	36	32.8383689887142	36	32.761766040212	36	34.8671844912175	36	23.7198546156293	36	18.2621062942683	36
37	37	31.6083861689954	37	35.2425121052733	37	29.0725725992028	37	32.1135856606346	37	11.9601848180892	37	12.3030571491532	37	33.8061161137312	37	28.2820290108017	37	29.4726984965562	37	36.0972724210714	37	33.1922331053537	37	34.1956149748791	37	38.3657588077922	37	35.9685087106906	37	31.7328336677482	37	31.8142334952253	37	35.2338469834442	37	37.1563039918836	37	33.4331038730596	37	34.2605576105955	37	34.1113507524125	37	36.2563640578542	37	25.5864829121966	37	19.3184493222344	37
38	38	32.4626919578698	38	36.1948113272731	38	30.0306439288299	38	33.2216451499231	38	13.2722375801081	38	13.3145262372258	38	34.8329570808334	38	29.1555153183134	38	30.3872345137654	38	37.1586475627967	38	34.3346109586838	38	35.4877675538437	38	39.4472224996482	38	36.9832181334861	38	32.8041222575652	38	32.8747350319762	38	36.5718686244359	38	38.4142129643588	38	34.6020849769517	38	35.3930501221931	38	35.2739434099071	38	37.4723483463734	38	27.2019339394202	38	20.1694050970593	38
39	39	33.0968638015912	39	36.9647877841328	39	30.7717215362521	39	34.2287328919307	39	14.5875569501126	39	14.2813954510482	39	35.7258132955634	39	29.8810612761851	39	31.1074218488233	39	38.178864922165	39	35.4237631805114	39	36.5411827111227	39	40.3129857093854	39	37.7660086724582	39	33.6583810221158	39	33.7859075485756	39	37.6287967527023	39	39.4475958183812	39	35.6761985595674	39	36.5217955640689	39	36.2284066774138	39	38.5600996715971	39	28.6475871748221	39	21.0279573851072	39
40	40	33.7253217645215	40	37.6653759518086	40	31.4793341028272	40	34.9199874139978	40	15.8020708777804	40	15.1748597879324	40	36.5489995427463	40	30.5671023726479	40	31.7904315106472	40	38.9105415993988	40	36.3194460597808	40	37.4349809659243	40	41.1121457122093	40	38.520722739549	40	34.4006196709617	40	34.5251653772615	40	38.6723406097862	40	40.447351857766	40	36.5098778428523	40	37.4367654760049	40	37.1180748959339	40	39.415040607984	40	29.8328599699327	40	21.7268096988496	40
41	41	34.2048280093314	41	38.2320319385659	41	31.9992212136521	41	35.5766777287526	41	16.9431585978264	41	16.016410763641	41	37.0828076145857	41	31.0156846931646	41	32.3355581604117	41	39.573910714944	41	36.9805077992785	41	38.1117619935087	41	41.8285941935097	41	39.1058004528721	41	34.8568907432867	41	35.1575590606265	41	39.4743075645273	41	41.2002352748483	41	37.3307469698912	41	38.1903841747347	41	37.8510200252764	41	40.0928747097027	41	30.9894511182101	41	22.4272782786418	41
42	42	34.5969819449194	42	38.7942865212421	42	32.4104436477745	42	36.1523274466223	42	17.995925242479	42	16.803575426313	42	37.6005060673184	42	31.5115873670378	42	32.7928167815682	42	40.087177106695	42	37.5881704996497	42	38.7659553103597	42	42.3368500701058	42	39.6073110840549	42	35.3814133952008	42	35.5493021735323	42	40.2089319095522	42	41.844412768313	42	37.9007566652922	42	38.8161389400819	42	38.3910594686455	42	40.7776513403917	42	31.8960786304178	42	22.9550935313645	42
43	43	34.8806745205351	43	39.1266780276545	43	32.7003703717677	43	36.6100426322616	43	18.9398735619825	43	17.564124843434	43	37.9750791842306	43	31.8551997505005	43	33.1117883060527	43	40.6083301527598	43	38.0189758154844	43	39.2964516221659	43	42.8591033936877	43	40.0541662946391	43	35.753088955246	43	36.0512480790803	43	40.8969069472111	43	42.3519243884915	43	38.432980913205	43	39.4058296874633	43	38.9527813460984	43	41.2846834475196	43	32.6145551430766	43	23.4011159673806	43
44	44	35.183680482198	44	39.4161521420822	44	32.9219625574704	44	37.0206058201457	44	19.8435026147773	44	18.1624604236042	44	38.3095797671087	44	32.0562321741164	44	33.350292025909	44	40.9170671726661	44	38.4441908631291	44	39.7309116854797	44	43.2856676961874	44	40.342978881201	44	36.0744539526303	44	36.365454165996	44	41.4160000037727	44	42.7766711268054	44	38.9447251156534	44	39.9677943345758	44	39.3605576022311	44	41.784755940494	44	33.3154995900361	44	23.7708003355374	44
45	45	35.4305362347642	45	39.712414911654	45	33.256753952971	45	37.312174525023	45	20.6548098105668	45	18.7912700226986	45	38.6096722274909	45	32.3252714798287	45	33.6716389055194	45	41.1960564727516	45	38.7625375078401	45	40.0756198043492	45	43.6180229233329	45	40.6731864642239	45	36.3484419650943	45	36.7007265054286	45	41.8815853589768	45	43.2499932918771	45	39.3486400905513	45	40.2590876198238	45	39.7330699032521	45	42.1823699892418	45	33.8469115435475	45	24.1584070283519	45
46	46	35.610285910303	46	39.9476509112931	46	33.4513021043106	46	37.609318282795	46	21.3815177062566	46	19.3486333172648	46	38.8478373097784	46	32.6042674885129	46	33.8255655148485	46	41.4303122021232	46	38.9520679570185	46	40.379165790867	46	43.8782312287291	46	40.8661556297031	46	36.6107985153151	46	36.9233331277564	46	42.2611746791322	46	43.5470203198106	46	39.6583813659622	46	40.600718192425	46	39.9712863577475	46	42.5609459538266	46	34.2275156007713	46	24.421647082318	46
47	47	35.7130216775226	47	40.1043003736665	47	33.4812486681734	47	37.7211271269375	47	21.9944393487221	47	19.7808527853423	47	38.9161858720255	47	32.6610709238556	47	33.9044575396905	47	41.5335102250724	47	39.0871473123949	47	40.6138256341172	47	44.0807072229885	47	41.120804562733	47	36.6656480028474	47	37.1438569865735	47	42.6317854205048	47	43.7862896527771	47	39.9191292874329	47	40.8931880583185	47	40.1613486935935	47	42.8209677167333	47	34.6667840666559	47	24.6984389366948	47
48	48	35.8635790976279	48	40.2734748785002	48	33.684622380095	48	38.0192365500353	48	22.5471801921753	48	20.1790653119124	48	39.1480869290139	48	32.8028110992899	48	34.052839952869	48	41.8199808149929	48	39.3626723083283	48	40.8071841215082	48	44.2727711134754	48	41.2589623151273	48	36.7610368874647	48	37.2652990857088	48	42.9170037289316	48	43.9321775638766	48	40.0772672617848	48	41.0383373570961	48	40.2945740582192	48	42.9319846383545	48	34.9004171178317	48	24.8825216690379	48
49	49	36.0033129977569	49	40.4046782326898	49	33.8282090096107	49	38.1353456522926	49	23.1153510367836	49	20.5507033442126	49	39.2567656614917	49	33.00471136398	49	34.1668268099871	49	41.9146787892535	49	39.4602330006553	49	41.001146468656	49	44.4395548225717	49	41.3976422965287	49	36.9535831149083	49	37.4364381972798	49	43.2578874523245	49	44.1482875953509	49	40.3948628910647	49	41.2196600603609	49	40.4911457808273	49	43.2571622131072	49	35.19366381139	49	25.0891223831006	49
50	50	36.1230807587953	50	40.4999149490472	50	33.8095989692602	50	38.3224542710603	50	23.5527590786508	50	20.9021778507356	50	39.3795695843924	50	33.0842165183975	50	34.3619803486595	50	41.9360526891441	50	39.5871275304103	50	41.1120460674625	50	44.5777607623339	50	41.5845148796616	50	37.0722834074259	50	37.609669894085	50	43.4423712552365	50	44.253339839022	50	40.5688185660924	50	41.3798560994614	50	40.6600618481703	50	43.4511180023921	50	35.3468529151201	50	25.225635213469	50
[truncated: 35 more columns]

## Sheet: SLC2A4
Text	X	A1:GDM 655	X	A2:GDM 655	X	A3:GDM 644	X	A4:GDM 644	X	A7:GDM 626	X	A8:GDM 626	X	B1:GDM 653	X	B2:GDM 653	X	B3:GDM 642	X	B4:GDM 642	X	B7:GDM 630	X	B8:GDM 630	X	C1:GDM 652	X	C2:GDM 652	X	C7:GDM 632	X	C8:GDM 632	X	D1:GDM 651	X	D2:GDM 651	X	D3:GDM 658	X	D4:GDM 658	X	D7:GDM 635	X	D8:GDM 635	X	E1:GDM 650	X	E2:GDM 650	X
1	1	4.80538583398918	1	4.40063366542991	1	4.36358459579008	1	4.51240126213598	1	4.77610580070575	1	4.16553943821208	1	5.61513422232002	1	5.58334993545187	1	5.01756718871154	1	4.9103125747993	1	4.99397586257754	1	4.97991082884571	1	4.04692487341512	1	5.08350118189034	1	4.5683985726808	1	4.51976383752876	1	4.8538786789015	1	5.26031868643541	1	5.04112708070013	1	4.90560225542592	1	4.85371626915018	1	4.60721188373204	1	4.23935641652441	1	5.42507028157998	1
2	2	5.17615056981199	2	4.91334568281809	2	4.98030205516084	2	4.75561370730061	2	4.98596126976789	2	4.52578804969475	2	5.85184951655182	2	5.58955866650686	2	5.08383853817168	2	4.94540130670179	2	5.14454953642735	2	4.9266131687969	2	4.57513428547393	2	5.27696956327219	2	4.68904198845706	2	4.67146419775592	2	5.05532391201191	2	5.23514505182746	2	5.13731105694233	2	4.99921957651546	2	4.88826321492622	2	4.55388698781163	2	4.50579612117985	2	5.46266890792558	2
3	3	5.37515105762536	3	5.54787140642434	3	5.37768452544512	3	4.93402605367532	3	5.21936158227886	3	4.82171116586389	3	5.95027404197948	3	5.62066489561752	3	5.14425667524046	3	4.91580877653175	3	5.14439042975268	3	5.0734131170245	3	5.1313270723922	3	5.24544983164989	3	4.66021920239168	3	4.61280322780851	3	5.25092283899482	3	5.35985714707574	3	5.10718875399838	3	4.99920777464674	3	4.94587731540705	3	4.55383715769923	3	4.83249982230407	3	5.49376027542377	3
4	4	5.61317760997533	4	5.80756653908151	4	5.47491150899529	4	4.99857215019203	4	5.19531686853636	4	5.09321502021647	4	6.18673528000951	4	5.65764488206027	4	5.24043084502212	4	5.03881965418397	4	5.32342866029468	4	5.19605677187991	4	5.4967253122417	4	5.31325116072571	4	4.751457122502	4	4.705454911961	4	5.51749773763023	4	5.39637061593294	4	5.11232692923079	4	5.03364208099396	4	4.95087966962373	4	4.58782734493062	4	5.29536221436381	4	5.59299019391283	4
5	5	5.71472936312742	5	5.93650388582852	5	5.59915736567925	5	5.14917627347198	5	5.28470621839686	5	5.24291651654501	5	6.35342613958106	5	5.91132414057133	5	5.30272339040343	5	5.18812046758107	5	5.38309661902395	5	5.25651288741303	5	5.66225532901893	5	5.44011751275891	5	4.75294643296947	5	4.7950202041222	5	5.7153745374718	5	5.49175159465108	5	5.20434305694724	5	5.15260567712748	5	5.06786942417536	5	4.64789419141873	5	5.52607451960959	5	5.75120491184825	5
6	6	5.91519105685148	6	6.06458229396711	6	5.69199310900476	6	5.12021239751769	6	5.28557902217973	6	5.27316408149605	6	6.42032228689049	6	5.84921400210712	6	5.33395084262126	6	5.1298513891596	6	5.4129697358616	6	5.31621383720007	6	5.82705106310886	6	5.47229825912873	6	4.84034411321689	6	4.76641657581248	6	5.74894274769644	6	5.5239039441928	6	5.20520476886475	6	5.15347344157154	6	5.06870039690322	6	4.73667614084139	6	5.69066051337582	6	5.72080414170245	6
7	7	6.05538923831208	7	6.10352132292014	7	5.79067219645106	7	5.27543075518855	7	5.32111799375605	7	5.33867942192152	7	6.55986292541927	7	5.98217315605234	7	5.55295058529709	7	5.25411527425553	7	5.4193361112778	7	5.29293520415264	7	5.96514382596741	7	5.57276970474167	7	4.93279027243108	7	4.86020490610041	7	5.88663875891538	7	5.59290571620622	7	5.3018542023741	7	5.18893457429438	7	5.16138732193709	7	4.71295004957338	7	5.86118877947025	7	5.94687980041882	7
8	8	6.12195540946975	8	6.19895315749463	8	5.82129194266714	8	5.36487363739692	8	5.3210513719206	8	5.33853960372738	8	6.52679570335334	8	6.04518557825038	8	5.49203017639263	8	5.34272494521918	8	5.44829644782921	8	5.35186835383375	8	5.99786084509565	8	5.66669159047971	8	4.87492701683118	8	4.86017510159507	8	6.05022955247675	8	5.78053384332016	8	5.45256813472617	8	5.33569502667409	8	5.1902994453181	8	4.74228995526626	8	5.95944678243296	8	5.94678907199817	8
9	9	6.19065389892947	9	6.23287852461066	9	5.82327939904751	9	5.24726822877007	9	5.32282393150188	9	5.39976382537088	9	6.52897485382745	9	6.04716409452309	9	5.58507224944228	9	5.37407320278861	9	5.50813147867045	9	5.35358656012627	9	6.06552950920896	9	5.76267050526934	9	4.96322361377178	9	4.94994423557351	9	6.0522751227417	9	5.78241967264097	9	5.54486756945924	9	5.3961632622988	9	5.22089186816482	9	4.77324173600026	9	5.92863094501965	9	5.98008453466871	9
10	10	6.2271328860348	10	6.29973339521165	10	5.88757057608768	10	5.42909756443818	10	5.41339207117509	10	5.43223892629666	10	6.53228936552223	10	6.08177526019843	10	5.64871608970896	10	5.34710543174115	10	5.42365446739309	10	5.41539375168901	10	6.10143322802441	10	5.76556194149262	10	4.99467981306955	10	4.98190248492379	10	6.18638247848265	10	5.8479405481175	10	5.54764635809234	10	5.39887933910361	10	5.19461448860543	10	4.77565876508564	10	6.03003513092047	10	6.07716257762032	10
11	11	6.26254987765768	11	6.33372886069292	11	5.88955784123198	11	5.4607747136048	11	5.44451267928164	11	5.43408616043231	11	6.66665383888893	11	6.08381889526296	11	5.65063126554443	11	5.43764284962734	11	5.5417373345923	11	5.41720625832549	11	6.13635345463022	11	5.73613618016027	11	4.96738051992967	11	4.98356356547367	11	6.15573115746475	11	5.84997656399412	11	5.57976779879929	11	5.43014023208664	11	5.25420413599459	11	4.80667126632721	11	5.99929256385562	11	6.01649280934461	11
12	12	6.23567271656302	12	6.27646886233135	12	5.89568506767028	12	5.37666765503414	12	5.45010871226863	12	5.46946415987708	12	6.54122715506504	12	6.12175179339946	12	5.59556229613023	12	5.32470507382922	12	5.46011413712855	12	5.39324291499986	12	6.14270621130647	12	5.74203763958371	12	5.05945566878955	12	4.95926744053624	12	6.12924147570449	12	5.85599809772718	12	5.55529372270491	12	5.34742670533816	12	5.14382946580161	12	4.81164690049806	12	6.00544207889428	12	6.05407845045617	12
13	13	6.30129765425314	13	6.33912658952732	13	5.95606969557042	13	5.46538495477855	13	5.44911075190561	13	5.4684347757088	13	6.60620815730011	13	6.08901536030927	13	5.68593040122556	13	5.35326406818026	13	5.54639845845241	13	5.48089889843054	13	6.17449072038153	13	5.77246467809834	13	4.97161130404969	13	4.95837418523964	13	6.19376028309669	13	5.82352590095702	13	5.64496819657978	13	5.46410775442354	13	5.2008103538649	13	4.81080527915964	13	6.10289986334329	13	6.17862010062149	13
14	14	6.36910063809134	14	6.37206268664165	14	5.98783890945092	14	5.40646648722439	14	5.53800331888038	14	5.49920896092812	14	6.60729669565668	14	6.15326161166467	14	5.65641453720652	14	5.38379317624644	14	5.60547107992815	14	5.45231608198023	14	6.17553518006798	14	5.77342841363164	14	5.03037154118055	14	4.95922351278079	14	6.19478476178579	14	5.88725313501075	14	5.64593205692236	14	5.40616031076887	14	5.23063114985765	14	4.8115498201585	14	6.16965105722482	14	6.14820069495874	14
15	15	6.34007800045503	15	6.37645358068772	15	5.99192592462722	15	5.46999430674497	15	5.54174762347276	15	5.50292271050625	15	6.6118370059647	15	6.12585457693828	15	5.62974557250105	15	5.50605031323438	15	5.63830680802221	15	5.51513552661246	15	6.21266786126491	15	5.77733325496969	15	5.12070196366814	15	4.9625564790457	15	6.23184448375468	15	5.92260128043252	15	5.80104413215245	15	5.46867908715782	15	5.23415679663058	15	4.87377344238952	15	6.17386185018418	15	6.18384380418986	15
16	16	6.37345741200255	16	6.34448653562867	16	5.96110046555341	16	5.58967269549446	16	5.54169531360281	16	5.50289589620317	16	6.64484189642657	16	6.25227698270183	16	5.72113487150088	16	5.47628731597279	16	5.66734274204947	16	5.5446804928195	16	6.31134845280887	16	5.90305057643585	16	5.12060613550303	16	5.02145211765714	16	6.16611207701525	16	5.92258545559792	16	5.71021969183226	16	5.49815152287293	16	5.29207349339022	16	4.81483384590418	16	6.23963953353373	16	6.18381523157182	16
17	17	6.41123347471627	17	6.41273786546807	17	5.934436620549	17	5.53365460762055	17	5.57487667374116	17	5.50667718644598	17	6.64943703481071	17	6.19330575886551	17	5.69463541507137	17	5.36132972616442	17	5.67120782821464	17	5.57812343050696	17	6.24983126190281	17	5.78123421709352	17	5.12409654209293	17	4.99540998944738	17	6.26897133511692	17	5.9580850273348	17	5.74443294835757	17	5.50189128838178	17	5.32466833937558	17	4.96553155745172	17	6.14516701432932	17	6.15659378583793	17
18	18	6.34762746701483	18	6.41600114020477	18	5.99907475888287	18	5.53643800438916	18	5.51891955294297	18	5.50952723357824	18	6.75222865721123	18	6.29145223419002	18	5.69753029889609	18	5.39369244233888	18	5.73237663554111	18	5.64021871029603	18	6.318907417121	18	5.81567961183261	18	5.12668228327107	18	5.02750201381608	18	6.23930089790013	18	5.92971304591158	18	5.777692673014	18	5.50466229293545	18	5.29841107908567	18	4.85014117119438	18	6.18128205766148	18	6.15975379309819	18
19	19	6.37887164202081	19	6.4137772953084	19	5.99696096975686	19	5.53446315348627	19	5.63451174234571	19	5.50757129511207	19	6.74987580998045	19	6.28921788886923	19	5.81751003786261	19	5.56984659877364	19	5.78856402585401	19	5.63818009381361	19	6.38258838862681	19	5.87655870568039	19	5.21187392163665	19	5.08467302056888	19	6.23711128363385	19	5.95901962144305	19	5.86648239797238	19	5.65007253906774	19	5.26752569071568	19	4.93685315093613	19	6.21199552682788	19	6.18904435256234	19
20	20	6.38109758967487	20	6.41602358565192	20	5.99907475888287	20	5.56633489988448	20	5.66584656976502	20	5.56917754974984	20	6.65280456858525	20	6.22810810158863	20	5.66697060254968	20	5.45297262868593	20	5.70306464199208	20	5.61055815215598	20	6.38477908311407	20	5.94161089332764	20	5.2136104193305	20	5.14546164071885	20	6.30501412544274	20	5.92961842294811	20	5.83823640600348	20	5.56351293503903	20	5.26926412558921	20	4.9090719127368	20	6.18123584644676	20	6.19120294530122	20
21	21	6.38212596132444	21	6.48097110863366	21	6.09245164166577	21	5.53725316672675	21	5.57860477692702	21	5.57016295984392	21	6.78649067229798	21	6.29242164066805	21	5.78995613073692	21	5.54293416011889	21	5.70400832624422	21	5.73002926560445	21	6.35287276297781	21	5.91105249577222	21	5.18542774052769	21	5.05779862925555	21	6.30607301584785	21	6.05633952196191	21	5.86948871767988	21	5.56435563411771	21	5.35718117061449	21	4.9098674276973	21	6.14933992804527	21	6.25520950527482	21
22	22	6.4835827999051	22	6.48207711783077	22	6.09348875095237	22	5.56814747005964	22	5.66772720689671	22	5.60094008096801	22	6.72136213827001	22	6.23016417957338	22	5.82148684396639	22	5.51410669132862	22	5.76327197992931	22	5.6716776411812	22	6.35403206514634	22	5.84911170745122	22	5.21528471232914	22	5.14716360491353	22	6.27428638770422	22	5.93163233054085	22	5.9007966660712	22	5.56525189374301	22	5.32904251510824	22	4.91069535462388	22	6.24919785007619	22	6.25626090783014	22
23	23	6.45455727329236	23	6.51852885303537	23	6.06680019844703	23	5.6619551055342	23	5.64217041696908	23	5.63464123892557	23	6.72596409626061	23	6.26613309448688	23	5.82547175889393	23	5.5773199191338	23	5.70878535939559	23	5.73488592253251	23	6.39135006592532	23	5.88463858639922	23	5.24785471874553	23	5.12121165313934	23	6.31148967365222	23	5.99866576303795	23	5.81388766249392	23	5.62813768560325	23	5.33267802445692	23	4.94364420543546	23	6.22052627698751	23	6.19754664405892	23
24	24	6.45234035511503	24	6.51627058482138	24	6.12636316984129	24	5.62998464566065	24	5.66961221876051	24	5.66257227881895	24	6.723617405227	24	6.26393949506886	24	5.82342819024425	24	5.57535717800531	24	5.79428940098225	24	5.67361377611484	24	6.48801921995614	24	5.94555055910341	24	5.30403740820774	24	5.20794982506301	24	6.3750243303143	24	6.05936505013601	24	5.93304293981406	24	5.68504239303591	24	5.30172041577531	24	4.97137437193289	24	6.31714047755243	24	6.25830622188823	24
25	25	6.45336493170487	25	6.58127994859513	25	6.15816569013706	25	5.66085089026244	25	5.72937314243694	25	5.63359853768188	25	6.89055400019716	25	6.39167371743012	25	5.91596337434353	25	5.63562741055822	25	5.85355813424756	25	5.76343847304144	25	6.42308953210949	25	5.97801402419516	25	5.30491100056558	25	5.20879457962467	25	6.44194448292833	25	6.06035868862746	25	5.96439643735801	25	5.62692078848404	25	5.36069046866723	25	4.97225469562127	25	6.28527197697934	25	6.32240264113713	25
26	26	6.52709284007646	26	6.49206992162328	26	6.07202815701966	26	5.57668852874713	26	5.67640075475471	26	5.66943215170245	26	6.76489002561618	26	6.33492095595573	26	5.89162008970676	26	5.58200801920665	26	5.77200342745635	26	5.71014406766134	26	6.4298084252816	26	5.95274440386217	26	5.28134040029569	26	5.12562669171085	26	6.3498326376832	26	6.00375974601203	26	5.87958641811102	26	5.57363678857219	26	5.30814465307621	26	4.91837160051542	26	6.22584803175805	26	6.23439607901007	26
27	27	6.52706902935988	27	6.55607709624159	27	6.10281629543528	27	5.66666966764004	27	5.76467237238506	27	5.69925992454936	27	6.7648767974403	27	6.36661301972297	27	5.92211279886111	27	5.67119282191175	27	5.83033968307599	27	5.76944333448487	27	6.42983488163335	27	5.92116566146828	27	5.28130821173439	27	5.12559406221035	27	6.28394000706315	27	6.00376591916077	27	5.84917263707274	27	5.6326781059661	27	5.24997286777665	27	4.91831251466317	27	6.2918156220414	27	6.26587913759845	27
28	28	6.62979923601197	28	6.68636561236095	28	6.22832625868733	28	5.69858273083001	28	5.76658747582173	28	5.79094319082041	28	6.76712097135681	28	6.36870166617908	28	5.95468626974461	28	5.67304268682447	28	5.89070471464918	28	5.71194513788165	28	6.5310306077491	28	6.01781034417363	28	5.37020159959059	28	5.27510461179441	28	6.41781757651138	28	6.10018891759974	28	5.97257912120198	28	5.72313032036054	28	5.3970031635066	28	4.97901662589942	28	6.29390765039649	28	6.33109293466645	28
29	29	6.59516314267673	29	6.62123903798944	29	6.10386270382374	29	5.63752636140844	29	5.76560241650266	29	5.73012319885231	29	6.83241775909498	29	6.30417878387786	29	5.92314930056287	29	5.67206709908813	29	5.80203951878473	29	5.82979612235318	29	6.4638804673444	29	6.01683235801038	29	5.3693358641151	29	5.15599749243797	29	6.38383756356826	29	6.03620261988609	29	5.97161244152917	29	5.63352591412747	29	5.39609224560955	29	4.97826667378312	29	6.22689531110569	29	6.26693197801208	29
30	30	6.66325377363762	30	6.75041730090595	30	6.10480184599962	30	5.72849001561651	30	5.85484579064872	30	5.76095562749416	30	6.86672458465133	30	6.40035743520512	30	6.04643273123314	30	5.67291477046991	30	5.89056753538619	30	5.89002675797002	30	6.49795673155098	30	6.04932364084614	30	5.31194628627057	30	5.27503403725396	30	6.45077588689952	30	6.100169950692	30	6.002924850321	30	5.75263047826684	30	5.36791939538893	30	4.97904353244297	30	6.2938776562168	30	6.29950377036296	30
31	31	6.73143753596533	31	6.78359712291398	31	6.13675754020482	31	5.66929989057596	31	5.79683943560652	31	5.76205167208215	31	6.80145864143949	31	6.40149950576335	31	5.95570182044519	31	5.70367472201497	31	5.89152838034647	31	5.83168013914182	31	6.49910765094007	31	6.01886763566896	31	5.40009596442842	31	5.33510901282821	31	6.48492458084161	31	5.97529271266152	31	5.94331694605176	31	5.69451565895502	31	5.33976773379122	31	4.979959184748	31	6.19603711745859	31	6.17448832717087	31
32	32	6.73370798895513	32	6.91409828917289	32	6.16972753664902	32	5.64097798920888	32	5.76917927617695	32	5.70417304693318	32	6.83700831544221	32	6.37187837421607	32	5.95770837394877	32	5.70551597942191	32	5.92273652309885	32	5.89313551956663	32	6.53436967480268	32	6.05246609636611	32	5.37283148610503	32	5.24820267317449	32	6.45409602871786	32	6.0403077690364	32	5.94528040095668	32	5.75549619309682	32	5.3997227934556	32	5.01121238033643	32	6.36315791875201	32	6.30279745037212	32
33	33	7.10356252228866	33	7.36381537272288	33	6.23239533129705	33	5.73166763764052	33	5.9171341258642	33	5.88469118469112	33	6.83803544831901	33	6.43634654068706	33	5.95865434605695	33	5.76592206206654	33	5.98200632497916	33	5.86437335193867	33	6.46939375100567	33	5.9903425025413	33	5.43189717410873	33	5.3378871962471	33	6.52116491833932	33	6.10435736441602	33	5.94627013903265	33	5.72684319515645	33	5.4005740509212	33	4.98248336302706	33	6.29816797530383	33	6.39852123431263	33
34	34	7.46962056259832	34	7.9378337432433	34	6.16833593731927	34	5.63905256575676	34	5.91462361170514	34	5.88263351856169	34	6.93513758748268	34	6.46557905795502	34	6.01771334151994	34	5.7637005296516	34	5.97976117749986	34	5.92167511071929	34	6.50007408570227	34	6.11443593969252	34	5.42992913507266	34	5.3655050586657	34	6.65066932445644	34	6.22816800132147	34	6.00486347265754	34	5.81345240499363	34	5.45674168679618	34	5.12849597409911	34	6.39496125827283	34	6.36467877423923	34
35	35	8.31444787923026	35	9.03461419749039	35	6.26602169649799	35	5.79340294484851	35	6.06643036824603	35	6.00745387984818	35	6.87423094782784	35	6.43899201519794	35	5.96153484648391	35	5.73858344986328	35	5.95534506430274	35	5.98618886903285	35	6.60487694111004	35	6.11970153444078	35	5.46371666839038	35	5.39976132694527	35	6.65636306880763	35	6.23350811676595	35	6.04044308710655	35	5.84803784159232	35	5.40321039935073	35	5.04420126635256	35	6.40045426175491	35	6.40173850023828	35
36	36	9.51668376782189	36	10.6959876147372	36	6.29311533183492	36	5.78930361442393	36	6.15060006495068	36	6.1539374491796	36	7.03624367315639	36	6.65723273496146	36	6.11120383535568	36	5.82452910687053	36	6.06874521033941	36	6.07205434531682	36	6.53520744470605	36	6.21114483185029	36	5.51899623742569	36	5.42646404853357	36	6.85070391343661	36	6.32471211964643	36	6.0372724543978	36	5.84499171703697	36	5.45856005358657	36	5.10070339082546	36	6.43003857110427	36	6.55624254361006	36
37	37	11.6282711785768	37	13.355255623522	37	6.44670562949389	37	5.96815977779478	37	6.53243372132362	37	6.48305932642259	37	7.13490639102026	37	6.81494168521136	37	6.1108070216509	37	5.91330944204677	37	6.09735243283119	37	6.22041676586862	37	6.7663128057134	37	6.27409299210083	37	5.54804970981239	37	5.42641726071076	37	7.24614488114523	37	6.48203793942276	37	6.06752696136813	37	5.96318746813484	37	5.48762191246981	37	5.07114187330617	37	6.62789588727057	37	6.77702456876953	37
38	38	14.3865411192977	38	16.9232632878332	38	6.66636735634903	38	6.18130759128488	38	7.03684695794493	38	6.99651015380532	38	7.30476369125038	38	7.10416315734144	38	6.1757033188103	38	5.94659157872534	38	6.18854968235464	38	6.3730118726788	38	6.86983451449818	38	6.46769616214446	38	5.66819068625717	38	5.6076744375815	38	7.81181077342612	38	6.8014816483695	38	6.22348009501499	38	6.20401311040181	38	5.57861066639399	38	5.04493578108695	38	6.73125067957988	38	7.12894819370383	38
39	39	17.9020686290561	39	21.2119969432601	39	7.00250616735266	39	6.47821467676204	39	7.91736059416018	39	7.89208205416238	39	7.63286950259992	39	7.70344277080828	39	6.29525544822946	39	6.12259440988673	39	6.2439508299244	39	6.63776973040233	39	7.19742998275547	39	6.65441956771652	39	5.84079807692221	39	5.81271085931871	39	8.83103344239943	39	7.39750973722473	39	6.2817383836888	39	6.52714819009264	39	5.63475347010657	39	5.04305195079307	39	7.25666963411381	39	7.75753310629843	39
40	40	22.1305274924461	40	25.8311198596883	40	7.71273092155376	40	7.19919318747146	40	9.62730880571188	40	9.56981042811315	40	8.26368247959486	40	8.68749884400872	40	6.54015494285367	40	6.51015817024567	40	6.56536055201393	40	7.29181425104698	40	7.62744741726336	40	7.00212794041787	40	6.10367902535724	40	5.93181187987992	40	10.5141019758305	40	8.43822939093086	40	6.55578617432502	40	7.06079087677886	40	5.72292616265929	40	5.07343623999776	40	7.98351092760539	40	8.89500051604129	40
41	41	26.0292386596919	41	30.2642839273952	41	9.01188749381374	41	8.28268438956655	41	12.0182335137301	41	11.968757393542	41	9.32828479522462	41	10.3724573849243	41	6.78571698937569	41	7.018043674289	41	6.97539120672898	41	8.33341780066355	41	8.62053780653088	41	7.95102288735262	41	6.57134358810546	41	6.55502663809791	41	13.0242756421044	41	9.98488222101663	41	6.95219228982775	41	8.21735032332539	41	5.95757313089561	41	5.04522833236977	41	9.0419891410214	41	10.6661236088832	41
42	42	29.8193920252209	42	34.5276045455327	42	11.0190026682912	42	10.0551447262529	42	15.2611154482788	42	15.3226051907359	42	11.0880485258945	42	12.9439044472763	42	7.42660092945447	42	7.91076660598025	42	7.64593766992424	42	9.99617044916319	42	10.1724836312917	42	9.21263346969117	42	7.29889003707911	42	7.41276277751088	42	16.3219067201331	42	12.5686609834502	42	7.80190712529359	42	9.84492268221081	42	6.33570359264507	42	5.13356251687933	42	10.9890556422424	42	13.4127626290746	42
43	43	33.5029203616514	43	38.1101164374745	43	13.9507647645343	43	12.7874303436282	43	19.7392423608211	43	19.7208941988891	43	13.8094379809978	43	16.3700622302939	43	8.46326327873069	43	9.51649371029037	43	8.89915712533506	43	12.5179190781952	43	12.5812445302866	43	11.2930913711991	43	8.63610437756635	43	8.9197941696728	43	20.3081378548018	43	15.6533690675504	43	9.10540565988495	43	12.5355905577951	43	6.94531463004757	43	5.07264221232219	43	13.8912158359027	43	17.0719478874858	43
44	44	36.6335362700818	44	41.6162318069996	44	17.7862979049466	44	16.3083986993585	44	24.4936946285234	44	24.489323839864	44	17.2033658391154	44	20.5038786134662	44	10.3000648181772	44	12.0210076214621	44	10.8296972990501	44	15.8783894471006	44	15.8233153891079	44	14.1376172611371	44	10.7349035002822	44	11.1120205540704	44	24.3378167164307	44	19.124367221502	44	11.1734616828861	44	16.0319856413771	44	8.16980905669093	44	5.13218870415316	44	17.4944660195229	44	21.5929402294817	44
45	45	39.4167406676122	45	44.7880493338682	45	22.2349053369679	45	20.6067733058129	45	29.4474878173024	45	29.4003246570208	45	21.5236809916345	45	24.8855226646838	45	12.9910310822861	45	15.2965867520552	45	13.692933258277	45	20.3041372832784	45	19.8212243444285	45	17.8942685799175	45	13.6746980734839	45	14.3368478117363	45	28.359859565461	45	22.8415913047733	45	14.1806173026612	45	20.3819737299264	45	10.2942659675539	45	5.10042581357793	45	21.8526389533135	45	26.1705133217086	45
46	46	42.0322255501313	46	47.4464962587378	46	26.8069499912948	46	24.8444959290789	46	34.0470014555939	46	34.0115013904856	46	26.0768639166556	46	29.107715114092	46	16.723026239646	46	19.6147668812421	46	17.6677864359745	46	25.1157039839863	46	24.1166809678353	46	22.1562753261841	46	17.778876577983	46	18.6269474353749	46	32.2497996132141	46	26.4005355747033	46	18.0388174360835	46	24.6420999589533	46	13.4664564165443	46	5.15654087218537	46	26.210446034596	46	30.6842513371863	46
47	47	44.4876099565278	47	50.0494733384156	47	31.1058801819129	47	28.9669658905103	47	38.2990339908581	47	38.2397804191037	47	30.4689997417845	47	33.3354796608028	47	21.2243889941381	47	24.1453726535472	47	22.2610012415702	47	30.051127715109	47	28.5495534679116	47	26.2961111436809	47	22.5272215999639	47	23.3351843545772	47	35.9480460044392	47	29.6174028831979	47	22.4479805539903	47	28.6991740397154	47	18.0975044760063	47	5.18309261397751	47	30.4741791261891	47	34.9190136888591	47
48	48	46.4660358074171	48	52.1313207128448	48	35.1842017057879	48	32.6039384579224	48	42.1026395517495	48	42.1028198579643	48	34.6242130277171	48	37.0499644557763	48	25.263265881971	48	28.6428813788407	48	27.1734122441196	48	34.6254186045649	48	32.7140242405768	48	30.1161015899122	48	27.3596950795925	48	28.0401972497383	48	39.0139269199085	48	32.6723063320624	48	26.731886516858	48	32.5739192408719	48	23.2503485128219	48	5.11951876390069	48	34.1385882892813	48	38.6742795071135	48
49	49	48.2179201825508	49	54.2549196352533	49	38.9290327242906	49	36.3977796069307	49	45.6191254455505	49	45.6741530715828	49	38.4204037701883	49	40.3263249537793	49	29.4912273276846	49	32.7583184741063	49	31.9451776275078	49	38.8795495859603	49	36.4548970239272	49	33.9736998809994	49	32.1396731642179	49	32.6621739456512	49	41.9551738013587	49	35.5756325038418	49	31.0209843697044	49	36.0994203984916	49	27.7089220532609	49	5.17525372806261	49	37.9420608729531	49	41.9941655525641	49
50	50	49.9456679223414	50	56.1324998075739	50	42.2189814772892	50	39.4779529201228	50	48.7321135687572	50	49.0456478590898	50	41.7926869023471	50	43.357443664427	50	33.0217386321447	50	36.3749864169806	50	36.4031959429785	50	42.6966863658179	50	39.9065573158143	50	37.3966735468433	50	36.6951459665224	50	36.8777314603104	50	44.4432468906205	50	38.0449762070777	50	34.9827835228919	50	39.3367355023906	50	30.8342110416365	50	5.17306597258381	50	41.1923422049315	50	45.1967896533614	50
51	51	51.4712862466923	51	57.6186026173331	51	45.2016764403538	51	42.2300962339757	51	51.7825342674234	51	51.754090479748	51	45.0034256447538	51	46.0092020787438	51	36.6525855915013	51	39.6387377582238	51	40.3388707716153	51	46.0387137460659	51	42.9007564763237	51	40.3831630247756	51	40.759092020663	51	40.8904412172056	51	46.9341379018645	51	40.3308263140119	51	38.4035652176137	51	42.2511179045041	51	34.346195396301	51	5.16727336091818	51	43.8523645384343	51	47.8943703297309	51
52	52	52.9470747022633	52	59.3489884319809	52	47.8588863156431	52	44.7253066452473	52	54.2299765126449	52	54.2399268878958	52	47.6962503670677	52	48.4536422384686	52	39.8966837332787	52	42.6172308941027	52	44.0241092882344	52	49.1282875813523	52	45.876038901212	52	43.0665536315353	52	44.2238558225449	52	44.2940848214286	52	49.0443388042265	52	42.4723670087865	52	41.6845829997589	52	44.9721212125944	52	38.043912546275	52	5.19317695640417	52	46.295556481221	52	50.3551186382322	52
53	53	54.4848113561578	53	60.8221243344078	53	50.3258403723621	53	47.0946328447313	53	56.618342884069	53	56.7252073205446	53	50.0824855048719	53	50.8930575269425	53	42.8568066194403	53	45.5301050879806	53	47.4119784036222	53	52.1557249144484	53	48.1154206501211	53	45.6476679968094	53	47.6260433727617	53	47.5743057868841	53	50.85103842769	53	44.3216447088729	53	44.6239366963806	53	47.6291389955491	53	41.5591781526372	53	5.22191984485449	53	48.6980097830001	53	52.7802482380691	53
54	54	55.7841378065235	54	61.9651403125906	54	52.666329024875	54	49.4324667838579	54	58.7029129068114	54	58.7526111939927	54	52.3353490439818	54	52.8531486004962	54	45.6354999569871	54	48.0248910245672	54	50.5636882312192	54	54.7023316667723	54	50.4880477918538	54	47.8504376562047	54	50.6468134802412	54	50.4379427215391	54	52.7554817387623	54	46.078228570523	54	47.0774789576391	54	49.6028169484389	54	45.3677659102434	54	5.24732290713969	54	50.9687664128151	54	54.759153964657	54
55	55	56.8003442768403	55	63.1619481648712	55	54.56112641804	55	51.1854470593851	55	60.4536426249237	55	60.8305444283896	55	54.6398047668046	55	54.7045192034069	55	48.0011585596473	55	50.298149584297	55	53.2646052997311	55	57.0003108953424	55	52.5471071568501	55	49.9118901553767	55	53.2189174452437	55	52.9635869398846	55	54.6453591985488	55	47.6298359529081	55	49.6084766679564	55	51.8309852394139	55	48.6967609203213	55	5.21559504526801	55	52.926382860762	55	56.8205418888326	55
56	56	57.8107855934838	56	64.3149045990552	56	56.3249088576744	56	52.9326760071596	56	62.398378875529	56	62.3863351732886	56	56.3734478772442	56	56.4224253639537	56	50.2411313260115	56	52.3869046430943	56	55.7230561320314	56	58.9313626255181	56	54.4703378337827	56	51.6854420841824	56	55.6661579486047	56	55.3335700150665	56	56.0017797918676	56	49.3379880269391	56	51.6482819940929	56	53.667465604714	56	51.8162962371802	56	5.29890455548009	56	54.6158594198085	56	58.4630867923695	56
57	57	58.6795748150851	57	65.309843382516	57	57.9615884482673	57	54.4941583680485	57	63.9354293191669	57	63.8868474996051	57	58.0990270243185	57	58.0717430895341	57	52.1654893931836	57	54.1423859459071	57	57.8293399049351	57	60.923646610416	57	56.2183424278273	57	53.4495891039421	57	57.9671888721215	57	57.4942272401718	57	57.251272150253	57	50.5922479005182	57	53.6811558398579	57	55.2930625456015	57	54.6690309837722	57	5.21023298436841	57	56.2628274117459	57	59.8502332176404	57
58	58	59.4513825641483	58	66.2716445379238	58	59.5381732135431	58	56.0884536335227	58	65.2629385060413	58	65.4151653143798	58	59.5293002741707	58	59.4056876339517	58	54.1560632918454	58	55.840931173297	58	59.9070794655809	58	62.6773328398224	58	57.7065338955681	58	54.9974464897508	58	59.8313835282561	58	59.2708493810419	58	58.6700650618822	58	51.7579709958867	58	55.4440263398427	58	56.802208726222	58	57.2910730146624	58	5.2376840827834	58	58.0139168558655	58	61.2073683990539	58
59	59	60.1767854130396	59	67.0641017910959	59	60.8575619176211	59	57.2511239649819	59	66.6136341439284	59	66.7567047977764	59	61.1472069097606	59	60.5698067916359	59	55.8288828943687	59	57.380537327651	59	61.8890961648158	59	64.1854321834823	59	59.3146171483946	59	56.4383364165379	59	61.7169272347114	59	60.920309720835	59	59.7463276970267	59	52.9422680629415	59	57.0744851829057	59	58.1833482231192	59	59.7880321591289	59	5.32632055579585	59	58.9918110216745	59	62.4281680985746	59
60	60	61.0056100689241	60	67.9824931142041	60	62.238439512792	60	58.5951370782014	60	68.0187269937511	60	68.1238618598742	60	62.4007630470048	60	61.8301785211541	60	57.473153582643	60	58.7713986252594	60	63.5464825644383	60	65.7797067764239	60	60.6275534128148	60	57.7239351983787	60	63.3960765796703	60	62.5683305860504	60	60.7588658415246	60	53.846853471414	60	58.3411283825685	60	59.4757335820668	60	62.0797818281116	60	5.20502245079484	60	60.303210652362	60	63.9018576611828	60
61	61	61.82196698651	61	68.8282529163339	61	63.2386092401641	61	59.6282641485092	61	69.0043077510028	61	69.2146986932171	61	63.6094264609846	61	62.7939032074146	61	58.8308821943906	61	60.0634217563815	61	65.1087627456537	61	67.3671174093236	61	61.762786571093	61	58.8398042029581	61	65.0679713649519	61	64.2676024313684	61	61.8916796897084	61	54.7702428702527	61	59.6585090851288	61	60.6404396543851	61	64.1596040127065	61	5.26329670471669	61	61.4702183028421	61	64.859817118261	61
62	62	62.3147217369399	62	69.2649389114908	62	64.2790721626698	62	60.4300858462133	62	69.907170272602	62	70.1018636828007	62	64.6963208548985	62	63.8952902705149	62	60.0457307227608	62	61.2454118283869	62	66.5610705734519	62	68.4553523192219	62	62.9430257006002	62	59.9037392072861	62	66.3969990376281	62	65.3818276405077	62	62.8049335733345	62	55.5799793763551	62	61.138175114173	62	61.7546464515437	62	65.8968441151469	62	5.26094965618351	62	62.4837542004125	62	66.0486725627643	62
63	63	62.9188296783011	63	70.0989055262282	63	65.2683066128098	63	61.6639131371546	63	70.9991334328014	63	71.2409238094815	63	65.8275822051613	63	64.8164800425603	63	61.3628393212235	63	62.2884804819867	63	67.8194831178202	63	69.5254123823124	63	63.7697526163578	63	60.9464893990539	63	67.6205152421438	63	66.77395169272	63	63.5968915339722	63	56.3679777948822	63	62.0194297724911	63	62.6425605006145	63	67.7326067300627	63	5.25935646240753	63	63.408807976019	63	66.9959125126637	63
64	64	63.2770487268886	64	70.5675835631071	64	66.3083462416912	64	62.5254881197823	64	71.7539181994578	64	71.9176996409661	64	66.5811431352805	64	65.6630557114853	64	62.2705290891576	64	63.3804602172607	64	69.2419282120505	64	70.5240325728067	64	64.817197127493	64	61.8835868542968	64	68.7448313359229	64	67.6801918225904	64	64.4437411944214	64	57.2092742781282	64	62.9202490133405	64	63.697352930761	64	69.294189400411	64	5.28683903479266	64	64.2897525344851	64	67.8682429467519	64
65	65	63.9930226682774	65	71.2854164658706	65	67.1236298611373	65	63.1981277818561	65	72.4450846115438	65	72.6194389260749	65	67.4575618611967	65	66.3412611401063	65	63.3533460787514	65	64.2557678335003	65	70.1025147603238	65	71.3090109491537	65	65.7216122613455	65	62.684045461924	65	69.7764169213305	65	68.6395931044029	65	65.0157663800687	65	57.6914662453784	65	64.2388893564066	65	64.596260147298	65	70.8505886805179	65	5.25693084478747	65	64.9284229149576	65	68.5428231690658	65
66	66	64.2949598696196	66	71.6057819918887	66	67.8656671603835	66	64.0405725582532	66	73.271379834596	66	73.3986867211528	66	68.3560134584405	66	67.2629958357308	66	64.2721296947332	66	65.0306279322267	66	71.2439810430683	66	72.2900998533253	66	66.1843160723888	66	63.4739652668372	66	70.6793765227288	66	69.7948310921471	66	65.6758386806991	66	58.2271544313763	66	64.9987251335943	66	65.3954790377042	66	72.1034953736583	66	5.25575828601453	66	65.7545695224882	66	69.2057616261838	66
[truncated: 35 more columns]

## Sheet: HK2
Text	X	A1:GDM 655	X	A2:GDM 655	X	A3:GDM 644	X	A4:GDM 644	X	A5: h20	X	A6: h20	X	A7:GDM 626	X	A8:GDM 626	X	B1:GDM 653	X	B2:GDM 653	X	B3:GDM 642	X	B4:GDM 642	X	B7:GDM 630	X	B8:GDM 630	X	C1:GDM 652	X	C2:GDM 652	X	C7:GDM 632	X	C8:GDM 632	X	D1:GDM 651	X	D2:GDM 651	X	D3:GDM 658	X	D4:GDM 658	X	D7:GDM 635	X	D8:GDM 635	X
1	1	15.2843291226679	1	15.9669528313353	1	14.1369387368434	1	12.3574468916693	1	6.42425874837947	1	6.14830356144575	1	10.0126716821092	1	10.2678468367048	1	17.2549488163331	1	16.1485464784678	1	13.2963827155171	1	12.0907155848149	1	11.0672264954494	1	10.7764519202391	1	15.5354718688438	1	14.5716564121663	1	10.17277712783	1	10.2880177198649	1	17.2018370199289	1	16.3098870205626	1	12.8498967024451	1	13.1487493560878	1	8.82668740793979	1	10.8052507958936	1
2	2	15.3568422373555	2	16.0206796010114	2	14.1728219381797	2	12.4069025487076	2	6.42650084433912	2	6.13577859350435	2	10.0309818245491	2	10.2113208473368	2	17.1943655264438	2	16.0905730445883	2	13.1476741731737	2	12.1247852006829	2	10.9979139440876	2	10.7056435271221	2	15.5243466489524	2	14.5767619628765	2	10.1618325959729	2	10.2914531479806	2	17.2243383057476	2	16.2839607066751	2	12.9152697175853	2	13.0495838529441	2	8.65489694613799	2	10.7644313882346	2
3	3	15.4160353831076	3	16.0123674580319	3	14.1190330090797	3	12.4154584237369	3	6.48225968384878	3	6.2353925071825	3	10.0552149297409	3	10.2658899948338	3	17.0689683263816	3	15.9550484383373	3	13.1715163061951	3	12.1631880870576	3	11.0068181453029	3	10.6999655060497	3	15.53291689409	3	14.4427382038582	3	10.0691557455389	3	10.2119812641093	3	17.1163464156049	3	16.2439948506157	3	12.8933877053259	3	12.9983667951099	3	8.50477628560929	3	10.7144066389957	3
4	4	15.3038863180741	4	15.985953128056	4	14.0002758678707	4	12.3145174637513	4	6.46976502780623	4	6.32578806021615	4	9.99968064068974	4	10.2095455829336	4	16.9917846311835	4	15.8653064740163	4	13.0842887089658	4	12.0482393918239	4	10.9228435687904	4	10.6591652210078	4	15.4887709177695	4	14.3213497581004	4	10.043655770434	4	10.2008860256034	4	17.0563444474476	4	16.1866288412817	4	12.8980069786075	4	12.9437258689007	4	8.27479285115051	4	10.4961280309883	4
5	5	15.2844847253607	5	15.8869111598025	5	13.9360105710245	5	12.2823075890658	5	6.46862717642901	5	6.38348819054778	5	9.968439848469	5	10.1328491232156	5	16.9222808684056	5	15.8784873958424	5	13.0973704078533	5	12.0013934504054	5	10.8917119626105	5	10.642473581209	5	15.4695228502837	5	14.3662909172841	5	10.0128723742187	5	10.1399025225516	5	17.0864098814839	5	16.199573552431	5	12.9109840209614	5	12.8526179813566	5	8.08402935125107	5	10.3906527255707	5
6	6	15.239445166692	6	15.8122250676286	6	13.8944863430114	6	12.3166958919395	6	6.47085418993028	6	6.41513259101452	6	9.91288076060368	6	10.0613402082133	6	16.91156894872	6	15.8363784049785	6	12.9946458445406	6	12.0503485240791	6	10.8223162629891	6	10.6164530616618	6	15.4584083033114	6	14.32391251646	6	10.0018465849916	6	10.1286626612491	6	17.0098361516838	6	16.1263369646085	6	12.9155615740967	6	12.8126529681885	6	7.95572106543744	6	10.4091739140476	6
7	7	15.2058781302301	7	15.7801243890329	7	13.9099485472182	7	12.3166843945618	7	6.47082456207231	7	6.48863798002295	7	9.88332896220721	7	10.0461680916906	7	16.8616703294128	7	15.8204819536593	7	13.0713094747675	7	12.0354151992475	7	10.8223410265719	7	10.6313156333998	7	15.3922470854254	7	14.3081407674684	7	9.9436220953874	7	10.0398153482931	7	16.9603620509386	7	16.0158560088508	7	12.9308230164002	7	12.7978443456844	7	7.78094235139813	7	10.2907420793893	7
8	8	15.1634561409947	8	15.7402266872037	8	13.9172349831146	8	12.3682988820953	8	6.4741589027003	8	6.53618644655954	8	9.81467363591593	8	9.97638547539407	8	16.7539309415594	8	15.7651483141555	8	13.0168292727611	8	12.026778619103	8	10.7108514122553	8	10.5773971794764	8	15.3837776936226	8	14.3473710794787	8	9.9051503619692	8	10.0155120049682	8	16.9031580759295	8	15.9611074809988	8	12.8615124268201	8	12.7601322677566	8	7.69756001238202	8	10.2517294568491	8
9	9	15.138784740335	9	15.6678692994515	9	13.801706926875	9	12.3468207903947	9	6.47077415049307	9	6.53277110661008	9	9.79479030962233	9	9.92622656289622	9	16.7286209056034	9	15.6774651877798	9	12.979427738507	9	12.0354320031072	9	10.7345647385713	9	10.5719246021638	9	15.2765003306717	9	14.245027239092	9	9.88548427832297	9	9.95108389352803	9	16.8448912332502	9	15.9212821173763	9	12.8396143189432	9	12.6942299776669	9	7.46049274605322	9	10.1576431284143	9
10	10	15.093673517609	10	15.7054707147892	10	13.8374514847125	10	12.4113346422113	10	6.50261209730882	10	6.5056515574946	10	9.73917094701932	10	9.86973900805213	10	16.6179139199254	10	15.6352326870932	10	12.9533007835149	10	12.0246963735428	10	10.665121192952	10	10.5012716843079	10	15.2653041504954	10	14.21840541873	10	9.84524992118195	10	9.93981247757762	10	16.8838063039496	10	15.8636695081935	10	12.8593708028819	10	12.7431396512686	10	7.3611204773611	10	10.0723348880648	10
11	11	15.009732925699	11	15.5449645681133	11	13.76012595431	11	12.4264217953326	11	6.50258555566842	11	6.53507915892075	11	9.69490568389158	11	9.76477655222874	11	16.5846926333656	11	15.5398438009599	11	12.9227035804687	11	11.9948476447557	11	10.6065880286698	11	10.4269453592699	11	15.2322350360072	11	14.2026405690573	11	9.80158007552038	11	9.86578253419073	11	16.8177530082224	11	15.8321132672077	11	12.8593955750796	11	12.6690150426976	11	7.2007850819051	11	10.0724083199365	11
12	12	14.964536312084	12	15.5504221263766	12	13.7339748464212	12	12.4156662720994	12	6.5048170866888	12	6.58147610656126	12	9.66870456330703	12	9.73818024338332	12	16.5904907842543	12	15.4975433995681	12	12.8351471193304	12	12.1035412412862	12	10.6542722357861	12	10.4454823335703	12	15.2707068661956	12	14.1601358943276	12	9.71750330533639	12	9.80995080426926	12	16.7740723987334	12	15.7586818960798	12	12.8639424305616	12	12.6289786737125	12	7.10127546023786	12	9.98702214368638	12
13	13	14.8921711531806	13	15.512921730387	13	13.744674295994	13	12.45651382249	13	6.53212551670558	13	6.6086141007143	13	9.59151183901548	13	9.71980262730248	13	16.4515686123628	13	15.4922351758639	13	12.8307040618137	13	12.0694623889526	13	10.533372913643	13	10.4716450205788	13	15.1495578261799	13	14.1077984407161	13	9.74336629564426	13	9.79173843526229	13	16.7187509201102	13	15.7532792869095	13	12.8899848156337	13	12.5801350515103	13	7.04058239465106	13	9.87988941606013	13
14	14	14.9194144704634	14	15.4595145149995	14	13.6923581647084	14	12.4350799835001	14	6.53666514813606	14	6.64266039054567	14	9.5686684285588	14	9.6515802704911	14	16.3797766428461	14	15.359802511695	14	12.7630045077128	14	12.048045911753	14	10.4821435603537	14	10.3896868965541	14	15.0939215429631	14	14.0702608671263	14	9.67726656274931	14	9.6948281142343	14	16.6312691091212	14	15.6695395509229	14	12.7924056754515	14	12.5148311711271	14	6.92883904581316	14	9.8423589579707	14
15	15	14.8780024596418	15	15.4996344120147	15	13.6697061707265	15	12.4436477806252	15	6.54805350873288	15	6.63918504248194	15	9.5489110838258	15	9.54151618123967	15	16.3545778858996	15	15.3995408615859	15	12.7563264192437	15	12.0566776694181	15	10.5352815412585	15	10.3991549851805	15	15.0529476087018	15	14.0312591248337	15	9.68680296605658	15	9.67493855850903	15	16.5730358912203	15	15.645564501149	15	12.8770924256037	15	12.523052947368	15	6.86691432838732	15	9.80759551867452	15
16	16	14.8082677195672	16	15.4006665165047	16	13.6054687004556	16	12.4565633668854	16	6.53206181676863	16	6.68216850637747	16	9.48817196214151	16	9.55492064884699	16	16.2851861465037	16	15.2855518832306	16	12.7081577692293	16	12.0246999124282	16	10.4749114117899	16	10.3527871312878	16	15.0835186859943	16	13.981404494996	16	9.62688299844719	16	9.61407134862902	16	16.5040945187025	16	15.5797323475867	16	12.7987886239613	16	12.4319813842738	16	6.73462540445213	16	9.68744659821953	16
17	17	14.8031426769529	17	15.3792691992199	17	13.5852643692175	17	12.4522110610632	17	6.54456697394452	17	6.67982256765581	17	9.49966146767274	17	9.50661738119367	17	16.212947595391	17	15.2802626264273	17	12.7037303493188	17	12.0801780283683	17	10.4419777015116	17	10.3045486612043	17	15.0451890103804	17	13.9923882831292	17	9.60896615324826	17	9.62558782377748	17	16.4983974141273	17	15.5269609757633	17	12.8704529392307	17	12.4869048405418	17	6.67399074391048	17	9.62483165008893	17
18	18	14.7462031396136	18	15.3900176575369	18	13.5637952296669	18	12.4006278553167	18	6.59352887721538	18	6.68444660311336	18	9.47672933155115	18	9.42323904954034	18	16.2742521375509	18	15.2431771467722	18	12.6666163120432	18	12.0438176983644	18	10.5078919402242	18	10.2969080505318	18	15.039108875532	18	13.9388546894711	18	9.64490081696836	18	9.49884001696084	18	16.5099248028183	18	15.5062166860835	18	12.8794684984534	18	12.4807849532455	18	6.60573564295661	18	9.64640536667002	18
19	19	14.8612464616316	19	15.5318314833919	19	13.7006883083654	19	12.4737158421158	19	6.59232249090716	19	6.74212169713582	19	9.44548420827534	19	9.52660426328089	19	16.2213705333196	19	15.2085971677422	19	12.6796634809458	19	12.0715090637278	19	10.5060523415187	19	10.3099454005062	19	15.1689936904005	19	13.9997097821502	19	9.62864011491542	19	9.55654401785811	19	16.4739475590921	19	15.4560666934876	19	12.8924405870679	19	12.4934485605161	19	6.5171195967959	19	9.55583257814539	19
20	20	14.9310078644972	20	15.582686752214	20	13.6410742125194	20	12.5512120397508	20	6.53419209206978	20	6.69910711241214	20	9.56527827669826	20	9.54317909666864	20	16.3407160631362	20	15.2907439281047	20	12.7431872715067	20	12.1033553851466	20	10.683617150173	20	10.4456522591837	20	15.2543692264941	20	14.0495231703203	20	9.71776881410727	20	9.63228915035154	20	16.5262766029876	20	15.5534418461308	20	12.9402779722482	20	12.5400057995612	20	6.48899232142971	20	9.51291109678827	20
21	21	15.2306836543463	21	15.9170070675625	21	13.8706949685738	21	12.7145567672542	21	6.59213489735107	21	6.77134072081005	21	9.78503296917814	21	9.73638872125812	21	16.6373326976956	21	15.5105183777691	21	12.84803400679	21	12.1905389448187	21	10.9305685950775	21	10.7264172530346	21	15.5992713668069	21	14.2683357905965	21	9.92014811282865	21	9.85281883882166	21	16.6387874326306	21	15.6293500468007	21	13.1814240358512	21	12.7302925040843	21	6.42933244910934	21	9.46657167070566	21
22	22	15.7258983553407	22	16.5034405625589	22	14.249300866809	22	13.0675862276073	22	6.61021499036186	22	6.80410917994248	22	10.2037005400983	22	10.1163921129333	22	17.078752243799	22	15.8365141733301	22	12.9770348097644	22	12.3608426768295	22	11.448871733176	22	11.2081068994551	22	16.2035785760263	22	14.5444546293652	22	10.392050747253	22	10.2581390478246	22	16.8949880840677	22	15.8423857305719	22	13.5231117666857	22	13.0333183605082	22	6.35932588148435	22	9.50082679883549	22
23	23	16.6668667529056	23	17.4346968094992	23	14.8836486125843	23	13.6548951151477	23	6.59511113533394	23	6.80374043694018	23	10.9716908427505	23	10.8661967012756	23	17.8775443178625	23	16.6156499877611	23	13.3290006694567	23	12.7932316951901	23	12.4740427945156	23	12.3091797016654	23	17.3792587559155	23	15.2083691009619	23	11.2670438062083	23	11.1473736432382	23	17.4891609920085	23	16.3785584186657	23	14.1316961958542	23	13.5963592662097	23	6.32926026807165	23	9.54448986579136	23
24	24	18.4815940491732	24	19.2329763086561	24	16.2144044810252	24	14.7241223332223	24	6.63915534001487	24	6.81780579126777	24	12.4782286694612	24	12.320967083016	24	19.4419708119153	24	18.0307430912524	24	14.00246350427	24	13.3744990407193	24	14.3340834265416	24	14.0945616064467	24	19.4656376496999	24	16.3781228326942	24	12.7837001533829	24	12.7332686824594	24	18.5289259540678	24	17.2772130033816	24	15.2576097931625	24	14.6483144381097	24	6.31313783243355	24	9.64681361425016	24
25	25	21.4351694328573	25	22.1673558491097	25	18.3464392858891	25	16.528333059139	25	6.6373200797747	25	6.78610566569974	25	15.0160222419219	25	14.8379508103803	25	22.0510587018415	25	20.3644057301637	25	15.3471958555635	25	14.6541566690528	25	17.4504054479248	25	17.3648330116648	25	23.0880402705415	25	18.2557434089113	25	15.6977868492303	25	15.4723306725149	25	20.2913851925524	25	18.9297945292785	25	17.232542373227	25	16.6309629768489	25	6.36770520828235	25	9.93912800072877	25
26	26	25.7144147161472	26	26.8180674144753	26	22.1020457542839	26	19.7018446954661	26	6.63495267061891	26	6.84211411903992	26	18.9853285659003	26	18.6134799921653	26	26.156816050539	26	24.1597882902447	26	17.5178739796533	26	16.8874676546595	26	21.8098321112283	26	21.9575399506445	26	28.3311328674426	26	20.8588168651624	26	19.7916910934736	26	19.5439076881371	26	23.3078007354834	26	21.5750851865421	26	20.5454032317813	26	19.7977446934497	26	6.43567108000302	26	10.526743947986	26
27	27	31.2121566452025	27	32.7137461227557	27	27.5362490335215	27	24.4178811805903	27	6.63431576778502	27	6.82658996475809	27	23.9213252374614	27	23.2802489639532	27	31.303217217684	27	29.4265012368205	27	21.1194068597992	27	20.5732045282633	27	26.8792837204686	27	27.5396552187119	27	34.87507684807	27	24.1002384782847	27	25.0591681277148	27	24.7040573883145	27	27.686537218033	27	25.616553864577	27	25.4781342172363	27	24.482418121823	27	6.56335770717311	27	11.6807641306974	27
28	28	36.9868690256953	28	39.1155444811978	28	34.1540826285671	28	30.3905561441831	28	6.63428585509404	28	6.87101491646514	28	29.1596556993801	28	28.2086201475634	28	37.0072247036763	28	35.4643408191791	28	26.5975321678509	28	25.8012822964951	28	31.9558217111515	28	33.0696035117713	28	41.8255769664088	28	27.5679086244206	28	30.6400557635776	28	30.1823204274297	28	32.9647684053015	28	30.5012177845451	28	31.6505573807542	28	30.433268710874	28	6.86693412901189	28	13.7419669630357	28
29	29	42.1645362217557	29	45.1367054368438	29	41.0575224941354	29	36.6127836495406	29	6.64430550348318	29	6.85201552617106	29	33.9050399190741	29	32.8175497934705	29	42.2027761386544	29	41.2865087816978	29	32.9160282016838	29	32.0261959576499	29	36.5855412494833	29	38.2196462020228	29	48.1838496741846	29	30.8580125259238	29	35.732784021176	29	35.2835818418066	29	38.3029207025358	29	35.7280252759619	29	38.1963375563798	29	36.6291559991461	29	7.23869721177753	29	17.1284288883707	29
30	30	46.6239643677926	30	50.3293100771504	30	47.2691238531694	30	42.4011141935016	30	6.70233345529741	30	6.85148269569213	30	38.20950580328	30	36.8128011563497	30	46.9703791623604	30	46.5565937375345	30	39.3586276336307	30	38.461164712975	30	40.6185370374148	30	42.6894721066326	30	53.4397126350812	30	34.1327398315111	30	40.0992796045474	30	39.7498511216728	30	43.4624459731741	30	40.8467663797324	30	44.1212679843886	30	42.2500296056807	30	7.68734871355527	30	21.7101360218124	30
31	31	50.4552615457586	31	54.7626594332231	31	52.3929692261231	31	47.37143627523	31	6.62851884379058	31	6.88190162406725	31	41.7839509500243	31	40.2314778759196	31	50.9325855876629	31	51.057971757511	31	45.1678683957191	31	44.1451814697875	31	44.1335228303297	31	46.3801578869566	31	58.061806419001	31	37.3528708749601	31	43.9644070204125	31	43.5431089229098	31	47.938242411958	31	45.3912246883888	31	49.2957813338884	31	47.1696791088971	31	8.13778259465101	31	26.9512123596344	31
32	32	53.5214777444399	32	58.3492410105472	32	56.8405866844298	32	51.5798889273499	32	6.68486202881086	32	6.86484569737285	32	44.5096858032567	32	43.1648013540851	32	54.1363665652474	32	54.8178408028577	32	50.1421695521504	32	48.8969135195875	32	46.9522502761033	32	49.601028003179	32	61.8595346434867	32	40.2701297288928	32	47.23839153265	32	46.8251503720368	32	51.7621372403541	32	49.3131440994135	32	53.7456133460821	32	51.3395559156838	32	8.46796115460834	32	31.9868387064673	32
33	33	56.2155197444832	33	61.5871664262122	33	60.3796982183689	33	54.9763891062809	33	6.68811864553844	33	6.83917977114865	33	46.9652235715647	33	45.5967317197935	33	56.9893476993503	33	57.9747996402258	33	54.2728685474285	33	53.096796937382	33	49.5791941431203	33	52.3158304921149	33	64.9010067894345	33	43.0507433954432	33	49.8545009776967	33	49.3782920704486	33	55.0547352789725	33	52.5692256347089	33	57.3762900322572	33	54.9632853331882	33	8.77699813222498	33	36.5636172056475	33
34	34	58.2935825585212	34	63.888075181258	34	63.1383543448417	34	57.8145706332604	34	6.68224850072834	34	6.84822989262799	34	49.1042956225609	34	47.484990281979	34	59.2968443974147	34	60.590044480291	34	57.6228617293589	34	56.3421824959106	34	51.7561654858602	34	54.5559868064321	34	67.4547710790607	34	45.4553304829859	34	52.1824800425807	34	51.6553009231553	34	57.9072922163798	34	55.4523839923997	34	60.5469033357271	34	57.828713703067	34	8.98671128070233	34	40.5409413570592	34
35	35	60.1356024113595	35	66.0187552260179	35	65.7341157963136	35	60.219497853365	35	6.6675643039681	35	6.90759686157786	35	50.7232791777309	35	49.1736543400662	35	61.321807866642	35	62.6837112503809	35	60.4692357589312	35	59.1873664021236	35	53.7428703398884	35	56.4703224248995	35	69.6685860095986	35	47.7564972949406	35	54.2045857626948	35	53.6798584225271	35	60.1641839680735	35	57.8139567099803	35	62.9920505579256	35	60.4173298381363	35	9.11708793925757	35	43.9287898945818	35
36	36	61.8069229847275	36	67.7699455286454	36	67.7143940135433	36	62.2397872440694	36	6.70651038197352	36	6.88746345962092	36	52.2236954300885	36	50.5937689467059	36	62.8761445056479	36	64.5791036016074	36	62.6484795849102	36	61.3231943251189	36	55.1398986246447	36	58.0670407805612	36	71.5558811141501	36	49.7620963530338	36	55.7849858146098	36	55.004602435238	36	62.2521422522077	36	59.8873512131329	36	65.1683985485181	36	62.492714439327	36	9.22525269921173	36	46.7728286848483	36
37	37	63.0548161218088	37	69.3828674617421	37	69.4242870838773	37	63.9779679907347	37	6.73771109275276	37	6.97762378928348	37	53.4383031780353	37	51.6461502132742	37	64.2462252048883	37	65.9525889813606	37	64.6167070097186	37	63.4032565682115	37	56.4476852040724	37	59.515591569662	37	72.921192511151	37	51.439686004134	37	57.0875326654065	37	56.4905603207953	37	63.9420587082064	37	61.486033768041	37	66.9862097022773	37	64.2179369061865	37	9.25590973298793	37	49.1163023043135	37
38	38	63.9111997081084	38	70.5432473305251	38	70.9931557288946	38	65.5179982067442	38	6.696153846917	38	7.02505577846533	38	54.3528129093104	38	52.648583508169	38	65.5788916350103	38	67.211633441092	38	66.2912093954995	38	64.9287712002387	38	57.6494483323265	38	60.5736474161514	38	74.2507946971511	38	53.1279394383853	38	58.1823242924486	38	57.5723589387046	38	65.3469183574248	38	63.002227283612	38	68.4212392649556	38	65.7187771550817	38	9.31766093240913	38	51.2479779668542	38
39	39	65.0152877420455	39	71.599628426559	39	72.1201087957419	39	66.9912207467848	39	6.74115191877549	39	7.17319323959399	39	55.1308598286085	39	53.3480754693488	39	66.5061927205808	39	68.3051475157674	39	67.4987520094858	39	66.2984470938208	39	58.4506258720624	39	61.5818041622213	39	75.3401979048728	39	54.4823165527656	39	59.2285751611218	39	58.5459474555736	39	66.5647649241748	39	64.2923278578246	39	69.4984356742256	39	66.8418630451468	39	9.36178138625267	39	52.9627562718186	39
40	40	65.6479105904289	40	72.6346416629484	40	73.1628761599266	40	67.90164498266	40	6.8124143084686	40	7.3322497848377	40	55.8356049790234	40	54.0797203524943	40	67.3654113340879	40	69.330992054639	40	68.6863412070492	40	67.469180664686	40	59.2506333854348	40	62.2447923468425	40	76.3569891131051	40	55.8080861971004	40	59.9956349713782	40	59.2367818873248	40	67.5823590947676	40	65.3431138655211	40	70.7831746142949	40	67.9744167151859	40	9.38661559707878	40	54.4864903186034	40
41	41	66.4506340481065	41	73.2474625370273	41	74.1278052420028	41	68.8684940642788	41	6.86116497462764	41	7.69066366091654	41	56.3179224828204	41	54.5978562760008	41	68.1122069007921	41	70.0157578969006	41	69.5164444458057	41	68.4420243368654	41	59.9222652392984	41	62.8987686929162	41	76.9400664473159	41	56.7811189465263	41	60.6943420633495	41	60.0048578553356	41	68.522433201015	41	66.1783882527081	41	71.5632013530413	41	68.911566443232	41	9.31938717767822	41	55.6819508312097	41
42	42	66.9098361167066	42	73.877371368231	42	74.858165922619	42	69.6552910178934	42	6.96326996806607	42	8.20459416795968	42	56.677533192917	42	54.8584267929733	42	68.5999428353659	42	70.6717425799398	42	70.3479443416086	42	69.1017425572554	42	60.336711320866	42	63.4985025474557	42	77.5725219584785	42	57.9270313010398	42	61.2091737895616	42	60.498486384836	42	69.3536384041993	42	66.9723174020942	42	72.2966175323026	42	69.7298375571646	42	9.28782907235636	42	56.6514567907956	42
43	43	67.5371102822171	43	74.4748758133201	43	75.5263475122293	43	70.3814414114665	43	7.19854836263758	43	9.23368304142489	43	56.9924444975922	43	55.239109255701	43	69.2042280058824	43	71.3276617522717	43	70.9181241109272	43	69.9556093006082	43	60.853769532384	43	63.8744338965337	43	78.1717075050441	43	58.7557201455267	43	61.5632062118062	43	60.9030356731369	43	70.0521995705234	43	67.6552753086353	43	73.0604818388746	43	70.3104516739063	43	9.27105170332277	43	57.4426368049356	43
44	44	67.9118476317594	44	75.1205722477106	44	76.0393735078878	44	71.0621985162327	44	7.67075164274071	44	10.777684159358	44	57.2628214787512	44	55.4845604652397	44	69.7250941980872	44	71.8559319170513	44	71.5805190124122	44	70.4058207909737	44	61.1799880767082	44	64.2951408163895	44	78.6381545111677	44	59.6476959791884	44	61.8442458778699	44	61.0996850010522	44	70.5356507105901	44	68.259180401809	44	73.7022648812115	44	70.9949060694952	44	9.22514179034418	44	58.2929323542537	44
[truncated: 35 more columns]

## Sheet: PFK
Text	X	A1:GDM 655	X	A2:GDM 655	X	A3:GDM 644	X	A4:GDM 644	X	A5: h20	X	A6: h20	X	A7:GDM 626	X	A8:GDM 626	X	B1:GDM 653	X	B2:GDM 653	X	B3:GDM 642	X	B4:GDM 642	X	B7:GDM 630	X	B8:GDM 630	X	C1:GDM 652	X	C2:GDM 652	X	C7:GDM 632	X	C8:GDM 632	X	D1:GDM 651	X	D2:GDM 651	X	D3:GDM 658	X	D4:GDM 658	X	D7:GDM 635	X	D8:GDM 635	X
1	1	11.6411807483859	1	12.2723579131698	1	11.0892397987325	1	10.0864098614844	1	6.10094608963241	1	6.55879733430038	1	10.4081637445271	1	10.2806471964201	1	13.5534026531046	1	12.1706300123674	1	11.0135364196922	1	10.1086084643415	1	10.8709740736372	1	10.9054927162531	1	12.4717422399979	1	11.5832322030398	1	9.92310728561702	1	9.5042593787064	1	12.9051624356844	1	12.2841551565564	1	11.0099120502304	1	10.3491916096512	1	10.4400376007825	1	10.387935749544	1
2	2	11.6432051737305	2	12.3064510547483	2	11.1373464747863	2	10.0881440754758	2	6.07248440297181	2	6.60372071988555	2	10.4540583583136	2	10.2376096097604	2	13.5226656274563	2	12.0777452749902	2	11.0612470715519	2	10.0954706533786	2	10.7707050799278	2	10.8481037777656	2	12.4079078294915	2	11.5222889094861	2	9.95383697823146	2	9.50584706515194	2	13.3677080206576	2	12.2233402141722	2	10.951296466437	2	10.2624106437425	2	10.3693040333034	2	10.3159484475958	2
3	3	11.7161289231602	3	12.3927621992808	3	11.1277262369792	3	10.0784033132666	3	6.09032701104234	3	6.62176487249729	3	10.4742008886296	3	10.2130690625564	3	13.5462500281836	3	12.0998700735029	3	11.0212405866703	3	10.0264388795883	3	10.7617081811418	3	10.8686068976596	3	12.3814341447398	3	11.4653360826457	3	9.94448619143443	3	9.49606627096861	3	13.3089395278116	3	12.0882557790517	3	10.9722134148404	3	10.282405176204	3	10.3602060645518	3	10.2918299555262	3
4	4	11.6599129051489	4	12.3703550464405	4	11.1835453768042	4	10.1180762668045	4	6.11653674002322	4	6.64754550432518	4	10.4540627597181	4	10.2525823075314	4	13.4895432981582	4	12.0777910495968	4	11.0002418448524	4	10.0211467767128	4	10.6832280461043	4	10.788930415612	4	12.3585760077625	4	11.4121763326861	4	9.88126838167357	4	9.44695979428976	4	13.2691781798957	4	12.0505877290477	4	10.9210790640977	4	10.3213260835934	4	10.2532830111252	4	10.1980656313211	4
5	5	11.6786453839602	5	12.4364360633019	5	11.170061342674	5	10.14977828718	5	6.19115791499089	5	6.70713891642415	5	10.4411356682029	5	10.2245235503645	5	13.4587229849263	5	12.0482160548318	5	10.9869338630921	5	9.99313071873107	5	10.7287573708465	5	10.7463906884475	5	12.4101824235204	5	11.3984633424774	5	9.91197149914938	5	9.4191331265259	5	13.2386129056924	5	11.9898468505338	5	10.8775946157265	5	10.2936278775658	5	10.2405430337753	5	10.1261606646192	5
6	6	11.6097800278039	6	12.3544140396831	6	11.1373420733818	6	10.1779943465966	6	6.14587034034223	6	6.64745043398834	6	10.3953040098668	6	10.1183130623657	6	13.4398778499693	6	12.0778623523494	6	10.9697656399296	6	10.0061837620315	6	10.639442874305	6	10.7445730612299	6	12.3092371437862	6	11.3493163541374	6	9.8666838877779	6	9.49129250080676	6	13.1541914877711	6	11.8778229199906	6	10.8605940834082	6	10.262278601608	6	10.2097390362916	6	10.0801713713948	6
7	7	11.5429473415686	7	12.322500336056	7	11.1528015664887	7	10.1030824422919	7	6.1605714714567	7	6.69131351064698	7	10.3512151411582	7	10.0586388203819	7	13.3570883119204	7	12.0304398598852	7	10.9087956244659	7	9.96168380214418	7	10.5957034771124	7	10.7742763795255	7	12.2763568917346	7	11.317915854273	7	9.85223847826391	7	9.37334278318397	7	13.0720603998329	7	11.8307798285928	7	10.8001161449657	7	10.1885938088732	7	10.0937188943942	7	10.0360340872369	7
8	8	11.5075596284996	8	12.2564971161637	8	11.1046834147952	8	10.1762542663	8	6.15946715861489	8	6.67549006122202	8	10.3788431412608	8	10.0270601514508	8	13.2885587636923	8	12.0284197177415	8	10.8916782181782	8	9.93026977194052	8	10.5209883063724	8	10.7280403133246	8	12.1919308840806	8	11.3002779079899	8	9.79249180480602	8	9.37181763110733	8	12.9876788900049	8	11.734512222606	8	10.7982965766294	8	10.1868193296851	8	10.048457837307	8	9.93112613704162	8
9	9	11.4781707275912	9	12.1808947078438	9	11.0623737881294	9	10.1198417950155	9	6.16156479180303	9	6.73634332832177	9	10.2648553181889	9	10.0007878469104	9	13.1772264565663	9	11.9535008041384	9	10.8802755350442	9	9.93372260317044	9	10.4517774651794	9	10.6133589816928	9	12.1467832010965	9	11.2570472696595	9	9.78138123386201	9	9.34563719815648	9	12.9922395019109	9	11.6757487584905	9	10.7718079166193	9	10.1608347682283	9	10.0229219394055	9	9.90510500004959	9
10	10	11.4280177266013	10	12.1969018651887	10	11.0469785319095	10	10.1198505993483	10	6.20573965086609	10	6.70702049814887	10	10.2795603147224	10	9.94106013407153	10	13.1275427265111	10	11.9535333801696	10	10.8650458002798	10	9.85944749135401	10	10.4662922881258	10	10.6726050975312	10	12.0974252313525	10	11.241366753059	10	9.78132224483269	10	9.37516340841556	10	12.8278643706207	10	11.6129659421926	10	10.6961029811668	10	10.1166035614357	10	9.99393103257665	10	9.81662233649917	10
11	11	11.3611646672802	11	12.1330193877323	11	11.0624591901569	11	10.0599071803574	11	6.22045653324877	11	6.73629358384182	11	10.1913646724191	11	9.89631915641363	11	13.1110187548346	11	11.9061264505596	11	10.7429904551454	11	9.85948182825167	11	10.4809180456647	11	10.6282004453837	11	12.1139562464952	11	11.1311840506174	11	9.70878070613171	11	9.36047866184736	11	12.8114495726701	11	11.5816013872586	11	10.6355564653836	11	10.0870940794088	11	9.84890958550385	11	9.74298025620636	11
12	12	11.2648140162789	12	12.0094059315251	12	10.989325277045	12	9.98847730232008	12	6.20789719178391	12	6.70935736762153	12	10.1361172058194	12	9.84006411069399	12	13.0161953660489	12	11.8628475745175	12	10.7315631552692	12	9.818381217307	12	10.4116675967262	12	10.6319860152868	12	12.0028638082837	12	11.1036812037789	12	9.62504773600965	12	9.29001052658279	12	12.6843931079771	12	11.4599160198525	12	10.6696728022412	12	10.0610844775884	12	9.85230284851867	12	9.71687173774576	12
13	13	11.2461634289855	13	12.0073531583185	13	10.9720318161109	13	9.97178860538444	13	6.19207833062028	13	6.75210309931226	13	10.1343852331103	13	9.79359416310037	13	12.9476716313666	13	11.8291507907631	13	10.7297395405016	13	9.7424065967676	13	10.3515138916692	13	10.5560924427881	13	11.9843804384973	13	11.0545470994155	13	9.7104739174178	13	9.27366114058983	13	12.5671238780352	13	11.4265743054842	13	10.5920837416433	13	10.0151002131891	13	9.82157653498628	13	9.62670644124349	13
14	14	11.1439309635507	14	11.9893670143998	14	10.9547628312796	14	9.95508103395154	14	6.20572952588344	14	6.75093166744652	14	10.0738620477419	14	9.70236939103431	14	12.8626687783542	14	11.7321906943528	14	10.6821789289469	14	9.74077389042305	14	10.3206166791308	14	10.5543725936702	14	11.9164768241225	14	10.9425142435791	14	9.59273255722225	14	9.16892807713824	14	12.5485847732432	14	11.3460854866055	14	10.5752177318529	14	9.99866600272137	14	9.76192365851833	14	9.53665864246825	14
15	15	11.1291776183349	15	11.9435256648042	15	10.9259208263563	15	9.88188520803126	15	6.22155989966564	15	6.72286413162809	15	9.97270265334421	15	9.71901383756601	15	12.7820757287361	15	11.7343416504583	15	10.5772379472755	15	9.71281627538792	15	10.3078879147685	15	10.5710606385686	15	11.8197487772116	15	10.8500249057816	15	9.53638124333854	15	9.11151801450101	15	12.4686356506629	15	11.2224034655457	15	10.5013904589145	15	9.92669028918829	15	9.67659690483565	15	9.49410432373498	15
16	16	11.0346366106566	16	11.8218461638049	16	10.9008202287656	16	9.91703493572133	16	6.25427138606466	16	6.7116923320926	16	10.0073674251139	16	9.66433761810773	16	12.6892729481192	16	11.7405417251961	16	10.5369599148131	16	9.65841083977045	16	10.1965274234809	16	10.4580069807951	16	11.8094710294916	16	10.8399471844844	16	9.55586885220666	16	9.20488762933998	16	12.3599548181256	16	11.2282820005079	16	10.4765414888792	16	9.90231710725035	16	9.59449995816102	16	9.46951955961255	16
17	17	10.9992754568116	17	11.8678389926827	17	10.8373510054388	17	9.81041653136185	17	6.22371492560941	17	6.78374076079529	17	9.99091104001595	17	9.63283248564867	17	12.637423885404	17	11.643526336913	17	10.4436183991546	17	9.59737751503462	17	10.194775579488	17	10.4710625495554	17	11.6591189835587	17	10.7594282931839	17	9.48159411960765	17	9.17383468587409	17	12.3085415730808	17	11.1635245787961	17	10.4293506121528	17	9.81206908235373	17	9.62190591715015	17	9.4089215160476	17
18	18	10.9696611848101	18	11.8560253486096	18	10.7640385159611	18	9.79880819587241	18	6.34380454250449	18	6.77140223343837	18	9.93552839103376	18	9.60631799025964	18	12.5423192592382	18	11.5524894730217	18	10.4778648441673	18	9.57097586431083	18	10.2129121332307	18	10.4450684933168	18	11.696197552063	18	10.7947552443707	18	9.45584232632572	18	9.14753124988721	18	12.2634797813326	18	11.0730519055714	18	10.3875343285744	18	9.78601323068486	18	9.53814690921014	18	9.32363297323014	18
19	19	10.8841447220628	19	11.7420535955138	19	10.7930589406414	19	9.84213656300974	19	6.28375065465042	19	6.7263608221383	19	9.84564399642147	19	9.50015343545429	19	12.5070485226779	19	11.5506055276742	19	10.3691784323305	19	9.4950407411342	19	10.0799477728804	19	10.3544465071665	19	11.6282739005482	19	10.6983732162609	19	9.39618063355726	19	9.07222012792354	19	12.1955953078537	19	11.0711910975324	19	10.4312470523815	19	9.81380925855004	19	9.53654669140467	19	9.27777634226455	19
20	20	10.8488237261841	20	11.7080797707012	20	10.7449993031802	20	9.76547260590533	20	6.31213565302727	20	6.75447140482141	20	9.8145206012292	20	9.48360343134138	20	12.4717574102501	20	11.5169485065957	20	10.3521608009774	20	9.47855328484009	20	10.0636065467347	20	10.3823066432183	20	11.5768235297666	20	10.7281240796454	20	9.36547422392541	20	9.1001693184719	20	12.177090655297	20	10.9277656290028	20	10.3840340699215	20	9.73832883924029	20	9.53487391395336	20	9.26141812666199	20
21	21	10.7967615609217	21	11.7380478543809	21	10.6969334105565	21	9.68887219009289	21	6.31108139500473	21	6.76794627356151	21	9.78342559946564	21	9.4521280043741	21	12.4364829235435	21	11.546702199168	21	10.3504228247881	21	9.40269217002616	21	10.0181282340706	21	10.3657423847854	21	11.5089660908753	21	10.5687648668606	21	9.32036076445256	21	9.098698339421	21	12.0928100762085	21	10.9260019629893	21	10.3368506493506	21	9.73670243872881	21	9.38817848546852	21	9.12714354059569	21
22	22	10.7651893184967	22	11.7401001483956	22	10.7604510073105	22	9.70553592038394	22	6.32692096332743	22	6.73985346375815	22	9.74101643682889	22	9.43883127957538	22	12.4055065000433	22	11.4853351004142	22	10.2911388580883	22	9.37461698871468	22	10.0198923447242	22	10.3527228092572	22	11.4945069345973	22	10.6179299358407	22	9.3365158223759	22	9.07077575690641	22	12.0126820920921	22	10.8493099778619	22	10.2628684321915	22	9.70889035224804	22	9.38981851988034	22	9.06970547468086	22
23	23	10.8005407604185	23	11.6621438484626	23	10.7468790556186	23	9.7821472051671	23	6.37217788788799	23	6.72632866405754	23	9.72797185211825	23	9.45542374771746	23	12.3910283345784	23	11.5665691513836	23	10.3081371087773	23	9.48018899408029	23	10.0507429492853	23	10.3841702652704	23	11.5459703588274	23	10.6512594253308	23	9.38164870522439	23	9.10189278551555	23	11.9654060036462	23	10.8197140249013	23	10.3404573015118	23	9.69577060023042	23	9.34784571660144	23	9.02703141662291	23
24	24	10.7966928633433	24	11.817907027868	24	10.7738764599116	24	9.838734196034	24	6.28154848217104	24	6.72400536475243	24	9.78338860846185	24	9.49691970627029	24	12.5358627781723	24	11.673318001443	24	10.3808241454726	24	9.46199931795635	24	10.1055705633342	24	10.4101791491928	24	11.5748884633162	24	10.6789989388866	24	9.37840581456304	24	9.08397944286616	24	11.9119161410421	24	10.8159642955786	24	10.3368374382779	24	9.7957013282941	24	9.27204787129104	24	9.05342575447556	24
25	25	10.9265907273951	25	11.8935124830506	25	10.9702514134264	25	10.0000535655604	25	6.33824926068962	25	6.72163613070509	25	9.88287582076103	25	9.49356583589828	25	12.796478685288	25	11.9224576073492	25	10.4379986844496	25	9.57735314880128	25	10.1748803202399	25	10.4508864667066	25	11.7354500583312	25	10.7064920937937	25	9.46213700933524	25	9.25776467486458	25	12.1707160187692	25	10.9534835617332	25	10.5451826311617	25	9.99857619852748	25	9.31224412496033	25	9.00590000875644	25
26	26	11.2143635715413	26	12.2649019139498	26	11.3280563024215	26	10.3630702251308	26	6.32555148302219	26	6.75312036731714	26	10.1507823773449	26	9.81025464607008	26	13.4635997953869	26	12.3853921821451	26	10.731163300133	26	9.86255992542614	26	10.3968641493056	26	10.7061309594269	26	12.0028453127818	26	11.0247987689394	26	9.69762760839421	26	9.42317725948097	26	12.3392194827742	26	11.0670107886905	26	10.8365039908009	26	10.2673656909497	26	9.19928216314935	26	8.92044309585814	26
27	27	11.8868680410266	27	13.0519042066562	27	11.9939985021418	27	11.0560706322694	27	6.35699310646341	27	6.75528327135299	27	10.6394305378689	27	10.2166143298748	27	14.5452946408997	27	13.4027550351132	27	11.2988844060466	27	10.311085079688	27	10.8522395007267	27	11.1391565404483	27	12.5833451111203	27	11.5790720369766	27	10.1364103143585	27	9.839474050131	27	12.7542877769944	27	11.6206273256724	27	11.3853491153141	27	10.757427787153	27	9.15860730537993	27	8.8494756396741	27
28	28	12.9544273863597	28	14.2153643141331	28	13.3313596448204	28	12.312772491212	28	6.35542878927335	28	6.69519406600439	28	11.5341813717631	28	11.0505829368338	28	16.2822378519955	28	15.1255631499141	28	12.2569513271373	28	11.3183455273979	28	11.6371090480134	28	11.9365053052454	28	13.6019410856903	28	12.5835900107951	28	10.8891667594068	28	10.5898383307603	28	13.7053083264102	28	12.3720934341196	28	12.5189713910936	28	11.9645334861939	28	9.22895994627948	28	8.92113180306971	28
29	29	14.6448868954661	29	16.262512365619	29	15.366093089147	29	14.3230541094228	29	6.41470012161499	29	6.75430487275874	29	13.0503236149605	29	12.3659511988843	29	19.1184301093858	29	17.6288308044994	29	13.9665135032786	29	12.8933666305679	29	13.0380956148797	29	13.2709430267494	29	15.4488512492151	29	14.2531380366216	29	12.2844458824011	29	11.8306169499425	29	15.2526693356781	29	13.7717668092914	29	14.3838055697274	29	13.6473837581062	29	9.20052294078893	29	8.96604736088481	29
30	30	17.2605100651087	30	19.1757716410488	30	18.3590072674104	30	17.2813447228429	30	6.33661634704083	30	6.72071506221979	30	15.1739375853252	30	14.3884428100022	30	22.8177930949908	30	21.0679319316551	30	16.5649794475524	30	15.3639450848158	30	15.1141669501448	30	15.3059831726694	30	18.1569110873884	30	16.7770931705323	30	14.2653747939007	30	13.7851799624118	30	17.676091920636	30	15.9934124017576	30	17.1763489671251	30	16.3961658847629	30	9.17972642188807	30	9.01897726296718	30
31	31	20.4792543621934	31	22.8118500014886	31	22.2641141869343	31	20.9167187962372	31	6.36797178713249	31	6.73771526777852	31	18.0777734707682	31	17.1423697899751	31	27.1204848151551	31	25.0665120738739	31	20.1874387216758	31	18.8005919737039	31	17.7741025114894	31	17.9341405043323	31	21.8064121880909	31	20.0421194383472	31	17.1175314170176	31	16.4472689095295	31	21.038260482752	31	19.1269145564481	31	20.8648077244915	31	20.0465123202841	31	9.45809154685605	31	9.22812690869223	31
32	32	23.8061990038036	32	26.6138620055557	32	26.3289731275306	32	24.857833442047	32	6.36643084238567	32	6.76572848029869	32	21.3117662812293	32	20.2022261525682	32	31.1790442960946	32	28.8003101808121	32	24.0912147520651	32	22.630207064631	32	20.8926028787928	32	20.9985324778783	32	25.7925534332327	32	23.7236100040508	32	20.2959903056479	32	19.5742079096431	32	24.7691652434646	32	22.7075996709494	32	24.9834279277816	32	24.0421265430804	32	9.71678612627163	32	9.65361355895485	32
33	33	26.798692557104	33	30.0963336982685	33	30.0241621545972	33	28.3641285458258	33	6.43867286952169	33	6.80833221053174	33	24.5898112571228	33	23.3665390098348	33	34.9891442777351	33	32.3125734719636	33	27.9647163722826	33	26.549151136622	33	24.0546250234569	33	24.344329684207	33	29.5974482110056	33	27.2161661184745	33	23.7936952371673	33	22.9664642917235	33	28.5492780350518	33	26.3510802662313	33	28.889676165695	33	27.7719740518226	33	10.3379780456413	33	10.4033637937494	33
34	34	29.6139266549423	34	33.2478101325758	34	33.3691617627165	34	31.4700295364358	34	6.37629213099184	34	6.77547218135597	34	27.7848007840684	34	26.5217975654987	34	38.1728276064214	34	35.480439157197	34	31.3087558058261	34	29.8193147997835	34	27.0032478101326	34	27.3399381651335	34	32.9297086377165	34	30.3364102802579	34	27.1802867542614	34	26.2167803171221	34	31.973174124053	34	29.6070956495761	34	32.4818039490891	34	31.2552139700577	34	11.4341332902124	34	11.72452588102	34
35	35	32.1152373916923	35	36.0228618192538	35	36.4139111297112	35	34.3579507547257	35	6.33312255958052	35	6.73270785813381	35	30.7932671487961	35	29.3669619952031	35	41.2175143120904	35	38.3088485054348	35	34.461127974515	35	32.9766686762912	35	29.7811351683393	35	30.2509920406688	35	35.9883390182477	35	33.1787764871222	35	30.2660473087271	35	29.3227794353609	35	34.942304491274	35	32.5378703426782	35	35.6572570395501	35	34.2439754681455	35	13.0463298456423	35	13.6146010176346	35
36	36	34.4283433730455	36	38.6334527417291	36	39.0996864690712	36	36.9267136540086	36	6.40692460837114	36	6.73273359277998	36	33.6509029593746	36	31.9695211662985	36	44.0246871063521	36	40.9106146410834	36	37.2430348016285	36	35.6546685282037	36	32.5846100382233	36	33.0991544523039	36	38.8281124517697	36	35.7177374847053	36	33.3915599418529	36	32.1592990507785	36	37.9893548991449	36	35.275630902462	36	38.5553470575443	36	37.1400053712065	36	15.3974399579868	36	16.1674554145868	36
37	37	36.4892385033754	37	40.9520564020375	37	41.5183986641356	37	39.2661020340373	37	6.38903300848339	37	6.71474279287629	37	36.2259332198577	37	34.7046208511034	37	46.2783163379211	37	43.0475122011117	37	39.7306520880239	37	38.1951010016615	37	35.0063188757884	37	35.5149451778717	37	41.2849626231725	37	38.0334223187998	37	36.1507262936944	37	34.8312365597217	37	40.5227948303187	37	37.7273656468292	37	41.1603870574631	37	39.5148444321618	37	18.1321013181621	37	18.9327834151025	37
38	38	38.1704064892042	38	42.9782807930297	38	43.8426422700932	38	41.3472246669194	38	6.4368778539489	38	6.73311477035267	38	38.6189708125722	38	36.9836270637005	38	48.5148288279445	38	45.0559372574108	38	42.0317069703206	38	40.3750449918309	38	37.2465225122761	38	38.0132594733897	38	43.5054150982994	38	39.9956750015797	38	38.7305547845357	38	37.3335619595339	38	42.7537835450065	38	40.0935745459633	38	43.4301807176578	38	41.8581287685947	38	20.9303020122491	38	21.8961101952899	38
39	39	39.8657454889375	39	44.8651914439098	39	45.7827096006884	39	43.2812759334228	39	6.47583994410107	39	6.74218826461315	39	40.8261982594389	39	39.1219037466354	39	50.3525698161568	39	46.9071595584282	39	43.8930087325727	39	42.3655230816483	39	39.3915549669044	39	40.2071329259305	39	45.5833041300442	39	41.9185732242596	39	41.0244480014577	39	39.6515022949952	39	44.892886648166	39	42.0113451113919	39	45.5644002151798	39	43.8041480002399	39	23.7867643618168	39	24.7259682863555	39
40	40	41.4012222483902	40	46.5263706840855	40	47.5387449874755	40	44.8848577205511	40	6.5216554398073	40	6.75838212268571	40	42.8251397337091	40	41.0911329185255	40	52.2090976192539	40	48.6324431026579	40	45.6316007921233	40	44.132087268684	40	41.3581881629977	40	42.2347983688316	40	47.4276931491287	40	43.6482542958373	40	43.2006666747878	40	41.6853092481755	40	46.831398424416	40	43.7995944129977	40	47.4422716549181	40	45.7658034104567	40	26.4494753401614	40	27.3151499042612	40
41	41	42.74828477079	41	48.0359472436342	41	49.1163671288578	41	46.3455000198481	41	6.65258489860192	41	6.75642642504597	41	44.655186714645	41	42.9200106841655	41	53.7571429352788	41	50.0160462655718	41	47.3470665289476	41	45.7126677562846	41	43.1141891052186	41	43.9742389139096	41	49.0995850159146	41	45.166692266261	41	45.0934916640052	41	43.6389314515038	41	48.5651089031555	41	45.534298776362	41	49.0837755747842	41	47.3794994952256	41	28.9828183021988	41	29.9053834198983	41
42	42	43.9003390414266	42	49.362969661526	42	50.5195564354188	42	47.7256001518909	42	6.8165465078231	42	6.7580641779186	42	46.3617025501069	42	44.6370936263574	42	55.1345588112527	42	51.3786986183612	42	48.7821432785786	42	47.1985924425017	42	44.8055299282873	42	45.7073540633303	42	50.4675709670389	42	46.5516014541999	42	46.8358857472077	42	45.4533035541844	42	50.192981509108	42	47.0101424755783	42	50.6605263882271	42	48.7377620862935	42	31.4448027279447	42	32.3937649138292	42
43	43	45.0064293887536	43	50.5264172134289	43	51.7158541328463	43	48.8308447195166	43	7.10603259858631	43	6.79656850311147	43	47.9754506561147	43	46.068381217307	43	56.4210957228535	43	52.6401465830177	43	50.0441073683261	43	48.4568797630321	43	46.3039610671447	43	47.2443956867785	43	51.8487293414051	43	47.6199318801858	43	48.5872994735299	43	46.9690663611562	43	51.669622424017	43	48.3269215593434	43	52.0781792534722	43	50.1778668380231	43	33.6992412968975	43	34.5821707589286	43
44	44	45.990986158342	44	51.6641004614488	44	52.9530940047309	44	50.093780431206	44	7.74449866407288	44	6.74199763282446	44	49.2291210057562	44	47.4590908983224	44	57.3049997089434	44	53.8004789967708	44	51.2228515004531	44	49.5296644185367	44	47.6187877471048	44	48.7582093748195	44	53.0216135736603	44	48.691533587252	44	50.0284865983112	44	48.5059603423006	44	52.971193380471	44	49.5851329767552	44	53.3104174225113	44	51.2742940580687	44	35.8118887811904	44	36.5973643191262	44
45	45	46.8438813421002	45	52.5429284476892	45	54.0005134102625	45	51.0827628962882	45	7.80567063383548	45	6.7411061486717	45	50.6849538472264	45	48.8177991192944	45	58.5978183053378	45	54.6390081976423	45	52.1837929770981	45	50.6582172547815	45	48.9160624422399	45	50.2096002191272	45	54.1254604447345	45	49.8091330225571	45	51.4215885687417	45	49.8330951294728	45	54.2041366754299	45	50.6998768424558	45	54.4763923221532	45	52.3655658466994	45	37.6979360986416	45	38.5443269294118	45
46	46	47.53807175377	46	53.4446400840444	46	54.9305585163739	46	51.8376312291107	46	8.6170585563591	46	6.76826385406403	46	51.7199351733043	46	49.9290171989147	46	59.2833598509868	46	55.420690277868	46	53.1815502213451	46	51.5400020099727	46	50.1027396931938	46	51.3409186962654	46	55.0057703530604	46	50.5241698936767	46	52.7910817217458	46	51.1663009069015	46	55.1480870236974	46	51.4757804491691	46	55.3752417155738	46	53.4625495105231	46	39.5772277028381	46	40.3663175269621	46
47	47	48.1399016046992	47	54.230466211276	47	55.5502218844779	47	52.5593758180333	47	8.6730535673586	47	6.73995257663561	47	52.9145538841349	47	50.9767352742725	47	60.2155644655366	47	56.1045487446292	47	53.9934622215302	47	52.2109288965464	47	51.1260263496985	47	52.4251337343389	47	56.0302205474166	47	51.3286059471584	47	53.8686909887709	47	52.4674810611189	47	56.1207965782514	47	52.5303779483048	47	56.3182846236821	47	54.1889016577303	47	41.3032730076094	47	42.0030052850592	47
48	48	48.74184703926	48	54.8157118826041	48	56.3585849326362	48	53.165757756574	48	9.1579625079379	48	6.7774789491078	48	53.8330747601948	48	52.1504113999268	48	60.7202554351944	48	56.7300847380228	48	54.6878523562882	48	52.8866422464027	48	52.1542450363429	48	53.4100992246583	48	56.6171334062626	48	51.9536662192588	48	54.9773165706454	48	53.3005234661395	48	56.854096533671	48	53.2472331011052	48	57.0206905867538	48	54.9325426570979	48	42.7247538410782	48	43.3743896061547	48
49	49	49.2771225345688	49	55.377909976909	49	56.9324418506547	49	53.7668581949588	49	9.193329964204	49	6.79230992913549	49	54.7633004755807	49	52.9446882748885	49	61.3045484261305	49	57.3670089203536	49	55.3169347419836	49	53.5130772862706	49	53.0468118358743	49	54.3763602845634	49	57.2792065559399	49	52.4592938228192	49	55.8522789052574	49	54.1445528780734	49	57.8109730636586	49	53.9407992258334	49	57.615685942102	49	55.5118623355928	49	44.1612865776684	49	44.8053562219822	49
50	50	49.6369033960662	50	55.8030547064525	50	57.3427919387707	50	54.1490523852199	50	9.3457186649393	50	6.8352870647012	50	55.5814766067226	50	53.879736917571	50	61.6298832637505	50	57.7250610485527	50	55.6313997192771	50	53.9375428123917	50	53.9598973393819	50	55.155714704088	50	57.7834944636076	50	52.9878720221979	50	56.7180074108871	50	55.1864702463467	50	58.2647072974878	50	54.4997445358076	50	58.1252109596113	50	56.1557387049742	50	45.5328294049721	50	46.0519931114354	50
[truncated: 35 more columns]

## Sheet: PKM2
Text	X	A1:GDM 655	X	A2:GDM 655	X	A3:GDM 644	X	A4:GDM 644	X	A7:GDM 626	X	A8:GDM 626	X	B1:GDM 653	X	B2:GDM 653	X	B3:GDM 642	X	B4:GDM 642	X	B7:GDM 630	X	B8:GDM 630	X	C1:GDM 652	X	C2:GDM 652	X	C7:GDM 632	X	C8:GDM 632	X	D1:GDM 651	X	D2:GDM 651	X	D3:GDM 658	X	D4:GDM 658	X	D7:GDM 635	X	D8:GDM 635	X	E1:GDM 650	X	E2:GDM 650	X
1	1	8.92377524266868	1	10.6846506035501	1	8.95185252485057	1	8.68420115131846	1	9.69643226036658	1	9.3586459724918	1	10.5858396343778	1	12.6081716493856	1	10.0751301850698	1	9.2565159787755	1	9.9143855041377	1	9.80037364047679	1	11.3571436638148	1	9.93995745811542	1	8.51047777584338	1	8.75026996319111	1	11.9236523792798	1	12.6099568642598	1	10.4790320763221	1	9.35230929241855	1	9.31609187453304	1	10.0243447476266	1	11.6122676032497	1	13.0555888471385	1
2	2	9.9858881353022	2	11.7447769558936	2	9.33377914384063	2	9.08310757059139	2	10.04873779662	2	9.79653826087928	2	11.4904223977299	2	13.0747520208157	2	10.3169884791152	2	9.51843400624431	2	10.6055598721268	2	10.6891191798678	2	11.8117628315194	2	10.245867182928	2	9.04036351442105	2	9.43492152956141	2	12.5705998045732	2	13.0451119297215	2	10.4874614683578	2	9.63932004859508	2	9.79413320823038	2	10.7365550730704	2	12.1111307678084	2	13.6194654896694	2
3	3	10.4749888139413	3	12.1703933174317	3	9.95120784017412	3	9.37285003239153	3	10.1614595491172	3	10.0049451161276	3	12.2601402474038	3	13.1543966688268	3	10.4611563601576	3	9.84606451145721	3	10.9018798627965	3	11.0033941084622	3	12.6964125831749	3	10.3516293787028	3	9.21635545649896	3	9.6272480394278	3	12.8750708564764	3	13.5356028917118	3	10.5077021898546	3	9.81852271789151	3	10.3240176881556	3	11.0627993941889	3	12.9655040477215	3	13.7273859118592	3
4	4	10.8744060964786	4	12.3226976837394	4	10.152552171336	4	9.43324406022719	4	10.1549700190696	4	10.2002661152206	4	12.5973125690795	4	13.17732260647	4	10.4680884539692	4	9.87943393533259	4	11.0276604451327	4	11.0374343680717	4	13.0023449848351	4	10.5148533806961	4	9.28800548882275	4	9.70027475652257	4	12.9578031745155	4	13.6013600048549	4	10.5146586493697	4	9.83830270510013	4	10.4226087539962	4	11.163407255316	4	13.1970524665264	4	13.8217593044758	4
5	5	11.1215403359807	5	12.3721447392556	5	10.2550354703705	5	9.492103174276	5	10.1866357297184	5	10.2862560279374	5	12.6634931375465	5	13.1982394201149	5	10.5560585834693	5	9.92461286635853	5	11.0200210389978	5	11.1366472369511	5	13.053589471559	5	10.4774831358731	5	9.35827147495953	5	9.70515286348401	5	12.9792040677177	5	13.6224692231147	5	10.4926011700021	5	9.85659642445189	5	10.454075669954	5	11.1823647574432	5	13.2780379247039	5	13.8144907614378	5
6	6	11.1951603513971	6	12.3844748761439	6	10.2115605014594	6	9.51755265028618	6	10.145063865521	6	10.3248840184939	6	12.6313704912619	6	13.2102801824155	6	10.5266757145896	6	9.96314069700344	6	11.0708486775284	6	11.0811999665171	6	13.08114071634	6	10.57525974667	6	9.34356289919926	6	9.71685889209356	6	12.9027374154278	6	13.5917600463875	6	10.4634508778822	6	9.82827975650117	6	10.4523315310424	6	11.1405399888764	6	13.3352748394044	6	13.8263754818887	6
7	7	11.2519293880889	7	12.3392882820854	7	10.2637602835328	7	9.5001351628617	7	10.1554200358478	7	10.3219214461565	7	12.614267630718	7	13.1378494177733	7	10.5236278855628	7	9.93301463431506	7	10.989884204624	7	11.0523575515366	7	13.139161060392	7	10.5575586793251	7	9.31375217936425	7	9.700117683632	7	12.9010032130405	7	13.634022012776	7	10.4741078054095	7	9.82495533920555	7	10.462969189846	7	11.1518871901263	7	13.2744393275384	7	13.8262365529889	7
8	8	11.2406493704324	8	12.2856760850428	8	10.2393896900294	8	9.54398333118983	8	10.1189363979484	8	10.3523995926975	8	12.5885971140394	8	13.1709959587196	8	10.4995890554784	8	9.9766441742603	8	11.0331293614807	8	11.0828971258202	8	13.0840518519643	8	10.5469348719525	8	9.31691337817632	8	9.65006416999436	8	12.831092852685	8	13.5960494014435	8	10.5050881987745	8	9.81492063577797	8	10.4271853937811	8	11.089027631594	8	13.219460393455	8	13.8025009508176	8
9	9	11.1915936360509	9	12.2548620336249	9	10.1662057207846	9	9.5266400417378	9	10.0760696192162	9	10.2683818064939	9	12.5414857032158	9	13.1127860190802	9	10.4965589124402	9	9.87930470198592	9	11.0180288206505	9	11.0271948931735	9	13.0079025906737	9	10.5862654415287	9	9.30013021895974	9	9.68665379800348	9	12.85908720716	9	13.5387904172393	9	10.5158474340646	9	9.79825497489244	9	10.4509652530282	9	11.0869660383791	9	13.2776836717393	9	13.716851796519	9
10	10	11.1877802315879	10	12.2796290584535	10	10.1906355254951	10	9.53692939502457	10	10.0726156866258	10	10.2648530453749	10	12.5672349941138	10	13.0796979859783	10	10.4377502689183	10	9.90280173077535	10	11.0406231146655	10	11.0636050112727	10	13.0035006417531	10	10.497185631492	10	9.3757844406642	10	9.68331290653881	10	12.884520767336	10	13.5200172940883	10	10.4985910279288	10	9.74151974229529	10	10.3686563910368	10	11.0698751189584	10	13.1987001682753	10	13.6552460689181	10
11	11	11.1613649633506	11	12.2259977915097	11	10.1523015992963	11	9.48593506060214	11	10.0627568572456	11	10.254901678622	11	12.4815543649333	11	12.955160813319	11	10.4828086081849	11	9.89271469557539	11	11.0180248357481	11	10.946766810856	11	13.0079719279756	11	10.5150887086458	11	9.28700952928522	11	9.71341401164627	11	12.8443064071416	11	13.4535246633962	11	10.4747678721024	11	9.78488164240514	11	10.3590853581653	11	11.0469783396772	11	13.0840142267009	11	13.6314776533304	11
12	12	11.1405719525859	12	12.1929884897896	12	10.0912160271929	12	9.42614037454831	12	9.95147839882242	12	10.209547719011	12	12.4621667859197	12	12.9662440473055	12	10.4088161215948	12	9.86080069472012	12	10.9613638383595	12	10.9963905743073	12	12.9593506912283	12	10.4812617683196	12	9.32123565135409	12	9.6013937029114	12	12.7807679404785	12	13.4792518820122	12	10.4562432409694	12	9.72639221607784	12	10.3678843272069	12	11.0163168562054	12	13.0653617653689	12	13.6145808574045	12
13	13	11.1386811453957	13	12.2054027100742	13	10.1173991942399	13	9.45165813373421	13	9.98972868224968	13	10.1807423791605	13	12.4600706254859	13	12.9066446649274	13	10.4070416394786	13	9.85907623549811	13	10.9726793334768	13	10.9676653126572	13	12.9272949020965	13	10.522306696745	13	9.33278747950177	13	9.65323500954679	13	12.7786168630808	13	13.4342517247913	13	10.481918587576	13	9.77814370284794	13	10.3135696684085	13	10.9877086355835	13	13.0780680314084	13	13.5552485726781	13
14	14	11.1481958880724	14	12.1288507591405	14	10.1400063120374	14	9.40532712762045	14	9.98489770601681	14	10.1759077487257	14	12.4106073542898	14	12.9033218067303	14	10.4297704489373	14	9.8270472832186	14	10.955601418492	14	10.9098470018027	14	12.8785991601353	14	10.4742214051323	14	9.27493079159569	14	9.68822594687713	14	12.7150376168003	14	13.3317723841826	14	10.4771723502929	14	9.74633969136406	14	10.3223758404471	14	10.9435964914656	14	13.029562713892	14	13.4812169634625	14
15	15	11.1368112449307	15	12.1909460430055	15	10.1713954061192	15	9.39492505611018	15	9.97496744152889	15	10.1387347306711	15	12.3847326640993	15	12.936418933559	15	10.3779288251509	15	9.8168629117813	15	10.9063955453726	15	10.9270408227143	15	12.9577205544177	15	10.534913897951	15	9.33074871324732	15	9.65141004944646	15	12.6149782892424	15	13.3221061862245	15	10.4258027767898	15	9.70952759108451	15	10.2995772189585	15	10.9206163215737	15	13.0042331122653	15	13.4145164789173	15
16	16	11.036336354093	16	12.1102422630676	16	10.1347031143142	16	9.38610873236893	16	9.92670777071799	16	10.1168625479685	16	12.3761419560219	16	12.8281525006115	16	10.3971692252269	16	9.76791858167555	16	10.9516623675471	16	10.9057747564557	16	12.8447915529063	16	10.4403781949537	16	9.29600556398149	16	9.58944022022781	16	12.5767492664118	16	13.2576897794	16	10.3624371608151	16	9.70113469197475	16	10.2521958500114	16	10.9262436347876	16	12.9511447195042	16	13.4214088508945	16
17	17	11.0667073379173	17	12.1102654305592	17	10.1067711081477	17	9.37250542036222	17	9.91338007197427	17	10.1439844908055	17	12.3009626466665	17	12.7850681560124	17	10.3695136312025	17	9.72744497372417	17	10.8458316678303	17	10.865497672744	17	12.8448075304868	17	10.4689892482899	17	9.26970247214328	17	9.58948975072725	17	12.5916723265648	17	13.229153820692	17	10.376217025086	17	9.6609518759878	17	10.2521958500114	17	10.8593055614353	17	12.9511287419238	17	13.4356991988611	17
18	18	11.015423287188	18	12.0480644755382	18	10.0594670286321	18	9.36687999590216	18	9.89514320707751	18	10.1120124645789	18	12.2964379673008	18	12.7528687738768	18	10.336805354422	18	9.74920045352537	18	10.8020904803271	18	10.8209888631756	18	12.82585414294	18	10.4636706238497	18	9.27759401205075	18	9.59769916394501	18	12.557677167238	18	13.1406070450971	18	10.3575938953791	18	9.6959825882345	18	10.221431350788	18	10.8418245781295	18	12.9174300645338	18	13.2470931479127	18
19	19	11.0002508505264	19	12.0335572721873	19	10.0455043251423	19	9.29883750223109	19	9.85505010716397	19	10.0848946124596	19	12.2663345608764	19	12.767263239371	19	10.3506928993406	19	9.69524539458979	19	10.8814475371937	19	10.8075122917206	19	12.8558032344258	19	10.4493601120785	19	9.31708104603947	19	9.637892208767	19	12.5278104303568	19	13.1406022477415	19	10.3713647046446	19	9.70936001434038	19	10.1950402980429	19	10.815049736936	19	12.8875281470448	19	13.304301613508	19
20	20	10.9565762552736	20	12.0356405199776	20	10.0752222974234	20	9.30038697455018	20	9.84339138456994	20	10.0459630400977	20	12.2383809112464	20	12.7119541624289	20	10.2692867926956	20	9.73734057143448	20	10.8038112321052	20	10.8363244502394	20	12.7682367285869	20	10.436913356209	20	9.3186784087038	20	9.58596381957683	20	12.4553302913686	20	13.1286546722073	20	10.3456801001684	20	9.61722951280045	20	10.1441024660919	20	10.7499621392184	20	12.8598610357052	20	13.1922296612239	20
21	21	10.9147669901933	21	11.9961916916786	21	10.0646514274603	21	9.27627819266321	21	9.82003322158186	21	10.0629594952025	21	12.167273641831	21	12.7306798839465	21	10.356002962211	21	9.7675761218802	21	10.80751528438	21	10.7592724159473	21	12.7875624064613	21	10.4834066611707	21	9.24273393572159	21	9.56246993400379	21	12.4894567421352	21	13.0902622868425	21	10.3629770829784	21	9.66067320210207	21	10.1080368903758	21	10.7804691672633	21	12.8642417363437	21	13.1967420235642	21
22	22	10.9755485565967	22	11.9671472545714	22	10.0366661479461	22	9.3035243017726	22	9.80669375567273	22	10.0494368366282	22	12.1672600423755	22	12.7163068594194	22	10.3421523167687	22	9.78104998240838	22	10.741291535873	22	10.7458865518959	22	12.8025490064219	22	10.4691296328001	22	9.21640059006661	22	9.52231074191359	22	12.4745277398685	22	13.0474616005135	22	10.2941918370296	22	9.63386787534446	22	10.1080744888704	22	10.7134814493443	22	12.8642777349023	22	13.1967972213541	22
23	23	10.998239766747	23	11.9752945825853	23	10.0295022867791	23	9.3098542066283	23	9.74650953674216	23	10.042725970248	23	12.145398110122	23	12.7825820865815	23	10.3492001844896	23	9.77414566631418	23	10.8281058196951	23	10.7531897583448	23	12.8262805207001	23	10.4762584969711	23	9.24899436284756	23	9.54220566845572	23	12.4381859440578	23	13.0420669554663	23	10.3563175505361	23	9.64037264610589	23	10.1545176886599	23	10.6805407513915	23	12.8880369396661	23	13.1914772075218	23
24	24	10.9848733438201	24	12.0354455344786	24	10.1292306221674	24	9.35226377978982	24	9.77492615188052	24	10.0037335273614	24	12.222811262259	24	12.7414851889729	24	10.3786899655923	24	9.7487232769908	24	10.7503765489312	24	10.7416038260979	24	12.8733858830507	24	10.5066650723695	24	9.26379835209049	24	9.55726382539485	24	12.4702065297997	24	13.0442846408107	24	10.3167284572096	24	9.68224049765436	24	10.077083482361	24	10.709228739807	24	12.8453086863436	24	13.1937443916064	24
25	25	11.09503022774	25	12.1266882372595	25	10.1326096293476	25	9.40997343446546	25	9.69802387504757	25	9.99361340606588	25	12.3022345924923	25	12.9042341274699	25	10.4377021145809	25	9.77899320975998	25	10.7805853618604	25	10.6913769298021	25	12.9976586194513	25	10.4385054405883	25	9.22734851965806	25	9.50687633606811	25	12.5342043879726	25	13.0772575745041	25	10.3891389349879	25	9.68543496359785	25	10.0409247426384	25	10.67264013158	25	12.9694236725537	25	13.2984213136617	25
26	26	11.2375910006958	26	12.2055127233271	26	10.2498923713169	26	9.49656210689792	26	9.72975171051973	26	9.98509818089896	26	12.5044941978851	26	12.9683660331184	26	10.4568551361646	26	9.78390261207487	26	10.7329801799623	26	10.7508042373686	26	13.1392062938182	26	10.458089189503	26	9.20567329770644	26	9.4983891469054	26	12.5854280635499	26	13.0981996629836	26	10.3668678064627	26	9.66351670224843	26	9.98011308621188	26	10.5708223659648	26	13.0808724322459	26	13.3911374815168	26
27	27	11.5054393131877	27	12.4171078087786	27	10.3706095758844	27	9.54617123195475	27	9.63117321516884	27	9.95290648251122	27	12.8445301056409	27	13.1775315620141	27	10.5623746266801	27	9.85982798936845	27	10.7009832031147	27	10.6644979459459	27	13.4770472187434	27	10.4667315773303	27	9.18774046278549	27	9.49355457985592	27	12.743303019478	27	13.2771704173966	27	10.4854555607806	27	9.76575795325745	27	10.0013951762431	27	10.5788255899818	27	13.1788266548894	27	13.4986641369282	27
28	28	11.9675656036858	28	12.8448501152792	28	10.7260959252674	28	9.79639620012604	28	9.62272402741468	28	9.90367950856547	28	13.3332651879464	28	13.6162063731053	28	10.7201852905765	28	9.94569982607092	28	10.6666466076906	28	10.7104963692035	28	13.9935269959842	28	10.5145831897344	28	9.12643104671519	28	9.41792165724247	28	13.1086033736928	28	13.4981699726218	28	10.6008771740879	28	9.87796071512679	28	9.94052882204974	28	10.570892081965	28	13.5597844928742	28	13.7917304271576	28
29	29	12.6692366693333	29	13.5156524423372	29	11.0499856915141	29	10.1252823162502	29	9.65111816111309	29	9.94614091876124	29	14.2399057337763	29	14.2376664262342	29	10.9020615555732	29	10.1498193242681	29	10.6817021522589	29	10.6718280402622	29	14.8053781748989	29	10.5872384783732	29	9.12793448990902	29	9.44635296211049	29	13.5592347850449	29	13.9147845668809	29	10.9194855161909	29	10.0940850914553	29	9.94220970777553	29	10.5458096859037	29	14.1609737495322	29	14.2806893427914	29
30	30	13.6578653021345	30	14.5039484650347	30	11.764337620972	30	10.711490392566	30	9.6511293816949	30	9.95974908009182	30	15.3551225661981	30	15.2312281076831	30	11.3456913017126	30	10.4736509257249	30	10.6419067559136	30	10.5909516894836	30	15.8995868722835	30	10.7723949091848	30	9.12795933548303	30	9.44643551353384	30	14.3216508781753	30	14.5577206989702	30	11.1946542557884	30	10.4427294066546	30	9.90262349513404	30	10.4921440474955	30	15.0292864879471	30	15.0536207240222	30
31	31	15.1637266904275	31	15.8119060401046	31	12.7167774730111	31	11.5840525256081	31	9.62435386760503	31	9.89181807484669	31	16.9676452022793	31	16.5847284213978	31	11.9278271082999	31	10.9459244128263	31	10.6684354172035	31	10.5909877556395	31	17.6234321064266	31	10.9568765021474	31	9.0750366598849	31	9.45987296172681	31	15.5176254437965	31	15.6007026315509	31	11.8831868250211	31	10.9253146084435	31	9.95541392816078	31	10.5189948997775	31	16.3017565686184	31	16.241578985407	31
32	32	16.9185944693887	32	17.5909240389131	32	14.2344795089151	32	12.8017047114009	32	9.60088668124122	32	9.8408373928511	32	18.9482908180753	32	18.4485237855979	32	12.9305786222608	32	11.7326802994935	32	10.6587620430907	32	10.6216004136331	32	19.6386355720382	32	11.3310555341415	32	9.09132394233437	32	9.44966897086568	32	17.0333400500227	32	16.9923901808467	32	12.8101045817776	32	11.6934950685441	32	9.91916456058177	32	10.4957362492077	32	18.0145350260211	32	17.793276170664	32
33	33	18.8083015446405	33	19.7605911131594	33	15.946573441503	33	14.263279723219	33	9.52221248275636	33	9.8153664672186	33	21.1830298032788	33	20.6270120792756	33	14.264742353778	33	12.8150341036692	33	10.5942148342557	33	10.6100006594668	33	21.8763728199107	33	11.7746587323663	33	9.07973867282443	33	9.37075644686494	33	18.8460332432832	33	18.7392307410046	33	14.093513541393	33	12.8761085520779	33	9.81522613808054	33	10.3901698524642	33	20.1895011095464	33	19.815290609296	33
34	34	20.8624859767088	34	22.1015698131528	34	18.0626855231393	34	16.090865474426	34	9.58916471734793	34	9.80177538972689	34	23.5952411775151	34	23.1768454420326	34	15.9991495573105	34	14.4224065507374	34	10.6074707255777	34	10.5425055515811	34	24.6957231271144	34	12.6029045597636	34	9.13256176791491	34	9.45133664546451	34	20.9099444893213	34	20.869019701377	34	15.84322223414	34	14.472637967118	34	9.86804041248235	34	10.3766942458061	34	22.5858849607707	34	22.1776426398377	34
35	35	23.0615396731131	35	24.6108856179113	35	20.3959857042411	35	17.9516724452615	35	9.53889995776944	35	9.75074903931375	35	26.0465116816327	35	25.8506367106899	35	18.0869414127699	35	16.3597481239075	35	10.5181649172762	35	10.5192269702257	35	27.2090040374184	35	13.6794938662496	35	9.0299568045418	35	9.34713041507108	35	23.2362618220932	35	23.2783861790346	35	17.8332262681284	35	16.3296801535455	35	9.80538219813927	35	10.3400047328416	35	25.1555086164516	35	24.8491560741163	35
36	36	25.2186932428065	36	27.1079407355835	36	22.803235475702	36	19.9809397589953	36	9.53724963828357	36	9.76269603110792	36	28.4242989158465	36	28.626737824934	36	20.4574345558633	36	18.5457963310138	36	10.516340900309	36	10.5039200511218	36	30.0087940927554	36	15.2653335274944	36	9.05483194019211	36	9.34549761596689	36	25.6257701937038	36	25.7186727239839	36	20.4073774188343	36	18.6887110853279	36	9.84330202495499	36	10.3784965023299	36	27.7575237992678	36	27.622701404242	36
37	37	27.2169197009423	37	29.5123369867441	37	25.2883342204524	37	22.1534362719973	37	9.45853367309787	37	9.75080438799465	37	30.811866259208	37	31.4125165616088	37	23.0711575091135	37	20.9815202016717	37	10.4915967482878	37	10.4922785798641	37	32.6986466403652	37	17.1146126857816	37	9.00350334368922	37	9.32030796301247	37	27.9940087635861	37	28.2964949198061	37	22.9882451851204	37	21.2017822827133	37	9.79218675175001	37	10.2863116994367	37	30.4590111990564	37	30.4771623577735	37
38	38	29.1093055792891	38	31.8012386975689	38	27.5357801635043	38	24.1082127935798	38	9.41999284894793	38	9.71168611533409	38	32.9436766461335	38	34.0116811642305	38	25.6858379208168	38	23.5805518494663	38	10.4801108379696	38	10.4535886733538	38	35.1491416940379	38	19.4095262775875	38	9.05793698103911	38	9.38911343718987	38	30.363185077669	38	30.7891635502655	38	25.7493666001967	38	23.957539171355	38	9.76739806503119	38	10.3149245581207	38	32.9814453381733	38	33.1460595839194	38
39	39	30.9010699169954	39	33.9074699005588	39	29.7470343575362	39	26.0681112215442	39	9.43661621414777	39	9.6741958608132	39	34.9010275415023	39	36.5025739901792	39	28.2784795416256	39	26.2256356966017	39	10.443840754181	39	10.4437083307651	39	37.5469019662229	39	21.9530977127507	39	8.98167115461662	39	9.32514699801734	39	32.4540900055473	39	33.2024412136341	39	28.5577597232495	39	26.6650326419707	39	9.74431927622658	39	10.2378324550049	39	35.315896459977	39	35.8077732063609	39
40	40	32.4030936680367	40	35.8803715495297	40	31.8031977552736	40	27.8102244397736	40	9.35462247629021	40	9.67258255620546	40	36.674901428339	40	38.7444299873131	40	30.7460232389598	40	28.722502748544	40	10.4288044750425	40	10.4014360294879	40	39.7306986683736	40	24.5579203644306	40	8.95368883154425	40	9.33704446683999	40	34.3790172804945	40	35.4417413957016	40	31.1725752316336	40	29.3190348789819	40	9.72946273514636	40	10.182344027833	40	37.5278064112972	40	38.2077943663887	40
41	41	33.8402212771203	41	37.545344987878	41	33.4913842917899	41	29.4253530006986	41	9.32943109616412	41	9.63344476161859	41	38.1594782421105	41	40.6389036561062	41	33.0296005660339	41	31.1617048816568	41	10.4173175478201	41	10.3897622413811	41	41.5226124619905	41	27.3868317513149	41	8.92875234991371	41	9.28486780772313	41	36.3159934099688	41	37.449772199622	41	33.6463822885848	41	31.8219471667489	41	9.71788435214292	41	10.19755968524	41	39.4526274089826	41	40.3772959812623	41
42	42	35.0552622825111	42	39.0428689408526	42	35.1863565237211	42	30.9234590238362	42	9.39966695729926	42	9.56867855874461	42	39.5607974897319	42	42.3826634927786	42	35.0836988977165	42	33.3910860488957	42	10.3809967249754	42	10.3393421415955	42	43.3527807881804	42	30.2365774808777	42	8.94507932296668	42	9.24771331077398	42	37.9005615979411	42	39.1646694989	42	35.8789414465333	42	34.1704741009007	42	9.70796980281309	42	10.1741769496208	42	41.1003246867354	42	42.1677302099913	42
43	43	36.0084452086098	43	40.326027665789	43	36.7059761025909	43	32.1463126020423	43	9.28286804839229	43	9.5453195410744	43	40.6960016706608	43	43.98101191493	43	37.0469683933651	43	35.3164001161681	43	10.3438076297888	43	10.3017835027332	43	44.7624017868289	43	32.8568137273823	43	8.89624415463785	43	9.23826944429844	43	39.2227110695185	43	40.7391919315524	43	37.8816988630391	43	36.269341588838	43	9.67160525896782	43	10.1906607327789	43	42.7508225237592	43	43.8994306674759	43
44	44	36.9619885406394	44	41.5614438229372	44	37.8247664211456	44	33.2873398720003	44	9.31596564117973	44	9.53822670760396	44	41.7646086302186	44	45.3945029996713	44	38.5864113350592	44	37.0039563301282	44	10.3508450058555	44	10.2953355175974	44	46.0830084545529	44	35.4465895432692	44	8.92879568848619	44	9.19077735915927	44	40.4469073594674	44	42.1253428562623	44	39.6313299997945	44	38.0668139536078	44	9.66498721672625	44	10.1438463400415	44	44.0240057168393	44	45.3761113936144	44
45	45	37.7908765839328	45	42.4707399851388	45	38.981446224371	45	34.3439109773449	45	9.26389686312256	45	9.49906647524396	45	42.5560962508384	45	46.5552286633481	45	40.0241225848518	45	38.592873576351	45	10.259566914175	45	10.2971342346592	45	47.1710048952319	45	37.7766173612435	45	8.91709770125276	45	9.24621491325769	45	41.546645388306	45	43.391087562634	45	41.1966827724496	45	39.6583370801386	45	9.66666050404532	45	10.0649201763512	45	45.2157992880933	45	46.5296384798683	45
46	46	38.3848385489959	46	43.1983327966566	46	39.7948512371033	46	35.162697313479	46	9.25038174645855	46	9.48547510175967	46	43.4011117223358	46	47.4774353018514	46	41.330377835174	46	39.8642433381528	46	10.2595524655143	46	10.2836825315615	46	48.1010234429455	46	39.7705903304066	46	8.85097340562818	46	9.19246268469627	46	42.5946677532402	46	44.5065530648319	46	42.5068038422084	46	41.1090339859213	46	9.57412405668868	46	10.0381018567133	46	46.2050733986826	46	47.7904510869297	46
47	47	38.9769153991692	47	43.9847868955645	47	40.5098998572164	47	35.8297236584179	47	9.18632057957689	47	9.5159847790842	47	44.1403975966472	47	48.3007901148765	47	42.400858305048	47	41.0550415811527	47	10.2497532480907	47	10.1926639254413	47	49.0329421892884	47	41.7791092736578	47	8.88053854998166	47	9.12841623431765	47	43.402888053415	47	45.3799610675182	47	43.6388222438611	47	42.4534629958986	47	9.53774066340933	47	9.96087631308092	47	47.0156078612388	47	48.6665080239209	47
48	48	39.4712439235654	48	44.618390579563	48	41.2887805744066	48	36.4225507990342	48	9.24119231807498	48	9.49040702551383	48	44.5854467901294	48	49.1599915149905	48	43.2419923108585	48	42.0227412183133	48	10.2779587499938	48	10.1673922609908	48	49.7467668248671	48	43.3651002483207	48	8.88199980514495	48	9.17033907733386	48	44.1442570086137	48	46.0885638026659	48	44.7365834514148	48	43.4550909234453	48	9.56580509571387	48	9.97602193273178	48	47.8786820973085	48	49.4486504270672	48
49	49	39.8911475395009	49	45.1057280412128	49	41.8288168200984	49	37.0848938085442	49	9.21235232143621	49	9.4751461239985	49	45.0002713423057	49	49.6991729866812	49	44.0964361603501	49	42.9355195609024	49	10.2494497224292	49	10.2331765714831	49	50.4286366909477	49	44.8789702826729	49	8.893748340084	49	9.14186049397867	49	44.7056458882185	49	46.910661856302	49	45.4598381011465	49	44.4151959194228	49	9.52452766139523	49	9.89364537904054	49	48.455212408607	49	50.0992230205579	49
50	50	40.1416781475746	50	45.5648458933541	50	42.3833399861263	50	37.5412454316232	50	9.1597251055846	50	9.44958628125905	50	45.4609099242332	50	50.2266828259461	50	44.7434292061962	50	43.6057489280145	50	10.1712785359072	50	10.1674725725204	50	50.8122181258059	50	46.1930394652655	50	8.82911707226259	50	9.0896717676781	50	45.2676129223795	50	47.3762499557965	50	46.1989664561485	50	45.3502888233901	50	9.51293521267624	50	9.89535703242191	50	48.9133612325735	50	50.709824138053	50
51	51	40.4769852084923	51	45.9872331395645	51	42.6497879415823	51	37.9092681972305	51	9.14556939538088	51	9.47683116455367	51	45.7173060886471	51	50.5724753601657	51	45.3134708057696	51	44.2280765458055	51	10.1843323719251	51	10.1404501521627	51	51.4729185924301	51	47.341414026726	51	8.8290961912649	51	9.07622119270408	51	45.6718883124391	51	47.934334774846	51	46.9166881087742	51	45.9549157800616	51	9.49970228194739	51	9.90887025038899	51	49.3182277154909	51	51.1108710046235	51
52	52	40.7055807338269	52	46.2638485346654	52	43.0006272523208	52	38.1816206563413	52	9.10458481560576	52	9.38157365931916	52	45.9436400413086	52	50.9472989060979	52	45.8278340281159	52	44.7556686833042	52	10.1309597387123	52	10.0594800680404	52	51.7428841928817	52	48.3462815222111	52	8.72323917035646	52	9.04942444774451	52	46.061280369837	52	48.3921586803682	52	47.3580320884267	52	46.5328696715292	52	9.42036974991324	52	9.88203575901052	52	49.8432787961936	52	51.6700127234023	52
53	53	40.9412020310341	53	46.4172359264987	53	43.1762719410081	53	38.4469642445877	53	9.10525248224362	53	9.36955314345554	53	46.1929999033526	53	51.4177377987843	53	46.2946145826479	53	45.0878109423324	53	10.1190698423723	53	10.0611946822358	53	52.0218641528756	53	49.1873139024149	53	8.76441710072301	53	9.05096625516138	53	46.3087871732497	53	48.6147810834375	53	47.8492876883595	53	46.9439447855662	53	9.43521182223465	53	9.81643956892191	53	50.1668420113756	53	52.0803248842288	53
54	54	41.179198961841	54	46.7865944009046	54	43.5330120874658	54	38.6448879938408	54	9.05941266029066	54	9.41920890113648	54	46.380504763504	54	51.5639939258491	54	46.576455682375	54	45.4838698655194	54	10.1002553983775	54	10.0020021560831	54	52.2802080541589	54	49.9801242350278	54	8.79958533217101	54	9.00597398210598	54	46.5695287733972	54	48.8614621544266	54	48.2662039958188	54	47.4170458814815	54	9.43032342685369	54	9.82485938471116	54	50.4109574207241	54	52.2683131673468	54
55	55	41.1768011312967	55	46.8914373624082	55	43.6328258684121	55	38.9849921321753	55	9.06471288995658	55	9.34395443387037	55	46.5027925584426	55	51.7434221756864	55	46.8725673346348	55	45.9481544958587	55	10.1202012413907	55	10.0089092111033	55	52.556231268798	55	50.6462772417387	55	8.72615785487787	55	8.95837134975509	55	46.8261313841366	55	49.1669017707593	55	48.4370314628663	55	47.7049309439251	55	9.34418500684257	55	9.76440143680608	55	50.6404414157107	55	52.5765184767908	55
56	56	41.3903004560891	56	46.993278311006	56	43.8575019569299	56	39.1619789815656	56	9.0101474345606	56	9.33038115733634	56	46.6839827450821	56	51.9453269738769	56	47.1229101315699	56	46.137397865332	56	10.1199063972068	56	9.96837255445468	56	52.7814343812523	56	51.1776041358165	56	8.76586219933413	56	8.98529375697214	56	47.065891926055	56	49.3958647491016	56	48.851375110855	56	48.0410147509115	56	9.34417295599036	56	9.73748224314961	56	50.8956206213309	56	52.7053822563741	56
57	57	41.458326947967	57	47.2637145326755	57	44.0757025377177	57	39.2226527016219	57	9.01085220007669	57	9.31833973035618	57	46.691757128023	57	52.1128656526465	57	47.2699499071868	57	46.2939852317533	57	10.0548129917332	57	9.9971349739765	57	53.0308895567839	57	51.6316522317961	57	8.71434166093098	57	9.00029465037265	57	47.1637653361929	57	49.4612951405117	57	48.9976243351677	57	48.2912431840286	57	9.34574163004466	57	9.76605569081676	57	51.0393141520014	57	53.0588941022048	57
58	58	41.5050854249605	58	47.2619332506004	58	44.2290599090281	58	39.3999625234421	58	9.03378307344788	58	9.2879041132193	58	46.8267919860828	58	52.3403217174854	58	47.5179909326265	58	46.4674070900095	58	10.0511034185921	58	9.95318048869637	58	53.102659935966	58	52.0734233370484	58	8.68490391941049	58	8.9703317330826	58	47.3274529666628	58	49.6160869795437	58	49.2016792736642	58	48.5301664442406	58	9.27641438662853	58	9.69545766382756	58	51.1567834883118	58	53.0834557704646	58
59	59	41.6260295953244	59	47.3801071188487	59	44.3002949422139	59	39.5086410462799	59	8.9825519564831	59	9.25025442256472	59	46.9939638746314	59	52.4302301447162	59	47.7011871227406	59	46.6592046161416	59	10.0277341101573	59	9.97016296157713	59	53.090530592573	59	52.4503761897866	59	8.67462971774864	59	8.94651615226841	59	47.5236107277034	59	49.7188161078263	59	49.4256956518072	59	48.6407937793744	59	9.26639407880608	59	9.67190635686275	59	51.2793503577999	59	53.2450618148031	59
60	60	41.7938511647731	60	47.4675309264291	60	44.3845528508801	60	39.6312529364114	60	8.90144709028884	60	9.26394412302196	60	47.0391671257274	60	52.4445297226547	60	47.7428644945382	60	46.7402548424561	60	9.97435817940229	60	9.87557731211287	60	53.3611233475872	60	52.6370613741871	60	8.63490009695815	60	8.93309965120986	60	47.5383763516749	60	49.9194441038916	60	49.4945708272719	60	48.9232948140609	60	9.25314069385911	60	9.64500344784069	60	51.5045502291944	60	53.3597123530457	60
[truncated: 35 more columns]

[truncated: 4 more sheets: LDHA, NFKB1, DVL2, CTNNB1]
