# Supplementary material for: Identification of a novel association for the WWOX/HIF1A axis with gestational diabetes mellitus (GDM)
Source: PeerJ. 2021 Jan 14;9:e10604. doi: 10.7717/peerj.10604 (PMC7811782; doi:10.7717/peerj.10604)
Supplement: Supplemental Information 6 — Quantitative RT-PCR (RT-qPCR) raw data results for all the studied genes (WWOX, HIF1A, NFKB1, SLC2A1, SLC2A4, HK2, PKM2, PFK, LDHA, DVL2, and CTNNB1) and the Ribosomal Protein Lateral Stalk Subunit P0 (RPLPO), 40S ribosomal protein S17 (RPS17), and H3 Histone Family Member 3A (H3F3A) used as the housekeeping genes for internal normalization. Results of reactions performed in duplicate on a LightCycler 480 II (Roche Diagnostics GmbH, Germany). The Universal Human Reference RNA (Agilent, USA) was used as a calibrator. [file peerj-09-10604-s006.xls]

## Sheet: RPS17
Text	X	A1:GDM 659	X	A2:GDM 659	X	A3:GDM 672	X	A4:GDM 672	X	B1:GDM 660	X	B2:GDM 660	X	B3:GDM 673	X	B4:GDM 673	X	C1:GDM 661	X	C2:GDM 661	X	D1:GDM 665	X	D2:GDM 665	X	D3:ref	X	D4: ref	X	E1:GDM 666	X	E2:GDM 666	X	E3: h20	X	E4: h20	X	F1:GDM 668	X	F2:GDM 668	X	G1:GDM 669	X	G2:GDM 669	X	H1:GDM 671	X	H2:GDM 671
1	1	10.2168606049132	1	11.5072696844226	1	11.614858401924	1	9.64626669529065	1	11.453655097196	1	12.2302526464693	1	11.5032802092863	1	10.7485321636897	1	12.2050982521472	1	10.1797386931193	1	11.4821071186676	1	11.553436464516	1	12.8115574887689	1	12.0289684632953	1	12.4297599969528	1	12.3678931704195	1	7.87385656594464	1	7.42312895177759	1	12.4197581630654	1	12.5303131107147	1	11.0417722052624	1	12.2455704514362	1	11.1383794248636	1	11.7346997291123
2	2	10.2586754165946	2	11.5649863994163	2	11.6390643040879	2	9.66863619709094	2	11.4276954584552	2	12.1573316095499	2	11.4643423560405	2	10.6796313712068	2	12.077851254017	2	10.1221722194776	2	11.4395261534881	2	11.4158329629211	2	12.820845432788	2	12.0680576082325	2	12.404743143245	2	12.2631346028064	2	7.78557224416784	2	7.36749150915715	2	12.4116411262486	2	12.4740782303087	2	10.9809056852522	2	12.1226363541527	2	11.1115739446915	2	11.7264875162353
3	3	10.1325024822344	3	11.4599671852218	3	11.5852594333043	3	9.57076691278622	3	11.3874581969296	3	12.1019115151731	3	11.3795441133326	3	10.6433118545377	3	12.0714384339036	3	10.0680465167004	3	11.3316591400508	3	11.4584116114752	3	12.7357946494743	3	12.0920204998503	3	12.3302439511592	3	12.2728484560746	3	7.82841262040958	3	7.36354942982419	3	12.3026904084743	3	12.3858259723547	3	10.9578791966092	3	12.149124495126	3	11.0534675233543	3	11.6535421284169
4	4	10.1479972159311	4	11.4085297208307	4	11.5196993418227	4	9.60005724215868	4	11.248736442249	4	12.0671907947218	4	11.267399995026	4	10.6108743889366	4	12.0353494444646	4	10.0662638201084	4	11.2618252619042	4	11.586061364396	4	12.8429058292402	4	12.013784125066	4	12.2432270660636	4	12.1407999703533	4	7.84267800969055	4	7.43852937901061	4	12.2664738847686	4	12.3184541854123	4	10.8700295679487	4	12.0977074649098	4	10.9646184436199	4	11.518231207709
5	5	10.111719644703	5	11.4394748535011	5	11.5493837050534	5	9.62922999885664	5	11.1955166912652	5	11.9834117854228	5	11.2968733950539	5	10.6242838745008	5	12.0162441896594	5	9.99956223461018	5	11.3107024385769	5	11.5516413413434	5	12.7312957910731	5	12.0117298248543	5	12.224053845782	5	12.0899509763766	5	7.82568724663638	5	7.33052006978567	5	12.3154377340171	5	12.3488592841935	5	10.8680686517221	5	12.128438818525	5	10.9452830808296	5	11.4828301849084
6	6	10.0790584681787	6	11.35913704061	6	11.4879560487605	6	9.63102515703097	6	11.1975260721734	6	12.0345913170775	6	11.2359626767296	6	10.5496422103597	6	11.984417811045	6	10.0338432060513	6	11.2279918978899	6	11.5213127458548	6	12.7648223401194	6	12.0290719681122	6	12.1414209992548	6	12.0759423993733	6	7.81143317403615	6	7.33186085564912	6	12.2324044571368	6	12.3021703354875	6	10.8872613040915	6	12.064778406138	6	10.9298589838753	6	11.4515359722602
7	7	10.1344144911993	7	11.3467216491699	7	11.4443788074312	7	9.68086515154157	7	11.218634105864	7	11.9735309055873	7	11.2715021769206	7	10.538090297154	7	11.9547026497977	7	10.0536964053199	7	11.2150228591192	7	11.5254156930106	7	12.7850169227237	7	11.9876970563616	7	12.2306805565244	7	12.0802470615932	7	7.82985778081985	7	7.39545549665178	7	12.2367768060593	7	12.2249212719145	7	10.8739689418248	7	12.0855667477562	7	10.8989842732747	7	11.4222581045968
8	8	10.0273914057968	8	11.2438490174291	8	11.4244740023211	8	9.69293556453982	8	11.1463329529005	8	11.9366911952019	8	11.1730934877587	8	10.4424811311808	8	11.9334689268225	8	10.0339176568845	8	11.2449948339112	8	11.4402802773888	8	12.7961125726233	8	11.9986342884424	8	12.1244843426339	8	12.043535404371	8	7.79577307682385	8	7.34709376850739	8	12.1812912363191	8	12.2042802009188	8	10.8357413275021	8	12.0812937799953	8	10.8429621503876	8	11.334837922933
9	9	10.0083531271845	9	11.2418767577428	9	11.3430292121687	9	9.72214530342516	9	11.1785485619799	9	11.918277117518	9	11.1396730999297	9	10.47129111625	9	11.8803911301586	9	9.95097630396569	9	11.2260769348126	9	11.4545039755023	9	12.7782277557665	9	11.9661032405329	9	12.0714550618577	9	11.9764890936868	9	7.85702182221252	9	7.36104899509749	9	12.1109686896947	9	12.1205684097456	9	10.7994835312486	9	12.0626986647313	9	10.7714977374472	9	11.3161118694784
10	10	10.0309880574544	10	11.231442406064	10	11.3332221621559	10	9.77374667213077	10	11.1503646487281	10	11.8429783412388	10	11.1299087887719	10	10.4462505522228	10	11.8867692493257	10	10.0050817217146	10	11.2151282174247	10	11.4120174589611	10	12.7069055466425	10	11.9877451942081	10	12.1288817269462	10	11.9504356384277	10	7.86124819800967	10	7.41073517572312	10	12.1345183962867	10	12.1270606631324	10	10.7536352248419	10	12.0855631147112	10	10.8294387090774	10	11.4220446632022
11	11	9.960241532855	11	11.1635373063381	11	11.2835344286084	11	9.84931813672363	11	11.1142311579754	11	11.8572569060863	11	11.1279516271741	11	10.4290703921802	11	11.8336735726368	11	9.97083360067771	11	11.2301327533355	11	11.4100308160885	11	12.6890402595635	11	11.9551944851854	11	12.0588322022923	11	11.8509138339206	11	7.87553115805678	11	7.40942568791194	11	12.1324054827216	11	12.0759589511894	11	10.7345431218337	11	12.0669714944643	11	10.8275542633523	11	11.2866673704798
12	12	9.95844539454845	12	11.1780017951294	12	11.2497170141988	12	9.80118344429631	12	11.1292737247858	12	11.9203855547893	12	11.2360670894835	12	10.4884218349636	12	11.9504800342767	12	10.0176601371325	12	11.2280318471175	12	11.4240754179822	12	12.7491922048278	12	11.9833991057416	12	12.1584602527557	12	12.0435326805601	12	7.88967646006727	12	7.40805901360912	12	12.164270141558	12	12.0899936322384	12	10.7841614270712	12	12.147049300659	12	10.8255751570194	12	11.351198947502
13	13	9.95658726090515	13	11.2582984065107	13	11.4063964422542	13	10.0156843176461	13	11.2809791635294	13	11.9997490111208	13	11.2968488851304	13	10.5323662145976	13	12.0671739952137	13	10.0969383452619	13	11.27678887438	13	11.4705852086657	13	12.7000129586689	13	11.9507963393983	13	12.2580763429724	13	12.0900145206228	13	7.84126648025472	13	7.40671098264183	13	12.1960825763797	13	12.136665982858	13	10.988468658322	13	12.2270168232048	13	10.8235468295096	13	11.4323497279522
14	14	10.1669593942255	14	11.3444624291654	14	11.6008451380404	14	10.2199805759783	14	11.558188999337	14	12.2976431937145	14	11.678280563913	14	10.8728039330658	14	12.3941341709581	14	10.3437671957644	14	11.4840100168125	14	11.6202266969858	14	12.7824636780704	14	12.0004514196916	14	12.601771028611	14	12.4025477090563	14	7.84386392647983	14	7.45499591660529	14	12.4218884035426	14	12.3364771433347	14	11.2500537231424	14	12.5603153969088	14	11.0533294922921	14	11.6694483921328
15	15	10.3200639867505	15	11.5892454994217	15	12.0113572094904	15	10.5733112197653	15	12.0341891009907	15	12.7357610929272	15	12.1162838557356	15	11.2532743113276	15	12.935240297364	15	10.7635367303948	15	11.7696525794359	15	11.9579723303224	15	12.8266800872828	15	12.1499955561932	15	13.1762558032427	15	12.9355480880038	15	7.85783057012516	15	7.43821160106393	15	12.8114331014012	15	12.708996018384	15	11.6086054398703	15	13.0843362623235	15	11.5206054629392	15	12.0001832289482
16	16	10.8387701952521	16	12.0849355107254	16	12.806934224334	16	11.3627579015954	16	12.9242233951085	16	13.7004674080475	16	13.1560837960716	16	12.2805527687811	16	13.9224476908769	16	11.5113338104268	16	12.3643031157476	16	12.6236889083237	16	13.0314381145434	16	12.3188155240717	16	14.162514583345	16	13.9436063997477	16	7.827373755047	16	7.39344632221901	16	13.5803286223187	16	13.4609199482607	16	12.5211472668222	16	14.1229296357747	16	12.2351196630508	16	12.8182473228367
17	17	11.6483804931713	17	13.0889008089608	17	14.2987321716174	17	12.6753488495358	17	14.5122153712321	17	15.3152256049422	17	14.901116072674	17	13.8871235442518	17	15.6883962138922	17	12.9546301851441	17	13.5834742775774	17	13.8699259636254	17	13.4051672044357	17	12.6825582482365	17	15.9946217576939	17	15.7116508154701	17	7.8733353744495	17	7.45372730217214	17	14.9773137594826	17	14.86260631443	17	14.032793535985	17	15.7511168020592	17	13.5732844976529	17	14.2169505834849
18	18	13.2114760574576	18	14.7129439876424	18	16.5461809661119	18	14.7855950320978	18	17.1184967583865	18	18.1307584159016	18	17.755996238413	18	16.5894618599736	18	18.5514176946455	18	15.3005721277013	18	15.5421147008067	18	15.8387301643186	18	14.0855798148848	18	13.4361993763688	18	19.0243829657615	18	18.5923093248502	18	7.88462816608662	18	7.41940076860796	18	17.4074161059087	18	17.1545735502791	18	16.6378916533275	18	18.6722025978224	18	15.792103212007	18	16.442235288178
19	19	15.6110243549561	19	17.3352502651359	19	20.2022262579599	19	18.1727609995936	19	20.9834893345868	19	22.0680466111427	19	21.7707894539852	19	20.420188202302	19	22.6500037311976	19	19.0200011077356	19	18.5958407347042	19	19.0167846207476	19	15.3530352187853	19	14.745877440796	19	23.1360928299866	19	22.6539140058927	19	7.88505711754411	19	7.4353764356974	19	21.0768364727699	19	20.6489002237091	19	20.5604804312056	19	22.6424265523642	19	19.2039910650023	19	19.9783144483593
20	20	19.2433413644355	20	21.2659380712013	20	24.8793311790386	20	22.5078941852752	20	25.7423252885177	20	27.1845795661938	20	26.8588426438567	20	25.2191592834683	20	27.7555575331634	20	23.8974082190466	20	22.6732004572632	20	23.3181861842032	20	17.4705562571124	20	16.9745230410874	20	28.3214201831284	20	27.6605582699724	20	7.88038917259135	20	7.47691332322138	20	25.8600375034632	20	25.257459697476	20	25.5547091887988	20	27.8675424815728	20	23.5445149013234	20	24.3366027635917
21	21	23.5374726291669	21	26.0444054935317	21	30.1368267048202	21	27.4069355349026	21	30.9371707595928	21	32.5387706006275	21	31.8771441309309	21	29.9954919781577	21	33.023343173931	21	29.4649532449563	21	27.4706114433156	21	28.1783021476122	21	20.5937549981774	21	20.3190386767104	21	33.4994232045152	21	32.6278551216673	21	7.84674895729883	21	7.45938294332439	21	31.1639340003459	21	30.3644907798738	21	31.0563642141656	21	33.0691803837577	21	28.3453269976204	21	29.2700552013824
22	22	28.0575507027762	22	31.0227929978144	22	34.8563130696615	22	31.8747711181641	22	35.5358450753348	22	37.3726072765532	22	36.3467552548363	22	34.2064921061198	22	37.7495393298921	22	34.6125212169829	22	31.9140298025949	22	32.8943452380952	22	24.9057006835938	22	25.0338345482236	22	38.1023370651972	22	37.1262868245443	22	7.90675208682106	22	7.47154871622721	22	36.0267094203404	22	35.0168318975539	22	36.0100555419922	22	37.7627163841611	22	32.939464024135	22	33.7721724737258
23	23	31.8667420886812	23	35.4534367152623	23	38.7133607410249	23	35.4723685128348	23	39.223876226516	23	41.3035292852493	23	39.5840018136161	23	37.4937148321243	23	41.5698532831101	23	38.9114379882812	23	35.6582605271112	23	36.6822633289156	23	29.4648306710379	23	30.0803502400716	23	41.5115283784412	23	40.4669262114025	23	7.90308089483352	23	7.49781290690104	23	40.049075172061	23	38.8976869128999	23	39.8585110618955	23	41.3810366675967	23	36.502921694801	23	37.3530796595982
24	24	34.9412588673759	24	38.6556352952722	24	41.3395252058589	24	38.1809476941102	24	41.9119664400172	24	44.1004276247246	24	41.9960501166038	24	39.7166557423294	24	44.2772758725982	24	42.0984984821043	24	38.5964097185788	24	39.5219406216047	24	33.7809113978687	24	34.7991705352425	24	43.961714994214	24	42.8095469696505	24	7.87009768183121	24	7.52591465089678	24	42.9713044868038	24	41.6445047676389	24	42.6493846441143	24	43.9709809136304	24	39.1173033712307	24	40.0751559813973
25	25	37.1003085386538	25	41.1287414554414	25	43.2131957462953	25	39.9883724086194	25	43.6893702191852	25	45.8618629009236	25	43.5207253203948	25	41.214763866339	25	46.1287750187838	25	44.3055554102597	25	40.496806193695	25	41.4821046069712	25	37.1102068187693	25	38.6933577186273	25	45.53988728645	25	44.561570339002	25	7.91193594260279	25	7.489818792531	25	44.9839090652525	25	43.5860394395718	25	44.4377310494685	25	45.6653720515403	25	40.7543539937065	25	41.8260562194995
26	26	38.641124906994	26	42.7667926606678	26	44.3794577462333	26	41.1530158633278	26	44.8408689953032	26	47.2401646205357	26	44.5971134730748	26	42.1996416364397	26	47.5463685535249	26	45.935781569708	26	41.8085588727679	26	42.897716703869	26	39.6157691592262	26	41.1629885718936	26	46.6844286237444	26	45.5584389822824	26	7.92739958990188	26	7.55015736534482	26	46.355467296782	26	44.8003714425223	26	45.8889588855562	26	46.8905312674386	26	42.1001470656622	26	43.0993289039249
27	27	39.6408408028739	27	43.9362480526879	27	45.347646077474	27	42.1099417550223	27	45.7457333519345	27	48.251466296968	27	45.4457855224609	27	42.9940577915737	27	48.5992104666574	27	46.9251251220703	27	42.7743094308036	27	43.8040088471912	27	41.333741687593	27	42.9872676304409	27	47.4985976446243	27	46.3367680140904	27	7.92625790550595	27	7.56393568856376	27	47.1564229329427	27	45.6808943975539	27	46.6791643415179	27	47.7787344796317	27	42.9693240211124	27	43.9653996058873
28	28	40.4166085379464	28	44.6280452183315	28	45.8713858468192	28	42.7118682861328	28	46.3603900727772	28	48.7405322846912	28	45.8541870117188	28	43.5441080729167	28	49.2953672863188	28	47.7851213727679	28	43.5028802780878	28	44.4188944498698	28	42.3175230480376	28	44.0208544049944	28	48.109130859375	28	47.0829227992467	28	7.98812957037063	28	7.57819629850842	28	47.9405357724144	28	46.3167172386533	28	47.3148418608166	28	48.3213697160993	28	43.5255577450707	28	44.54834710984
29	29	40.8845733747899	29	45.1883944559421	29	46.2992299415945	29	43.1594857712182	29	46.95841761894	29	49.2121714517416	29	46.2777663111389	29	43.8796541285943	29	49.8888314685325	29	48.4492683160962	29	44.046333201312	29	44.9207927391073	29	43.1298652348399	29	44.6735723918355	29	48.3460830929988	29	47.4388688203339	29	8.04728524224979	29	7.69673803371006	29	48.2981658103877	29	46.8544915192584	29	47.7444876748353	29	48.7644422994857	29	43.8922526622746	29	45.0153162433153
30	30	41.315345895811	30	45.6658313065274	30	46.7275982454648	30	43.5915802484975	30	47.299667552697	30	49.7340754243741	30	46.7177598402356	30	44.2462863488579	30	50.3302050618548	30	48.8870355836922	30	44.3680370675373	30	45.2929088987936	30	43.8011575281429	30	45.3420863979475	30	48.7361182971297	30	47.7143114810187	30	8.10941173876238	30	7.81803659976813	30	48.792345019078	30	47.2456489335096	30	48.1222512026025	30	49.1755016925689	30	44.3441111119634	30	45.364908302141
31	31	41.6599515646849	31	46.0116354522287	31	46.9178945751796	31	43.8229843333947	31	47.7093977260261	31	49.9294997822113	31	47.016394843406	31	44.5213622029986	31	50.873565401447	31	49.2112816734909	31	44.7745022994485	31	45.6489218880162	31	44.0662569706318	31	45.7674112970256	31	49.0922220800514	31	48.0709781848745	31	8.35951660185304	31	8.1529100920407	31	49.1160136609507	31	47.4900074633873	31	48.5345490217407	31	49.5043564705314	31	44.6395174911955	31	45.5479338724358
32	32	41.908685972185	32	46.2997410188564	32	47.3073132866899	32	44.093143767575	32	47.7859868482842	32	50.3464376246057	32	47.0715489677253	32	44.7125981153849	32	50.9843627079707	32	49.5608120399352	32	45.0196918019197	32	45.8025131765905	32	44.4800048784536	32	46.003177649406	32	49.4063770757547	32	48.2090266270346	32	8.83036103055909	32	8.70280761573454	32	49.3974668074525	32	47.6613992850979	32	48.8009401455469	32	49.6775899509202	32	44.8038657066447	32	45.7559313255074
33	33	42.2339916598295	33	46.612854421781	33	47.4669832398922	33	44.2941362122421	33	48.1447289229476	33	50.4946750977667	33	47.3715333688214	33	44.9273473429965	33	51.274302290076	33	49.9194104834569	33	45.222181631439	33	45.9968233957329	33	44.6673056735392	33	46.1712189002314	33	49.3898068665535	33	48.5181927134496	33	9.61625111161963	33	9.60538182477479	33	49.6367781390929	33	47.8576743731209	33	49.0589299684281	33	49.9420701985474	33	45.0806310860012	33	46.1554922730808
34	34	42.3298100062779	34	46.7857506161644	34	47.5377582368397	34	44.5642816452753	34	48.3581833612351	34	50.6160663423084	34	47.4887847900391	34	44.9801417759487	34	51.4858790806362	34	50.1376015799386	34	45.4513113839286	34	46.2637874058315	34	44.8772648402623	34	46.5423983619327	34	49.5845976329985	34	48.6225164504278	34	10.960700625465	34	11.2652624221075	34	49.6789114815848	34	48.0773526146298	34	49.1188303629557	34	50.1305934361049	34	45.1595015752883	34	46.2138148716518
35	35	42.5332061740355	35	46.9085212410329	35	47.6857022306163	35	44.6169351560177	35	48.4685348252119	35	50.7501643575305	35	47.5562125984984	35	45.1846038518901	35	51.6096003382397	35	50.3523015281185	35	45.4953441228535	35	46.3516439528044	35	44.9922677912671	35	46.5756282755352	35	49.6250884220283	35	48.6756405587924	35	13.2032037667494	35	13.8903075373318	35	49.719637559703	35	48.1808401805958	35	49.3669730511727	35	50.2666599297502	35	45.3276435427817	35	46.255722749173
36	36	42.7339806715392	36	47.0575567809728	36	47.8797127265565	36	44.7573958461239	36	48.6229375734878	36	50.9841336645867	36	47.764550066139	36	45.2635003646484	36	51.6817556532137	36	50.5036430542842	36	45.7645286128103	36	46.4655771747745	36	45.3203640403141	36	46.7152119449344	36	49.86493777837	36	48.8401706952413	36	16.8814641234065	36	17.7325497228858	36	49.8922013836176	36	48.3952321459468	36	49.5573855613167	36	50.3862565732069	36	45.4631427742863	36	46.3719041800154
37	37	42.7608235677083	37	47.114995320638	37	48.0935269310361	37	44.903804234096	37	48.5970415387835	37	51.0565912155878	37	47.7715519496373	37	45.3010995047433	37	51.8764895484561	37	50.6081681024461	37	45.6544567289807	37	46.6026778448196	37	45.2320316859654	37	46.9483729771205	37	49.8899913969494	37	48.878667922247	37	21.5597788492839	37	22.2877811250233	37	49.9174063546317	37	48.3860270182292	37	49.4624473935082	37	50.5418795631045	37	45.5071658179873	37	46.5302349272228
38	38	42.8373955996142	38	47.22232663036	38	48.0067175953574	38	44.8499169599203	38	48.7253205324984	38	51.098253454858	38	47.8745347127649	38	45.37036003453	38	52.0046238900083	38	50.7145862519163	38	45.9000326916172	38	46.6103362719161	38	45.3476421803373	38	46.863532062087	38	49.9836905283496	38	48.9182587769114	38	26.4024724845071	38	26.6984295843612	38	50.0627124693491	38	48.5573203292441	38	49.591553184953	38	50.6660800721948	38	45.6718258143195	38	46.5718118493072
39	39	43.0099124843722	39	47.3211231335023	39	48.2926529674663	39	45.0507039831331	39	48.6568399374702	39	51.0818037226235	39	47.968861772424	39	45.4620926367525	39	52.0896486933121	39	50.7632850174138	39	45.849066501133	39	46.6423091444436	39	45.4242150116557	39	46.9381717682566	39	50.1025922597785	39	48.9007407386736	39	30.4271173156386	39	30.037659821485	39	50.1309132699478	39	48.4425210382155	39	49.7463449109216	39	50.7813190401839	39	45.6369750562321	39	46.5550859563371
40	40	42.9849025181362	40	47.3456137520926	40	48.1568218412853	40	45.1199195498512	40	48.8190242222377	40	51.2359074183873	40	48.054675147647	40	45.576422555106	40	52.097171601795	40	50.9490421840123	40	45.9765080043248	40	46.6984085809617	40	45.4149082728795	40	47.0199875604539	40	50.1105099632626	40	48.9559863862537	40	33.271248227074	40	32.5629134405227	40	50.2242715018136	40	48.5804348900205	40	49.7545769101097	40	50.7556951613653	40	45.7331702822731	40	46.6301000685919

## Sheet: RPLP0
Text	X	A1:GDM 659	X	A2:GDM 659	X	A3:GDM 672	X	A4:GDM 672	X	B1:GDM 660	X	B2:GDM 660	X	B3:GDM 673	X	B4:GDM 673	X	C1:GDM 661	X	C2:GDM 661	X	D1:GDM 665	X	D2:GDM 665	X	D3: ref	X	D4: ref	X	E1:GDM 666	X	E2:GDM 666	X	E3: H20	X	E4: H20	X	F1:GDM 668	X	F2:GDM 668	X	G1:GDM 669	X	G2:GDM 669	X	H1:GDM 671	X	H2:GDM 671
1	1	5.03634349141105	1	4.6525614656219	1	5.75708669451121	1	6.24398792274611	1	6.23390751541538	1	6.95603763655822	1	8.55729964833008	1	5.61984345682879	1	6.65440142201054	1	6.59191069840943	1	6.9840330404843	1	7.89134493236804	1	7.3376031012164	1	8.63405382438809	1	7.03860906654608	1	6.36615513142879	1	4.56028369911643	1	4.46109363339579	1	6.6203721235161	1	6.36223470212486	1	6.29847199844041	1	6.28615622194901	1	5.45907207057319	1	5.71469339554549
2	2	5.12804708468316	2	6.56931891538969	2	7.68533145875025	2	6.49451467063473	2	6.3201325452014	2	7.01383689587145	2	8.56050269255945	2	5.614613290462	2	6.71483543074524	2	6.59305473683525	2	6.99917148926779	2	7.78820202904559	2	9.24243817125394	2	8.66147897245029	2	7.17101557243972	2	6.39821692536592	2	5.12444960680892	2	4.50139161715064	2	6.8573598600053	2	7.56686786541604	2	6.43801655262759	2	6.57152217878727	2	5.54584971183128	2	5.91355268200722
3	3	6.11580627508339	3	6.9753467743825	3	7.85115273074469	3	6.60798545882174	3	6.37338813750134	3	6.96463823420257	3	8.54943939869261	3	7.01568639144489	3	6.91834338246387	3	6.58795725889301	3	7.11102106955639	3	7.78330895615418	3	9.2020715927199	3	8.68640491319247	3	7.36782652618837	3	6.38679840239736	3	5.1434044171946	3	4.5548989463378	3	7.1074396973146	3	7.5303457664306	3	6.48511872000922	3	7.00877896099335	3	5.69367940207063	3	6.09992936970295
4	4	6.22384597773802	4	7.33873632555477	4	7.97590185847833	4	6.66969828033124	4	6.48715184012272	4	6.96692547263889	4	8.53426676727333	4	6.94751543783521	4	7.1231373489998	4	6.60270627058152	4	7.29586118809753	4	7.74860801320954	4	9.19332659615107	4	8.69530620504972	4	7.59188183896439	4	6.37018431167803	4	5.15725985494898	4	4.56821676333692	4	8.17819119657166	4	7.46984041646766	4	6.54640635334526	4	7.35890140826992	4	5.78913830792683	4	6.28752261537369
5	5	6.31746964832486	5	7.5553070883329	5	8.01373507741206	5	7.19952585678111	5	7.13844479289268	5	6.96788753412159	5	8.51153650026987	5	6.8603139499932	5	7.30703034389384	5	6.61627027020001	5	7.46648880728181	5	7.68762159176332	5	9.13492279600319	5	8.72025694812118	5	7.80845133365247	5	6.36499234225275	5	5.15818295202159	5	4.57489107205853	5	8.34339763704667	5	7.49605884023343	5	6.62667669952728	5	7.63837217039373	5	5.91037864802761	5	6.41645426402257
6	6	6.44240620669551	6	7.63169054878659	6	8.05750251788405	6	7.17024114616686	6	7.28276504143104	6	6.94884965921697	6	8.48881640654284	6	6.81928909378242	6	7.37225785670313	6	6.65334851731243	6	7.57076775715841	6	7.69405518424091	6	9.13089586817901	6	8.69872763116782	6	7.9455738023388	6	7.45092077622112	6	5.18050993889551	6	4.60240705778574	6	8.48837211745688	6	7.46457009139493	6	6.75806941086252	6	7.85395734112124	6	6.03594665984382	6	6.49240549449172
7	7	6.57265633245767	7	7.72399948432895	7	8.06074283822286	7	7.16771467870058	7	7.48385688315155	7	6.94001475000122	7	8.46161504730112	7	6.76977332024475	7	7.37610046241189	7	6.66972845142869	7	7.6332778908667	7	7.64768982680797	7	9.13369044960695	7	8.7073442114948	7	8.04065565257742	7	7.37332254395204	7	5.20275880470488	7	4.60661631607662	7	8.60991385417036	7	7.4681125519309	7	6.88779365388609	7	7.92694186070126	7	6.17414584289455	7	6.65007073281512
8	8	6.69128533800437	8	7.72446484277596	8	8.08625949845971	8	7.13243125163183	8	7.58255014576225	8	6.92729122019554	8	8.41461550846482	8	6.76991529076977	8	7.36952677992084	8	6.68193283355585	8	7.65962495897171	8	7.60458000808291	8	9.07566234893611	8	8.69752370072383	8	8.09998526502125	8	7.36099902364131	8	5.21940830336461	8	4.62244125039776	8	8.74868324900974	8	7.801232821709	8	6.99302364926402	8	7.99708325321814	8	6.3000317960269	8	6.74556844524554
9	9	6.83306929536312	9	7.7398469264342	9	8.11971029286755	9	7.15877573952096	9	7.62468874099528	9	6.91715841024375	9	8.3994507896709	9	6.69567346951762	9	7.34595507337556	9	6.66556857774003	9	7.7015279865668	9	7.58232011041148	9	9.07890596831157	9	8.70061856922539	9	8.10937071650117	9	7.35111437375475	9	5.21521610619633	9	4.64753889376662	9	8.8239754206416	9	7.75997302230289	9	7.20066332949479	9	7.98074758910501	9	6.42268012661848	9	6.90177769608987
10	10	6.92725141970183	10	7.72850227095901	10	8.10894768187723	10	7.11245552046992	10	7.62601126510422	10	6.93095776748452	10	8.37065989192167	10	6.643804626811	10	7.32105856403208	10	6.72306452448828	10	7.72902046033768	10	7.54619751319225	10	9.07449883240814	10	8.72557905628072	10	8.13040184105176	10	7.34611137711033	10	5.23419664774745	10	4.67183284833605	10	8.83199599354154	10	7.91839944719305	10	7.39387780829832	10	7.98828857877826	10	6.56434612483745	10	7.05684421957888
11	11	6.99201886325546	11	7.6577615667989	11	8.12087508991571	11	7.05796169755558	11	7.56556266542771	11	6.93592441595635	11	8.35236851892074	11	6.61904540866986	11	7.30662279727112	11	6.72785843324087	11	7.754119422476	11	7.54526755625295	11	9.08081954779546	11	8.75518665199936	11	8.12963037803975	11	7.33869356252959	11	5.65421139774697	11	4.67500684557021	11	8.84483685547688	11	7.87994266113311	11	7.47197464672567	11	7.95579756489123	11	6.6962775330361	11	7.19018467323567
12	12	7.06223873094364	12	7.66818563661174	12	8.14358469637116	12	7.06172269834258	12	7.54982302185124	12	6.90184011450453	12	8.33862751507316	12	6.58715335178839	12	7.29087338148874	12	6.72521132751926	12	7.76482166845387	12	7.48680122760966	12	9.12784511444789	12	8.81262411445277	12	8.120893265523	12	7.29255871455624	12	5.63306578700528	12	4.6833466447432	12	8.8429685118268	12	7.85896926086023	12	7.54221416666033	12	7.96630544224018	12	6.80708826682719	12	7.25174452683808
13	13	7.08093681325102	13	7.62232624444221	13	8.15439443475433	13	7.0545055124151	13	7.54847527455443	13	6.94469128406397	13	8.34320084163131	13	6.59187584127647	13	7.25680199152188	13	6.74904393344908	13	7.79611225745502	13	7.49165245811333	13	9.23460479298461	13	8.91069604778468	13	8.16521729498643	13	7.34127490567238	13	5.6561153143348	13	4.71184456097582	13	8.90711106283975	13	7.86379923741113	13	7.60710913494252	13	7.94578695403097	13	6.90640804120157	13	7.29536175636304
14	14	7.19522740405353	14	7.6109382261706	14	8.16811620004914	14	7.02596941108635	14	7.54977891051628	14	6.94592764334881	14	8.30221045725276	14	6.59307407319212	14	7.26462503664686	14	6.76900338043729	14	7.81707259498571	14	7.54288703956348	14	9.46508817328763	14	9.19370193718566	14	8.2189968744775	14	7.35501406324253	14	5.675091986165	14	4.73018062932377	14	8.96784420020336	14	7.89659903030212	14	7.63492008861137	14	7.9471170115319	14	7.00818414093781	14	7.36084166071689
15	15	7.30289378553467	15	7.63764481552198	15	8.24914977910813	15	7.09868506864228	15	7.55106550181099	15	6.97228855665848	15	8.35215332820073	15	6.63550944558708	15	7.29208669047609	15	6.8076505309458	15	7.88379055162694	15	7.61900131599829	15	9.97875139110675	15	9.68786461760529	15	8.2727486314464	15	7.42505275655167	15	5.6879211231937	15	4.74257167346118	15	9.06144737549545	15	7.95453178460666	15	7.72237462573052	15	8.01824056239078	15	7.13679842669492	15	7.41988311063912
16	16	7.35200478433997	16	7.73562971847677	16	8.39903871459977	16	7.17862421744305	16	7.59323531210455	16	7.04393099039411	16	8.49462286888409	16	6.74410410657229	16	7.34699723136964	16	6.87874409159189	16	8.10887736076279	16	7.79012643827458	16	10.8258517446886	16	10.5711797061739	16	8.36064070314809	16	7.52763202476456	16	5.69554892543462	16	4.77330100144782	16	9.2421752879598	16	8.12717020116027	16	7.88416937592002	16	8.11616521380564	16	7.23987707054329	16	7.51885129324105
17	17	7.54219918539823	17	7.89223627865361	17	8.64242250529555	17	7.39704781842241	17	7.70267701151061	17	7.14828549427265	17	8.72972360343499	17	6.92479086999546	17	7.4490565656982	17	7.0135793341958	17	8.51870336831234	17	8.16886744096624	17	12.3990535729102	17	12.1437873516449	17	8.62680375980301	17	7.76295108422947	17	5.67363248799906	17	4.7752248362537	17	9.68788383857343	17	8.47759613109559	17	8.1070590401101	17	8.35529707122802	17	7.44496595856745	17	7.68349265284567
18	18	7.87619904527294	18	8.2304408672348	18	9.20765001676959	18	7.83949200966857	18	7.92145259483936	18	7.35701812677208	18	9.30785405471983	18	7.36888902505108	18	7.71231993799738	18	7.28976629473375	18	9.27900510089716	18	8.85098325905228	18	14.8974143961196	18	14.6112215012969	18	9.13878857140529	18	8.22712349342885	18	5.70358980809622	18	4.76918123032839	18	10.4791351803119	18	9.13364636158562	18	8.63228475994862	18	8.80738979849104	18	7.81521320796784	18	8.05120383350804
19	19	8.53636718048824	19	8.91204872329923	19	10.1958636241249	19	8.67563750897505	19	8.39077294807934	19	7.76710798667205	19	10.3292987681745	19	8.19115873496679	19	8.17867640459523	19	7.76608006304972	19	10.6414572955933	19	10.1584769341231	19	18.1683214413929	19	17.8661343340513	19	10.05672932373	19	9.05431026745647	19	5.69067141783342	19	4.79225600486896	19	11.9682325323102	19	10.4509723905044	19	9.50237558337821	19	9.69769088808114	19	8.50093396607431	19	8.74046330887632
20	20	9.76250421318843	20	10.1088624582442	20	11.8585592855172	20	10.1084564053085	20	9.26234097065111	20	8.49812339753418	20	12.109995117872	20	9.61032202484893	20	9.09740633570901	20	8.6681508760326	20	12.8418455733003	20	12.1791517536164	20	21.6569504431375	20	21.3627100391353	20	11.7477362886861	20	10.5580152130707	20	5.69550080140347	20	4.79760520183843	20	14.3594301996356	20	12.536796727424	20	11.0692099110116	20	11.2995737700344	20	9.67671132918694	20	9.95074796976113
21	21	11.7432850237323	21	12.1158480044141	21	14.5051922369726	21	12.3133904228369	21	10.8218546638085	21	9.87329536958394	21	14.9018976540674	21	11.7646156481806	21	10.6804453568469	21	10.2612286068366	21	15.9749266315756	21	15.078775218889	21	24.8427571890433	21	24.5003811986389	21	14.4047541452192	21	12.953937744988	21	5.72519923365878	21	4.8274774015402	21	17.8669631926114	21	15.5894151445481	21	13.6076082594077	21	13.7808686329891	21	11.6469362662959	21	12.0511693137255
22	22	14.5819454020651	22	14.986961862433	22	17.8679217032166	22	15.173660659948	22	13.2443934417625	22	12.0033638532114	22	18.5063432358397	22	14.6094201766239	22	13.0627256518475	22	12.65557890709	22	19.584314850873	22	18.3461523051467	22	27.1198225882545	22	26.7713400584771	22	17.9389367962686	22	16.1888043223305	22	5.72368402380698	22	4.83920236487411	22	21.945603181936	22	19.2957483237407	22	17.1139778513114	22	17.239588849432	22	14.5561518400879	22	15.1864353495388
23	23	17.927538365192	23	18.4699718723231	23	21.5322503619265	23	18.2497906840724	23	16.5982401809147	23	14.9095560597932	23	22.318198488856	23	17.6206189629518	23	16.2268001349431	23	15.8535999756919	23	23.0963215507664	23	21.4328432624009	23	28.6247363030286	23	28.2966393974684	23	21.7499527941548	23	19.7198249435686	23	5.72242899326865	23	4.85713821604215	23	25.8937029917816	23	22.7761676125502	23	20.9070087183043	23	21.036443013517	23	18.1515892761794	23	18.9728547638288
24	24	21.2342619104248	24	21.7950700658516	24	24.7070668235312	24	20.8435103955618	24	20.2503996769054	24	18.0694137155022	24	25.6268517777785	24	20.1538808533626	24	19.5891377094641	24	19.2853139224471	24	25.8888717521989	24	23.9948184678268	24	29.6293316892174	24	29.323011858853	24	25.1692672282494	24	22.9954900309567	24	5.7397194128997	24	4.88114929001364	24	29.0195783418306	24	25.646508470101	24	24.4160545615916	24	24.4787027226816	24	21.6812052852786	24	22.780104513204
25	25	23.8073287141972	25	24.4888266100113	25	27.1248446833373	25	22.803161630568	25	23.6514927197897	25	21.0091542396868	25	28.1426449250887	25	22.1658644742194	25	22.5707354437116	25	22.2717295332344	25	27.8341899854259	25	25.7599792976992	25	30.2377074811428	25	29.9220155844865	25	27.7867062276502	25	25.4106375160617	25	5.75548726122646	25	4.91536617407899	25	31.2593086692749	25	27.7454881362863	25	27.1796299636654	25	27.2386990284669	25	24.6390706655782	25	25.9099931630126
26	26	25.727473353485	26	26.4323814915463	26	28.7232051672561	26	24.0708726747585	26	26.2539570424311	26	23.242082304919	26	29.8232604020311	26	23.504157343301	26	24.9021272379672	26	24.6752024085906	26	29.1661674440237	26	27.0639030024655	26	30.6455848969617	26	30.3258322886539	26	29.5736060215089	26	27.074922369737	26	5.75663372200106	26	4.94052306624729	26	32.686257141179	26	29.0720647433949	26	29.0685123734667	26	28.9773975950542	26	26.7036702261612	26	28.1209254176513
27	27	26.9444447764949	27	27.7802878795418	27	29.808094461324	27	24.9708151611353	27	28.0477095876153	27	24.8605765922556	27	30.8551909394815	27	24.3954422398051	27	26.521393138955	27	26.3982570310732	27	30.0157246166366	27	27.9194532241583	27	30.946007365025	27	30.5776860073188	27	30.7331698845143	27	28.2211157636724	27	5.79940951864533	27	4.97665213733433	27	33.482244371496	27	29.9341684668096	27	30.3289561812269	27	30.2351737711045	27	28.0657638952603	27	29.5810814844404
28	28	27.7554092606328	28	28.6000816168551	28	30.5621151444177	28	25.4589295169884	28	29.3535477532316	28	26.0319552704179	28	31.5168490550596	28	24.9262129405253	28	27.6553933969814	28	27.576137503905	28	30.5643849761126	28	28.5000601348084	28	31.0354199999482	28	30.7004540823026	28	31.4995219240032	28	29.0102048082173	28	5.86058218245675	28	5.04232155131571	28	34.1338301576905	28	30.481409705358	28	31.178006444668	28	30.9399690824652	28	29.0184498032968	28	30.4814602709156
29	29	28.2967371356441	29	29.2125045352601	29	31.0658938098787	29	25.8962641410954	29	30.0612255164265	29	26.7146596151612	29	31.9972719502992	29	25.347610359253	29	28.4382814470582	29	28.2925072371821	29	30.9975553905709	29	28.8890717812848	29	31.228730857176	29	30.9358033669426	29	32.0776428297736	29	29.4752497619663	29	5.9681339470273	29	5.20633829208056	29	34.5624413499019	29	30.9486503493894	29	31.697095211772	29	31.4557719210348	29	29.5642461515182	29	31.1650267887727
30	30	28.69689755215	30	29.6346086019228	30	31.4994709050102	30	26.1417022577622	30	30.5912862491139	30	27.2701445366702	30	32.3483413781387	30	25.6912624332736	30	28.9577810197206	30	28.8964852940986	30	31.281641726007	30	29.2101649332613	30	31.389665323899	30	30.9870242480314	30	32.4286233760725	30	29.8350564177911	30	6.16595987253511	30	5.46363397958096	30	34.870488472698	30	31.2418113092889	30	32.1118266716257	30	31.8536105574858	30	30.0022508527976	30	31.5351190014915
31	31	28.9635541956389	31	29.9403957980579	31	31.6897496115929	31	26.3269779199755	31	30.9215096630845	31	27.7120426466428	31	32.5611309736844	31	25.762153885568	31	29.378270034771	31	29.2227934042453	31	31.5240617112953	31	29.4167175875398	31	31.4436560426019	31	31.1397548255521	31	32.6911089421209	31	30.1550460763972	31	6.55335712192113	31	5.97670215239468	31	35.0814005212556	31	31.4245798279194	31	32.3776682123803	31	32.1399673908539	31	30.2846811395454	31	31.7928038935045
32	32	29.1301696266341	32	30.1186784409505	32	31.9722754621095	32	26.5181785358577	32	31.2716890405509	32	28.0402676535647	32	32.7191035049966	32	25.9752863864019	32	29.6607171857133	32	29.5366473067513	32	31.6615864067721	32	29.6045397431231	32	31.4855017305632	32	31.1981920702057	32	32.8945979343979	32	30.2928546524814	32	7.23150924606671	32	6.8849739399626	32	35.2000429402866	32	31.5127542688808	32	32.497238162109	32	32.2544331110462	32	30.5335263829395	32	32.0570152287904
33	33	29.3488034849451	33	30.2514207444568	33	32.0885258369873	33	26.5527587424809	33	31.435745536876	33	28.2788804733208	33	32.8222012260322	33	25.9916516718013	33	29.9289002110928	33	29.7301933558599	33	31.7326391717581	33	29.7788636600963	33	31.520660641697	33	31.2619655913448	33	33.0514349012098	33	30.4484858589357	33	8.48650724903658	33	8.40809023283356	33	35.3381604979435	33	31.6506786380543	33	32.6825183243457	33	32.4383740447858	33	30.7070937620904	33	32.243161511055
34	34	29.4554744659566	34	30.366095211644	34	32.1744782745792	34	26.6184817854396	34	31.6141695846772	34	28.4493207133456	34	32.9194827993067	34	26.1041840046485	34	30.0339519409496	34	29.9311323038302	34	31.8374969288203	34	29.8913903705437	34	31.5620358821378	34	31.2845732611114	34	33.1761734641151	34	30.5545439983643	34	10.5155575581894	34	10.7675977955281	34	35.390862062867	34	31.7071753228715	34	32.7822372079519	34	32.5338058485121	34	30.8147036838755	34	32.3591459974055
35	35	29.5326809609326	35	30.4470206765699	35	32.2719767522224	35	26.693748848122	35	31.7047246480653	35	28.5541836658661	35	32.9920495446122	35	26.1252734360377	35	30.1958938384246	35	30.0108425015622	35	31.907847195825	35	29.9518874960764	35	31.5115347982342	35	31.3357749772144	35	33.2142331984196	35	30.5958930330099	35	13.4885081722144	35	13.6981747143343	35	35.4694674490078	35	31.7686488147175	35	32.8271223262032	35	32.5963361460754	35	30.9603122462269	35	32.4222327121111
36	36	29.5846230066438	36	30.5161679057803	36	32.3576308268056	36	26.7463407762478	36	31.8029178797144	36	28.7235925843707	36	33.016110031593	36	26.1891864025146	36	30.2603722109502	36	30.1292974149266	36	32.0513217897341	36	30.0195147844337	36	31.4612869120307	36	31.375434762956	36	33.312045818139	36	30.7447394433882	36	17.000131868541	36	16.7752956011873	36	35.6011758162727	36	31.8622659236641	36	32.8927757956144	36	32.7167652483993	36	31.0600519443783	36	32.5053652656877
37	37	29.7314658185149	37	30.5798728274588	37	32.4621508890411	37	26.770231879817	37	31.8822164296231	37	28.8246755229234	37	33.0403892882458	37	26.2010025699379	37	30.3392826077752	37	30.1857821267084	37	32.0184215968394	37	30.1195513972827	37	31.5144357574559	37	31.3919987738953	37	33.3449066331847	37	30.7436537398354	37	20.2973488662852	37	19.2832933098376	37	35.6077322281422	37	31.9124304906709	37	32.9393372894316	37	32.7995768649853	37	31.0734797909098	37	32.5569418098538
38	38	29.7447952204238	38	30.6372660424727	38	32.4743917746937	38	26.8121130350023	38	31.8755278206889	38	28.9321292349144	38	33.1012702556055	38	26.2246658445232	38	30.4182126935248	38	30.2045737988235	38	32.077451805293	38	30.1254946397882	38	31.5194789348399	38	31.4677111268355	38	33.4303256259197	38	30.8245414672242	38	22.8369121400172	38	21.2188622583721	38	35.5812646881627	38	31.9310787149072	38	32.9726115718924	38	32.8186666836719	38	31.1138589624236	38	32.5891641412039
39	39	29.7861728610706	39	30.6700198689955	39	32.530077851654	39	26.8013240162602	39	31.9822693130344	39	28.9964418218822	39	33.11359573294	39	26.2318193381957	39	30.4390283981121	39	30.2557234387734	39	32.1242236522308	39	30.1512529417884	39	31.5252245982106	39	31.4438085343	39	33.4177382056693	39	30.8623998046127	39	24.7599183669466	39	22.6074883835804	39	35.6541335141782	39	31.9630197894439	39	33.0065858174302	39	32.8190963013198	39	31.2765978077602	39	32.6542450123683
40	40	29.8087754895724	40	30.667237430465	40	32.6336301834512	40	26.7976759160097	40	32.0456892679443	40	29.0372486472958	40	33.1373821781667	40	26.2577143286447	40	30.5408879271684	40	30.2341319857722	40	32.1150837184465	40	30.1860991972013	40	31.5173820540935	40	31.4719828950758	40	33.5408564766794	40	30.8533444385163	40	26.0828340106758	40	23.6762987323211	40	35.6599716066822	40	31.910434382665	40	33.0708661497081	40	32.8876628870616	40	31.2865765000146	40	32.6652281106758

## Sheet: H3F3A
Text	X	A5:GDM 659	X	A6:GDM 659	X	A7:GDM 672	X	A8:GDM 672	X	B5:GDM 660	X	B6:GDM 660	X	B7:GDM 673	X	B8:GDM 673	X	C5:GDM 661	X	C6:GDM 661	X	D5:Ref	X	D6:Ref	X	D7:GDM 665	X	D8:GDM 665	X	E5:GDM 666	X	E6:GDM 666	X	E7: H20	X	E8: H20	X	F5:GDM 668	X	F6:GDM 668	X	G5:GDM 669	X	G6:GDM 669	X	H5:GDM 671	X	H6:GDM 671
1	1	10.5752187953823	1	11.4723231896579	1	11.4778280116314	1	11.7443302167706	1	10.3402374387426	1	9.94633169922108	1	11.6338170342228	1	10.9587005103158	1	11.7101790748096	1	10.6278174011165	1	12.1440721752671	1	12.448114851153	1	12.6985701779219	1	11.8108284298925	1	11.6378973030582	1	12.1589242085579	1	7.33806024942031	1	7.38267990488191	1	11.8211371464827	1	11.823118264996	1	10.9830350375354	1	12.8785260132519	1	11.0673515140961	1	11.4070334406704
2	2	10.6588183974629	2	11.4805233596378	2	11.5163997765083	2	11.7680898404936	2	10.227043003756	2	9.90854826401682	2	11.5518055459609	2	10.9358770841358	2	12.0334132336372	2	10.5309758397019	2	12.1227735506008	2	12.4421341725584	2	12.6776523188039	2	11.788734725874	2	11.5261843364353	2	12.1228698606901	2	7.37339867940187	2	7.31140087655119	2	11.7843617026659	2	11.7865186852331	2	10.9298622464799	2	12.811769569745	2	11.1527210674897	2	11.3534976204648
3	3	10.6075845119152	3	11.4442643357027	3	11.373835802433	3	11.6694493002319	3	10.2065134664267	3	9.84342638980716	3	11.5156472811194	3	10.85367300947	3	12.1768024473866	3	10.4955886507548	3	12.0713748669671	3	12.3313699940347	3	12.5662107762216	3	11.6607497109194	3	11.5050452242066	3	12.101540102644	3	7.32446893130017	3	7.39919095708239	3	11.7629635286482	3	11.7201303106216	3	10.9851103641161	3	12.7593852477166	3	11.0384148727859	3	11.2395542814271
4	4	10.4690437357752	4	11.3819271670088	4	11.4325210478679	4	11.6058280606164	4	10.0993672027824	4	9.75200503720537	4	11.4234743636945	4	10.7754642986392	4	12.3095246251106	4	10.4193069474351	4	12.0692499958162	4	12.3292295816157	4	12.5041926714348	4	11.5978863357604	4	11.3830067040905	4	12.0546776071186	4	7.32322592090088	4	7.41319748300691	4	11.7156666459802	4	11.6881071265703	4	10.8611753664172	4	12.635711884195	4	10.943662349942	4	11.1914274594081
5	5	10.4519682187556	5	11.3950038666855	5	11.3546977513209	5	11.5576208549108	5	10.1126083563748	5	9.75024820019456	5	11.4816065042816	5	10.7125023515002	5	12.3522897657133	5	10.3876795971001	5	12.0521829997602	5	12.2527186552428	5	12.3823697963145	5	11.5046839589515	5	11.3510448649394	5	12.0078273003627	5	7.30698963541783	5	7.41193431967947	5	11.6833876269897	5	11.6710446110529	5	10.9050178153375	5	12.5879272627968	5	10.8952692201955	5	11.0969995075067
6	6	10.3779395222735	6	11.3367491302981	6	11.3416538059208	6	11.4827762682296	6	10.0693317391994	6	9.64735803555324	6	11.3785142318615	6	10.6686881847443	6	12.3695111141366	6	10.3300394904652	6	12.0393933958203	6	12.2549712310359	6	12.399608317435	6	11.47632900766	6	11.2931245737781	6	11.9204963231021	6	7.21822663969644	6	7.48964668554478	6	11.6251235375387	6	11.6280933994346	6	10.9069617209116	6	12.5597929168596	6	10.9126263397954	6	11.1143871898894
7	7	10.3664425441197	7	11.3558987208775	7	11.3001932416643	7	11.5176745823451	7	10.027711050851	7	9.71069790068127	7	11.382580711728	7	10.6572014944894	7	12.4938474382673	7	10.2443177359445	7	12.0436604817708	7	12.2593380156017	7	12.3441296532041	7	11.4803959074475	7	11.3271095639183	7	12.0142600649879	7	7.35591207231794	7	7.56859461466471	7	11.6594196501232	7	11.6772851489839	7	10.9107971191406	7	12.6098723638625	7	10.900996980213	7	11.0412643069313
8	8	10.2716509705425	8	11.2764666538132	8	11.2204542049947	8	11.3442859152563	8	9.99410643572468	8	9.63248965939666	8	11.3635931953595	8	10.607684806289	8	12.4744286810119	8	10.2407393477636	8	12.0393933958203	8	12.2103969724238	8	12.2649921316001	8	11.4611873424693	8	11.293126389652	8	11.9205035865981	8	7.32332806381231	8	7.53543848766112	8	11.6251189978537	8	11.582999800864	8	10.8611081790799	8	12.5750017693876	8	10.8970052838737	8	11.0989449975548
9	9	10.2090703376563	9	11.2895966710891	9	11.1578394921433	9	11.3269298235065	9	9.96224451436684	9	9.58593094949599	9	11.3465786122064	9	10.5752558574578	9	12.5022051668981	9	10.1793724803072	9	12.0522256651826	9	12.2231215609128	9	12.158085840477	9	11.4287349681184	9	11.2311196246361	9	11.9482318751766	9	7.39708584489243	9	7.579880854611	9	11.592867032728	9	11.5509142136118	9	10.9202003513045	9	12.4968547413681	9	10.8176235979888	9	10.9891558439559
10	10	10.21453948248	10	11.2654522487095	10	11.1486907232375	10	11.2560226803734	10	9.95253245035807	10	9.62103616623651	10	11.3225982302711	10	10.5810001918248	10	12.4639701843262	10	10.1699656531924	10	11.9988241649809	10	12.2297314235142	10	12.1047782897949	10	11.3892555236816	10	11.2521562122163	10	11.9098717825753	10	7.38607588268462	10	7.56871813819522	10	11.5990820385161	10	11.5270977928525	10	10.8649390084403	10	12.3820005144392	10	10.9007562909807	10	11.0567038399833
11	11	10.15195396481	11	11.1880369117726	11	11.070951155195	11	11.1617229243499	11	9.96587083913354	11	9.52956282453282	11	11.3507582801783	11	10.4875265470056	11	12.4467748591909	11	10.1681880522986	11	12.0416200920804	11	12.2127123179269	11	12.0727669828769	11	11.296007169653	11	11.1901709446416	11	11.8033121875558	11	7.32475861491089	11	7.56741086549719	11	11.5365880462078	11	11.540127816473	11	10.8782016740756	11	12.379805275367	11	10.8368259550936	11	10.9776648596512
12	12	10.1501617377164	12	11.1709471247132	12	11.0993199755319	12	11.1597014171487	12	9.93397195296927	12	9.54287718637038	12	11.2585149236368	12	10.516220141802	12	12.4145447888659	12	10.1216806622612	12	12.1291901800557	12	12.3146263230603	12	12.0705483457127	12	11.3243884761093	12	11.1731007512547	12	11.8906787643968	12	7.38342032749767	12	7.61183729969603	12	11.5344769242802	12	11.5379997198034	12	10.8913933253354	12	12.4079486266298	12	10.8657477371014	12	10.9294440566706
13	13	10.1331258856979	13	11.1388088981814	13	11.0670157010498	13	11.1577178503006	13	9.88703989898919	13	9.46636609584616	13	11.3467111473485	13	10.5143187409019	13	12.3523542177345	13	10.194309917039	13	12.2317027574746	13	12.4016454895118	13	12.0384465492816	13	11.3528113949837	13	11.2010305162855	13	11.8437442556001	13	7.3521310140308	13	7.56471919746769	13	11.6682477564451	13	11.5810269241111	13	10.9045984233126	13	12.3449485897273	13	10.8637185941822	13	10.9891013774592
14	14	10.1822199994862	14	11.127629251996	14	11.1467483703036	14	11.1924484571672	14	9.90543593638413	14	9.54452829758823	14	11.3807418960365	14	10.5791156053444	14	12.4314170873272	14	10.1977239753039	14	12.6398666936684	14	12.7480648844212	14	12.1622519756168	14	11.4632690335245	14	11.2647903552263	14	12.0119316084274	14	7.38464638795667	14	7.56737136318663	14	11.7327020344674	14	11.675220269969	14	10.9693739149306	14	12.4403900144668	14	10.8984241327813	14	11.0545881176352
15	15	10.1498693820055	15	11.1558127230184	15	11.1901518079364	15	11.3135658671824	15	9.91853611619362	15	9.52780543232793	15	11.4838539894374	15	10.653500214767	15	12.4736687377508	15	10.1806448142358	15	13.4002129889437	15	13.4446310823934	15	12.4290209362425	15	11.6892329684385	15	11.3973557402885	15	12.0839622068104	15	7.36811432571166	15	7.55068411163726	15	11.9871098442218	15	11.8833399097025	15	11.119685910166	15	12.5898710534812	15	11.0510168196998	15	11.2065863754016
16	16	10.3031751662998	16	11.3085507424269	16	11.4344868327666	16	11.6079292190662	16	10.0251506398365	16	9.64895242850979	16	11.7261364780238	16	10.9606361854561	16	12.4750376272675	16	10.3605125430424	16	14.554116879589	16	14.6366812491398	16	12.9093623534488	16	12.2082662647667	16	11.7136773584656	16	12.3688572326998	16	7.39898981313326	16	7.56710438205324	16	12.5778462499024	16	12.3809903446836	16	11.3805675410106	16	12.8802959176747	16	11.4086859213315	16	11.5627876131448
17	17	10.4999638721857	17	11.5345829634101	17	11.9949910198444	17	12.1155829470207	17	10.2500495531513	17	9.85789240836132	17	12.3118358744416	17	11.5099634888952	17	12.6981802769362	17	10.6421340500139	17	16.7075195021908	17	16.7630533941344	17	13.835749654254	17	13.1660429188263	17	12.2972754135817	17	13.0389626236293	17	7.41312392146887	17	7.55144966178612	17	13.6040100304703	17	13.3120143994585	17	11.9595851443009	17	13.3200274658566	17	12.0427506754514	17	12.1788747295172
18	18	11.0113028293065	18	12.133270904561	18	12.8991125141874	18	13.033948865749	18	10.6660987118252	18	10.3019892733246	18	13.4785398153868	18	12.6041954975989	18	13.0803806464473	18	11.306069155254	18	20.02003234177	18	20.0121782729397	18	15.503899191142	18	14.8786800905811	18	13.4002569351682	18	14.1209013380225	18	7.4089522789828	18	7.57858863697577	18	15.5150557452248	18	15.0484948263509	18	12.9910056641671	18	14.4830454437657	18	13.2288626709928	18	13.3599617131029
19	19	12.0006666391767	19	13.2834247157083	19	14.6001384335317	19	14.7924856267529	19	11.4350453137089	19	11.0518656365539	19	15.3154126733554	19	14.3787021020591	19	13.8600903423473	19	12.4236673696661	19	24.6324603319069	19	24.5241331910829	19	18.184382851788	19	17.6812578140111	19	15.3066404361154	19	16.166791897164	19	7.40914236099487	19	7.58016693345892	19	18.5687630359441	19	18.0120147467156	19	14.8850863074814	19	16.5211975464528	19	15.4142102222957	19	15.5517836025142
20	20	13.7422964088579	20	15.2405558718566	20	17.4293431812392	20	17.7277947811375	20	12.949403206479	20	12.5873542521435	20	18.5107960100048	20	17.4274274341892	20	15.1253477471309	20	14.5609160058629	20	29.8744790911263	20	29.5726989942208	20	22.0511528504515	20	21.6298773503511	20	18.4639700676563	20	19.3520541079311	20	7.49439065632019	20	7.62300810245876	20	22.9253617976374	20	22.4827316195202	20	17.8382271572932	20	19.6734474597056	20	18.7824053607157	20	18.8289552902191
21	21	16.4753930281934	21	18.3490775195231	21	21.3703195700963	21	21.7308930284259	21	15.4157667041414	21	15.1880381540522	21	22.9138646361048	21	21.6114325927197	21	17.0990900149666	21	17.7595813607968	21	34.751996975289	21	34.4373043155426	21	26.6429989889733	21	26.5589889256662	21	22.6323829763937	21	23.79714174866	21	7.52147648906748	21	7.62243485979996	21	28.1345717276816	21	28.3579295968354	21	22.0020278070694	21	24.1226571333988	21	23.3635898148071	21	23.3141183924095
22	22	20.3787249610538	22	22.7406819661458	22	26.312377566383	22	26.7972946166992	22	19.1922832670666	22	18.9103934878395	22	28.1891286940802	22	26.6819581531343	22	19.7172655378069	22	22.0013554890951	22	38.7475077311198	22	38.4102376302083	22	31.0565730503627	22	31.4894321986607	22	27.7174831572033	22	29.0796370733352	22	7.56339391072591	22	7.63708205450149	22	33.4806242443266	22	34.8958732968285	22	27.0670918055943	22	29.4538806733631	22	28.7196931384859	22	28.7097840082078
23	23	24.9777475992839	23	28.1851359776088	23	31.3411821637835	23	31.8906765892392	23	23.7639000302269	23	23.5719589960007	23	33.5501098632812	23	31.4735957554408	23	22.4973387945266	23	27.1485828218006	23	41.6296277727399	23	41.3057490757533	23	35.0767626081194	23	35.822009132022	23	32.5892457507906	23	34.2691730317615	23	7.51426015581404	23	7.65066873459589	23	37.8703344435919	23	40.752694266183	23	32.1592385428292	23	34.7052328927176	23	33.9169347853888	23	33.7776583716983
24	24	29.445573021317	24	33.379075725483	24	35.7248867566567	24	36.2363909442999	24	28.7025534780904	24	28.6731623450709	24	38.001116183554	24	35.7682258236683	24	25.2526845294407	24	31.9744059462813	24	43.6672658773237	24	43.421286603216	24	38.1619253066024	24	39.0819039253661	24	36.8834101118317	24	38.6306609171746	24	7.52734814313591	24	7.68126823678289	24	41.1655693783209	24	45.5964048639638	24	36.5110436968841	24	39.3416040275979	24	38.0844440518117	24	38.0975435182808
25	25	33.2444071847754	25	37.8758796501648	25	39.1345304200701	25	39.4541704036761	25	32.9334776876711	25	33.0111782784789	25	41.3648581168541	25	39.0359798740831	25	27.4709547047728	25	36.0537025393996	25	45.1437417704428	25	44.8745267132822	25	40.5687857602158	25	41.5451920671718	25	39.9878239167671	25	41.986797023783	25	7.56720291080485	25	7.67750289690875	25	43.593751017071	25	49.0332718499394	25	39.7754231712715	25	42.8787210559033	25	41.302983877042	25	41.3335359629326
26	26	35.9521811349051	26	41.0799444289435	26	41.5042368570964	26	41.7077782040551	26	36.3392239525205	26	36.3499632335844	26	43.7140691848028	26	41.3014984130859	26	29.3601880754743	26	39.2590186709449	26	46.1065673828125	26	45.965830485026	26	42.2795940580822	26	43.1941150483631	26	42.2737666538783	26	44.1864304315476	26	7.58187566484724	26	7.63241631644113	26	45.3057134719122	26	51.5047709147135	26	42.2679283505394	26	45.3604162307013	26	43.5221790132069	26	43.4972999209449
27	27	38.107659476144	27	43.5685112362816	27	43.0791473388672	27	43.3080764043899	27	38.8363465808687	27	38.9057777041481	27	45.4405285063244	27	42.9191298711868	27	30.7059987386068	27	41.7290206182571	27	46.9723438081287	27	46.767102196103	27	43.4750547863188	27	44.3644823346819	27	43.9077940441313	27	45.9313456217448	27	7.64066242036365	27	7.70826430547805	27	46.5574609665644	27	53.2165164039249	27	44.1129339308966	27	47.3034268333798	27	45.0843302408854	27	44.9758802141462
28	28	39.504143851144	28	45.1067206973121	28	44.3059212820871	28	44.5082818894159	28	40.6115105038598	28	40.5646078927176	28	46.8369838169643	28	44.1400146484375	28	31.7529514857701	28	43.4400467645554	28	47.6592109316871	28	47.390391031901	28	44.4165220714751	28	45.3373645600818	28	45.0620705740792	28	47.2437722342355	28	7.66970589047386	28	7.70783833095006	28	47.4321746826172	28	54.5079440162295	28	45.2105858212426	28	48.5328056698754	28	46.2289174397786	28	46.1928158714658
29	29	40.5369533551076	29	46.4777412491725	29	45.243981990249	29	45.2305481545374	29	41.9052942982603	29	41.939661529225	29	47.6453627459594	29	45.1159919285709	29	32.4591614299766	29	44.7631530870671	29	48.0150674249989	29	47.9374860250338	29	45.1924656454075	29	46.080969152572	29	45.8401043642338	29	48.2108585893803	29	7.65116686028241	29	7.72004931594139	29	48.1389027670084	29	55.5092301891345	29	46.2156852114758	29	49.5471965694916	29	47.0627577378894	29	47.1464150521949
30	30	41.2804193756601	30	47.32195558994	30	45.9252870126833	30	45.9381869814445	30	42.8376112128388	30	42.8659461104386	30	48.3958743575583	30	45.6955535318487	30	32.9972847890076	30	45.6852684216203	30	48.5078157249922	30	48.3530269951022	30	45.7750960757133	30	46.7952504465016	30	46.5893884450215	30	48.8965543951007	30	7.6806239680025	30	7.70447638068017	30	48.6816166554635	30	56.1846118306427	30	47.0235167011596	30	50.4121481911222	30	47.8204093659816	30	47.7467684125554
31	31	41.8266270056546	31	48.1663914673331	31	46.4399456481316	31	46.5996917139898	31	43.4088815355193	31	43.5980266011302	31	48.905993308054	31	46.2905464322173	31	33.3409752573951	31	46.4437989327193	31	48.8960677408738	31	48.7240899478795	31	46.3130051616145	31	47.0685540076368	31	47.1136930030569	31	49.5226459532682	31	7.77016108225857	31	7.78058147509864	31	49.1791770215065	31	56.8451142007505	31	47.5873964167373	31	50.988651862616	31	48.3615761298048	31	48.2548753746802
32	32	42.4108647707069	32	48.7328726699194	32	46.9176951869644	32	47.0387520608764	32	44.078465253833	32	44.0987303931961	32	49.4402419071371	32	46.7718217810343	32	33.8256923115013	32	46.9875461692109	32	49.2184296226399	32	48.9404314310503	32	46.694847669501	32	47.4721405368926	32	47.5565646933862	32	50.0832160214601	32	7.80116510711908	32	7.78184075841647	32	49.4893155821319	32	57.4709181628653	32	48.1752743999397	32	51.4832687173607	32	48.8496178893371	32	48.6946525952862
33	33	42.835963924222	33	49.1423741148903	33	47.3435212226328	33	47.3632630815306	33	44.5305079997079	33	44.6077675991713	33	49.8783388414319	33	47.3229363467528	33	33.9871089912819	33	47.5847839620728	33	49.4301008980863	33	49.2401313815804	33	47.0253440846487	33	47.7931145337988	33	47.9180663655526	33	50.6382278085372	33	7.86365695941332	33	7.86079451705243	33	49.9446028831878	33	57.6712713998407	33	48.665244671435	33	52.1242378254394	33	49.1608587157026	33	49.2358763260366
34	34	43.1621842157273	34	49.5709591820127	34	47.744144258045	34	47.5393567766462	34	45.0039890834263	34	45.0182160877046	34	50.2147928873698	34	47.5739143008278	34	34.2201959519159	34	48.0524226597377	34	49.675056820824	34	49.4838096981957	34	47.4056025913783	34	48.149424961635	34	48.2087743849981	34	50.9273129417783	34	8.02707308814639	34	7.96608425322033	34	50.2221280052548	34	58.0364336286272	34	48.9614395868211	34	52.3121061779204	34	49.5388648623512	34	49.3964385986328
35	35	43.4118438185307	35	49.8129453043692	35	48.0496844683876	35	47.742835347439	35	45.279374407616	35	45.3364204091399	35	50.5150728341975	35	47.882201676563	35	34.4736907441737	35	48.3513647482716	35	49.8693089027189	35	49.7216557307928	35	47.5721764770108	35	48.3189905253401	35	48.5544196204561	35	51.3884690415459	35	8.31954642984082	35	8.14182214569627	35	50.3878990171071	35	58.41972267135	35	49.207156405646	35	52.6597425975227	35	49.8347168694711	35	49.6293498120633
36	36	43.5949662700185	36	50.1228319347391	36	48.2374353551322	36	48.0557288585294	36	45.4783279810476	36	45.5793047005232	36	50.7343244771202	36	48.1319346867651	36	34.5703931680043	36	48.6115096062076	36	49.9671535874617	36	49.7895313627899	36	47.9370451487338	36	48.6138715072353	36	48.7402441132996	36	51.5178324545027	36	8.86877302599143	36	8.5778313321273	36	50.6829731150838	36	58.7526696022262	36	49.6107899604003	36	52.8374011228289	36	50.0582539269475	36	49.851965491187
37	37	43.8452402750651	37	50.3400021507626	37	48.4560067313058	37	48.3087921142578	37	45.7560076032366	37	45.9898412795294	37	50.9805624825614	37	48.2452828543527	37	34.6687534877232	37	48.870602562314	37	50.0772167387463	37	49.9737003871373	37	48.1074959891183	37	48.7112136114211	37	48.8800521123977	37	51.8515159970238	37	9.8277337210519	37	9.2783074151902	37	50.7034846714565	37	58.8169715518043	37	49.7238013857887	37	53.2076481410435	37	50.2349126906622	37	50.0586700439453
38	38	43.9745455673353	38	50.4696244120974	38	48.6313713770037	38	48.3480995025153	38	45.9899520805892	38	46.1025420857333	38	51.1548591382576	38	48.437146804954	38	34.7946029820243	38	49.1323269512878	38	50.220269436367	38	50.1310477166216	38	48.2649533189521	38	48.9171723024387	38	49.1274469003952	38	52.0094058311659	38	11.3908727161798	38	10.3025895722985	38	50.8931278011419	38	58.9624209482627	38	50.0988931593997	38	53.2928374137681	38	50.3675285149041	38	50.2987572243648
39	39	44.247908358589	39	50.7261413984826	39	48.7525332660315	39	48.4403953272906	39	46.095169320833	39	46.1770873158618	39	51.3050251719057	39	48.6050743343305	39	34.8244101729941	39	49.4152681596323	39	50.2647821865047	39	50.0710590642116	39	48.3537680649818	39	48.870697357601	39	49.111309665835	39	52.2176055899119	39	13.8531908745098	39	11.8900941100555	39	50.9984286163452	39	59.2476695522266	39	50.0529305654004	39	53.4750598949031	39	50.5068443386003	39	50.3911584262629
40	40	44.2398361932664	40	50.8225831531343	40	48.9104679652623	40	48.5702115013486	40	46.3277471633185	40	46.4530254545666	40	51.4158703031994	40	48.8712419782366	40	34.8180171421596	40	49.4210815429688	40	50.3750864664714	40	50.2848089308966	40	48.4334309895833	40	49.1043526785714	40	49.3566640218099	40	52.4458312988281	40	17.4535951160249	40	13.7495495024182	40	51.2758563813709	40	59.2664882114955	40	50.3185453869048	40	53.662854149228	40	50.5596160888672	40	50.4899706159319

## Sheet: WWOX
Text	X	A5:GDM 659	X	A6:GDM 659	X	A7:GDM 672	X	A8:GDM 672	X	B5:GDM 660	X	B6:GDM 660	X	B7:GDM 673	X	B8:GDM 673	X	C5:GDM 661	X	C6:GDM 661	X	D5:GDM 665	X	D6:GDM 665	X	D7:H20	X	D8:H20	X	E5:GDM 666	X	E6:GDM 666	X	F5:GDM 668	X	F6:GDM 668	X	G5:GDM 669	X	G6:GDM 669	X	H3:ref	X	H4:ref	X	H5:GDM 671	X	H6:GDM 671
2	2	7.45832863837798	2	7.35223630512859	2	7.18314433697646	2	5.95416897032846	2	7.7471737727603	2	7.44188641525843	2	7.85149735160147	2	7.69440665509173	2	7.92169809613432	2	7.76116955114962	2	7.85489533593983	2	8.33642550774736	2	7.88264857451061	2	8.37154581208207	2	7.69010652801013	2	8.56112058024168	2	7.91398698553938	2	8.29099339121112	2	7.32793911387773	2	8.16486586287922	2	4.2486113511741	2	4.21943903600193	2	4.17252718004775	2	5.96391358519525
3	3	7.77980504855407	3	7.65723409081729	3	7.47499055544681	3	6.22057428362322	3	7.73530960712878	3	7.48719763004272	3	7.85410080169262	3	7.69694587784161	3	7.96734892154826	3	7.83495231339816	3	7.87193417513999	3	8.35356009443388	3	7.91398837502974	3	8.40354486164153	3	7.69282281507773	3	8.4929033177915	3	7.98865603605847	3	8.32256083490682	3	7.53393232107253	3	8.38507690410182	3	4.3723268751953	3	4.34026520746447	3	4.36574046448282	3	6.26008234488018
4	4	8.03045291264359	4	7.73323359259979	4	7.59465256055849	4	6.59131920976657	4	7.82549575569173	4	7.57679410860445	4	7.91556692118127	4	7.72999393462473	4	8.08593910291511	4	7.88167151171698	4	7.9331452099423	4	8.38629486291548	4	7.90379833231768	4	8.3352878142191	4	7.78276002652684	4	8.68262338543843	4	8.03580810630837	4	8.3698311552784	4	7.85799295132583	4	8.56339096128188	4	4.60444478007128	4	4.59685218406468	4	4.54503326927335	4	6.52818881447921
5	5	8.12898854965094	5	7.91771964521732	5	7.77998100411462	5	6.88273412852973	5	7.89444918064325	5	7.67394943315666	5	7.96996763889436	5	7.81452599923704	5	8.14013388654769	5	7.99248461834604	5	8.03024298040011	5	8.51110348578387	5	7.929446787082	5	8.37580651798918	5	7.72259994723322	5	8.6794983063888	5	8.09032496496421	5	8.42420558133445	5	8.05837511480304	5	8.69067399078761	5	5.00137021919811	5	4.96909001480031	5	4.88280773110682	5	6.87888649880518
6	6	8.28115351019497	6	8.11209067355677	6	7.94602274911071	6	7.30050678656163	6	8.07387798922056	6	7.7949224429138	6	8.07738666206693	6	7.89414073358401	6	8.24729824519133	6	8.09897502361188	6	8.20868982629713	6	8.70330074641147	6	7.95056762165497	6	8.38311677544174	6	7.8725714644958	6	8.84386201648513	6	8.21237467044892	6	8.51758408045796	6	8.34138500419184	6	8.95928372805926	6	5.54287257539407	6	5.57244505521422	6	5.43366372281256	6	7.35596950556697
7	7	8.46265082254959	7	8.2779248791654	7	8.1558750658085	7	7.66012587374436	7	8.19593091258994	7	7.87308417510181	7	8.24241706260727	7	8.00304526792277	7	8.49781467043538	7	8.37644845138438	7	8.48749561026486	7	9.00956361741038	7	7.971553025032	7	8.46314158593312	7	7.97960415034518	7	9.06554451883544	7	8.46443407427771	7	8.69734342723925	7	8.63910067121116	7	9.2428916393115	7	6.17741894460928	7	6.26659369152393	7	6.11861289644981	7	7.80437903862304
8	8	8.8400522075234	8	8.68176929013005	8	8.67756870301013	8	8.13091475326136	8	8.44020773528647	8	8.13019120299856	8	8.48631864675214	8	8.23630032677218	8	8.8984139628144	8	8.66076027427614	8	9.00207187549365	8	9.507235038444	8	7.97116649457949	8	8.40473118860764	8	8.2229776209729	8	9.40779855947087	8	8.6221662943522	8	8.92698768363674	8	9.11867812402827	8	9.64920463352569	8	7.03742531474232	8	7.27068384802276	8	6.99086750458492	8	8.37885188905204
9	9	9.49322873833881	9	9.31639149061697	9	9.31504514859135	9	8.88142138923563	9	8.97212488580518	9	8.57296487648192	9	8.87362563460344	9	8.67382674078668	9	9.4417863124517	9	9.27224971293973	9	9.81674430380096	9	10.4172554090054	9	7.9846516300296	9	8.46253442910996	9	8.6236759346364	9	10.092312720996	9	9.24163128945397	9	9.41498976310317	9	9.81662704175357	9	10.3749246785045	9	8.38995095898966	9	8.83026994694761	9	8.23287801220385	9	9.08575094112052
10	10	10.6765680574692	10	10.4487784012268	10	10.5685939472095	10	10.2278651744055	10	9.87028475993958	10	9.30778744410265	10	9.69849658496575	10	9.40955095036618	10	10.6509242171478	10	10.4885975431536	10	11.3541393035017	10	12.0467307366656	10	8.01757249242983	10	8.48243946113577	10	9.25975500656215	10	11.2554398111061	10	10.1130415806622	10	10.2404332812188	10	11.1058811653974	10	11.6460672449327	10	10.3811953821492	10	10.8631712827596	10	9.77742210530954	10	10.2713663483166
11	11	12.5648515702326	11	12.353930940128	11	12.7871694627023	11	12.3043982223219	11	11.3662406371385	11	10.6226466287357	11	10.9763859432633	11	10.6354355183923	11	12.55460776784	11	12.4811374960169	11	13.9143797458228	11	14.7929146634187	11	8.00094163361113	11	8.45223654202359	11	10.4054284722556	11	13.3391378707427	11	11.6128272578902	11	11.6481759818529	11	13.2200177037939	11	13.6216625491883	11	13.3524821944026	11	14.0321143700467	11	11.9820013792982	11	11.951643738351
12	12	15.9025912189835	12	15.569052542008	12	16.3076412396392	12	15.6586269976775	12	14.0662940015808	12	12.9329394098974	12	13.2979628408729	12	12.8778663157777	12	15.9299616264695	12	15.7941916708709	12	18.0178228633795	12	19.2744312728202	12	7.98851348354962	12	8.50024946613771	12	12.0891356509586	12	16.8763900611094	12	14.3500177714718	12	14.1865555673279	12	16.8051779426302	12	17.2803614792964	12	18.169815348045	12	18.7619385288225	12	15.4404970451804	12	14.8216123454072
13	13	20.7687438992389	13	20.4617337348239	13	21.3245217466707	13	20.5772282917174	13	18.3376124577531	13	16.6896675470077	13	17.1163340618376	13	16.568392431233	13	20.940799510286	13	20.8474489672698	13	23.7844463242639	13	25.2819696397208	13	8.07358091745867	13	8.56066741418675	13	14.3314614849755	13	22.1157255174613	13	18.7222467726846	13	18.2793560514916	13	22.1010556739652	13	22.6566977539797	13	24.4859026104195	13	24.9834431982769	13	20.6046376445334	13	19.2274495165778
14	14	26.7122703124922	14	26.5549818730837	14	26.9076115078989	14	26.410907598829	14	24.1234100683055	14	21.8221655574304	14	22.3031636067445	14	21.8988474152782	14	27.2293848743402	14	26.8569035203369	14	29.7522265295421	14	31.4606549310365	14	8.01351881147169	14	8.5467823751274	14	16.3562042355624	14	28.8431811177404	14	24.6868969646344	14	24.1433453663482	14	28.595916558928	14	29.4450150372846	14	30.633391428438	14	30.9796690703054	14	27.1487887401364	14	24.7410612860784
15	15	31.5714143256118	15	31.6720746085924	15	31.291801267626	15	30.8204966242166	15	29.788381349051	15	27.0788523923433	15	27.629170395398	15	27.7809931259624	15	32.4492047282542	15	32.0893246278044	15	34.2643215376156	15	36.1194865481282	15	8.19569807850876	15	8.61784355500496	15	17.8154962601471	15	34.6047625894717	15	30.8046967382494	15	30.2751968348888	15	34.3668170729446	15	35.4537322170943	15	35.2143658600393	15	35.2513634329986	15	32.8705710060541	15	29.7016856996892
16	16	35.0524978685817	16	35.4341960232233	16	34.5482243693051	16	34.0407562481514	16	33.9157309974147	16	30.8382591757892	16	31.406700031047	16	32.382009738154	16	36.2809448196513	16	35.6849460007287	16	37.7039226671549	16	39.4822726186467	16	8.20100847600695	16	8.63951295838857	16	18.8600296678061	16	38.7947015992096	16	35.3351105453313	16	34.9142974125873	16	38.2837465378372	16	39.6300987000353	16	38.8730429147825	16	38.5330244836934	16	36.9800136938615	16	33.1180360027065
17	17	38.1831918036266	17	38.5307465430104	17	37.367042130556	17	36.8442401655913	17	36.9297042744691	17	33.7306186613684	17	34.2558622589826	17	35.6300521245729	17	39.3106095842072	17	38.6538243337471	17	40.7316781000556	17	42.6098613481457	17	8.34892773803919	17	8.7918019352053	17	19.921702239687	17	42.1034750959879	17	38.7797582425617	17	38.2851935327901	17	41.4589398056257	17	42.9247344339614	17	42.1779187687696	17	41.6966768049106	17	40.2594956034172	17	36.0122181387629
18	18	40.9332803407462	18	41.3939476913163	18	39.9802759574112	18	39.4981446069561	18	39.8989755681096	18	36.3203258789245	18	36.9596100976515	18	38.4226999202819	18	42.1658256124837	18	41.5207972119102	18	43.5993614800921	18	45.6636594034331	18	8.5387602988719	18	9.08876222512472	18	20.924553938626	18	45.2527412685759	18	41.7016692291295	18	41.3665303767505	18	44.5591487383501	18	46.1006494316227	18	45.3108035144488	18	44.7679190756538	18	43.2402385771757	18	38.6977026261819
19	19	43.729212056857	19	44.1718730704011	19	42.5379321788576	19	42.0815903924086	19	42.5963778349266	19	38.8144161754108	19	39.4514313028866	19	41.3074538366316	19	45.0507538061953	19	44.2460211167725	19	46.3232922469294	19	48.5586503720178	19	8.96669836088711	19	9.53993145947414	19	21.9998138912966	19	48.30051074365	19	44.5817455410872	19	44.2044211104996	19	47.366467737284	19	49.0567420432708	19	48.2748048327776	19	47.6136941172529	19	46.0440267167586	19	41.2837799997983
20	20	46.2439704688396	20	46.6418208178615	20	44.9016152586069	20	44.3933954573853	20	45.2027877147484	20	41.072372781853	20	41.7495992941622	20	43.8347198537615	20	47.6164952357893	20	46.7108052128932	20	48.8726382611184	20	51.1242406492411	20	9.67281987243389	20	10.4200220751738	20	23.1740992987824	20	50.917242127857	20	47.4293679586745	20	47.067587858771	20	49.9517186655211	20	52.069910304342	20	50.9263268227186	20	50.1850854701484	20	48.6661175144737	20	43.6417581449754
21	21	48.4087699573195	21	49.0826847109623	21	47.0036216995338	21	46.5285977432051	21	47.5206101107561	21	43.202648730818	21	43.933742713874	21	46.1430347077567	21	49.9373141523315	21	48.94647376191	21	51.2343893762528	21	53.2876967950511	21	10.9219775117233	21	11.8519492119916	21	24.1971926666333	21	53.5180112291482	21	49.9579353689661	21	49.4401237833315	21	52.3163475004607	21	54.4689485887342	21	53.2370192482845	21	52.7105434031573	21	51.1094900993158	21	45.8381741569622
22	22	50.5071426871663	22	51.1096400844841	22	48.8796047930159	22	48.3160093627355	22	49.7005189637508	22	45.0529634323491	22	45.8364824637843	22	48.2971600639038	22	51.9910924547978	22	51.0453522556966	22	53.0991131180271	22	55.3992612436584	22	13.1030984541599	22	14.4357655073335	22	25.2886452008005	22	55.7084295080089	22	52.2317872577557	22	51.7467387113377	22	54.4819554420546	22	56.87345848732	22	55.3998507202503	22	54.5637252630229	22	53.1729965095619	22	47.893755769476
23	23	52.0873765681282	23	53.0556581050027	23	50.5159350240903	23	49.9940649495868	23	51.5261686075086	23	46.7266606864714	23	47.5612924000927	23	50.2397263188463	23	53.9492827056091	23	52.8779370224856	23	55.0973871099846	23	57.2412775044811	23	16.3929852620132	23	18.466826613689	23	26.2464077113645	23	57.6573019660405	23	54.1629014391194	23	53.6259180317966	23	56.3734076124084	23	58.7114569301914	23	57.027425239306	23	56.3468721412936	23	55.0341662542009	23	49.3816299012259
24	24	53.6153629475643	24	54.4736148218318	24	51.9809861108134	24	51.480876240728	24	53.06863645083	24	48.1397656071349	24	49.1118792898462	24	52.0232271948113	24	55.3571429568362	24	54.4053123916931	24	56.7061988222016	24	58.8145229941117	24	20.0726100018401	24	23.3942958779066	24	27.2083838300265	24	59.5233050752833	24	55.9883097503448	24	55.4714269667639	24	58.043670316274	24	60.5525764646665	24	58.5872041323658	24	57.8992529839107	24	56.7265447466021	24	51.0172780758264
25	25	54.9953633887302	25	55.9754883678691	25	53.2560618206944	25	52.6575946404411	25	54.5658661854215	25	49.4399654365817	25	50.4475139669284	25	53.5720992284675	25	56.9336828817763	25	55.7432606549619	25	57.9504831090245	25	60.0375451798295	25	23.1067429365531	25	27.6935116053733	25	28.1189081885917	25	61.1238360855774	25	57.5051976458959	25	57.0246259106545	25	59.3860526194474	25	62.211055301916	25	59.9731567196889	25	59.3569399617513	25	58.1774515585478	25	52.3727742936955
26	26	56.3177520680354	26	57.1445109268509	26	54.3132111482598	26	53.9236492181792	26	55.8614061979495	26	50.4533660909659	26	51.6538818477005	26	54.901400586102	26	58.1942924722654	26	56.9245843231863	26	59.1235606474492	26	61.3186799574589	26	25.3660888045328	26	30.6936796223699	26	28.9147618196174	26	62.3235770266005	26	58.8343229740786	26	58.4054194986157	26	60.6120540032147	26	63.3739554493338	26	61.0967463101784	26	60.5286447610485	26	59.2424334776807	26	53.6105469235879
27	27	57.1632968550957	27	58.1876988976733	27	55.2882818040138	27	54.6626217344905	27	56.8580900955638	27	51.6021140844528	27	52.6781756844484	27	56.0013128452757	27	59.229127651135	27	57.8959689997083	27	60.1858696355375	27	62.3606462495586	27	27.2910199029698	27	33.2067844513511	27	29.6769183075753	27	63.4121905028444	27	59.9501763953286	27	59.6461878240087	27	61.6222706105662	27	64.5843598227013	27	62.1943164367152	27	61.3879247074628	27	60.3716206495616	27	54.6464536892229
28	28	58.1070617535569	28	59.096570767671	28	56.0840554614309	28	55.5447558549133	28	57.7641069049654	28	52.3146313053978	28	53.5099076428556	28	57.0527084526463	28	60.1166376606658	28	58.6777047436676	28	60.9429886181722	28	63.3140677584828	28	29.0487654815228	28	35.3900699658613	28	30.5169732863714	28	64.3260072960526	28	61.0189835807535	28	60.6090967483965	28	62.5705474001221	28	65.5293237106339	28	62.8390992423495	28	62.2887362383485	28	61.1697865210173	28	55.3517765482886
29	29	58.8344604142563	29	59.7040643421718	29	56.8086674206625	29	56.2649867910981	29	58.6730761344863	29	53.0415354630709	29	54.2411048076146	29	57.8272008732418	29	60.820981626041	29	59.678008924617	29	61.7767521962963	29	63.9301706201252	29	30.7375146016544	29	37.4626561374216	29	31.1722746421728	29	65.1603929860722	29	61.8892886819861	29	61.4897862539594	29	63.3919575057758	29	66.3056644894204	29	63.6419609490876	29	63.0424487791715	29	61.9121649053903	29	56.2208169541251
30	30	59.3889817465122	30	60.5308784129928	30	57.4349267448826	30	56.9308183484428	30	59.1933739657543	30	53.6305527986702	30	54.8618686676601	30	58.6786379774398	30	61.5692591204834	30	60.3500765935647	30	62.3368912694247	30	64.5012796598831	30	32.463181186576	30	39.3929545234206	30	31.9069689422665	30	65.8628411740674	30	62.5708030992668	30	62.226150504387	30	64.168798836894	30	67.0792288050295	30	64.1987671087879	30	63.630942071779	30	62.6259114602898	30	56.842842010971
31	31	60.0283160553539	31	61.1507891653866	31	57.9137204925024	31	57.3143644623902	31	59.8989535644358	31	54.1906381144682	31	55.4386572286296	31	59.3367951864438	31	62.2121705527595	31	60.8749755409637	31	62.9353755947043	31	65.2522519409011	31	33.9260430197911	31	41.1404356408004	31	32.4800624216059	31	66.60145858541	31	63.2478177153951	31	62.8855971540185	31	64.5296265300697	31	67.7145318944939	31	64.6901145134312	31	64.2154036149942	31	63.2911154612217	31	57.2564956283914
32	32	60.4982619771801	32	61.5458448796075	32	58.4690836658589	32	57.9220806037261	32	60.4949989361508	32	54.7369333247832	32	55.9736328621094	32	60.0290897801969	32	62.7345490661202	32	61.4509511746433	32	63.3567557912033	32	65.6868326012048	32	35.4254879172847	32	42.7710439511028	32	33.0303983337143	32	67.0669871607399	32	63.8327265726007	32	63.4389956047242	32	65.1211526468425	32	68.1738637808852	32	65.2043077887892	32	64.5665055442686	32	63.7859120653288	32	57.7314756867305
33	33	60.9286974130706	33	62.0175506315943	33	58.8979430688357	33	58.2239163725835	33	60.8057200956741	33	55.0581346505251	33	56.4993681395516	33	60.3440064615976	33	63.1310636191174	33	61.8590235451698	33	63.8536969008631	33	66.0528268617153	33	36.9056648980524	33	44.3077509926088	33	33.6909795269565	33	67.6359029506012	33	64.2179317541955	33	63.952706432574	33	65.62813782979	33	68.7676940832301	33	65.6298642932092	33	64.9668184634814	33	64.2548445206597	33	58.1965795368249
34	34	61.3303094906796	34	62.4305482329282	34	59.1535466983737	34	58.6322916152406	34	61.1598627607705	34	55.455221585612	34	56.8690301860837	34	60.8656859868657	34	63.5977526822952	34	62.2945765446428	34	64.2331722780128	34	66.3718685873907	34	38.0717233578891	34	45.6373494993246	34	34.096675596471	34	68.0418468703784	34	64.6591773069474	34	64.3919573045433	34	66.1179243407802	34	69.1664221691684	34	66.0087207685186	34	65.4116541325645	34	64.573877082354	34	58.457177409084
35	35	61.6185549731893	35	62.7317297745866	35	59.5867298488322	35	58.8794113106024	35	61.4889814738283	35	55.6805196831964	35	57.182366063282	35	61.3611061763089	35	63.9112322865947	35	62.6059300570958	35	64.5318796345396	35	66.7837581728375	35	39.2580657626944	35	46.8155845998481	35	34.5928607069046	35	68.268776281176	35	65.0478744204366	35	64.7211278068439	35	66.4227679830155	35	69.4706349565224	35	66.2679101451243	35	65.6193717537649	35	64.9274628248382	35	58.8676706558951
36	36	61.9251467962012	36	63.0363368678742	36	59.7031370425572	36	59.071783335677	36	61.8505726733556	36	56.0398745675414	36	57.3844136457627	36	61.6547203827784	36	64.2997431301292	36	63.0637387173426	36	64.9198593532183	36	67.0978346632252	36	40.3080681544335	36	47.9564163304143	36	35.0395961127564	36	68.7133068200278	36	65.3668847811953	36	65.1110223703975	36	66.7451957129122	36	69.9378920484146	36	66.3449721686103	36	65.9515204662198	36	65.1503954945763	36	59.1935996167492
37	37	62.1733078965899	37	63.3700160585321	37	60.0236639045491	37	59.3826241575353	37	62.0529871512958	37	56.197768902141	37	57.7166636912493	37	61.8894775690431	37	64.4867130563415	37	63.321180525738	37	65.1065776939726	37	67.2833859269938	37	41.1999875224794	37	48.7169347102863	37	35.3278047261212	37	68.8421465284695	37	65.6715687478173	37	65.4432898870965	37	66.8768587692717	37	70.1129745617359	37	66.7164031549398	37	66.26845524695	37	65.5372221132391	37	59.4306490260758
38	38	62.4730078401843	38	63.5376146967549	38	60.2491432977901	38	59.6258767802941	38	62.2775541224613	38	56.4478872766019	38	57.8381338131045	38	62.1170762595838	38	64.7976263342139	38	63.5439065754999	38	65.5180324685551	38	67.5214575436327	38	42.0348184739851	38	49.5536030877073	38	35.9028862777312	38	69.3402019955938	38	65.9268927313532	38	65.6253090011561	38	67.4143557854412	38	70.4300253039788	38	66.9258892745671	38	66.4581579996456	38	65.6793981854334	38	59.7186260639707
39	39	62.7177699812443	39	63.8827931623087	39	60.4638269717308	39	59.917846249054	39	62.6215919570598	39	56.7167542238396	39	58.1953960766403	39	62.495459250534	39	65.0106386949116	39	63.7554927545805	39	65.8318123290989	39	67.7191950521823	39	42.8195821147847	39	50.3234153352132	39	36.1977234016293	39	69.4671458610337	39	66.0982509777029	39	65.8683047397291	39	67.5877063030156	39	70.4277514094531	39	67.092524078754	39	66.5907202195303	39	65.8845896265576	39	59.9072040859999
40	40	62.9482058718111	40	64.0974707048594	40	60.6204225223827	40	60.0617911643006	40	62.6324996737127	40	56.7554605682001	40	58.2779354031228	40	62.727058376158	40	65.3680302746292	40	63.9242424628972	40	66.0878960743115	40	68.0029877892454	40	43.3885938558532	40	50.9032447830283	40	36.5648347838125	40	69.6515793581781	40	66.4441574026133	40	66.0246191613816	40	67.6729939327567	40	70.0745234191044	40	67.3522174691992	40	66.8593806731026	40	66.1643696643743	40	60.0811001338628

## Sheet: HIF1A
Text	X	A1:GDM 659	X	A2:GDM 659	X	A3:GDM 672	X	A4:GDM 672	X	B1:GDM 660	X	B2:GDM 660	X	B3:GDM 673	X	B4:GDM 673	X	C1:GDM 661	X	C2:GDM 661	X	D1:GDM 665	X	D2:GDM 665	X	D3: ref	X	D4: ref	X	E1:GDM 666	X	E2:GDM 666	X	E3:H20	X	E4:H20	X	F1:GDM 668	X	F2:GDM 668	X	G1:GDM 669	X	G2:GDM 669	X	H1:GDM 671	X	H2:GDM 671
1	1	8.11523864750607	1	8.86559150836651	1	9.57102739256489	1	7.41327342228747	1	8.38621181414603	1	7.36025222372508	1	8.68459446118571	1	7.31808454454267	1	9.21185781586023	1	7.1913671294902	1	9.0782600111918	1	8.5869955289608	1	7.80030380045553	1	8.98970931409212	1	9.48291598130053	1	8.95701787284367	1	5.18316328297826	1	4.8492150317162	1	9.58371703647233	1	9.8551437807813	1	8.44367626858047	1	10.0307843991379	1	7.41312448633645	1	8.76381860850423
2	2	8.28687716442373	2	8.96909059438391	2	9.67831941868744	2	7.41985338149288	2	8.45729632204081	2	7.36635562792573	2	8.75741843346026	2	7.34996630374825	2	9.18445936891918	2	8.46357002493809	2	9.0440746322407	2	8.66151427290974	2	7.82653282710938	2	9.06708021719597	2	9.4562350039453	2	8.91116518610189	2	5.16828141575284	2	4.86615063526704	2	9.54982482839763	2	9.91130846714663	2	8.57948860020376	2	10.0259720006831	2	7.59272239261143	2	8.86824682448393
3	3	8.33841965910493	3	8.95019139685244	3	9.64055394605708	3	7.36994297130421	3	8.45882055033041	3	7.36093472290227	3	8.7720874148437	3	7.30684908805171	3	9.14385104177912	3	8.37740971962518	3	9.05978886587425	3	8.62902546640784	3	9.33764396932446	3	9.09978344059396	3	9.46500718310484	3	8.87222407696742	3	5.22067565522639	3	4.89842727413581	3	9.47375187830601	3	9.85896500158072	3	8.60243445446957	3	9.98677550279324	3	7.65175589082066	3	8.90434895311247
4	4	8.37869173811357	4	8.94134469310492	4	9.61939874445873	4	7.33544159721922	4	8.4208565236012	4	7.30395494100375	4	8.75071827427665	4	7.31715022471732	4	9.08538152906918	4	8.32810529673063	4	8.98032706004703	4	8.51943389692358	4	9.28435802951201	4	9.12362404397254	4	9.38564091064617	4	8.83666391716955	4	5.21050894032985	4	4.9010390789425	4	9.41518978738744	4	9.8372045546292	4	8.62132779639118	4	9.96477478554356	4	7.72078471666638	4	8.950565720704
5	5	8.40166555045056	5	8.95662603389246	5	9.60793521022577	5	7.34316973762338	5	8.38690956652908	5	7.30528358689211	5	8.73922130458921	5	7.3184631476513	5	9.06587547465107	5	8.28916454853266	5	8.98899244291069	5	8.51424718204262	5	9.2924945932604	5	9.11893281444838	5	9.36621498254758	5	8.81131026168407	5	5.24390571383527	5	4.93984103963727	5	9.36027551439984	5	9.79833954835904	5	8.62287419185857	5	9.98019412683687	5	7.75101346828432	5	9.00744382797357
6	6	8.39751422340462	6	8.98722322688439	6	9.59820121235203	6	7.35222762098144	6	8.38283587439637	6	7.27402500785418	6	8.68356337413971	6	7.31474626984194	6	9.05504048595008	6	8.2719567476696	6	8.97113523774439	6	8.44330943604842	6	9.28936187439598	6	9.11588568000051	6	9.34141754762491	6	8.80776397702063	6	5.25226787125778	6	4.93526882763001	6	9.3070162978642	6	9.7679957584034	6	8.62599728948666	6	9.88811142017526	6	7.83322924811924	6	8.94148153533649
7	7	8.35756410209386	7	8.9836127675047	7	9.58845722284877	7	7.322784473975	7	8.37166178363297	7	7.28341729212161	7	8.70629074731433	7	7.27919892194083	7	9.04418868395489	7	8.2749205444262	7	8.93212436965454	7	8.43288546196827	7	9.30566202947783	7	9.08753669816158	7	9.30953351902165	7	8.79743665102925	7	5.2801144998085	7	4.96865791676448	7	9.31745597113451	7	9.76468238957347	7	8.59337732954177	7	9.9121473810524	7	7.85049398698402	7	8.92389575767515
8	8	8.3805577278532	8	8.97838013026417	8	9.60998193870135	8	7.31124535229404	8	8.35898316582895	8	7.25083582440268	8	8.68172518853414	8	7.30596729653296	8	9.017599750095	8	8.24949179216623	8	8.94080924291315	8	8.36712199116731	8	9.23597459331306	8	9.09551405022969	8	9.28302606953472	8	8.78557044538814	8	5.31360570667432	8	4.9758708529536	8	9.26957751105004	8	9.72579144227413	8	8.55209303164137	8	9.87973976346201	8	7.88803925046455	8	8.89778607418219
9	9	8.33491463345841	9	8.962697373543	9	9.57558524444863	9	7.28952769563657	9	8.34930541039846	9	7.25478079871972	9	8.6144737752744	9	7.26538937460977	9	8.98010213910908	9	8.24721692184158	9	8.91043402595325	9	8.31778002511019	9	9.23449440043474	9	9.06249782666819	9	9.25279717463001	9	8.74312596278599	9	5.2644174938287	9	4.97221982384325	9	9.21080810223894	9	9.7107212051888	9	8.54245801098798	9	9.80297008490869	9	7.87785540784841	9	8.86103147728221
10	10	8.30626136652536	10	8.93532546682201	10	9.54920039259066	10	7.28311410291431	10	8.34932125760956	10	7.24124501655016	10	8.58834247879408	10	7.26540371256267	10	8.99422955049316	10	8.20673484376352	10	8.945662376236	10	8.31102986780927	10	9.27994571113735	10	9.1003983185946	10	9.2598356002472	10	8.75659609222384	10	5.28388466072552	10	4.99751423665149	10	9.21789859726404	10	9.71746306156962	10	8.50672254994993	10	9.83030199628737	10	7.87786748191402	10	8.84714479258108
11	11	8.26180258935525	11	8.89950832594211	11	9.52772026656883	11	7.23687552536915	11	8.32655249601531	11	7.23998403998059	11	8.56720811397884	11	7.25777047771121	11	8.95734405107322	11	8.19180819602914	11	8.89478142204874	11	8.27591690557764	11	9.21337625344967	11	9.08615576601333	11	9.21590531679373	11	8.74833416814555	11	5.3024774396685	11	4.98394070429308	11	9.13834108679369	11	9.64795263208012	11	8.48382975446525	11	9.78069903238399	11	7.84035968495814	11	8.7832672328324
12	12	8.24622240799443	12	8.9127697287672	12	9.50815498395701	12	7.23565991886694	12	8.32543012844054	12	7.23160840009858	12	8.53410524103139	12	7.23751957051183	12	8.95671353119685	12	8.22472127121347	12	8.86592206104067	12	8.25491210786493	12	9.19400598712695	12	9.09901274620187	12	9.2225319712096	12	8.75461628508195	12	5.29323603245322	12	4.98749850503035	12	9.13781098388936	12	9.66841422075537	12	8.46133042030694	12	9.77398550453262	12	7.83877144903935	12	8.76874903355497
13	13	8.20615649672528	13	8.88856955216654	13	9.4785376678544	13	7.23182743698257	13	8.32846019882268	13	7.23424668255041	13	8.54373982089021	13	7.26561077003231	13	8.896337875821	13	8.16015457624159	13	8.87620292472907	13	8.23767693257826	13	9.22332349952937	13	9.08961618532356	13	9.18349771735608	13	8.73751134530247	13	5.32114497727942	13	5.01461946395645	13	9.0985552334957	13	9.63793747573352	13	8.45724065107438	13	9.76380320158925	13	7.84159816906057	13	8.73724170101034
14	14	8.20044650592866	14	8.92444067338695	14	9.50005627134092	14	7.23311550343311	14	8.32283939203213	14	7.24912406837722	14	8.52561051896838	14	7.27965448901102	14	8.89085675742475	14	8.1818837926161	14	8.88484570786313	14	8.2458795248661	14	9.24447825908909	14	9.09124068860698	14	9.18512924870078	14	8.75933284756216	14	5.3090500790881	14	5.00915105807285	14	9.12147950874678	14	9.64644651830582	14	8.44445719495724	14	9.71759023986736	14	7.85748881922118	14	8.72492398926978
15	15	8.16032897575141	15	8.9139349961114	15	9.49684359861558	15	7.26143865255293	15	8.354279681019	15	7.25850195203677	15	8.55485572170224	15	7.2949945745856	15	8.90818099772488	15	8.21860200117625	15	8.86685559087321	15	8.22857363352589	15	9.26727236354121	15	9.11980329456989	15	9.20962809128916	15	8.80299557962337	15	5.35651151295425	15	5.03629175404724	15	9.09633614039381	15	9.63626432469007	15	8.49758477164652	15	9.77585886474262	15	7.81687557796926	15	8.70030401425045
16	16	8.1402412647116	16	8.88804541554696	16	9.55139708524444	16	7.3012878137171	16	8.42687872409652	16	7.34132360490415	16	8.63492379691147	16	7.37910999051476	16	8.95216254465917	16	8.24027254233333	16	8.93191033598476	16	8.25019305583828	16	9.36643714183658	16	9.21635129919861	16	9.28894451504944	16	8.89911633069416	16	5.34435409237985	16	5.03715188090457	16	9.13339237498916	16	9.66507218681115	16	8.57779373270135	16	9.85292098375165	16	7.82548321222663	16	8.70874224342071
17	17	8.14589712558232	17	8.89317631714116	17	9.75447067688665	17	7.44134065411611	17	8.57463575240474	17	7.44177594477419	17	8.8362348579308	17	7.53059791041138	17	9.06357825123429	17	8.32646868881748	17	9.03601966715742	17	8.34969401485018	17	9.55969700021861	17	9.39818225039466	17	9.42135240938216	17	9.03244665633899	17	5.34972898924542	17	5.02979602340219	17	9.30903154962507	17	9.84646663690568	17	8.69773156737526	17	10.0496249487324	17	7.88189031860374	17	8.79027768642048
18	18	8.16597785454832	18	8.95420688779125	18	10.0787210507608	18	7.68456945944319	18	8.86528857133288	18	7.75962030888933	18	9.26823010845752	18	7.8928461542408	18	9.25380149946334	18	8.53494534531546	18	9.32467327803041	18	8.57800807676611	18	9.9436779221443	18	9.81013369299983	18	9.79545627576836	18	9.36309713492944	18	5.35326350133624	18	5.04593692790743	18	9.53555149360689	18	10.1250296331367	18	9.03311615555536	18	10.399356974244	18	8.00326558618289	18	8.8866195292075
19	19	8.27519296860464	19	9.03891296311012	19	10.8175229919782	19	8.16268599142776	19	9.43018223150467	19	8.25065853163374	19	10.0714056818931	19	8.57114306870775	19	9.76625034159095	19	9.02406299300538	19	9.74410068187368	19	9.04585682881496	19	10.7680558980886	19	10.6066261618938	19	10.5060884953137	19	10.0763380069113	19	5.39101458932531	19	5.07010647038673	19	10.092607487286	19	10.733828666458	19	9.69456696563547	19	11.2609492315899	19	8.25076376466176	19	9.22227583638908
20	20	8.41809461361806	20	9.1876326408898	20	12.1432447180849	20	9.09423109552661	20	10.5385176255054	20	9.28256890548998	20	11.6735381848433	20	9.81250768494206	20	10.6340627856136	20	9.90725787712613	20	10.6946618819128	20	9.9473867384767	20	12.2996370710471	20	12.1104974856322	20	11.8460114303529	20	11.3844293028898	20	5.41102557125139	20	5.08395867280203	20	11.1406154392059	20	11.9189979573787	20	10.9809948054633	20	12.7512794520866	20	8.77139772273988	20	9.78233369785373
21	21	8.75788492181253	21	9.58045951385811	21	14.5879664366667	21	10.8988275148263	21	12.5916593861478	21	11.1477774953975	21	14.4948801337888	21	12.1046538714362	21	12.3635517119345	21	11.552214335054	21	12.4413412979732	21	11.6564251101799	21	15.0558283554132	21	14.7942814346986	21	14.3733266227135	21	13.7804865322063	21	5.48907126761562	21	5.12279525702262	21	13.1532212621725	21	14.0080410851291	21	13.2538969036879	21	15.559171756452	21	9.79491772848198	21	10.9091824599164
22	22	9.474764164215	22	10.3325886994079	22	18.6816799109882	22	13.9804727936117	22	16.085420886228	22	14.3823505960526	22	19.0610166966782	22	15.8658052506516	22	15.3764162447428	22	14.4433770506681	22	15.4896282932917	22	14.5956178217417	22	19.3751184632958	22	19.1269342265631	22	18.5782878461719	22	17.8143524342252	22	5.53112740229278	22	5.20362171351219	22	16.6168592168391	22	17.7840540994572	22	17.1117991089139	22	20.1099662026699	22	11.6693337958386	22	13.072980085188
23	23	10.8125371322526	23	11.6916918086493	23	24.5302324963454	23	18.477975063694	23	21.4012028718322	23	19.3092891138021	23	25.0241514057065	23	20.7941719875836	23	20.0939486563405	23	18.9898878557527	23	20.281394774608	23	19.1601363879992	23	25.0688303103045	23	24.8110587817366	23	24.332224093072	23	23.3901612222823	23	5.69787551256073	23	5.33661872120979	23	21.7851041606919	23	23.1916759493261	23	22.4589921744686	23	26.4038746742632	23	14.9175343050664	23	16.7205119653537
24	24	13.2458865554214	24	14.2209624331087	24	30.9142746600788	24	23.7045349113903	24	27.6360756571706	24	25.0942330826135	24	31.1168852342592	24	26.0160448875404	24	25.8956345356981	24	24.5248052651936	24	26.2469315631026	24	24.7046396350004	24	30.7480212360637	24	30.5765146761777	24	30.5667168965362	24	29.5269896008377	24	5.97970133194577	24	5.61384653283586	24	27.9206957058161	24	29.5580815041561	24	28.1929928363092	24	33.046109222983	24	19.9149968739149	24	22.203152346584
25	25	17.2807011390546	25	18.4604741248465	25	36.7486288350361	25	28.7614863052149	25	33.6046150309222	25	30.6584506776057	25	36.4093873867168	25	30.668330731929	25	31.8080383104286	25	30.1046133590062	25	32.1959955140313	25	30.1590626957838	25	35.7302623774122	25	35.6320706296794	25	36.2909206286714	25	35.0474119031114	25	6.53187746522802	25	6.13496778750946	25	33.8841400013026	25	35.6453399484992	25	33.5090129356868	25	39.0573418968386	25	25.6609756342232	25	28.5920200515551
26	26	22.6080335892924	26	24.2027909192043	26	41.5579157767536	26	32.9089267648381	26	38.60144003601	26	35.3769698411529	26	40.7393966292483	26	34.4822468399203	26	36.9189562143389	26	34.8647893377109	26	37.1825445085742	26	34.7953537089509	26	39.8675553764962	26	39.8072682075245	26	40.836919634551	26	39.6711133248574	26	7.57077897757225	26	7.10434153014334	26	38.7578178297879	26	40.688227637179	26	37.8553999472836	26	44.0200112943051	26	31.1698987388753	26	34.6128115018761
27	27	28.394595884815	27	30.5028038471262	27	45.4966207648807	27	36.3664381529885	27	42.7509134666092	27	39.189906562341	27	44.3253722403091	27	37.6648842127998	27	41.2295657529222	27	38.9213491484006	27	41.2999987979427	27	38.5602109048312	27	43.1806489519611	27	43.256486407834	27	44.6421300920698	27	43.3496670543625	27	9.43725629863485	27	8.85351555229492	27	42.8290896025145	27	44.8769705257488	27	41.4423614008543	27	48.1570813583403	27	35.8487416398853	27	39.5907811608151
28	28	33.5228060790993	28	36.2507765458658	28	48.7650253441292	28	39.2021085190416	28	46.0140494787625	28	42.4420051784273	28	47.2996632906825	28	40.2060683573745	28	44.8077512492629	28	42.2917002098917	28	44.7714215117632	28	41.5923421544741	28	45.8136054715385	28	46.1199197775381	28	47.6874361062184	28	46.3894587869347	28	12.7576347007007	28	11.9352652028403	28	46.1439193488314	28	48.3768766828191	28	44.2948096668503	28	51.4625371481114	28	39.5374296319718	28	43.7049379102781
29	29	37.7231829476491	29	40.9779872911922	29	51.35478420546	29	41.4682743505008	29	48.7880724422211	29	44.9490473532916	29	49.615674816789	29	42.552474880238	29	47.8364704514111	29	45.1580514712726	29	47.6519996234169	29	44.1959629154825	29	48.0863300568792	29	48.4535082974332	29	50.3227407775918	29	48.9750368971955	29	17.8760043468978	29	16.6789982530189	29	48.8492405363614	29	51.0446170041048	29	46.6710497942949	29	54.3041540880406	29	42.6620884200496	29	47.0093649842851
30	30	41.1023306488101	30	44.8011461528193	30	53.607318777706	30	43.4758481431913	30	51.150718348767	30	47.1707771872245	30	51.5834068506854	30	44.2605765551855	30	50.434254605837	30	47.408848629017	30	49.8972955962152	30	46.2859345363469	30	49.8420545090988	30	50.2788022699158	30	52.3384411320515	30	51.0295226413396	30	24.2596181577932	30	22.4565174854563	30	51.0656830895409	30	53.4528244147585	30	48.731575875728	30	56.5498600922914	30	45.2019002012374	30	49.7868892109834
31	31	43.9288966023633	31	48.1005293685896	31	55.4745233029472	31	45.151588430752	31	52.9811257981976	31	48.9053448974333	31	53.176673547257	31	45.8629379318882	31	52.5455755035979	31	49.5477779440959	31	51.7987870655508	31	47.9736070442396	31	51.3373229956974	31	52.0590586215433	31	54.0509754638626	31	52.7801636829002	31	30.6403259911698	31	28.2186946073349	31	53.0283453774384	31	55.4183363690971	31	50.3797805034116	31	58.4438332927185	31	47.3125389979884	31	52.0038357237871
32	32	46.296334702972	32	50.680286935223	32	56.9745508310978	32	46.4618513039705	32	54.5721404960506	32	50.4247076904298	32	54.6095930690618	32	47.1226017739712	32	54.411736025727	32	51.201560530344	32	53.4200433169085	32	49.4813346224393	32	52.7058974606767	32	53.4685812693667	32	55.5612983642734	32	54.2701609335122	32	36.1131826459137	32	33.2300713258056	32	54.6024979410788	32	57.0540223287195	32	51.8224388067649	32	60.0603796604197	32	48.9967040280339	32	53.9943059960599
33	33	48.1579077055369	33	52.8981944416419	33	58.2554642778426	33	47.5620576105059	33	55.9655450832268	33	51.6877228317895	33	55.7472848863199	33	48.0970976426201	33	55.9748216569605	33	52.7559293919108	33	54.7392790455466	33	50.8026194667481	33	53.6843992233774	33	54.529295007559	33	56.7189362590491	33	55.429565267499	33	40.6457322328269	33	37.3200047602768	33	55.8156647546658	33	58.4585060433301	33	52.8377269450101	33	61.3671302641464	33	50.5038470982004	33	55.5134909757491
34	34	49.8372885101206	34	54.8150776087213	34	59.2964336884658	34	48.5656732215946	34	57.0258688621062	34	52.7544086998006	34	56.6199241167364	34	49.1044026393487	34	57.2566294260223	34	53.9530523133944	34	55.8338182341871	34	51.8205034842989	34	54.4708655295855	34	55.4486228945146	34	57.6525178970144	34	56.416354311587	34	44.4300971021238	34	40.8646292517297	34	56.9027371213697	34	59.6225772263645	34	53.9250791303848	34	62.4875236692431	34	51.6973717435624	34	56.8961623316077
35	35	51.1088144727609	35	56.2145231472426	35	60.0870621930053	35	49.2982621278417	35	57.7847841256978	35	53.5750263817477	35	57.2982402724219	35	49.8042963583291	35	58.3873788030856	35	54.99949157647	35	56.6650091962561	35	52.574025107584	35	55.2610834874128	35	56.2304902173103	35	58.4136550334706	35	57.2106427307855	35	47.5901434190978	35	43.8789184754513	35	57.69612534697	35	60.4484407116067	35	54.6321094880369	35	63.3479951424207	35	52.631162112589	35	57.7894717615362
36	36	52.3196294982237	36	57.5311450944984	36	60.7734262427954	36	49.939006694349	36	58.4861636339499	36	54.2037192057227	36	57.9777516392819	36	50.381582844486	36	59.4541376631907	36	55.9710760684252	36	57.445951831586	36	53.279124232181	36	55.7127972193152	36	56.8869612651235	36	59.0116433946605	36	57.8767218670811	36	50.2905062364914	36	46.3299929923901	36	58.4605801807985	36	61.2349109788023	36	55.2655780788066	36	64.1626454508472	36	53.467785519586	36	58.6688809232305
37	37	53.2069169833488	37	58.6625793387647	37	61.3540636996906	37	50.5090538061253	37	59.1809286847974	37	54.7988062495729	37	58.4604166634313	37	50.9656199333453	37	60.1453219926978	37	56.7126270643221	37	58.0929022089061	37	53.7884842510514	37	56.1323883375316	37	57.2834386103933	37	59.5179109639301	37	58.2993174284379	37	52.5475239103392	37	48.489325835008	37	58.9975657733307	37	61.8652728966201	37	55.8062103112052	37	64.6203088310432	37	54.0942306527559	37	59.4166021363811
38	38	53.830448254124	38	59.4290636955928	38	61.7204871031253	38	51.0094449402359	38	59.6547718611032	38	55.1767274374565	38	58.7317781278725	38	51.2437173152887	38	60.7937450118938	38	57.352594669209	38	58.4640798613268	38	54.2786317780017	38	56.4797428058699	38	57.7737754587505	38	60.0311846402819	38	58.7282117289979	38	54.4850280149123	38	50.3002501477023	38	59.4991300898092	38	62.2348976836555	38	56.2550354155539	38	65.1235776619019	38	54.5487864927519	38	59.9759782413762
39	39	54.480666199085	39	60.1757025081688	39	62.0627887119593	39	51.3087838708776	39	59.886165518872	39	55.5610732805211	39	59.0375433286329	39	51.6554784513819	39	61.3081410754664	39	57.7964131288087	39	58.8070020487921	39	54.6126042643761	39	56.7368865853621	39	57.9675401178104	39	60.2259565397505	39	59.1039825070351	39	56.1089235144801	39	51.8939606447114	39	59.730307650765	39	62.6953804436448	39	56.4658217745017	39	65.4236089703471	39	54.979566676787	39	60.4388082063499
40	40	54.7855081644144	40	60.6130470448897	40	62.3124842245262	40	51.6147896279901	40	60.2391379795744	40	55.7683141115253	40	59.264680898571	40	51.8051813936782	40	61.8652920161541	40	58.2607843565548	40	59.1288297996272	40	54.8316817625815	40	56.9093723303044	40	58.2250043685927	40	60.3995745476079	40	59.3783553219167	40	57.4719803316247	40	53.2527145949829	40	60.0186332614942	40	63.0129334614787	40	56.6552112457285	40	65.6825926141659	40	55.2870832847934	40	60.7487343216061

## Sheet: SLC2A1
Text	X	A5:GDM 659	X	A6:GDM 659	X	A7:GDM 672	X	A8:GDM 672	X	B5:GDM 660	X	B6:GDM 660	X	B7:GDM 673	X	B8:GDM 673	X	C5:GDM 661	X	C6:GDM 661	X	D5:GDM 665	X	D6:GDM 665	X	D7:Ref	X	D8:Ref	X	E5:GDM 666	X	E6:GDM 666	X	E7:H20	X	E8:H20	X	F5:GDM 668	X	F6:GDM 668	X	G5:GDM 669	X	G6:GDM 669	X	H5:GDM 671	X	H6:GDM 671
1	1	8.56927862749413	1	8.55888212089155	1	9.24808300206699	1	8.86836794103227	1	8.32364631009455	1	7.85286637517782	1	10.1434756722362	1	8.96969148732552	1	8.13827292481484	1	8.70729055238605	1	9.6297676411515	1	9.88767173559885	1	10.8477693973622	1	10.3979756248793	1	9.87378131360685	1	10.3957675574063	1	5.62248291189731	1	5.80214569967769	1	9.56209377362043	1	9.69524704326798	1	9.42579389447345	1	9.97536057859718	1	9.40172278520477	1	8.73203269653357
2	2	8.52681924171237	2	8.57703599725139	2	9.25138539390866	2	8.86386603508542	2	8.28155196455045	2	7.83326868055323	2	10.1546202550128	2	8.91953190458309	2	8.11128960474444	2	8.66577300834894	2	9.68555377642484	2	9.8540290953621	2	10.8890151319872	2	10.4396986299445	2	9.89978369149334	2	10.3920172953335	2	5.57942779089266	2	5.76604611028439	2	9.54283996694515	2	9.67616319415416	2	9.41386732248055	2	9.89544580853175	2	9.36637648461187	2	8.68890203425266
3	3	8.548039115728	3	8.58303891779183	3	9.29515564719439	3	8.89299984948725	3	8.28008973706182	3	7.77956989340934	3	10.1528131445986	3	8.94080600566202	3	8.09492999125366	3	8.6345182846004	3	9.61660329806935	3	9.85229463164601	3	10.8720631583554	3	10.4910024732734	3	9.86805769357577	3	10.3826518292321	3	5.78826980481985	3	5.79540717051928	3	9.54862441327308	3	9.65185886442916	3	9.40448853496818	3	9.86332061230655	3	9.29505769491082	3	8.68732272813392
4	4	8.53290911577908	4	8.53782577623484	4	9.31031739093891	4	8.85455085729	4	8.25006282732025	4	7.74970442354254	4	10.1753503325095	4	8.9560666086557	4	8.05753398610477	4	8.61967851363983	4	9.69136356457154	4	9.78540591948723	4	10.8944724641184	4	10.5821361895465	4	9.84557945842806	4	10.3752001999562	4	5.78814056222347	4	5.81051903115643	4	9.50333871446901	4	9.61427148954108	4	9.35102654138294	4	9.84815524069967	4	9.26405851805828	4	8.66419147776242
5	5	8.51169470749686	5	8.51674105691453	5	9.31956327086956	5	8.89459225249966	5	8.20642095649365	5	7.76606596548771	5	10.1321126113401	5	8.9042713012659	5	8.07397220004477	5	8.62122852009532	5	9.63333045519969	5	9.75003057382002	5	10.8964435978116	5	10.5536528740929	5	9.81739475755287	5	10.3099649056379	5	5.78910800876462	5	5.80384338534932	5	9.48992178617409	5	9.62347451660127	5	9.34501998553938	5	9.79678482428493	5	9.27341316721611	5	8.61181888815042
6	6	8.49499788408553	6	8.5303938447688	6	9.34898716426561	6	8.87787375403894	6	8.19728219733941	6	7.70435223184241	6	10.0717503138432	6	8.8648598924172	6	8.02736760632557	6	8.54555550191211	6	9.6327340101471	6	9.75700386134056	6	10.9191682111913	6	10.5916003453554	6	9.83936355884031	6	10.3545984625284	6	5.83819615662903	6	5.81551903071016	6	9.53438839585332	6	9.60775749029073	6	9.3745201501637	6	9.78096458103267	6	9.20260936204424	6	8.64103980957699
7	7	8.46163511205351	7	8.48963632847346	7	9.36840010866182	7	8.85163669319618	7	8.17932891165115	7	7.74648928975478	7	10.0381025983009	7	8.86172391884106	7	8.02451776600366	7	8.54995278350803	7	9.65175260010129	7	9.72378334047679	7	10.9452033517902	7	10.5878300798673	7	9.85087276462143	7	10.3136183426489	7	5.81354690810381	7	5.83628173247356	7	9.48569269149104	7	9.58930182024513	7	9.34064481147088	7	9.75473014293878	7	9.16063375073177	7	8.60716666347244
8	8	8.49657198753604	8	8.48662987183989	8	9.34236300954722	8	8.84080413660519	8	8.15387016229713	8	7.67649530436053	8	9.99702502144594	8	8.84333955753318	8	8.01421972185995	8	8.50978157592723	8	9.61098700157634	8	9.66836371324581	8	10.8591398000221	8	10.5841060461765	8	9.82490305058362	8	10.2577860336526	8	5.8114591729704	8	5.83415096349406	8	9.48984105184042	8	9.55582549488223	8	9.30677277531155	8	9.75123886744295	8	9.09549193124015	8	8.57327595440827
9	9	8.45559914566465	9	8.45348622269668	9	9.324671227734	9	8.83018281270911	9	8.15076644211306	9	7.68066467967681	9	9.94981869668754	9	8.78704578400566	9	7.95866380610297	9	8.4548367507793	9	9.57879196482841	9	9.65127030526233	9	10.8724444813879	9	10.6050136002534	9	9.80018054817848	9	10.2558176828911	9	5.829528601658	9	5.79142292539137	9	9.47224274153599	9	9.5759538591064	9	9.3041165170572	9	9.68813663603379	9	9.05396114097956	9	8.53167254102817
10	10	8.42075065557005	10	8.456525943784	10	9.29698487126397	10	8.75626258947614	10	8.12385785410304	10	7.66161841591008	10	9.92948031937153	10	8.8128854783223	10	7.98437251084257	10	8.44287639863071	10	9.54377975087409	10	9.62381468935547	10	10.8741092154617	10	10.5461373240434	10	9.77994944789763	10	10.2503249112438	10	5.84132860860773	10	5.8416365783412	10	9.44450736279706	10	9.57076951075618	10	9.31432823896422	10	9.72085917267432	10	9.049068782256	10	8.51167293644059
11	11	8.41765910876299	11	8.50631928063846	11	9.30195821344129	11	8.79941927147229	11	8.12068996388601	11	7.66574170740905	11	9.85965551775239	11	8.83290655919832	11	7.97368752340915	11	8.43254940696424	11	9.52648078433792	11	9.59181076510872	11	10.8724744326156	11	10.5594196632707	11	9.77770714370687	11	10.2409010639141	11	5.86694403826949	11	5.82948140578414	11	9.41935794965557	11	9.56837529090084	11	9.2735571887361	11	9.71850173518171	11	8.97659893521462	11	8.45463072263766
12	12	8.38731034664832	12	8.46107568225774	12	9.28684464245219	12	8.72250996457376	12	8.0906280074663	12	7.68074908768198	12	9.85217497174637	12	8.81005649534884	12	7.90636260935502	12	8.38793478436394	12	9.48165831837006	12	9.56955246490834	12	10.8500745447936	12	10.5366594531041	12	9.77773981777339	12	10.2185556328697	12	5.86693360072047	12	5.80656372476923	12	9.42694014831296	12	9.47823480228966	12	9.24305140957956	12	9.68055716021527	12	8.96112231904202	12	8.43922217743697
13	13	8.37066223888641	13	8.42942876756244	13	9.24734160405981	13	8.70558335743523	13	8.08169081067174	13	7.65698467235355	13	9.79786129037504	13	8.82377613168581	13	7.89749730813727	13	8.40138671584616	13	9.42768297697368	13	9.50842070997807	13	10.7808848417057	13	10.5652000660915	13	9.73852397500139	13	10.1943847220674	13	5.85837408151437	13	5.84365341091241	13	9.4176692548622	13	9.5215887318684	13	9.22612812134116	13	9.6788200494118	13	8.91312376005891	13	8.38381755646233
14	14	8.33570970658622	14	8.43247125359973	14	9.24309703239801	14	8.67792633672112	14	8.04699642397674	14	7.62986203534704	14	9.74127938373091	14	8.80406983540254	14	7.86294323818341	14	8.33745263448199	14	9.4236207892024	14	9.43748069707356	14	10.8221906137407	14	10.5309981977545	14	9.7495401357369	14	10.1383837181834	14	5.86046387604738	14	5.82282979623546	14	9.39086645361116	14	9.4423844973303	14	9.17606783818146	14	9.62157927161416	14	8.85445225266459	14	8.34832596278175
15	15	8.30535371240156	15	8.40985222527738	15	9.23553980597494	15	8.66254318249106	15	8.03949457182536	15	7.63738113522239	15	9.70372836532652	15	8.80408799090145	15	7.85547588147997	15	8.3077075728358	15	9.37874493476105	15	9.43750611477203	15	10.8296670481936	15	10.5690058269565	15	9.75704561898806	15	10.1309036526308	15	5.89794908076821	15	5.85331696389978	15	9.37572930639138	15	9.47242095473407	15	9.17605785265706	15	9.60638221124797	15	8.80804225856498	15	8.30981088738501
16	16	8.26595795599869	16	8.37065292601639	16	9.21118693382377	16	8.60715508035555	16	8.0004857036292	16	7.65849895599823	16	9.70201403817307	16	8.81019445251857	16	7.80922079438004	16	8.26159324528006	16	9.35472229279821	16	9.42099346820723	16	10.8127925272871	16	10.5899463175252	16	9.66536825735059	16	10.1216724875879	16	5.88938386106162	16	5.8446421726471	16	9.32878997534081	16	9.47072793550784	16	9.182072525333	16	9.60464985802319	16	8.76780257405425	16	8.26210967705359
17	17	8.24317777834703	17	8.37823330944786	17	9.15816418477362	17	8.61486797527901	17	8.000512024405	17	7.62863122875169	17	9.6494623402485	17	8.81020806671295	17	7.80177110721462	17	8.20953528880506	17	9.31735223683465	17	9.39871338529585	17	10.8950494897385	17	10.6507336954375	17	9.6504062577256	17	10.0545536016754	17	5.9193673089604	17	5.85220531143236	17	9.30616862995693	17	9.43320267772833	17	9.14397910184132	17	9.55153362483828	17	8.71369885797022	17	8.22363324089332
18	18	8.24616611620989	18	8.32840614087324	18	9.14631119146668	18	8.57177774324228	18	7.99586604666628	18	7.65381531248373	18	9.63789006861621	18	8.77518377516307	18	7.78208683462891	18	8.23480691652163	18	9.32066868731313	18	9.37229489253048	18	10.9512590587416	18	10.7837918967161	18	9.68384439145385	18	10.0432158396043	18	5.94395795606735	18	5.86185548385807	18	9.28682805980286	18	9.40650868214384	18	9.13199120925237	18	9.53214991082751	18	8.70133218035505	18	8.21886899059023
19	19	8.18543784266268	19	8.31334074238972	19	9.18422573225336	19	8.56405210739003	19	7.93568616706134	19	7.6239505410549	19	9.60030964864204	19	8.8133425510002	19	7.75964535603449	19	8.18269496501435	19	9.34310381034861	19	9.37221680994929	19	11.2653435177425	19	11.0802042701337	19	9.66882438981986	19	10.0581178094296	19	5.89878899872651	19	5.8463928629412	19	9.30190707734124	19	9.40646964085325	19	9.16248790482659	19	9.57768204296457	19	8.67038696390751	19	8.16490212381134
20	20	8.23713714855602	20	8.34202055800882	20	9.17498667822111	20	8.62403718484378	20	7.91919169714467	20	7.63004722143597	20	9.57602077041364	20	8.80402172333042	20	7.79566531363174	20	8.21837071710328	20	9.35631744695225	20	9.40012757360733	20	11.7268110415179	20	11.5569554558756	20	9.66704608754518	20	10.0562373477959	20	5.9200506773715	20	5.81451775494504	20	9.34549767737429	20	9.44981191193613	20	9.15319009399959	20	9.59867066308414	20	8.65335286894065	20	8.20193363616125
21	21	8.21435744406828	21	8.29672077266782	21	9.25073595856619	21	8.67008043786532	21	7.95681170644493	21	7.65992754154908	21	9.6511046517235	21	8.86489801896492	21	7.83303659259688	21	8.21818916211414	21	9.44590121747	21	9.49646609749613	21	12.6612455218373	21	12.5144065699435	21	9.74942030944407	21	10.108275546559	21	5.94214955064995	21	5.8672894358642	21	9.4133701945154	21	9.50233486252017	21	9.19129213179602	21	9.62137593002632	21	8.66108166482846	21	8.20191457288739
22	22	8.25379551074114	22	8.33586938293522	22	9.3811518178729	22	8.8022166911185	22	7.95819392505606	22	7.66868550451429	22	9.72032439179553	22	9.01115932280742	22	7.86421064335747	22	8.31614263594243	22	9.66420753022312	22	9.72069846183562	22	14.2560625422445	22	14.0973678674213	22	9.81841064075423	22	10.1768777836622	22	5.9574998362808	22	5.89012909571103	22	9.57343471372296	22	9.69920850120725	22	9.31486606200678	22	9.75202047213421	22	8.67804450448547	22	8.203296963266
23	23	8.29617826826638	23	8.39306344842317	23	9.636284574452	23	9.01440057597246	23	8.00756123006759	23	7.71002619864224	23	9.89823938374179	23	9.16036242579125	23	8.0104754525664	23	8.45412585737734	23	10.0505020587637	23	10.0970124321168	23	16.7173973937868	23	16.4238439824401	23	9.97332785110669	23	10.4057501418013	23	5.93706246691885	23	5.89147959393093	23	9.83514755675074	23	9.94466981582928	23	9.60205608644308	23	10.045756454545	23	8.74448161810191	23	8.27693604227829
24	24	8.46930912562779	24	8.55730692545573	24	10.1952153160459	24	9.58929606846401	24	8.12634876796177	24	7.82039823986235	24	10.3996104285831	24	9.5696158636184	24	8.31552868797666	24	8.77929142543248	24	10.8332797459194	24	10.8898090180897	24	19.9602326892671	24	19.5295769827706	24	10.4208374023438	24	10.8581488473075	24	5.97196170261928	24	5.91822942097982	24	10.4521142868769	24	10.5360503423782	24	10.111141204834	24	10.5220485868908	24	8.97483462379092	24	8.4755734034947
25	25	8.74262764340355	25	8.78319876534598	25	11.1802391778855	25	10.4730896722703	25	8.33675384521484	25	8.08900833129883	25	11.1278452192034	25	10.3079913911365	25	8.80140032087054	25	9.30653708321708	25	12.155994233631	25	12.2270774841309	25	23.5871850876581	25	22.9796291532971	25	11.2072236197335	25	11.6253725687663	25	5.97007024855841	25	5.89179039001465	25	11.4253797985259	25	11.572193872361	25	11.0260454813639	25	11.5847487676711	25	9.32262693132673	25	8.84500231061663
26	26	9.22575866506564	26	9.31560567928876	26	12.8160205991235	26	12.101516510077	26	8.81500180528259	26	8.54102788946413	26	12.5311389800642	26	11.6317191960863	26	9.74875590933433	26	10.4566870234961	26	14.2935641035841	26	14.3227112895999	26	27.2879365102352	26	26.4429025727836	26	12.6447333991936	26	13.0854689494884	26	5.98602812908282	26	5.8908949272606	26	13.160221658052	26	13.3287444463133	26	12.5651961319727	26	13.2388974320902	26	10.0391745304637	26	9.55061611229835
27	27	10.2058269435122	27	10.2582542284581	27	15.2459049525661	27	14.4755681242282	27	9.67299435200141	27	9.37789393019011	27	14.7669816637212	27	13.7566160830771	27	11.2073576280789	27	12.1734406645437	27	17.1227641583255	27	17.2102722193396	27	30.6166481036682	27	29.6438669282922	27	14.8305022871892	27	15.266898387402	27	5.98669185501078	27	5.92078383902684	27	15.6250036323964	27	15.8564326862902	27	14.8199792348976	27	15.8173026963656	27	11.3925490004459	27	10.8292896407194
28	28	11.8472880408877	28	11.8731071835472	28	18.324218023391	28	17.5612840198335	28	11.1331585475377	28	10.7454063778832	28	17.8333936418806	28	16.5946560814267	28	13.3186930701846	28	14.6067555745443	28	20.4588499523344	28	20.6615193684896	28	33.6486307779948	28	32.5957198370071	28	17.8304036458333	28	18.3855619884673	28	6.02248055594308	28	5.91813995724633	28	18.8115074521019	28	19.1702088855562	28	17.8185907999674	28	19.1369120279948	28	13.5519781566802	28	12.9873639061337
29	29	14.3851809198746	29	14.3106738435319	29	21.7594038399017	29	20.9559178135186	29	13.3458590758743	29	12.9281677802049	29	21.4716588882362	29	20.014271478096	29	15.917138087577	29	17.7033075713157	29	23.8182111929632	29	24.1285849733211	29	36.0978963354226	29	34.963210012158	29	21.3789833424495	29	21.9455579778243	29	6.05832110304644	29	5.98486961477845	29	22.2253596746489	29	22.7478339841424	29	21.0314386904563	29	22.9054908777423	29	16.50912677801	29	16.0015088259808
30	30	17.5218664449801	30	17.3811746524756	30	25.0910412929657	30	24.3390044775533	30	16.1749520756152	30	15.8063564698966	30	25.2177973967865	30	23.5145703700372	30	18.7981670288602	30	20.975674233791	30	27.0593569745962	30	27.522547446652	30	38.2132893168259	30	36.9774282017627	30	25.0729973639845	30	25.7319703681309	30	6.10601562180349	30	5.98781608168812	30	25.7021102537493	30	26.2899881798916	30	24.3389681535896	30	26.676037450181	30	20.0601850302029	30	19.7692664047157
31	31	21.1492285115553	31	20.9168719558366	31	28.1903389032919	31	27.4781530695586	31	19.444270269384	31	19.017514724309	31	28.801633409356	31	26.7648880287402	31	21.6024409818346	31	24.1813135053414	31	29.9383782202086	31	30.5644309740021	31	39.9672062033492	31	38.6610167959215	31	28.5601835346807	31	29.3878263580364	31	6.16582484516976	31	6.04892482486177	31	28.7593808168172	31	29.6407641559412	31	27.366393363468	31	30.16179043842	31	23.8036527983978	31	23.8749912936694
32	32	24.7245997965829	32	24.3936774772839	32	30.8335459770997	32	30.1009006299255	32	22.6624748810009	32	22.2981952518028	32	32.0008410693223	32	29.7631505998095	32	24.227657637199	32	27.08931693706	32	32.5087515337095	32	33.1504582407759	32	41.3412185072111	32	40.1037858555471	32	31.6786087289583	32	32.5721195214361	32	6.21630457488456	32	6.07772593683605	32	31.6190379513455	32	32.539023837497	32	30.0495928722158	32	33.2128560322342	32	27.26147590297	32	27.7272155329309
33	33	27.9229173206148	33	27.5187119983491	33	33.0542137509301	33	32.3410906110491	33	25.6354795183454	33	25.2306493123372	33	34.6680232456752	33	32.2979155040923	33	26.6686048961821	33	29.6946207682292	33	34.6617053803943	33	35.3809066045852	33	42.3937043689546	33	41.3113403320313	33	34.3411472865513	33	35.3474244617281	33	6.40107109433129	33	6.22022901262556	33	33.8460904075986	33	35.0631677536737	33	32.4679819742839	33	35.8703794933501	33	30.3890155610584	33	31.219489687965
34	34	30.549802332025	34	30.2345285420761	34	34.8976748204488	34	34.2667273913946	34	28.2140816665876	34	27.8833555242345	34	36.910195595157	34	34.4064165117287	34	28.8152148885331	34	32.0395348745236	34	36.4589076621218	34	37.2284355388489	34	43.4024700150937	34	42.1686736477131	34	36.6017010659077	34	37.7088361254727	34	6.74850457505951	34	6.50503278864863	34	35.9323971977641	34	37.0572492099562	34	34.4833220445011	34	38.0382173206629	34	33.0751550949448	34	34.0570537636885
35	35	32.9053814501738	35	32.5600498131773	35	36.4441666643407	35	35.860836442005	35	30.4424598896462	35	30.1657337453573	35	38.8263840043319	35	36.1170794291767	35	30.7476174991813	35	34.0648022836002	35	37.9241728933138	35	38.8494657166901	35	44.0438577102965	35	42.9431605909756	35	38.5070379197463	35	39.7083554592135	35	7.45187277621821	35	7.02209990550127	35	37.6011924657337	35	38.8679717912182	35	36.2079052949528	35	39.9291490648167	35	35.3517376753323	35	36.5322486011559
36	36	34.8528431957835	36	34.5255424882276	36	37.6737186300437	36	37.1181036484835	36	32.3200894418035	36	32.0322656180258	36	40.276770151024	36	37.5468826135028	36	32.4359483565063	36	35.7121119845136	36	39.1657835584605	36	40.1061855525706	36	44.5196379552758	36	43.4813537761114	36	40.0750559156568	36	41.2746257585606	36	8.64012698392772	36	7.97902993600241	36	38.9612614806973	36	40.2205224931932	36	37.6974817671138	36	41.3415090729706	36	37.2738172161872	36	38.5613491696516
37	37	36.3678761576658	37	36.1745818112516	37	38.6488366540063	37	38.077474626933	37	33.9330069229717	37	33.7029904661175	37	41.5678011233405	37	38.6971865848905	37	33.9211029417921	37	37.1605192414847	37	40.1581749856745	37	41.1085421864302	37	44.9304396164959	37	43.8529512687348	37	41.3336931271674	37	42.646223330431	37	10.3540190587535	37	9.46987502069752	37	40.129570547382	37	41.3909892124059	37	38.9536272637041	37	42.5325359497325	37	38.8575305951212	37	40.2084616754015
38	38	37.5498342908776	38	37.5985395531367	38	39.4504590966236	38	38.8914190858849	38	35.2235700579924	38	35.1133062005874	38	42.438757212988	38	39.5734672371453	38	35.1453595629727	38	38.379317731132	38	40.9269602670329	38	41.9704466108611	38	45.1993085197706	38	44.2020265634771	38	42.3457559341686	38	43.7800293986548	38	12.3771298074373	38	11.4506765854848	38	41.0194053920255	38	42.2316498898685	38	39.9131936205129	38	43.5651322869673	38	40.0631334192238	38	41.5407468972869
39	39	38.5365856743847	39	38.6926140852521	39	40.0564014134246	39	39.5686872222284	39	36.3365283752736	39	36.1599804326909	39	43.2576373806094	39	40.2527527942331	39	36.3503268061666	39	39.3243321326808	39	41.5169013475876	39	42.6243126665699	39	45.4822417829399	39	44.5050286193124	39	43.2006079859095	39	44.689649879865	39	14.4791931657608	39	13.7031404777974	39	41.8346469323224	39	42.8697328088708	39	40.7750321275162	39	44.2635233637533	39	41.239544162656	39	42.4655180265377
40	40	39.1902824792932	40	39.614167406196	40	40.4963919454553	40	39.9236927190309	40	37.2180369820504	40	37.0589502299053	40	43.8052808386077	40	40.8030866107508	40	37.3097913864362	40	40.1583930073079	40	42.0695779124434	40	43.084319634133	40	45.5618920394081	40	44.7009209757044	40	43.8372646122168	40	45.3591973269036	40	16.5754671273377	40	15.9805351448547	40	42.3402299680561	40	43.4850106929437	40	41.3475665704348	40	44.756087716324	40	41.797156247907	40	43.274808768865
41	41	39.7410054863036	41	40.2758406387821	41	40.8050229732851	41	40.3131368696082	41	37.8898349150165	41	37.8096005481647	41	44.2280116002518	41	41.2517956609173	41	38.1586420514017	41	40.9164678795388	41	42.4882568344825	41	43.5766716510407	41	45.7593468945091	41	44.9152727705111	41	44.4846837297086	41	45.8551137792218	41	18.6143803848002	41	18.1830656443927	41	42.770726766438	41	43.9372843344452	41	41.8956676337423	41	45.358811638851	41	42.5080489725811	41	43.8841682159899
42	42	40.1913978488997	42	40.866305617028	42	41.0868962719347	42	40.5853665740162	42	38.4880675015907	42	38.3744673295455	42	44.5334222222067	42	41.5891636097127	42	38.8508482320597	42	41.4827036461589	42	42.7561207684036	42	43.8269376541849	42	45.7391690631605	42	44.9726340699325	42	44.7365348095084	42	46.2380534319279	42	20.380742224709	42	20.1405932124459	42	43.1625639646403	42	44.2203467904425	42	42.3311639018035	42	45.6060559549324	42	42.9575691239042	42	44.3687795521057
43	43	40.4805123600295	43	41.2816614334631	43	41.2843198729713	43	40.8173715105003	43	38.9255431526036	43	38.8769140473919	43	44.8323233587521	43	41.7650144014786	43	39.3982187816107	43	41.9214664719353	43	43.0091931453053	43	44.0929321594129	43	45.8633729734265	43	45.0313576740636	43	45.0044682121527	43	46.5557185096654	43	21.9001139003323	43	21.7700664534337	43	43.2975430382471	43	44.5042421431055	43	42.6819726539257	43	45.8470591615811	43	43.3443526377298	43	44.7069045746311
44	44	40.7897174965383	44	41.6429992315917	44	41.5485548608164	44	41.023185784051	44	39.2306402053183	44	39.2331846999509	44	44.9622852097571	44	42.0238264732595	44	39.9423607989864	44	42.2416606587513	44	43.2190264920568	44	44.303108430251	44	45.9710101219124	44	45.1546380990002	44	45.3291613508539	44	46.8281922037382	44	23.2036173233615	44	23.1945661924543	44	43.5549579434295	44	44.7090934538499	44	42.9337050389252	44	46.0094174508944	44	43.5687854542612	44	44.9395228877728
45	45	40.9718856820609	45	41.8845309918163	45	41.6091531887784	45	41.2467801174806	45	39.5015540741392	45	39.4802931676212	45	45.1721612990037	45	42.1307141175792	45	40.3842087855038	45	42.583942129397	45	43.3378066280647	45	44.3766617669908	45	46.089473105164	45	45.2448990396961	45	45.5001135078004	45	46.9985204153548	45	24.3030042467734	45	24.3202655588259	45	43.7431158274998	45	44.8586483349243	45	43.1089956618156	45	46.2441434743249	45	43.8550499573881	45	45.2165947764548
46	46	41.0854698036687	46	42.0957662753439	46	41.8213552075425	46	41.3159489333523	46	39.6816939190057	46	39.6671347409696	46	45.3223432545664	46	42.3445334189759	46	40.7957872266044	46	42.7847759232743	46	43.5165109074484	46	44.5698598062366	46	46.1413533514108	46	45.2977423868364	46	45.5885043637702	46	47.1921945535329	46	25.2188859389654	46	25.205882259731	46	43.9086637852433	46	45.0613937932167	46	43.3302253885781	46	46.3731771880024	46	44.0097893790658	46	45.2627436637992
47	47	41.2291917044938	47	42.3523498102592	47	41.9272956168855	47	41.4311118935553	47	39.8614785846026	47	39.8910892321407	47	45.4054743798761	47	42.3672532788212	47	41.0649336709863	47	42.9411785831602	47	43.5831254990117	47	44.7488420950025	47	46.0967299667139	47	45.4653027186718	47	45.7821431903159	47	47.3272221260646	47	25.9366989930897	47	25.9433819264924	47	44.021491034306	47	45.1293712672991	47	43.4294561981679	47	46.533332530727	47	44.1414530512533	47	45.5097986598103
48	48	41.3509386383636	48	42.435247429554	48	41.9804870056781	48	41.4393391432901	48	39.9748151583523	48	39.9964029337456	48	45.4718236689866	48	42.4589899854234	48	41.2746819384135	48	43.0597231601997	48	43.6339521717513	48	44.7921412270885	48	46.2146669780597	48	45.4106831356139	48	45.8535831826368	48	47.496688687433	48	26.490337019585	48	26.4684240285886	48	44.08803309487	48	45.150659634626	48	43.5970374755351	48	46.5469755515773	48	44.2416911083452	48	45.6245405557447
49	49	41.3960752933525	49	42.4955767138282	49	42.154744393459	49	41.6160875152119	49	40.0493840341044	49	40.1007300319311	49	45.5701182225609	49	42.4970086449681	49	41.431590093095	49	43.2163577882168	49	43.6934888739096	49	44.7776606356344	49	46.2676794795574	49	45.4033600286002	49	46.010527906637	49	47.5348222393414	49	26.9455495754622	49	26.8930587595923	49	44.1709179757279	49	45.2714152061841	49	43.6887278845868	49	46.5932293876347	49	44.381197427048	49	45.640348266587
50	50	41.4179734044534	50	42.6996535050361	50	42.1089415540289	50	41.6307001054234	50	40.1760306996109	50	40.2044337741101	50	45.71484113187	50	42.6344257044515	50	41.6559323335567	50	43.3585713795334	50	43.8361437504654	50	44.9876955161323	50	46.2322418058348	50	45.5265103119415	50	46.1392036462988	50	47.6198470837522	50	27.418257617013	50	27.1517865246593	50	44.2546554715427	50	45.2654682031017	50	43.8495653031445	50	46.686552818737	50	44.4978542969914	50	45.8190499795204

## Sheet: SLC2A4
Text	X	A1:GDM 659	X	A2:GDM 659	X	A3:GDM 672	X	A4:GDM 672	X	B1:GDM 660	X	B2:GDM 660	X	B3:GDM 673	X	B4:GDM 673	X	C1:GDM 661	X	C2:GDM 661	X	D1:GDM 665	X	D2:GDM 665	X	D3:Ref	X	D4:Ref	X	E1:GDM 666	X	E2:GDM 666	X	E3:H20	X	E4:H20	X	F1:GDM 668	X	F2:GDM 668	X	G1:GDM 669	X	G2:GDM 669	X	H1:GDM 671	X	H2:GDM 671
1	1	3.54699361780094	1	4.44856998445538	1	3.44118696392019	1	4.01210117388459	1	3.97988107415601	1	3.98177744941867	1	3.45939711966071	1	3.52671136545812	1	4.18920705615762	1	3.91733341711349	1	4.02578562062607	1	4.0674778671307	1	3.92145785640911	1	3.92752466514353	1	3.87640744537684	1	3.34600820790839	1	3.31767609023652	1	3.43034649040377	1	4.48154603974576	1	4.06179640703874	1	4.30536004099567	1	4.33214044489152	1	4.14169625153597	1	4.37680521244686
2	2	3.62727841455911	2	4.55795894000811	2	3.54614835998066	2	4.10456469904974	2	4.01523502917567	2	4.05806412494215	2	3.54292910534973	2	3.60811982285565	2	4.27969946678925	2	4.01426863330186	2	4.1379209913059	2	4.16403019948639	2	4.02488099336302	2	4.0283760661081	2	3.98838951937704	2	4.30753054698299	2	3.35975195338931	2	3.48161813098557	2	4.64997097791654	2	4.20136741735826	2	4.39690594071556	2	4.48401608600033	2	4.21164378080761	2	4.47644362504773
3	3	3.68063080875743	3	4.61884986404759	3	3.58478546216274	3	4.18186270651515	3	4.05669541667824	3	4.10809091407669	3	3.64252436859536	3	3.65518229804967	3	4.30968303233457	3	4.06403106116987	3	4.17892373221009	3	4.26619358216399	3	4.13351053617041	3	4.12419101032742	3	4.0626559041856	3	4.36760941997662	3	3.3979283057517	3	3.52858413747286	3	4.64659089262601	3	4.20889331101381	3	4.44953104417157	3	4.54485197398706	3	4.28762539639423	3	4.55971251287041
4	4	3.67071005414072	4	4.6847040568057	4	3.61698633033312	4	4.17330188351464	4	4.09142233291023	4	4.16254263030446	4	3.67443447907205	4	3.69625141130639	4	4.31118198175048	4	4.10763847316351	4	4.22445655031498	4	4.26766843124632	4	4.15525744282001	4	4.14540113411812	4	4.08612291561482	4	4.41131386850293	4	3.3991104207218	4	3.5199124235124	4	4.67036192450481	4	4.2739510023597	4	4.49576778408363	4	4.57849100687558	4	4.28913120399194	4	4.59377972698563
5	5	3.72401412148055	5	4.72405644173489	5	3.71743134406261	5	4.2304444945913	5	4.13279313622053	5	4.25488083463161	5	3.76365576680604	5	3.75318797495244	5	4.3742248005328	5	4.14675932699555	5	4.26538811313071	5	4.33815198180244	5	4.27391162970773	5	4.21148235913013	5	4.13821989788975	5	4.49234468042324	5	3.44735801196343	5	3.5766968140015	5	4.74444628464	5	4.35551461344408	5	4.54828458602041	5	4.62853559416279	5	4.3537601098071	5	4.62286778715009
6	6	3.75956159955196	6	4.78006033115052	6	3.71938332801216	6	4.24274309785447	6	4.20153526437169	6	4.3419345509006	6	3.8064980666407	6	3.77505780406538	6	4.43169365982311	6	4.20163875126802	6	4.30066067449823	6	4.35092287432372	6	4.32688590510123	6	4.24332274240771	6	4.19551179630326	6	4.56849095372392	6	3.46945981986511	6	3.6280884263746	6	4.79122305873442	6	4.41074154358153	6	4.64000570610825	6	4.69505336409424	6	4.35603353489632	6	4.71185598011089
7	7	3.81552973072981	7	4.83354330264413	7	3.75029318338949	7	4.29290475912826	7	4.22368765171002	7	4.36309187192806	7	3.80643054954879	7	3.82474949920598	7	4.46475551194207	7	4.25430414679718	7	4.34463877259045	7	4.4245023524488	7	4.41811358448135	7	4.38157032702944	7	4.26157446980744	7	4.66326873486674	7	3.47951396987009	7	3.63792233503611	7	4.87976125814781	7	4.51660362634124	7	4.66226334934968	7	4.74840218590742	7	4.41248018240677	7	4.74426418422654
8	8	3.87148665819808	8	4.89770164035517	8	3.83275307552442	8	4.36310484464441	8	4.26803134453572	8	4.39481635492522	8	3.86766589839882	8	3.87440080202522	8	4.49778640644247	8	4.31749867065038	8	4.45468278736595	8	4.4980777028914	8	4.44846413888335	8	4.46054999316927	8	4.3386680798908	8	4.74752063086461	8	3.4997735199593	8	3.6378618939713	8	4.91292630232864	8	4.5694936857308	8	4.68453013245945	8	4.84453826941888	8	4.45761845410885	8	4.80912688146843
9	9	3.92603457556292	9	4.97080151736542	9	3.86226492264875	9	4.42171382090324	9	4.31082199401209	9	4.44618488401273	9	3.87640838308424	9	3.94256151029494	9	4.55128764176423	9	4.35803936549095	9	4.497067801408	9	4.55953740422671	9	4.48738152927304	9	4.49841942909736	9	4.37012443783606	9	4.77737345633626	9	3.5086262447094	9	3.62662222202018	9	4.98864441756473	9	4.6101674440473	9	4.70515067787506	9	4.86414435829824	9	4.44473010113556	9	4.7965780050146
10	10	3.91621687900409	10	4.98326967739355	10	3.86362371791824	10	4.44335731115876	10	4.36784814147676	10	4.4689442251505	10	3.90844356840084	10	3.95390232516364	10	4.54182435593058	10	4.41229738504003	10	4.54268202938193	10	4.6137391986805	10	4.51938892750827	10	4.52965123064376	10	4.42677582098897	10	4.82119032833521	10	3.53016151833804	10	3.64767988157184	10	4.9903710602568	10	4.6541453772598	10	4.76262264170169	10	4.91925551373466	10	4.50275525163862	10	4.83069284306089
11	11	3.9603064924889	11	5.00375792524342	11	3.92478676240977	11	4.49269269700743	11	4.3448392964841	11	4.44690188551291	11	3.91789889143564	11	4.03269516883515	11	4.61823082231834	11	4.44309890582287	11	4.59686887136897	11	4.63388078679737	11	4.57939184944332	11	4.57815347120304	11	4.45898823310388	11	4.88350228935545	11	3.57009707583647	11	3.68655621723347	11	5.06697210838038	11	4.69560750109348	11	4.76174356119251	11	4.92900598340031	11	4.47935559034159	11	4.86226237806128
12	12	3.97147518441171	12	5.05723605588813	12	3.95571054982187	12	4.48265213494074	12	4.36699892691887	12	4.4892726388442	12	3.92808301222715	12	4.02274038826524	12	4.64026605484371	12	4.48524267718677	12	4.61886578226348	12	4.65490197001387	12	4.57936472951994	12	4.61765599785546	12	4.46999391070465	12	4.89402894657049	12	3.5599271045702	12	3.66673391149929	12	5.0780234771564	12	4.71678373952407	12	4.79521190489361	12	4.95034110920807	12	4.51321186685968	12	4.88387518830188
13	13	3.96099545266194	13	5.01531700412712	13	3.96672526560575	13	4.49348182329028	13	4.37887671938024	13	4.50067047715443	13	3.97989581587913	13	4.03339323426141	13	4.6521180954958	13	4.50712853122056	13	4.61966949905879	13	4.67676802556578	13	4.580170820955	13	4.62836033450927	13	4.49283082879713	13	4.9265040189947	13	3.58085653515446	13	3.67726563537817	13	5.07892989808257	13	4.717583434379	13	4.76255689361656	13	4.96189830654633	13	4.54790914956721	13	4.88472420665471
14	14	3.97218383084408	14	5.068813538006	14	3.99764897820282	14	4.50351297620719	14	4.34555040074844	14	4.53246896360167	14	3.99008264139223	14	4.02343195711211	14	4.69625687837008	14	4.49652775812215	14	4.66368828430684	14	4.69776672565243	14	4.65116754918877	14	4.6381909999917	14	4.51484582327594	14	4.94753868888577	14	3.61129524506074	14	3.72673443566514	14	5.11212354120625	14	4.74932118492697	14	4.80718746037425	14	5.00459977141602	14	4.55917123636497	14	4.92796757726644
15	15	3.98336926068159	15	5.05809630529491	15	4.00794017511563	15	4.5536775858256	15	4.40104591228293	15	4.53243623697634	15	4.01048783970591	15	4.08307402052689	15	4.66311011392592	15	4.53870235380739	15	4.68570180461334	15	4.71878871766161	15	4.66128833178227	15	4.66782363247757	15	4.53688204583605	15	4.96860696990556	15	3.6112728376416	15	3.69700155946203	15	5.11211233749668	15	4.73869535089924	15	4.81834488093782	15	5.02596583524292	15	4.55915561013846	15	4.96042236522716
16	16	3.97285940838595	16	5.09109307605307	16	4.0602515797082	16	4.5344024263939	16	4.42400463266325	16	4.57566628269369	16	3.97027206837427	16	4.07385678897636	16	4.71913449276237	16	4.52893108987957	16	4.65347314662141	16	4.73016858081309	16	4.64181094890293	16	4.6488870613853	16	4.55975063246456	16	4.96947099204837	16	3.61189893691147	16	3.71746294018492	16	5.11299965398647	16	4.79251215142733	16	4.83036976605002	16	5.02682064847321	16	4.57127659231144	16	4.91800286018849
17	17	4.04004178253924	17	5.12317856925011	17	4.03955846247095	17	4.60464720378645	17	4.45727439272682	17	4.59683239894835	17	4.04181670840319	17	4.10365189353986	17	4.71910146539955	17	4.53944824072486	17	4.70853654283305	17	4.74065948670043	17	4.6722385864417	17	4.69827535404955	17	4.54869354321474	17	5.00109705103773	17	3.60168669939785	17	3.72732927505052	17	5.12407207736903	17	4.78188205879671	17	4.85269390421325	17	5.05889493595787	17	4.57126627126056	17	4.91797602545621
18	18	4.01764893566587	18	5.10176622221021	18	4.06021235971486	18	4.56450657270942	18	4.44616953175579	18	4.60743742616969	18	4.04180638735231	18	4.09370446470307	18	4.7411540124811	18	4.57106869685803	18	4.75256555610681	18	4.76167167185341	18	4.7128029703791	18	4.70812045703906	18	4.5817498049687	18	4.99050647328762	18	3.65251050279574	18	3.73720946961302	18	5.16838890051871	18	4.78187055819716	18	4.8303588552248	18	5.01612686021431	18	4.57128101561896	18	4.90717578292968
19	19	4.06318515716738	19	5.10266423499029	19	4.10220747455646	19	4.60545839878954	19	4.43585793276752	19	4.57642481073259	19	4.03228224007311	19	4.12427281271821	19	4.74200524602272	19	4.58244305923473	19	4.75341971479416	19	4.76250622299578	19	4.73391946887564	19	4.72870463664009	19	4.56049422233043	19	5.00191099814531	19	3.70398877512567	19	3.75763863647278	19	5.19142757533397	19	4.84627623096302	19	4.90935502572669	19	5.10247960261771	19	4.61724036266677	19	4.96210001148425
20	20	4.01978789464895	20	5.1366241230401	20	4.09333710638961	20	4.59706516313169	20	4.4707715708115	20	4.60987898474624	20	4.05417278032202	20	4.11578976609594	20	4.71055673565322	20	4.60517566606428	20	4.72204609847828	20	4.79580449740579	20	4.74576273266761	20	4.7402899355889	20	4.59522909562288	20	5.03535156061171	20	3.65441046039696	20	3.75898959659543	20	5.17111433992009	20	4.83740678359314	20	4.88877625262019	20	5.08292763096277	20	4.61889734236702	20	4.97471678096615
21	21	4.02957498680179	21	5.10266246535093	21	4.12285503665598	21	4.58537948080235	21	4.43586471638504	21	4.5976501600811	21	4.02205136508942	21	4.11433894220605	21	4.73095974705653	21	4.58242919705979	21	4.75339110562461	21	4.79406951050888	21	4.75418980285293	21	4.78798549041076	21	4.61560433108425	21	5.05460908846	21	3.69374728230586	21	3.80713485931679	21	5.24682790494181	21	4.83561651337594	21	4.85348603663001	21	5.11316704455467	21	4.60595124334955	21	4.98374918945799
22	22	4.06242991121792	22	5.12312018159086	22	4.16335887798537	22	4.60460975311612	22	4.49055447384127	22	4.62860383731151	22	4.05195374968898	22	4.16332201708938	22	4.70799601465418	22	4.61322842037409	22	4.7855820080931	22	4.81424061751128	22	4.7634784455315	22	4.78713134527356	22	4.59272314626283	22	5.08534631492387	22	3.67273121078991	22	3.79655049908308	22	5.17942357834377	22	4.83477007237031	22	4.8526529148969	22	5.09088429593815	22	4.58254187190184	22	4.97205302409103
23	23	4.08627456566511	23	5.19990775367894	23	4.16481723983783	23	4.63638302714136	23	4.46992428780376	23	4.64084449576026	23	4.0636211962092	23	4.12498261431404	23	4.742818139976	23	4.61485829950877	23	4.76524967497004	23	4.81595182918467	23	4.80578136809145	23	4.78881781658855	23	4.59435542636546	23	5.07658844236034	23	3.69435384001306	23	3.80776818361036	23	5.23666265608839	23	4.86826611815217	23	4.91020640110797	23	5.10333424464818	23	4.6406518655693	23	5.00626691794564
24	24	4.05265454999284	24	5.18919421114382	24	4.20608936447429	24	4.66647788081973	24	4.50325609567118	24	4.63022653083903	24	4.07381997659543	24	4.17470509798626	24	4.73176860082907	24	4.60430139806308	24	4.76522548557393	24	4.83700633855632	24	4.80575629371744	24	4.83822495313346	24	4.66053849909711	24	5.09765622640059	24	3.69433142057277	24	3.8077501890596	24	5.21446859016591	24	4.8788424891118	24	4.91019607636573	24	5.13540466400631	24	4.66325154636555	24	4.99541295891603
25	25	4.06459201349025	25	5.20083367272209	25	4.19652775894732	25	4.63720608946509	25	4.47072819913806	25	4.64166275019472	25	4.07455658170089	25	4.1356631389371	25	4.74366200943722	25	4.63678122409265	25	4.75507171000495	25	4.82731829631554	25	4.85738312727803	25	4.84896253163264	25	4.60620832495562	25	5.09857742893834	25	3.70515325299966	25	3.79852007400135	25	5.22649082049094	25	4.87970478682786	25	4.94458822019779	25	5.14699319849076	25	4.66406761254665	25	5.01794565243006
26	26	4.05265454999284	26	5.16777715582317	26	4.15447391306022	26	4.66650295519374	26	4.51433837900065	26	4.66203647170004	26	4.11471834556274	26	4.16474024675997	26	4.76487532931562	26	4.64645614066487	26	4.75419276100722	26	4.85801659903264	26	4.90724261009937	26	4.87771443727375	26	4.63845889031719	26	5.1081792036932	26	3.71461629415846	26	3.7977986125019	26	5.26989062654812	26	4.86820033479446	26	4.91018044175605	26	5.1353928643009	26	4.65194182371414	26	5.02789872790491
27	27	4.08699864611456	27	5.19009815088771	27	4.20682130277621	27	4.68739685212902	27	4.49291177744185	27	4.6734704143204	27	4.10519350568919	27	4.18538153391959	27	4.77674722013419	27	4.66836052308065	27	4.82112676864846	27	4.8903969369888	27	5.0400746473353	27	4.98726506172293	27	4.68337449822455	27	5.15123123058082	27	3.74572376543187	27	3.8380360941828	27	5.29295038637446	27	4.90083711838026	27	4.9780856093151	27	5.17905755211229	27	4.6414506125539	27	5.01794624252086
28	28	4.08845230675649	28	5.18122961899853	28	4.23932404201832	28	4.64887967158357	28	4.53896220061396	28	4.66451558980856	28	4.10666961543745	28	4.18688840467128	28	4.78950524063466	28	4.67003934036694	28	4.78980157221684	28	4.86052623993257	28	5.16378973799434	28	5.06813130593607	28	4.65196252355163	28	5.1214296695926	28	3.71649507486049	28	3.82948388691001	28	5.29486392623753	28	4.90260030703635	28	4.95748569750306	28	5.18088429235395	28	4.71094018233209	28	5.06303640974912
29	29	4.07578633091778	29	5.17938446241274	29	4.22748097160177	29	4.66731458714642	29	4.52625338258927	29	4.66285999173457	29	4.0949601511214	29	4.18538861500913	29	4.73256830249025	29	4.65778491585173	29	4.81012806631948	29	4.90085246074093	29	5.35477478906284	29	5.30348114670295	29	4.66131926466869	29	5.11952919270745	29	3.76592847425444	29	3.85772270328732	29	5.28187025151577	29	4.94325668031876	29	4.95572883936297	29	5.16833560236619	29	4.67536401568172	29	5.01792676952462
30	30	4.07651220582725	30	5.15886268123278	30	4.24887846166689	30	4.6580822527861	30	4.54925417594613	30	4.69551870280318	30	4.13660039202259	30	4.215989769678	30	4.78861007908065	30	4.66909030013704	30	4.87708995612339	30	4.91208978048095	30	5.80252138493872	30	5.6898859514003	30	4.67317150794508	30	5.1520547662558	30	3.7562453988292	30	3.86816846536482	30	5.23845833251493	30	4.93353338471662	30	4.96778188911183	30	5.20135976991219	30	4.72140589541003	30	5.02963800849429
31	31	4.09817083513728	31	5.22219672977535	31	4.2687401199918	31	4.70746554502334	31	4.57063322614893	31	4.68402595846229	31	4.11537168676765	31	4.19529387909487	31	4.80983272587656	31	4.69983006518077	31	4.85415798603768	31	4.91097192778527	31	6.52227591807176	31	6.350924172823	31	4.70542088041849	31	5.16159263485114	31	3.74509826918911	31	3.85727836491864	31	5.29292383228868	31	4.94322097982565	31	4.98922180279932	31	5.20039641544295	31	4.72054785794964	31	5.05038471370645
32	32	4.07576626783075	32	5.20077466364258	32	4.24808841739197	32	4.69741806905599	32	4.54841040680727	32	4.72649272766439	32	4.1358171526346	32	4.2351105505364	32	4.83192720047029	32	4.68913142402108	32	4.84311856744385	32	4.93167673855666	32	7.67963515658612	32	7.38851445293806	32	4.72747906442832	32	5.17200478692983	32	3.75479759158738	32	3.86674991227002	32	5.31508410200606	32	4.93258518333564	32	5.00038278009693	32	5.21106820747147	32	4.72052986018039	32	5.09368380597497
33	33	4.14297554406938	33	5.22214657205777	33	4.29967415469541	33	4.72751565005762	33	4.62612831496958	33	4.73704030558055	33	4.17669126678086	33	4.25497035128926	33	4.82082169170741	33	4.7311072376817	33	4.89818318502951	33	5.00478013670166	33	9.57807998315343	33	9.08814352847331	33	4.74951452994255	33	5.19286331635332	33	3.76419390236239	33	3.91558671160471	33	5.30398390406034	33	4.96439373259751	33	4.98918521717003	33	5.21103575247774	33	4.77702249749008	33	5.15863864033111
34	34	4.13101196879048	34	5.26402676294018	34	4.36079854714098	34	4.77686058510227	34	4.63639659680259	34	4.74677104129134	34	4.19636198231955	34	4.25418702871033	34	4.83097167421244	34	4.74049595794955	34	4.96339681820283	34	5.02404140420346	34	12.3677326180711	34	11.6355809563252	34	4.74862005513049	34	5.23380830734755	34	3.77257615218365	34	3.88411522759725	34	5.32517814628856	34	4.9952796222448	34	5.01059563987858	34	5.23143597657307	34	4.82132482504718	34	5.26596309459943
35	35	4.13248436262948	35	5.29805340965406	35	4.36235994168293	35	4.75848616192571	35	4.62693818122824	35	4.73783607669191	35	4.197854511121	35	4.22581742431511	35	4.85475456519243	35	4.76287928850838	35	5.04226703013949	35	5.14056069220495	35	15.9565026701428	35	14.8914166185696	35	4.7723410214042	35	5.27746559013592	35	3.79285882002656	35	3.87427493197161	35	5.32704857627641	35	4.99704323429114	35	5.07939569275643	35	5.26534177657225	35	4.91341654189129	35	5.39776472336883
36	36	4.17576294157707	36	5.39248484596872	36	4.42265289793968	36	4.82703912738894	36	4.72516578066927	36	4.75723413507895	36	4.26786200231297	36	4.24413397468603	36	4.90810015369069	36	4.85557671494464	36	5.1946002461815	36	5.32684072478209	36	20.193539145872	36	18.9171673706465	36	4.80358868783198	36	5.40160188836067	36	3.79990515491182	36	3.900976121663	36	5.41374142529567	36	5.05876321736923	36	5.11097573387749	36	5.3595937570987	36	5.01325647345055	36	5.65562889654592
37	37	4.20931805886954	37	5.48877634203997	37	4.54639876860917	37	4.95752764472745	37	4.79169340479915	37	4.8419799143904	37	4.36998845271388	37	4.28379101464326	37	5.04040228575209	37	4.97097871891977	37	5.53595097431961	37	5.64122794606738	37	24.5377021733207	37	23.1260609351136	37	4.89160711544137	37	5.53808023116246	37	3.82859407368952	37	3.89924982476022	37	5.56879958425012	37	5.11161645788174	37	5.21129151948186	37	5.47698548640009	37	5.32945435953238	37	6.15349327730191
38	38	4.24204496616789	38	5.669695026111	38	4.71054607229159	38	5.06700482225308	38	5.00166206887621	38	4.91510045482846	38	4.55305583824692	38	4.32260661798683	38	5.19371689877791	38	5.16975539204864	38	6.05239192383034	38	6.16503536749303	38	28.7345048490572	38	27.2016149266276	38	4.9896232123528	38	5.89494770040887	38	3.80570970975725	38	3.93654947007465	38	5.67843704451843	38	5.25890038461295	38	5.33290257322739	38	5.70020242880972	38	5.74619712525249	38	6.99651693447649
39	39	4.3329838949399	39	6.06779329853994	39	5.06292119264733	39	5.29966502953135	39	5.31418126308963	39	5.05433124094376	39	4.861179476408	39	4.41337993017555	39	5.52631536336602	39	5.5188996923446	39	6.93559380374075	39	7.07138726777047	39	32.4193357212907	39	30.9466508448061	39	5.15627237624295	39	6.38144484892467	39	3.83585010283253	39	3.89682772523001	39	5.97943192270728	39	5.55731814364725	39	5.63589876455192	39	6.07599024977401	39	6.56144437477491	39	8.31973024561071
40	40	4.52311645992277	40	6.6993297106731	40	5.63017134329515	40	5.78149422677826	40	5.83573773302261	40	5.30818121988554	40	5.40266301744448	40	4.51223784107059	40	6.08857688643247	40	6.18245797156204	40	8.40032189594492	40	8.45974521918823	40	35.7484226353768	40	34.3359222992611	40	5.47518635633795	40	7.24541566486559	40	3.80356830075302	40	3.90540676025387	40	6.47772229277295	40	5.92782907277079	40	6.12656693181791	40	6.73822377515656	40	7.89422285438833	40	10.3223697642235
41	41	4.78279656796916	41	7.69887251609385	41	6.64452617721795	41	6.56794086575783	41	6.77159192837058	41	5.76621045289345	41	6.35623546274806	41	4.81231192920338	41	7.0295782018569	41	7.19757573068466	41	10.531369479604	41	10.5590135439691	41	38.9559125362444	41	37.3892541774785	41	6.06157779278473	41	8.58824421302314	41	3.82402983846297	41	3.9260956656601	41	7.34534589534282	41	6.67262426502284	41	6.98916657327206	41	7.86414177142985	41	9.89872589757825	41	13.0896858797326
42	42	5.34053574342455	42	9.10905339020119	42	8.14825444469794	42	7.81046972453222	42	8.28980772913595	42	6.57929710635697	42	7.81521785422358	42	5.28679187296784	42	8.58234504559904	42	8.74406297876729	42	13.4352818060122	42	13.2702168693039	42	41.7021461239303	42	40.1426820939902	42	7.05026494622697	42	10.4929062647313	42	3.87148123751617	42	3.96320158765653	42	8.7270836197753	42	7.87770607390429	42	8.37029752789882	42	9.517671116338	42	12.7195931781233	42	16.2027207863191
43	43	6.13500260064123	43	10.8428537514202	43	10.3869329676697	43	9.64768960317652	43	10.5875171015296	43	7.70138078090249	43	9.85887307341023	43	6.04113777203803	43	10.965436354358	43	10.8835041156989	43	16.8272819163081	43	16.3323491533657	43	44.1877698849901	43	42.6227060720157	43	8.62546302084592	43	12.6850525265315	43	3.86938574535095	43	3.93249721238457	43	10.7427635316443	43	9.60434794351037	43	10.4015013745437	43	11.7833894854017	43	16.199305910198	43	19.51497828644
44	44	7.54693731699695	44	12.8032019885979	44	13.4224547143007	44	12.2701711278761	44	13.6979734301028	44	9.30198944698775	44	12.5382662062727	44	7.27401415889773	44	14.1128152136889	44	13.2674461429274	44	20.3326179629206	44	19.3976894599158	44	46.4174829267673	44	44.8339058412277	44	11.0410408521444	44	14.9744530063729	44	3.86800669744322	44	3.95212472625101	44	13.259082744807	44	11.7569307305494	44	13.0716217330706	44	14.4899803845966	44	20.1458487850773	44	22.8201504078051
45	45	9.46030225985713	45	14.9513191880107	45	17.0827106368304	45	15.2696109029003	45	17.3917941081595	45	11.1641224167342	45	15.2943212439715	45	9.19088470528332	45	17.917620109208	45	15.8678469145857	45	23.8081173435007	45	22.5717692934717	45	48.3867100623096	45	46.7225829712203	45	14.2911786608416	45	17.3636665301818	45	3.86529066792852	45	3.95066050526852	45	16.0695040254225	45	14.1383626593247	45	16.2175240913431	45	17.3195717799642	45	24.0059346368394	45	25.9979512159745
46	46	11.9016754588611	46	17.1228451694931	46	20.8793599929592	46	18.5220590846045	46	21.509890368902	46	13.2187387626614	46	18.2056654411987	46	11.9450832205193	46	21.9789406608084	46	18.4071301480231	46	27.1437584232824	46	25.5491116081142	46	50.2220554773244	46	48.5896667855243	46	18.2053762449838	46	19.8820556321919	46	3.88364636482483	46	3.93006707888498	46	19.0040063473021	46	16.5535807165758	46	19.4328524633757	46	20.1625311057088	46	27.7114258048579	46	28.9307927253058
47	47	14.6233022175519	47	19.3050135716833	47	24.6656514030242	47	21.7341531806012	47	25.4945349705978	47	15.3158008501849	47	21.0451697574699	47	15.2766484042601	47	26.2060402867089	47	21.0308681193492	47	30.2478064526121	47	28.4422399849816	47	51.8746761002393	47	50.1107255581274	47	22.5169353303438	47	22.2948633275214	47	3.90213013433058	47	3.95919208870585	47	21.94944264689	47	19.0217653556816	47	22.6817417610477	47	23.1659766248247	47	31.1456273154584	47	31.7553261207876
48	48	17.359373262151	48	21.3090151783728	48	28.1163442843508	48	24.850274395017	48	29.240172955262	48	17.4268943611486	48	23.7150694247992	48	18.9402491259375	48	30.0189347144548	48	23.5535510034491	48	33.1927380467726	48	31.1621134835016	48	53.2627046959399	48	51.641135776477	48	26.6347760993179	48	24.606718168954	48	3.90108603848414	48	3.96921810000671	48	24.7442396351666	48	21.52583544822	48	25.7455192586911	48	25.8853429025342	48	34.1565405796799	48	34.4021227220578
49	49	20.0480570017481	49	23.298951408383	49	31.2632369310736	49	27.6510966166952	49	32.7146241576722	49	19.641596325341	49	26.3301779285324	49	22.7008503823872	49	33.6947922220227	49	26.0516026291992	49	35.7576472721212	49	33.5504468651925	49	54.6214145153608	49	52.8857662009836	49	30.6383905040306	49	26.8303454987294	49	3.8688953970388	49	3.96872165606125	49	27.5573684720348	49	23.9522669181863	49	28.7494502163698	49	28.600750792308	49	36.9698228950569	49	36.6316908507239
50	50	22.6360541172211	50	25.0533666025627	50	34.2451071240322	50	30.3817390193636	50	35.8005126389977	50	21.6655953394518	50	28.6795254078052	50	26.2426267035453	50	36.8406105191846	50	28.3705306680473	50	38.1355417540125	50	35.854751943973	50	55.9497544797213	50	54.1502496608928	50	34.0903299510259	50	28.9170204133784	50	3.87749609654567	50	3.98802512034226	50	30.1933901934846	50	26.2728666921753	50	31.530098278381	50	31.0380768751844	50	39.3649069699228	50	38.7748104384578
51	51	25.109878457441	51	26.7426311124643	51	36.7343636432488	51	32.6320230829653	51	38.5004164016128	51	23.5497400381073	51	30.9278773736933	51	29.3969669991329	51	39.6805406357785	51	30.4684911189828	51	40.3076704517969	51	37.9095252039	51	56.9634845868667	51	55.3259393261505	51	37.3129886993334	51	31.0045259960381	51	3.88765591817878	51	3.96916800780891	51	32.6417500175359	51	28.3703714908584	51	33.9989502847162	51	33.4020334896042	51	41.537610385354	51	40.7159891189852
52	52	27.3752603184404	52	28.2950522986755	52	39.1871410775208	52	34.9092653001734	52	40.9840698186109	52	25.2579959564033	52	32.8676941774202	52	32.3909828457685	52	42.293369003061	52	32.5343435789352	52	42.2638161259085	52	39.7055607842142	52	57.9569180820313	52	56.3038270380888	52	40.2001393754866	52	32.7006458073412	52	3.91551980677462	52	3.98716298433473	52	34.9560904125744	52	30.4053912381584	52	36.2536095311797	52	35.4746777650235	52	43.590295458502	52	42.4006528418515
53	53	29.4024044453159	53	29.7500655894898	53	41.2549198731128	53	36.9604688119803	53	43.2972312731897	53	26.9315788242433	53	34.7598431664784	53	35.0498891120011	53	44.6604429654507	53	34.2646718076531	53	44.0189093497695	53	41.3722005324861	53	59.0022529073283	53	57.2726867828429	53	42.8292471452793	53	34.3253883819944	53	3.94623365345892	53	4.00802200938381	53	36.9296251229023	53	32.3032111223448	53	38.3444193302563	53	37.3909624334544	53	45.3915881507626	53	43.8774412668889
54	54	31.2909294160448	54	31.0502367713936	54	43.2185727076844	54	38.6808109370163	54	45.3210472126565	54	28.3788762100616	54	36.3063781628465	54	37.441691818345	54	46.8162709758121	54	35.9666174855566	54	45.6516612955005	54	42.8801180119924	54	59.8333839540932	54	57.9538804194316	54	45.1489504839037	54	35.7739037236223	54	3.89359077557377	54	3.99712051840016	54	38.8173674902421	54	34.0250739209201	54	40.2250881247098	54	39.1592276569362	54	46.965355978182	54	45.3418909623542
55	55	32.9428501124817	55	32.242136176263	55	44.8970203757124	55	40.3661569087868	55	47.1829707463008	55	29.8045843993363	55	37.828889228949	55	39.539857489202	55	48.777278056372	55	37.5174747127683	55	47.0025965127957	55	44.3086196006975	55	60.5613015397574	55	58.9105249009629	55	47.2413850142845	55	37.1876517241452	55	3.89044353291834	55	4.00449834710376	55	40.523833889951	55	35.4791099172415	55	41.8667011518874	55	40.7198337277091	55	48.476128759662	55	46.6483956932474
56	56	34.5007834298671	56	33.2806859546745	56	46.5639533706412	56	41.8060912663872	56	48.8314543030349	56	31.0340675442955	56	39.1293788504688	56	41.5238513725078	56	50.5497996864618	56	38.8273638410452	56	48.2742753698747	56	45.6713554209403	56	61.2926577694845	56	59.6131731444609	56	49.232373224674	56	38.4973212947247	56	3.93162678596093	56	4.04529857737417	56	42.0667638879822	56	36.9966863564954	56	43.4003646233794	56	42.1241554054054	56	49.8379474734396	56	47.704048402267
57	57	35.805159090497	57	34.2374511978436	57	47.9378067132428	57	43.1737558849659	57	50.3319736468356	57	32.2154030672835	57	40.4093375296137	57	43.257086888991	57	52.1077706102234	57	40.1485510065634	57	49.6086998153677	57	46.6517169142532	57	61.9304888450056	57	60.3334836051951	57	50.9436012138592	57	39.6391123975608	57	3.91991186526979	57	4.08394189266623	57	43.5099931102838	57	38.2083465852089	57	44.8104978650945	57	43.5490168934028	57	51.0715557840376	57	48.7343026655345
58	58	37.1111718791557	58	35.2172872223068	58	49.2463657422519	58	44.2655914519592	58	51.7617037704975	58	33.2597680145423	58	41.5197523157215	58	44.8466658083204	58	53.6514492300271	58	41.3047454534849	58	50.597193849949	58	47.6806629999565	58	62.4788246882148	58	60.9270955738347	58	52.5077084935177	58	40.5840717680241	58	3.94021951639139	58	4.15379843819514	58	44.8136844574043	58	39.5294170415887	58	46.0803638405918	58	44.5935773862631	58	52.2331141905795	58	49.6846720286107
59	59	38.2246808595827	59	36.0025632463859	59	50.3721919873809	59	45.4120259920587	59	53.0397945323454	59	34.1756930510564	59	42.513227008594	59	46.2809177902746	59	54.966143504025	59	42.351357394962	59	51.5897292991225	59	48.6398948562829	59	63.0963107911691	59	61.5483721156868	59	53.9868566576415	59	41.6096033351666	59	3.90821181269037	59	4.23208767041094	59	45.9683781290794	59	40.6029927582435	59	47.3002860516487	59	45.7614127922086	59	53.2177316515979	59	50.5847996014239
60	60	39.2314056914217	60	36.8247428801295	60	51.369320906339	60	46.3402264592877	60	54.2564111411506	60	35.0634709171931	60	43.4455823787363	60	47.5298461468225	60	56.1660838127482	60	43.2598872140442	60	52.4764340798983	60	49.4131960989314	60	63.5662827240723	60	62.0161475995192	60	55.2403952119181	60	42.4438120482999	60	3.94024762044883	60	4.42258712593394	60	47.0346417192542	60	41.5152464668221	60	48.3310687228194	60	46.6414779846071	60	54.1731251496597	60	51.2723491793207
61	61	40.1760019447603	61	37.5017509081093	61	52.3065579707953	61	47.3012102579303	61	55.3421269719809	61	35.8714971441058	61	44.2277025514772	61	48.7615101532822	61	57.3902310574899	61	44.2354764889666	61	53.3544800185705	61	50.2416064158944	61	63.994798219773	61	62.4633750665392	61	56.5735612024849	61	43.2289004467202	61	3.94101090156503	61	4.71163730796248	61	47.9935774516683	61	42.399659969392	61	49.2646753036609	61	47.5354208001645	61	55.0404934715938	61	51.9621890803068
62	62	40.9871382652456	62	38.0516225371283	62	53.2159940678796	62	48.0661178389386	62	56.1650113459324	62	36.5543797922352	62	44.9453816354956	62	49.8477459862857	62	58.5066029879235	62	44.9446445430057	62	54.0497826975741	62	50.9695724062207	62	64.3788912813525	62	62.9166415299228	62	57.5895701563876	62	43.9065867945685	62	3.94979308916067	62	5.28578946914826	62	48.8938254555912	62	43.1554375728777	62	49.9707553829676	62	48.3077802266888	62	55.8219892909155	62	52.5593013587903
63	63	41.7904050774222	63	38.6801048095339	63	54.0740806796417	63	48.8119903412718	63	57.1996937588873	63	37.2833846493572	63	45.6341994005011	63	50.8647525268311	63	59.3355947801999	63	45.7194448105496	63	54.724133610391	63	51.5088966583799	63	64.7004916120935	63	63.3286252499927	63	58.6279180682785	63	44.5550098908859	63	3.94761159440355	63	6.27508511977131	63	49.6294970354548	63	43.9243553920442	63	50.9023732987193	63	49.0067917844585	63	56.5478034797055	63	53.1033561299309
64	64	42.4667144151402	64	39.2078584189721	64	54.7850277313094	64	49.6230792503701	64	57.9975602994576	64	37.7950245765536	64	46.171643666357	64	51.7987636577568	64	60.3067860212186	64	46.3264094644792	64	55.2391948288917	64	52.0747055712399	64	65.139627430364	64	63.736420677357	64	59.5537657185918	64	45.1298390310961	64	3.95833757397763	64	7.63580156597	64	50.3565571521105	64	44.5868475635275	64	51.4455404316776	64	49.6661566364633	64	57.201155488867	64	53.5554676840509
65	65	43.0565790336798	65	39.6539939439484	65	55.3949074860584	65	50.1072784768036	65	58.7094698884192	65	38.3221383236762	65	46.6249316827565	65	52.6260895240041	65	61.2126847286173	65	46.9319436316237	65	55.8360600402769	65	52.4556978923828	65	65.3797484640712	65	64.0193974116833	65	60.4038924505214	65	45.682976514285	65	3.99671963164385	65	9.4074601371907	65	50.8811989207689	65	45.2387160544918	65	52.0525628639556	65	50.2257567495018	65	57.8700850504338	65	53.9692431839947
66	66	43.6549122338302	66	40.0106608143791	66	56.0135435642073	66	50.5670915570175	66	59.4079584291932	66	38.7706137364708	66	47.0605724842391	66	53.3915827288419	66	61.9856795403083	66	47.423349562976	66	56.3186148058975	66	52.9060608507272	66	65.6871406768611	66	64.2096718554954	66	61.1317153661785	66	46.1211150311832	66	3.95648155382574	66	11.4040859247993	66	51.5200623723885	66	45.7319632711726	66	52.7080995427154	66	50.7571291207628	66	58.4560507279903	66	54.3241559270401
67	67	44.1434674583204	67	40.4565845806772	67	56.4783857164363	67	51.0309215633404	67	60.0305753672203	67	39.308067049747	67	47.5545496941443	67	54.108806092689	67	62.6480033756578	67	47.9863076827275	67	56.6395386500271	67	53.3606415896032	67	66.0489211543438	67	64.5417758810506	67	61.9151469606686	67	46.5789601858592	67	3.984592069256	67	13.5015246969102	67	52.1110084924984	67	46.2137576645297	67	53.0352278168469	67	51.145186687448	67	59.0228251764761	67	54.8352766591417
68	68	44.6252825643512	68	40.7775726581091	68	56.9943547209634	68	51.5731849604727	68	60.6856302311058	68	39.689645116103	68	47.9018368874422	68	54.7457236352875	68	63.4098842279668	68	48.4080240189523	68	57.1350417657166	68	53.7289236769429	68	66.1397730749047	68	64.7981733677015	68	62.6322182382253	68	46.9584316779199	68	3.98365922525752	68	15.682385256504	68	52.4985756534877	68	46.616434536664	68	53.6049522519903	68	51.6799495465065	68	59.4635762535307	68	54.9324388560671
69	69	45.0479377727132	69	41.0524068905132	69	57.3864054661763	69	51.9439139378214	69	61.2184019656514	69	40.0466399662706	69	48.257812008693	69	55.35271555983	69	63.940233518992	69	48.7963601102221	69	57.4756580037394	69	53.9383087291807	69	66.4458143890378	69	64.9276047738718	69	63.1288824594014	69	47.2198455769063	69	3.97332404019768	69	17.8070055810968	69	52.8847291265559	69	46.9003495536211	69	53.9384221077284	69	52.0207279038816	69	59.9037682569696	69	55.2671100322177
70	70	45.3423113325611	70	41.3769119381662	70	57.7889441539786	70	52.2558708997562	70	61.8071023709711	70	40.2937548895195	70	48.4635270560467	70	55.9001405188967	70	64.5029695707138	70	49.1038973022548	70	57.7294688545919	70	54.2021755112306	70	66.6060817158873	70	65.1921216539665	70	63.7243258659966	70	47.6226024350563	70	4.00224850355764	70	19.8756182181533	70	53.3072923594116	70	47.2841241230605	70	54.3532159435518	70	52.2678915983696	70	60.3111890117457	70	55.5711795773158

## Sheet: HK2
Text	X	A9:GDM 659	X	A10:GDM 659	X	A11:GDM 672	X	A12:GDM 672	X	B9:GDM 660	X	B10:GDM 660	X	B11:GDM 673	X	B12:GDM 673	X	C9:GDM 661	X	C10:GDM 661	X	D9:GDM 665	X	D10:GDM 665	X	D11:GDM Ref	X	D12:GDM Ref	X	E9:GDM 666	X	E10:GDM 666	X	E11:H20	X	E12: H20	X	F9:GDM 668	X	F10:GDM 668	X	G9:GDM 669	X	G10:GDM 669	X	H9:GDM 671	X	H10:GDM 671
1	1	8.69745082337213	1	8.13484067208996	1	10.1385227093873	1	9.65083269552375	1	8.58192310094083	1	9.38201702986411	1	9.52755633384962	1	10.0308270521567	1	9.60344040380369	1	9.92572666766023	1	9.85415354340077	1	9.5011456705439	1	9.86477221695647	1	10.6783757102378	1	9.83074168056035	1	9.28891456764055	1	5.51204643990824	1	5.73375228325965	1	10.2452562476902	1	8.98324367146643	1	8.99536491906841	1	8.81818541374168	1	9.5459753344699	1	9.33668681019065
2	2	8.70848419223924	2	8.13773236683777	2	10.2018961037008	2	9.68121952197263	2	8.47537786425822	2	9.385409830555	2	9.54791897294723	2	10.0254525781691	2	9.55231219067683	2	9.87266421240098	2	9.84991073721789	2	9.48030170068525	2	9.85136758373322	2	10.691109880611	2	9.77941424276434	2	9.23534919671188	2	5.53100215829544	2	5.75367380043222	2	10.2804986881052	2	8.97003984799971	2	8.91868827615267	2	8.77154042821287	2	9.52502761440777	2	9.28950742056293
3	3	8.76212108719082	3	8.19346817459201	3	10.2342205618996	3	9.66151895491327	3	8.48951353326164	3	9.32690125672635	3	9.54623093108478	3	9.99684045839695	3	9.55842871128577	3	9.8466741658935	3	9.80914665073426	3	9.43819046927473	3	9.80730913845177	3	10.653511660472	3	9.73853393786871	3	9.2012484301514	3	5.53002269053765	3	5.73471530074457	3	10.1997286605654	3	8.90294200626941	3	8.90112081936751	3	8.72854884896344	3	9.43417623957962	3	9.25421431355968
4	4	8.7542513467786	4	8.16895924349144	4	10.2000787492826	4	9.6345775421041	4	8.48168914112884	4	9.34315135917718	4	9.58018318789378	4	9.97005050884107	4	9.55062517936152	4	9.79002509522994	4	9.82474101706453	4	9.4220201797957	4	9.82423039543816	4	10.7159816362832	4	9.73067417407795	4	9.16059369764269	4	5.52994786587659	4	5.74358224982145	4	10.1601550310382	4	8.95204784413264	4	8.86907046939779	4	8.68707240563146	4	9.45842215065949	4	9.24572965047839
5	5	8.77159213447151	5	8.18678981363047	5	10.184830316968	5	9.68125671419375	5	8.46755842654829	5	9.27177852374125	5	9.5310282617919	5	9.92715444486013	5	9.5913912366796	5	9.78372309765091	5	9.81871462783918	5	9.39134697902501	5	9.80063285848047	5	10.6643668593666	5	9.70107291103522	5	9.13786929226766	5	5.49685788504697	5	5.73558658830944	5	10.1303373631268	5	8.9126522508021	5	8.83073048744408	5	8.65546441320559	5	9.38717963600419	5	9.23054595742255
6	6	8.77787145046924	6	8.23352420427208	6	10.209107556429	6	9.68814822393324	6	8.4423042718117	6	9.18896913570994	6	9.81812253288556	6	9.88051027380468	6	9.56704378397548	6	9.77455750546582	6	9.78666994656648	6	9.35756109862787	6	9.79917363866874	6	10.6541233447414	6	9.7550367130332	6	9.16062840190476	6	5.55176138913329	6	5.78443953989376	6	10.0900546878486	6	8.95174394024639	6	8.90888788505925	6	8.59523893246596	6	9.385702121945	6	9.22868065848513
7	7	8.73528241473154	7	8.22243918771372	7	10.102975364955	7	9.64875982660571	7	8.43930364966641	7	9.23444581747835	7	9.80614087356899	7	9.88594756181702	7	9.54804818898909	7	9.71439666702674	7	9.74416922785645	7	9.32996955755882	7	9.80415264836316	7	10.6681703493207	7	9.72805652737511	7	9.10860686085247	7	5.54127303255905	7	5.79132615474232	7	10.07853044912	7	8.89941308245289	7	8.88171234266977	7	8.53418854422205	7	9.33371007070278	7	9.18336267666983
8	8	8.73217563709658	8	8.21137296466749	8	10.0567248862448	8	9.60940225010543	8	8.45200300684412	8	9.1581227244892	8	9.7348162339974	8	9.83777155909327	8	9.50564502443699	8	9.71098781291104	8	9.74072979715646	8	9.30239044311008	8	9.77529134898341	8	10.6019093274404	8	9.70110738187431	8	9.04849366351956	8	5.53928785946046	8	5.76234412359133	8	10.0117232058095	8	8.83069873798702	8	8.94236792835453	8	8.53109453288718	8	9.2979101411554	8	9.15484436626603
9	9	8.72899032109923	9	8.15037344570192	9	10.053638727813	9	9.56063062952383	9	8.44874757543905	9	9.14685441969464	9	9.6467031968539	9	9.76263804575276	9	9.45612898106635	9	9.67577494753561	9	9.69131418900237	9	9.25882572280263	9	9.75516657587633	9	10.580842051936	9	9.72984598955313	9	9.03708317039866	9	5.51669075181023	9	5.75641629357239	9	9.98543887486663	9	8.84360822359494	9	8.89920768583499	9	8.48594336971453	9	9.27856539704248	9	9.15133621248494
10	10	8.66908855879323	10	8.17873815132034	10	9.98849802440727	10	9.51059249697411	10	8.49123172885874	10	9.12572104286959	10	9.62460116876319	10	9.77532219131313	10	9.47447975738799	10	9.66250639198212	10	9.69392746894228	10	9.26195614885457	10	9.75841152335622	10	10.5751726560874	10	9.76378715999996	10	9.04033133167339	10	5.54767289106971	10	5.78911617291072	10	9.95633310302459	10	8.85520387607241	10	8.90239626904474	10	8.44822663570881	10	9.24927178719588	10	9.14644255280091
11	11	8.69740539013474	11	8.22401988401374	11	9.98532088518199	11	9.48873588422239	11	8.4487639124723	11	9.08189383739805	11	9.5873271570925	11	9.7090298863442	11	9.46398709406321	11	9.64342943691169	11	9.64448680600864	11	9.22646205991953	11	9.75517565200591	11	10.5808220844509	11	9.74553135670624	11	8.99637491397281	11	5.52508617167867	11	5.81010432292131	11	9.90630863905804	11	8.98285420372632	11	8.93908456879061	11	8.4443855875593	11	9.21366199436228	11	9.13450180732606
12	12	8.65009515704696	12	8.15865813678938	12	9.92556637081679	12	9.47078965318904	12	8.44099293031949	12	9.02509541843949	12	9.55344868818125	12	9.65542354216157	12	9.44060426140694	12	9.62728300237553	12	9.60547124775086	12	9.24270379381636	12	9.72132078103159	12	10.500488353859	12	9.72203416481717	12	8.96385332643489	12	5.55059054962601	12	5.81007482550015	12	9.91420487179916	12	8.92547945053896	12	8.89912781589462	12	8.41953877520056	12	9.21365654868453	12	9.15971711054604
13	13	8.64067701509302	13	8.13271859696746	13	9.86404986102206	13	9.40618183227866	13	8.43167833866479	13	8.96668605708027	13	9.50086799505882	13	9.68057778205611	13	9.39989591899671	13	9.61754351118793	13	9.57254573698381	13	9.18439989319664	13	9.70266514011625	13	10.5254128756992	13	9.70463793865457	13	8.94601432262628	13	5.58361787367817	13	5.81796483344136	13	9.8650262783299	13	8.9075011934796	13	8.92149136600273	13	8.39317882128355	13	9.17959040273983	13	9.07403479152728
14	14	8.62796875813366	14	8.15199875194743	14	9.84196161073495	14	9.39158359581827	14	8.47391390319639	14	8.94552568186825	14	9.45335132644947	14	9.6214667075209	14	9.37986331349417	14	9.6129100208826	14	9.53696012227453	14	9.1552952240987	14	9.74006931972827	14	10.4934553493246	14	9.68462605714387	14	8.93298113989343	14	5.5515571397705	14	5.81106594071396	14	9.7895357920701	14	8.87792731276074	14	8.92471040236304	14	8.36305007240122	14	9.13422485983374	14	9.06047359214418
15	15	8.62797329700839	15	8.1683750119681	15	9.83344395841932	15	9.35562481466867	15	8.47391662652123	15	8.90492998629594	15	9.40243422974439	15	9.59466102114892	15	9.4189303160579	15	9.57244413712753	15	9.50570361534371	15	9.13100679765119	15	9.76549428040782	15	10.4934253927514	15	9.68463059601859	15	8.91672016729087	15	5.59407232546552	15	5.864834812411	15	9.78953760761999	15	8.82875223617649	15	8.92470495571336	15	8.32163374827799	15	9.13421124320955	15	9.0184526899071
16	16	8.60278220112029	16	8.15059127281202	16	9.79753304117781	16	9.33598825371665	16	8.44893454370855	16	8.87900875943801	16	9.3922983769034	16	9.57507982782713	16	9.37042218175866	16	9.54647459020621	16	9.5196428283067	16	9.13749239202514	16	9.72987866361964	16	10.4558610246773	16	9.65938890317835	16	8.93140071748184	16	5.58455297273595	16	5.82790942013959	16	9.74039426735972	16	8.81895019473163	16	8.93909455253316	16	8.36154956804013	16	9.08395593404032	16	9.00842801406501
17	17	8.59487144657183	17	8.15876977318331	17	9.80607821718443	17	9.32699743974728	17	8.49595252542362	17	8.85462029162345	17	9.40079907987505	17	9.55720439060455	17	9.40164134470077	17	9.54645462272112	17	9.51179651427831	17	9.1455637940673	17	9.80609546183065	17	10.5808583889693	17	9.68288518745446	17	8.93951931539786	17	5.5845012387973	17	5.8278386263288	17	9.77197919832421	17	8.78616812227455	17	8.93112117269055	17	8.32016150950818	17	9.05154779812225	17	8.95801828272309
18	18	8.60584535500017	18	8.16167168399911	18	9.78391902242177	18	9.31231657493743	18	8.52250581864132	18	8.88212240977925	18	9.46359522042212	18	9.63217097351299	18	9.40497608450386	18	9.59032960524236	18	9.47605937942783	18	9.18928657303846	18	9.92821835626041	18	10.6471246812197	18	9.7333569193573	18	8.99145799805036	18	5.61194900499984	18	5.83883474146371	18	9.79911879557989	18	8.84662661313528	18	8.95024673805114	18	8.37281606289002	18	9.03852635957535	18	8.98642984299692
19	19	8.61370354965303	19	8.19434016485463	19	9.86076680929848	19	9.37520755439603	19	8.60081629200974	19	8.92264091385471	19	9.53142265329811	19	9.78416779715717	19	9.55325672204589	19	9.66307260898498	19	9.6008398838445	19	9.23768687812853	19	10.2416727069899	19	11.004309817097	19	9.87435862604641	19	9.08078810267259	19	5.60324279719785	19	5.82970588899263	19	9.92539104047197	19	8.96125819787204	19	9.06201468951983	19	8.41414717057199	19	9.07902216522606	19	9.03683850471
20	20	8.73837688590608	20	8.28267204760796	20	9.98699499826172	20	9.49929290867709	20	8.77151521029936	20	9.09136063467209	20	9.75871138601345	20	10.0863037617729	20	9.77776921322376	20	9.87966241200538	20	9.74713997878043	20	9.38146281294851	20	10.7310527325159	20	11.5111781809131	20	10.1310806687452	20	9.32289589677591	20	5.58489699020172	20	5.84638292497695	20	10.1129823596525	20	9.1971000758987	20	9.23598824679812	20	8.5450371624181	20	9.15836622674004	20	9.10237920696316
21	21	8.89608371944996	21	8.43772273166068	21	10.3625560177026	21	9.8766821868586	21	9.10036576213357	21	9.41575582707274	21	10.2676463315783	21	10.6851184124878	21	10.136517332895	21	10.3001328735606	21	10.0353585240445	21	9.69659416202815	21	11.798195739924	21	12.6092418185222	21	10.6949959116721	21	9.82655213103146	21	5.63527623025146	21	5.89076903483509	21	10.6654305894652	21	9.66368732024604	21	9.65899321600175	21	8.91754442694157	21	9.24731637034569	21	9.24511320055244
22	22	9.25262062574843	22	8.83124797639004	22	11.0388096068624	22	10.5344733070592	22	9.68922845780757	22	9.95265457242298	22	11.1517115716322	22	11.795477939194	22	10.957531087472	22	11.0297066305956	22	10.6997369060087	22	10.3206904632739	22	13.6892592695573	22	14.6205229772268	22	11.7152417314687	22	10.8115048574774	22	5.62653092703592	22	5.89100797871784	22	11.6698748438639	22	10.5250734353965	22	10.3391533619759	22	9.5648592488476	22	9.59722720255926	22	9.5911204183611
23	23	9.94422196305748	23	9.51406437207909	23	12.2746533848469	23	11.6729545559196	23	10.8146824183518	23	11.1429030862445	23	12.8466876452896	23	13.9036310878035	23	12.5403145619033	23	12.4676697536786	23	11.9770147931457	23	11.4990250726622	23	16.6288043030843	23	17.7372244700737	23	13.634006459138	23	12.5244761986655	23	5.63605862046492	23	5.88393877068822	23	13.468888683561	23	12.2265796146982	23	11.7263762150491	23	10.7544030704306	23	10.2344105738632	23	10.2012721940209
24	24	11.2602115812756	24	10.8521388825916	24	14.6296092442104	24	13.918514251709	24	12.8883943103609	24	13.2262257167271	24	15.5849983578637	24	17.1915799095517	24	15.222840990339	24	15.1432664053781	24	14.3621490115211	24	13.6565907796224	24	20.8280163719541	24	22.1372622535342	24	16.7582375662667	24	15.4727826799665	24	5.65743673415411	24	5.89904058547247	24	16.5855571201869	24	15.0747753324963	24	14.1756947835286	24	12.8890546162923	24	11.4559609549386	24	11.4261899675642
25	25	13.596062433152	25	13.1316139584496	25	18.1482060750326	25	17.3800931658064	25	16.303467523484	25	16.7076165335519	25	19.3771616617839	25	21.8498357137044	25	19.3046024867467	25	19.1234770275298	25	18.0371911185128	25	17.0627139863514	25	25.4104795910063	25	27.0402871994745	25	21.3504191807338	25	19.6668879191081	25	5.63645181201753	25	5.90605690365746	25	21.0864512125651	25	19.2028935750326	25	17.8407650902158	25	16.1684744698661	25	13.6437506902786	25	13.6446871076311
26	26	17.3144535611991	26	16.7688048622123	26	22.7892045700403	26	22.1307529715044	26	21.076792397271	26	21.7592331277033	26	23.8343611928451	26	27.0760909746107	26	24.6714163221276	26	24.4434659529752	26	23.0673469133157	26	21.784069212813	26	29.8296921760541	26	31.8257682454514	26	26.8972002794698	26	24.6053448840013	26	5.64362548261066	26	5.92526377976157	26	26.6438867513195	26	24.3679562572584	26	22.5637296306662	26	20.4939213768025	26	17.1781849686495	26	17.2089351862838
27	27	22.3284458423068	27	21.7906859051165	27	27.8617969220759	27	27.5006023239665	27	26.6448406139343	27	27.6756166297964	27	28.1241939712449	27	32.1508052412516	27	30.2944436482232	27	30.1361601600858	27	28.7471336033744	27	27.1740135660996	27	33.6679591314144	27	35.9719372970508	27	32.5031949105536	27	29.4874323299085	27	5.65240060063563	27	5.91935449105419	27	32.2378810470972	27	29.71462782583	27	27.680485857134	27	25.1403674195084	27	22.0279558523775	27	22.1969294830397
28	28	27.8253773280552	28	27.2630400884719	28	32.6062193371001	28	32.4335479736328	28	32.1391914004371	28	33.540522257487	28	32.0463634672619	28	36.5806870233445	28	35.6601933070592	28	35.4884265718006	28	34.1842578706287	28	32.4157424200149	28	36.9156065441313	28	39.4869668143136	28	37.5709642682757	28	33.8323175339472	28	5.70078577314104	28	5.91900235130673	28	37.1784973144531	28	34.3557412283761	28	32.459716796875	28	29.5333662487212	28	27.4138459705171	28	27.7655919392904
29	29	33.1111852772258	29	32.4106199965489	29	36.6860569293438	29	36.6937458256125	29	36.8986134870624	29	38.6525502891606	29	35.1892439405102	29	40.2880032346271	29	40.2861718529071	29	40.0740113678224	29	38.8661969550459	29	36.8903250313021	29	39.5377617247965	29	42.3423593126749	29	41.7312301396827	29	37.5041213356087	29	5.69017113564504	29	5.97277668151656	29	41.4101751161387	29	38.3924504806011	29	36.5696951499431	29	33.198746398864	29	32.6072973119735	29	33.1767589171429
30	30	37.6047975412687	30	36.8043881033614	30	40.1564688155575	30	40.2502209659361	30	40.9561081854338	30	42.9151685211067	30	37.8212120847561	30	43.1954696519967	30	44.2031399945322	30	43.9013314447197	30	42.7773190787638	30	40.6484514774612	30	41.664418213312	30	44.4603245549065	30	45.1163171778291	30	40.4644706011854	30	5.74522512779061	30	5.97874144745009	30	44.8057145963983	30	41.6297869462949	30	39.9808061269751	30	36.4320529455771	30	37.101645260519	30	37.8127195420368
31	31	41.3200740424722	31	40.4232093505351	31	42.9722383461332	31	43.1248716579318	31	44.1731850774599	31	46.4210317213918	31	40.0394004335317	31	45.5527242297267	31	47.5118012203165	31	47.1533990909835	31	45.9147854888057	31	43.6583015545001	31	43.414520665195	31	46.2171669594552	31	48.0322551960078	31	42.8522065359049	31	5.81334609108723	31	6.09680691765782	31	47.6252378761367	31	44.1758667435498	31	42.7497763388738	31	38.9541941199507	31	40.8199178808437	31	41.6770408627192
32	32	44.208762574325	32	43.1948020968216	32	45.2612801776824	32	45.4814420567103	32	46.8981793333166	32	49.2378276196549	32	41.735107291062	32	47.5640246688862	32	50.1099831931483	32	49.8234991332623	32	48.5531742845169	32	46.1274365225654	32	44.8280748259548	32	47.6903718390933	32	50.3127651143061	32	44.8272645122176	32	5.88829647808435	32	6.16798734724532	32	49.9549589107709	32	46.3221625443718	32	45.0493667837821	32	40.9248807625153	32	43.9574781071397	32	44.8383872492112
33	33	46.5445236932664	33	45.533192952474	33	47.2516050792876	33	47.3347945440383	33	48.9249093191964	33	51.5014939081101	33	43.202877952939	33	49.0926470075335	33	52.4807593936012	33	51.9826180594308	33	50.5343010312035	33	48.150874546596	33	45.9031931559245	33	48.7618836902437	33	52.2000158400763	33	46.4201173328218	33	6.06465657552083	33	6.36380286443801	33	51.7856815883092	33	48.0830346970331	33	46.909434000651	33	42.6563299269903	33	46.3002304803757	33	47.3943292526972
34	34	48.4327214390801	34	47.3487376456789	34	48.7636802209424	34	48.7367558327378	34	50.6585362938572	34	53.3480453104993	34	44.3712318215487	34	50.3171596239708	34	54.382356933681	34	53.8398888529849	34	52.2714369165401	34	49.7558295680629	34	46.774354332306	34	49.6810505058048	34	53.6468889351066	34	47.6400713761278	34	6.41604045199763	34	6.77077117496445	34	53.2354187080784	34	49.4281241043379	34	48.3962915459268	34	44.0212220448734	34	48.3282808393913	34	49.4383275278144
35	35	49.9396815361885	35	48.6239185358238	35	49.9852271225959	35	49.8795149879142	35	52.0825773899905	35	54.8080547914713	35	45.3048002809318	35	51.2557861647947	35	55.9257751733785	35	55.2870103173473	35	53.6360300565399	35	51.0829622523762	35	47.4260063757424	35	50.3237334634486	35	54.7815240876113	35	48.6149962237722	35	7.08670807520776	35	7.50515360739652	35	54.3236731915044	35	50.4679659995292	35	49.6656120966286	35	45.01541208565	35	49.8115782143176	35	51.0777615075511
36	36	50.9146933455428	36	49.6930094735222	36	51.1541409144293	36	50.724864311107	36	53.1346832422503	36	55.841505062805	36	45.9840530825039	36	51.8894578093384	36	57.292371351563	36	56.6166221247694	36	54.5666828642486	36	52.0184333073428	36	47.899274026355	36	50.7603273968934	36	55.8254135468741	36	49.2302312784547	36	8.33328211654448	36	8.85530197215295	36	55.2338959595664	36	51.3252703723386	36	50.5249117879806	36	45.8605334438512	36	51.0978605650312	36	52.3279280078799
37	37	51.6825477984815	37	50.3564748180944	37	51.9070773775637	37	51.4265758661796	37	53.9129890486862	37	56.7300720087664	37	46.5516920862449	37	52.3815687592558	37	58.3040101503896	37	57.5674931023769	37	55.3665610802431	37	52.6599569491576	37	48.2624497038627	37	51.054144044742	37	56.5424607595943	37	49.8405920293151	37	10.5917607488154	37	11.2360037742161	37	55.8219864701007	37	51.8922046684769	37	51.2377182600036	37	46.4233899887257	37	51.9673349233215	37	53.3303952738026
38	38	52.2456648209048	38	50.824132004543	38	52.5923776595349	38	51.8047366160164	38	54.5509406080638	38	57.3105250068861	38	46.8905468622048	38	52.7669299913272	38	59.2150029045043	38	58.4220838521194	38	55.8621768520897	38	53.2777481937868	38	48.4133723748958	38	51.419460143734	38	57.0638326172689	38	50.3045280256164	38	14.4531857043719	38	14.5875650096569	38	56.3077941970866	38	52.3610685574675	38	51.7752459232252	38	46.9122114165047	38	52.6996426482658	38	53.9633840824791
39	39	52.6165576285287	39	51.2985348538186	39	53.1137118948116	39	52.2095947919924	39	54.9737919960842	39	57.66760847864	39	47.2724791415416	39	53.0798628462141	39	59.8318174833709	39	58.972643425747	39	56.3382590678228	39	53.6820865658593	39	48.7333243999762	39	51.5336570628424	39	57.3609714304724	39	50.5630377753056	39	20.0825620170404	39	18.6259169922457	39	56.6630856176207	39	52.6719331017174	39	52.1666691675414	39	47.2103789325383	39	53.2268219512127	39	54.468033702951
40	40	52.9292391021741	40	51.5253941714852	40	53.4109033956026	40	52.2627724049495	40	55.2279901637941	40	57.9798119816318	40	47.4591344610924	40	53.239680105869	40	60.3100490007981	40	59.3967999831164	40	56.4737476081573	40	53.8888903908157	40	48.8150945737148	40	51.6293832231946	40	57.5670207221714	40	50.8114532636036	40	26.5628837180747	40	22.7456683025847	40	56.974357981522	40	52.857197487135	40	52.4514664949005	40	47.5000098836474	40	53.5239476124829	40	54.8269357355945
41	41	53.0886182598039	41	51.6214537261048	41	53.6221038656487	41	52.5079057969597	41	55.4124175226939	41	58.2777232817994	41	47.7224643597466	41	53.5206150487123	41	60.7968139466558	41	59.7846466961119	41	56.7918942635232	41	54.1811981192078	41	48.8991853598155	41	51.7277514396716	41	57.9499435038311	41	50.9699864611736	41	32.3785047180441	41	26.4788834001021	41	57.1537728289454	41	53.0035386204016	41	52.6916623946786	41	47.5507736547079	41	53.8248741567771	41	55.1130400630997
42	42	53.1262870543754	42	51.7296368375863	42	53.8038801222875	42	52.6675332009157	42	55.5173375744646	42	58.3856628857646	42	47.806995244454	42	53.543613163809	42	61.0595165338304	42	60.0200729610849	42	56.9337550860087	42	54.2439894924038	42	49.0144898921682	42	51.822637598976	42	58.067500282556	42	51.0114990132632	42	36.9666362366606	42	29.8145891704992	42	57.2818520594731	42	53.1593464013756	42	52.8588653526299	42	47.6239769843573	42	53.904954951498	42	55.2642071907837
43	43	53.2870943540904	43	51.8652650269528	43	54.0654396820704	43	52.8010829465667	43	55.7929568669207	43	58.6059090921769	43	47.9594108874807	43	53.6936104304731	43	61.3545466927734	43	60.19003760399	43	56.957476850948	43	54.497980864349	43	48.995065558571	43	51.9185754552875	43	58.1768907054214	43	51.0804733463402	43	40.7843698167693	43	32.7216714361686	43	57.4325458018621	43	53.3844433582128	43	52.9821437412141	43	47.7888857936712	43	54.1192186058922	43	55.3773941063645
44	44	53.2634735788983	44	52.0098192484069	44	54.2419553548497	44	52.9292251289753	44	55.7877176691568	44	58.6825528626757	44	48.1041871971034	44	53.7504680416127	44	61.5812411480667	44	60.3896615816323	44	57.0471807173951	44	54.4894438077877	44	49.1224757740847	44	51.9370285269545	44	58.3146989086415	44	51.2717158803916	44	44.0315381531122	44	35.2368341450126	44	57.5310999765965	44	53.4235368312545	44	53.1094044288979	44	47.8729835098137	44	54.2405449778248	44	55.5446530018872
45	45	53.4276949787219	45	52.008589435308	45	54.4032798404564	45	52.9827132911587	45	55.8638532374378	45	58.7044629906421	45	48.1039494492546	45	53.7944728737291	45	61.7185726440619	45	60.508398210717	45	57.1930305977953	45	54.5684243861275	45	49.2227892088041	45	51.9982133860586	45	58.4764152364219	45	51.3999859917884	45	46.8335612211765	45	37.4378796289318	45	57.6786769491243	45	53.5201781049035	45	53.2756413365171	45	47.9886644551253	45	54.3929946497819	45	55.6944928538931
46	46	53.411758384691	46	52.1476503013074	46	54.5057683129019	46	53.0726814519881	46	55.9735122686116	46	58.842498971917	46	48.2908346347189	46	53.8033443049787	46	61.7965874507823	46	60.6460562203205	46	57.2397573456759	46	54.6329739520532	46	49.3067061885476	46	52.051038561484	46	58.4839492294495	46	51.440007376844	46	49.1325957187091	46	39.2952724001131	46	57.7022856412167	46	53.4624901785515	46	53.3635488248686	46	48.0715783562024	46	54.4903405268902	46	55.7028336710656
47	47	53.4765859093506	47	52.1323621099101	47	54.5582214977052	47	53.1901267036191	47	56.022669033541	47	58.8854872145978	47	48.3248675815913	47	54.0188140805528	47	61.8856862958579	47	60.7297732741871	47	57.35923753913	47	54.7235809338894	47	49.2892710322401	47	52.2295436299115	47	58.5568330178742	47	51.4811168836728	47	51.0235076989719	47	40.8279576158731	47	57.8785470836776	47	53.611266010251	47	53.3410334102905	47	48.0718030504158	47	54.5162954961456	47	55.7885355424316
48	48	53.5127413005299	48	52.2118861557309	48	54.6242155872328	48	53.0811020708683	48	55.9789693134842	48	58.9212657312783	48	48.3500253602764	48	53.9726215990951	48	62.0667038059252	48	60.7647040475513	48	57.3776834684021	48	54.6794477343424	48	49.3643019691481	48	52.1655165880161	48	58.6220564753937	48	51.5110846849512	48	52.6568755767399	48	42.239889145011	48	57.8103364986586	48	53.5345434638626	48	53.4099077634771	48	48.0629199387353	48	54.5048923473128	48	55.7938362435442
49	49	53.5854363677132	49	52.2129848853199	49	54.7108906315127	49	53.234584163708	49	56.1065982747279	49	58.8910392569519	49	48.418116595073	49	53.9821975924251	49	62.0620471317881	49	60.8970839252951	49	57.4738163032091	49	54.8106351749974	49	49.2792014807651	49	52.1564853891271	49	58.7029910817293	49	51.5604858471124	49	54.1734694298838	49	43.4229120379674	49	57.7889610872931	49	53.6013656930582	49	53.4354324949573	49	48.096339135024	49	54.5551626685405	49	55.9468361910318
50	50	53.5429953676553	50	52.3228667767445	50	54.8086321492404	50	53.2180454321195	50	56.0502839507466	50	58.9713788934503	50	48.5290581888126	50	54.0738212305909	50	62.1030696701854	50	61.0189238438338	50	57.4967098832663	50	54.8155338308944	50	49.3900993376713	50	52.1303651302316	50	58.8285780819463	50	51.5633254382168	50	55.2759501775674	50	44.3889109975425	50	57.8910402645126	50	53.7038467311774	50	53.5600459394549	50	48.0556639170483	50	54.6736893641086	50	55.9852270558721

## Sheet: PFK
Text	X	A1:GDM 659	X	A2:GDM 659	X	A3:GDM 672	X	A4:GDM 672	X	B1:GDM 660	X	B2:GDM 660	X	B3:GDM 673	X	B4:GDM 673	X	C1:GDM 661	X	C2:GDM 661	X	D1:GDM 665	X	D2:GDM 665	X	D3:Ref	X	D4:Ref	X	E1:GDM 666	X	E2:GDM 666	X	E3:H20	X	E4:H20	X	F1:GDM 668	X	F2:GDM 668	X	G1:GDM 669	X	G2:GDM 669	X	H1:GDM 671	X	H2:GDM 671
1	1	9.08600450192585	1	9.43756964979321	1	9.10369080500275	1	8.89577971583291	1	10.0502925044664	1	9.93436488151947	1	9.36226502752505	1	8.642510296069	1	10.409395913074	1	9.03499224907561	1	10.453746784546	1	9.55085212579207	1	10.6529933625437	1	10.2702677125931	1	10.7803684778021	1	10.1266009586412	1	5.63904976557161	1	5.40688212573751	1	9.94497720744795	1	9.60892838094794	1	10.2662814026913	1	9.67641816728927	1	9.8925131615693	1	9.64130672065588
2	2	9.10642281574185	2	9.65503982680921	2	9.05135020752751	2	8.92989492736711	2	10.0368079982681	2	9.83180901105761	2	9.33420884184715	2	8.56148511318395	2	10.4216232104772	2	9.03016061988641	2	10.4574883042983	2	9.48138571786197	2	10.6334047888428	2	10.228351565577	2	10.8012024836537	2	10.1626791743417	2	5.68014251144751	2	5.3859157572461	2	9.88039475163115	2	9.51448316615484	2	10.2528158829319	2	9.64691287292949	2	9.88738235356613	2	9.58641745744949
3	3	9.08757752596737	3	9.71097034666576	3	9.01003740993614	3	9.00549532626846	3	9.97529095601196	3	9.80559860135168	3	9.31682033420913	3	8.55230185399439	3	10.3858570456221	3	9.01235380004941	3	10.4133226845415	3	9.45547088463421	3	10.5612895854926	3	10.2265920743339	3	10.7399645273424	3	10.1203764272881	3	5.62439291351362	3	5.36970155782151	3	9.83607990085313	3	9.52093928868126	3	10.1995164306176	3	9.59576757760259	3	9.80748055494801	3	9.55135528666033
4	4	9.09618372243753	4	9.75215021225026	4	8.97832173026861	4	8.95921468621371	4	9.96678633968772	4	9.76484047476587	4	9.29328185628836	4	8.51410409126518	4	10.3264752876401	4	8.95561040496463	4	10.4048942533267	4	9.43928699067134	4	10.6549573636202	4	10.2341570743084	4	10.7060630606063	4	10.1041544407705	4	5.62431536795579	4	5.34679750232996	4	9.82759433080625	4	9.50459395484362	4	10.1565888423439	4	9.57926624568372	4	9.824878875834	4	9.5096366835162
5	5	9.02891150553298	5	9.79513566677256	5	8.90853026414852	5	8.9454204118689	5	9.90033341066412	5	9.67690068868527	5	9.23996647489559	5	8.48506507717056	5	10.2774371333174	5	8.9167152741783	5	10.3813866699828	5	9.42482814218462	5	10.6178421121199	5	10.2208106159618	5	10.6486472496131	5	10.0735457485946	5	5.65658396074615	5	5.36296044622886	5	9.78679463083952	5	9.45736952141529	5	10.1412918329395	5	9.51514083347963	5	9.73979001322751	5	9.46135725322188
6	6	8.95778518251011	6	9.81040009142238	6	8.93076344570106	6	8.96726053739347	6	9.89038868076393	6	9.62668096680908	6	9.27018140567832	6	8.4834736811497	6	10.1913723573146	6	8.88254788723443	6	10.3464911244883	6	9.39109521289748	6	10.5941729795515	6	10.2661376096185	6	10.5629291814699	6	10.0807472713302	6	5.67618783150489	6	5.38957922510704	6	9.7341324715833	6	9.49666490020925	6	10.0797904765374	6	9.56298602996814	6	9.6946052271221	6	9.45137873149243
7	7	8.9115193866386	7	9.80691674419928	7	8.93553870794073	7	8.91002299989082	7	9.83564755124703	7	9.62326952718462	7	9.25115834309025	7	8.44987726906315	7	10.1368123989463	7	8.89563990107187	7	10.2919910622607	7	9.37969242927399	7	10.5591900179225	7	10.2168931374052	7	10.5337641475245	7	10.0122656525865	7	5.66632069188713	7	5.36478197436371	7	9.67955780709885	7	9.476950308272	7	10.0332658843132	7	9.51840448620558	7	9.69986928349409	7	9.39800569850208
8	8	8.84806569099823	8	9.79521640110622	8	8.98791842083324	8	8.89910702529344	8	9.79805752394932	8	9.53830433022245	8	9.21642924168682	8	8.43157359191775	8	10.0908074748338	8	8.8195047865554	8	10.2459942853009	8	9.36828598767212	8	10.5476222915064	8	10.1752664733745	8	10.5300167640036	8	10.0086543940029	8	5.71119393401477	8	5.37807999124397	8	9.650515982742	8	9.571348258002	8	10.0125232921274	8	9.54782281744871	8	9.60954285484383	8	9.38628883695186
9	9	8.79249599982295	9	9.77579480320279	9	8.94512291780518	9	8.85756368044867	9	9.7606458353083	9	9.51080993899214	9	9.22142299277255	9	8.41316914745606	9	10.0453077484646	9	8.7918370728149	9	10.1752860926742	9	9.29237563582281	9	10.5298986441744	9	10.1655474056268	9	10.4508609848876	9	9.94102664995613	9	5.70639683580274	9	5.38855077764859	9	9.63867717545968	9	9.60907900926189	9	9.94915886206653	9	9.54468477745156	9	9.5625720136426	9	9.34966598100501
10	10	8.73612254817267	10	9.77060422199418	10	8.95624062683457	10	8.78335213336612	10	9.73840936540912	10	9.4160027002496	10	9.20080034466775	10	8.4163646948592	10	9.98901780837569	10	8.78717748937805	10	10.1529257411332	10	9.31169575541037	10	10.5242546911111	10	10.1525193480828	10	10.3774370375247	10	9.97626722642084	10	5.72674209670018	10	5.43133789120556	10	9.58244061117102	10	9.55498095932447	10	9.90090852940056	10	9.57243771794279	10	9.53139927687582	10	9.36127752180821
11	11	8.73220599381208	11	9.75936882387534	11	8.96104880239236	11	8.78033943185346	11	9.67532023344328	11	9.4292627298744	11	9.19000324736656	11	8.40556788892653	11	9.92647398377554	11	8.7269953878159	11	10.124508778084	11	9.26814327743715	11	10.4986758507804	11	10.1427626899104	11	10.4000155993254	11	9.90047722579807	11	5.75327322989624	11	5.42659201339515	11	9.55349497644214	11	9.53561409354182	11	9.88047706663906	11	9.54463939680362	11	9.46699764624738	11	9.30799020916514
12	12	8.69775663634978	12	9.75939786749002	12	9.00869212943601	12	8.7880614029065	12	9.62412178644021	12	9.33950525393181	12	9.1742924670506	12	8.4132562783001	12	9.90104085344546	12	8.70270766503976	12	10.0821813401398	12	9.2520077342565	12	10.4284129935788	12	10.1428271304305	12	10.3152027987821	12	9.85994504628623	12	5.75327776796104	12	5.41134910755943	12	9.52796926959027	12	9.51928704402687	12	9.82892828103392	12	9.56107626748658	12	9.43223788515318	12	9.3329749786936
13	13	8.63589747052018	13	9.74945331520174	13	8.97535584421694	13	8.74790778090618	13	9.59683547869276	13	9.32972726813392	13	9.16483524899876	13	8.37351526492343	13	9.82289514192825	13	8.64440119411844	13	10.0296006896047	13	9.20990017457906	13	10.4500055100427	13	10.0726084237009	13	10.2709763113176	13	9.84196341041295	13	5.81478966228883	13	5.44844487576197	13	9.5092374159047	13	9.50124186488301	13	9.84439447172121	13	9.55937771509348	13	9.3697522106959	13	9.22306002941013
14	14	8.58728773171645	14	9.75299966605501	14	8.93095135511482	14	8.7124408479321	14	9.53197280672278	14	9.25147579514695	14	9.12095772900213	14	8.36891792965032	14	9.79247062846959	14	8.62320203189372	14	9.99931985869967	14	9.19706739600066	14	10.3600451122027	14	10.0686593401531	14	10.2153013048836	14	9.77250048743884	14	5.76993828902346	14	5.45039560759512	14	9.42741074960075	14	9.48015247394671	14	9.76193307929578	14	9.75207282783544	14	9.35571922326302	14	9.21796255970109
15	15	8.5614397479122	15	9.74475525399804	15	9.01037349289025	15	8.69698597948132	15	9.51491843881765	15	9.21882948477425	15	9.11309095132258	15	8.33829958850634	15	9.75002216423308	15	8.62324651286606	15	9.95697488080697	15	9.1646861559121	15	10.3444177665123	15	10.0914808022883	15	10.1813704929628	15	9.7562758258341	15	5.80904659534722	15	5.45035021884784	15	9.45302815856879	15	9.46382432599816	15	9.70179571246709	15	9.70270802628754	15	9.28619183239587	15	9.23466107982749
16	16	8.5168267158619	16	9.75129106854246	16	8.97704911124216	16	8.61822886606526	16	9.48764402583302	16	9.1927614831482	16	9.06432335812961	16	8.32159281514413	16	9.68887089491741	16	8.53247487088371	16	9.94676185624247	16	9.14689889272962	16	10.3426354004603	16	10.0137155565965	16	10.1711010893214	16	9.72208317591694	16	5.81582773023919	16	5.42655026319904	16	9.39167484680074	16	9.46212013420706	16	9.70009534437827	16	9.70918327293423	16	9.25847992226535	16	9.16635902217817
17	17	8.45652944894737	17	9.72647420741137	17	9.45340069651235	17	8.64127315908791	17	9.42791946269545	17	9.12745600792728	17	9.06420809128385	17	8.30624144955984	17	9.62097690753814	17	8.50818624049461	17	9.89597092745788	17	9.10646110496548	17	10.303588075749	17	10.0517527080847	17	10.1287273631163	17	9.64098160476194	17	5.83932673735418	17	5.43414789127674	17	9.38320318744377	17	9.4295422746657	17	9.64858377090443	17	9.65163788851062	17	9.18028089735243	17	9.14976241161447
18	18	8.45095493616724	18	9.72999028899649	18	9.3932818560661	18	8.55940074618765	18	9.35441034969142	18	9.08994192341091	18	9.04390497830713	18	8.26331250627566	18	9.60747690324512	18	8.47066987997916	18	9.84867672033286	18	9.08542493688313	18	10.3619616471145	18	10.0933366852914	18	10.0644815397961	18	9.64445445305759	18	5.83352421800622	18	5.4894038414538	18	9.30983427520538	18	9.42475458390512	18	9.62627846244459	18	9.66333681864922	18	9.1401099818215	18	9.09472947516186
19	19	8.38200892491893	19	9.69707848102752	19	9.36947847198592	19	8.54397398878191	19	9.3202882617141	19	9.03282179146399	19	9.02818586519045	19	8.28632507723711	19	9.56502267750589	19	8.47070074983683	19	9.81480159121696	19	9.07733158654973	19	10.4244440549274	19	10.1693700526877	19	10.0135844079821	19	9.60389327594358	19	5.84133519993557	19	5.47411826825009	19	9.30136049927295	19	9.38399002890523	19	9.56613944000422	19	9.62223541902585	19	9.10537503637559	19	9.02809870323936
20	20	8.41499295479496	20	9.72830546420677	20	9.36781804773949	20	8.5038160099082	20	9.29301285333796	20	9.00674420865729	20	9.01086823023566	20	8.26189217132563	20	9.51238847004395	20	8.40427939488564	20	9.79614167035005	20	9.01897647605078	20	10.594398107738	20	10.3423716417846	20	10.0033322239597	20	9.59405825858497	20	5.8715201209987	20	5.47302734476671	20	9.27413022669217	20	9.38230704364803	20	9.54725701348375	20	9.62872164488704	20	9.06028023608075	20	9.05146664913281
21	21	8.37189724702215	21	9.72010190202235	21	9.29634620293862	21	8.49610446174436	21	9.29305461098547	21	8.99043693953249	21	9.05025023070556	21	8.28486613965175	21	9.44445059310674	21	8.37992379309215	21	9.753785799158	21	9.03511580681062	21	10.8989411698509	21	10.6615979636444	21	9.98636954132412	21	9.58589191517333	21	5.90268040378527	21	5.48808687722862	21	9.27412114894272	21	9.41493156742203	21	9.57304689969148	21	9.59580027870579	21	9.07766957294083	21	9.0264892215015
22	22	8.33890552423149	22	9.77131231730855	22	9.3059673715628	22	8.4512454760042	22	9.26055871885645	22	8.93489715528959	22	8.99678577231067	22	8.30933674026157	22	9.44615465877142	22	8.3813897118914	22	9.75553691209845	22	9.02036035626925	22	11.4866468036202	22	11.2792267822643	22	9.99666954184889	22	9.514500523669	22	5.90348848058938	22	5.51922820968655	22	9.26726837321632	22	9.39214057926903	22	9.54899123406447	22	9.61399225908902	22	9.00975111253514	22	8.98645435729566
23	23	8.31748806607718	23	9.80954091591644	23	9.29505164874355	23	8.44802761060848	23	9.25699869791667	23	8.93152691945083	23	9.00948963868176	23	8.32142608182916	23	9.40020348249734	23	8.34514774395865	23	9.82862235094995	23	9.05726453750809	23	12.5789707059157	23	12.4109132719826	23	10.0019686263381	23	9.58442994581203	23	5.91402621029913	23	5.52163496254214	23	9.31488798368245	23	9.39713755327867	23	9.54548946525282	23	9.64386082621013	23	9.01458952805468	23	8.95793478978761
24	24	8.31598463512602	24	9.82423691522508	24	9.35689108712333	24	8.51597377232143	24	9.2895135425386	24	8.95437240600586	24	9.08652623494466	24	8.38105792091006	24	9.42396073114304	24	8.38400250389462	24	9.92008027576265	24	9.13604645501999	24	14.4595872788202	24	14.2792356581915	24	10.0934855143229	24	9.65548379080636	24	5.93564442225865	24	5.5119682493664	24	9.40696353004092	24	9.50144449869792	24	9.61250850132534	24	9.73260788690476	24	9.02163914271763	24	8.98127692086356
25	25	8.30732708885556	25	9.92313929966518	25	9.3965448651995	25	8.55446588425409	25	9.29804211571103	25	8.94614719209217	25	9.14943695068359	25	8.48808833530971	25	9.47486514136905	25	8.3673840477353	25	10.1658848353795	25	9.33778308686756	25	17.0064907982236	25	16.9329234531948	25	10.22063936506	25	9.80931145804269	25	5.92670213608515	25	5.51045054481143	25	9.5859618414016	25	9.6400397164481	25	9.72419466291155	25	9.8725110008603	25	9.02160099574498	25	8.94790921892439
26	26	8.39796640499375	26	10.1014955652512	26	9.61597781817175	26	8.76749518174496	26	9.43974611992195	26	9.05692962870036	26	9.3982236025112	26	8.76034696932369	26	9.54770357469217	26	8.501273795823	26	10.6377414478227	26	9.70644459858751	26	20.2829046194297	26	20.3652517357234	26	10.5315615043029	26	10.1063137475875	26	5.92838442067877	26	5.52648103909484	26	9.89801232948687	26	9.96334404667353	26	10.081939306504	26	10.1576053068911	26	9.10460437063336	26	9.01092334824785
27	27	8.60731827179066	27	10.431845543009	27	9.99787860787043	27	9.17011631717783	27	9.74890598759569	27	9.3112367324543	27	9.90253819217783	27	9.25091080159607	27	9.8122658775242	27	8.80282564985605	27	11.4944268215102	27	10.3786263956539	27	23.6815661608744	27	23.9992428342409	27	11.1514641288944	27	10.6824718117324	27	5.94591184903389	27	5.53512323514937	27	10.5896177713569	27	10.6572884076806	27	10.6846448928623	27	10.7836376831076	27	9.28910908185108	27	9.19581461341539
28	28	8.97067387898763	28	11.1172657921201	28	10.7774443853469	28	9.87390972319103	28	10.2629924955822	28	9.77753684634254	28	10.7456016540527	28	10.1164681570871	28	10.2295648484003	28	9.24971535092308	28	12.9625638326009	28	11.6916093372163	28	26.9273303803943	28	27.4469411940802	28	12.3068182809012	28	11.7950566609701	28	5.97641172863188	28	5.55605479649135	28	11.8101537795294	28	11.8005816141764	28	11.7089407784598	28	11.8879091171991	28	9.65556916736421	28	9.46360451834542
29	29	9.71342335359365	29	12.2229068586001	29	12.1208718257794	29	11.1338006830531	29	11.1700958344612	29	10.6109212166909	29	12.2495908896724	29	11.6172236843237	29	11.0034591748387	29	10.053548002666	29	15.2703151395152	29	13.6693577585585	29	29.7439901319339	29	30.5609244593994	29	14.1666678294487	29	13.54888899664	29	5.96760638932455	29	5.56931901902126	29	13.7043911097638	29	13.612913774537	29	13.4727167800728	29	13.6754214852355	29	10.2479469920224	29	10.0562024160518
30	30	10.8986311793746	30	14.3348336510663	30	14.203373593943	30	13.0358932486944	30	12.8309734235284	30	12.0334708108183	30	14.5406261594609	30	13.8379354487712	30	12.3398679853486	30	11.4681319041684	30	18.382644494403	30	16.3924181978525	30	32.2311683786006	30	33.2546360129609	30	16.8666130147193	30	16.146664788863	30	5.98665053650204	30	5.5873221331733	30	16.4258834656339	30	16.2653587889346	30	15.9847670663349	30	16.3106311611254	30	11.4343342721189	30	11.0344101557851
31	31	12.8673551877056	31	17.4620084949368	31	17.0421133639238	31	15.557333352403	31	15.2695575143394	31	14.2394952307913	31	17.5573548057317	31	16.8030253902762	31	14.3729253788111	31	13.6048624173029	31	22.0078358573843	31	19.6048686381869	31	34.5220105338751	31	35.7209260303179	31	20.2998180449587	31	19.3725266172438	31	6.01762100622158	31	5.57143519149974	31	19.8068475129953	31	19.5491168728512	31	19.0665695918077	31	19.5990692627404	31	13.3069658333357	31	12.7952227303192
32	32	15.6165262258513	32	21.7045932012831	32	20.5345891902665	32	18.4989666210624	32	18.4807490967509	32	17.0119373530244	32	21.1506565532536	32	20.1303025913528	32	16.9366617504242	32	16.3787698265966	32	25.5498661841354	32	22.7706899187029	32	36.4806696496677	32	37.9013858210823	32	23.7948592591869	32	22.8037656173256	32	6.01518325183394	32	5.56145570544591	32	23.2926918479909	32	22.924811228149	32	22.3657983097568	32	23.1941587876555	32	16.0885939337196	32	15.3768913812734
33	33	19.0693210420154	33	26.6182418096633	33	23.8876179286412	33	21.3210859752837	33	21.9525673275902	33	20.0581868489583	33	24.4874736240932	33	23.285044715518	33	19.7433035714286	33	19.4334429786319	33	28.8153857276553	33	25.7049996512277	33	38.3152662004743	33	39.9074554443359	33	27.0815585908436	33	25.9220577421643	33	6.03534880138579	33	5.59653600056966	33	26.475464957101	33	26.0186331612723	33	25.4024142310733	33	26.512701851981	33	19.4233921595982	33	18.6970029558454
34	34	22.3817182946082	34	31.5281496132601	34	26.980886890438	34	23.9742665952231	34	25.3046247164124	34	22.9403348287401	34	27.6071088294604	34	26.1515161349458	34	22.5143137274061	34	22.292177528489	34	31.7126182041347	34	28.3428258250095	34	39.9358687026811	34	41.6843618093398	34	30.0662865569725	34	28.7678727483985	34	6.02872565776495	34	5.64355505463423	34	29.4566619929389	34	28.9609562711004	34	28.2088254676752	34	29.6125177416706	34	22.9211911416226	34	22.3985828415334
35	35	25.5243179413965	35	35.8733131415052	35	29.7623144042794	35	26.2481445952144	35	28.2638420785511	35	25.5460822044192	35	30.4722760395733	35	28.7479220280495	35	25.0409339685816	35	25.0632288456815	35	34.2915016965695	35	30.7588912311503	35	41.2863508440049	35	43.2421906982218	35	32.8865301130612	35	31.4076323587014	35	6.05715821722625	35	5.64864943307738	35	32.0170971415107	35	31.4838590686685	35	30.695344743891	35	32.3961518471534	35	26.1865715562012	35	25.7355259673516
36	36	28.2677262977128	36	39.7743189227742	36	32.2931588550966	36	28.4108990169399	36	31.0487834029359	36	27.8963246657963	36	32.8999216099804	36	31.1029460652488	36	27.4040786551555	36	27.6207202234162	36	36.6446244137022	36	32.8869757493082	36	42.5901743852474	36	44.6772403690933	36	35.285737665893	36	33.799168553188	36	6.06788272468319	36	5.69004448639426	36	34.4451321297257	36	33.8226084069809	36	33.0404227016753	36	34.8948119034733	36	29.1099664122478	36	28.7694455980935
37	37	30.7428453439416	37	43.3147103614578	37	34.5030390180817	37	30.3902861943818	37	33.527806450045	37	30.0590768132656	37	35.1915804056807	37	33.1869695969704	37	29.6725662448559	37	29.9590030667214	37	38.741870118641	37	34.8416883874353	37	43.697545448499	37	45.9011664041105	37	37.5125115347979	37	36.0095721380678	37	6.13120755191473	37	5.70624205529168	37	36.5709960123553	37	35.9464803110768	37	35.1482486060569	37	37.2680002730212	37	31.7371184679556	37	31.6119849515073
38	38	33.1250489996966	38	46.3712336826648	38	36.5240903446229	38	32.1161932278174	38	35.7950599174688	38	31.9950025834617	38	37.1780872600556	38	34.9740351043714	38	31.6877984764904	38	31.9822837452914	38	40.6881594457689	38	36.7332550734024	38	44.75896918364	38	47.0729071575267	38	39.3843385861008	38	37.8400120937649	38	6.1869241590547	38	5.76074811617249	38	38.4511706245626	38	37.794581959597	38	37.0685685760787	38	39.3960977862955	38	34.1575140467736	38	34.014789707842
39	39	35.1339893069576	39	49.1898612619391	39	38.3263304479055	39	33.7076728406866	39	37.8539013994662	39	33.7488900187414	39	38.9081000656974	39	36.7035608210407	39	33.4800459858518	39	33.9058344476766	39	42.3832327051136	39	38.247618323944	39	45.6251660464497	39	48.0762159311071	39	41.2174543142532	39	39.5115269678046	39	6.3189452630641	39	5.8209626729035	39	40.2757259457727	39	39.4911201208516	39	38.8388498267766	39	41.3215495896704	39	36.2533524807281	39	36.348098555867
40	40	36.922806620974	40	51.7427653736065	40	39.97933547355	40	35.1089611077313	40	39.6336258369705	40	35.2779242398661	40	40.5845126559523	40	38.2050972236951	40	35.2768850034139	40	35.6867765751511	40	43.9354506547858	40	39.6587310280482	40	46.4200942283685	40	49.0544677923327	40	42.7975848493686	40	41.0953991156345	40	6.58183374056867	40	5.97065369586203	40	41.7868401909567	40	40.9854035679269	40	40.4056731438278	40	42.96829215457	40	38.1529827859421	40	38.3759934809787
41	41	38.6104164280406	41	54.1735919143256	41	41.5079476147174	41	36.4455835733562	41	41.2661132230485	41	36.7688854755666	41	42.0603123230675	41	39.617018162817	41	36.8789008081624	41	37.308860545548	41	45.3225739472983	41	40.9574126151458	41	47.1021858086652	41	49.8067281891147	41	44.2957435633828	41	42.503538358495	41	7.09754629650647	41	6.23595534820893	41	43.2308639670961	41	42.4415065020356	41	41.8077506725762	41	44.5047741503516	41	39.8387293955149	41	40.2351250714714
42	42	40.2067574729676	42	56.1586227730398	42	42.8126755800887	42	37.6346145505429	42	42.8102773421221	42	38.0586520925891	42	43.3674279923963	42	40.7908664982028	42	38.2403731239674	42	38.8673851729476	42	46.612658202311	42	42.1277787874602	42	47.651956427301	42	50.5130543214562	42	45.5631165942486	42	43.8449135378527	42	7.95823656079769	42	6.75480710812152	42	44.505508185753	42	43.7168294619668	42	43.1374951105015	42	45.9459335128204	42	41.3608404542106	42	41.8663199773862
43	43	41.5118198288093	43	58.0718678178552	43	44.0351619445808	43	38.6334235052771	43	44.1272993903777	43	39.1873631266828	43	44.5463486289774	43	41.8777620169601	43	39.594885197251	43	40.1926890705421	43	47.773211169467	43	43.1326580490227	43	48.1639618279465	43	50.9638978685068	43	46.6833199743116	43	44.9236799787371	43	9.0958453297232	43	7.68047960602101	43	45.6486967196425	43	44.7526645989528	43	44.2821099107555	43	47.1462298330488	43	42.7462836468374	43	43.3591701694149
44	44	42.7473680619919	44	59.9535533765764	44	45.0190928699247	44	39.6647855145148	44	45.2600419716571	44	40.2420332018455	44	45.5927201048925	44	42.8871916770424	44	40.7600886740385	44	41.3892513218577	44	48.7565629059559	44	44.1592608786887	44	48.5651042248265	44	51.5713882832507	44	47.7178820219909	44	45.9289968805368	44	10.3877321277023	44	9.38797746787481	44	46.7381389037003	44	45.8529346659855	44	45.3872921482305	44	48.3733002194256	44	44.0193681987839	44	44.7228555348196
45	45	43.8259606760599	45	61.3601028571402	45	45.9954126741228	45	40.5848281531444	45	46.3537734307547	45	41.0747375888059	45	46.4651297001068	45	43.7748654478999	45	41.8569754032318	45	42.5343442505508	45	49.6629699292716	45	44.9852143297085	45	48.8988347773014	45	51.87258868611	45	48.7021514031239	45	46.8452783429908	45	11.8727670960076	45	12.3681961900921	45	47.6333529122659	45	46.635511334033	45	46.2555335052697	45	49.3766236790762	45	45.1157781017867	45	45.9312992293565
46	46	44.9467593464835	46	62.5959829984853	46	46.8050788751284	46	41.2491933212289	46	47.4556044650898	46	41.9556151064461	46	47.3064364912227	46	44.5477630008299	46	42.9442399908449	46	43.5324693075373	46	50.4000619350196	46	45.7380975557677	46	49.217544851863	46	52.3118208430559	46	49.4402355845093	46	47.6723385095681	46	13.5079470506463	46	17.196010177556	46	48.4345401910653	46	47.5733244690254	46	47.1921691131319	46	50.347393036343	46	46.1417567634832	46	47.0393813336422
47	47	45.7565564792895	47	63.9259129821221	47	47.5993994469228	47	42.0216163979215	47	48.3353763444237	47	42.7298801138817	47	48.0856123862858	47	45.2292099666953	47	43.9289186845818	47	44.4737422403092	47	51.1887508154015	47	46.4182304985279	47	49.4981340566561	47	52.5925085192588	47	50.3062728219359	47	48.4837458264472	47	15.2157598407676	47	24.133495616839	47	49.1592691664712	47	48.2585362415133	47	47.9998629171692	47	51.2369035588262	47	47.0457137798895	47	48.0477539411459
48	48	46.455595417662	48	64.8504694267391	48	48.2570754706012	48	42.5627392133361	48	49.069554889359	48	43.3424572479926	48	48.6579445804124	48	45.7868976323897	48	44.7540383129707	48	45.374934855136	48	51.6192306824693	48	46.9844831968692	48	49.4629930951677	48	52.7308939212545	48	50.9331347708575	48	49.0093809185606	48	16.8839132330876	48	31.3467289313196	48	49.738259942019	48	48.7873658556494	48	48.6614438276273	48	51.9836865458211	48	47.7330277716538	48	48.8219222845318
49	49	47.2312164942651	49	65.7602091892938	49	48.7577459479111	49	43.1112344171002	49	49.7530035082749	49	43.9211114099995	49	49.2170396781868	49	46.2848154067766	49	45.5350395439778	49	46.0566113758076	49	52.2386469812042	49	47.4379270207645	49	49.7361946719252	49	52.9515742403816	49	51.3492687352998	49	49.5774574729535	49	18.5772658558535	49	35.7072672787714	49	50.4463162183108	49	49.3912628126582	49	49.2371630353474	49	52.5852397352198	49	48.4458539008072	49	49.6138517837007
50	50	47.860318690423	50	66.5456654239276	50	49.276272498464	50	43.6755614725294	50	50.4547910034071	50	44.4668730916741	50	49.7626846945282	50	46.7153595216153	50	46.3244290731122	50	46.8366371225238	50	52.6649581913725	50	47.8276611546302	50	49.7850660699657	50	53.153650342335	50	51.9372634955876	50	50.0744239823038	50	20.1613048090976	50	39.1908138253556	50	50.7887116705764	50	49.8418576737973	50	49.7966694767929	50	53.1814679738699	50	49.0285573987191	50	50.3240554077767

## Sheet: PKM2
Text	X	A1:GDM 659	X	A2:GDM 659	X	A3:GDM 672	X	A4:GDM 672	X	B1:GDM 660	X	B2:GDM 660	X	B3:GDM 673	X	B4:GDM 673	X	C1:GDM 661	X	C2:GDM 661	X	D1:GDM 665	X	D2:GDM 665	X	D3:Ref	X	D4:Ref	X	E1:GDM 666	X	E2:GDM 666	X	E3:H20	X	E4:H20	X	F1:GDM 668	X	F2:GDM 668	X	G1:GDM 669	X	G2:GDM 669	X	H1:GDM 671	X	H2:GDM 671
1	1	7.63470242014284	1	8.73813889263656	1	8.42735936437541	1	9.24509103125157	1	8.15386617730291	1	8.04314575922257	1	8.26902745562382	1	8.56585308975427	1	8.29666478772655	1	7.51028212752833	1	8.69651778174472	1	7.84170298935712	1	9.48972759215798	1	9.022016251392	1	9.20296860521481	1	8.65662176275992	1	5.21205364955561	1	4.68412733698985	1	8.59328197636455	1	8.22482954006009	1	8.83309664763561	1	8.29024406886596	1	7.90693372751373	1	8.29294638910319
2	2	7.99919265941643	2	9.0394125564158	2	8.71769955451879	2	9.68711136531851	2	8.45189101687415	2	8.32793557295458	2	8.52423572845485	2	8.80812950976231	2	8.54416178355422	2	7.69304770551911	2	8.95756707545573	2	8.1243207517907	2	9.80147485878066	2	9.51335236813176	2	9.47849653257912	2	8.91325755583453	2	5.23935517894365	2	4.71694664515241	2	8.79961080543679	2	8.58337114189122	2	9.11192617720667	2	8.6654565337206	2	8.22449587159822	2	8.56995108092711
3	3	8.29595249455041	3	9.35782619864115	3	9.15546528034452	3	9.85930489007886	3	8.71105029910503	3	8.60248594723715	3	8.87339272524131	3	9.2367378372935	3	8.84390651743416	3	8.03250327990981	3	9.44551894653515	3	8.35644619026515	3	10.5160678364101	3	9.87066961531298	3	9.92538708378303	3	9.35383676498543	3	5.24913772048886	3	4.72015183164015	3	9.19192888345994	3	8.87816000122961	3	9.47230065638596	3	8.86797924177672	3	8.38780295929709	3	8.81614951296635
4	4	8.35121986124762	4	9.43072333565645	4	9.25186533500665	4	9.88290919228836	4	8.7586646711583	4	8.63444247964747	4	8.93645407934326	4	9.35474558883595	4	8.94014891165175	4	8.1245503865423	4	9.70207552943272	4	8.3880844318091	4	10.7328111058794	4	9.98143730605787	4	9.99326136767737	4	9.44558193067159	4	5.27381601653874	4	4.78199128700483	4	9.6116078482585	4	8.94354462780493	4	9.52706491033062	4	8.90013240460367	4	8.44353832363284	4	8.87625396192509
5	5	8.36132580960376	5	9.46805633744813	5	9.26174205477136	5	9.88010365994857	5	8.74772962502057	5	8.69810554890017	5	8.9072205693401	5	9.38334075265523	5	8.90835313263428	5	8.1542313000341	5	9.73351301550236	5	8.42448080043036	5	10.7109188786846	5	9.97250107596206	5	9.98283178870491	5	9.48239291309743	5	5.28860529033223	5	4.74600760636809	5	9.69234650913364	5	8.99377862665187	5	9.53755188737744	5	8.91008564028906	5	8.46808074695494	5	8.85884350973979
6	6	8.32879844109151	6	9.49185131406149	6	9.27163937697646	6	9.85184613278938	6	8.77904789350043	6	8.71469372352275	6	8.91045620956286	6	9.32994479227746	6	8.96056815524184	6	8.15046382189106	6	9.77893779793368	6	8.42751818833217	6	10.7019113098534	6	9.96983314300916	6	9.99342725239933	6	9.46573084121859	6	5.30339327094306	6	4.77282738681815	6	9.68881187708259	6	9.00372436979133	6	9.54808011248414	6	8.92683192385082	6	8.46396861410799	6	8.86199957074331
7	7	8.33440814086318	7	9.4765709576	7	9.24381337633425	7	9.83097986198154	7	8.76339416285059	7	8.70642507411563	7	8.86349147493074	7	9.31567230031014	7	8.91693282268982	7	8.15571739865149	7	9.80512447599991	7	8.46608154040992	7	10.661359210421	7	9.95551173711371	7	9.96364013116714	7	9.45063252193685	7	5.32178505914023	7	4.79081178367181	7	9.67302161233436	7	9.00882243201167	7	9.53220676225882	7	8.91164682269097	7	8.4337909264042	7	8.84666755476455
8	8	8.36781369682965	8	9.46988749048406	8	9.21132462581498	8	9.80695513685156	8	8.77607767393745	8	8.70556168700174	8	8.869849730264	8	9.31653440039822	8	8.90882938416952	8	8.13405340993542	8	9.77038291096823	8	8.37804957426854	8	10.6639170922466	8	9.96992220420248	8	9.95006335817069	8	9.45094426133465	8	5.33592596952121	8	4.81028695129787	8	9.67999159389973	8	9.00164086697461	8	9.54601706308496	8	8.90414864876503	8	8.39576174078475	8	8.85946025097496
9	9	8.32923121433147	9	9.43928959710131	9	9.16215793099595	9	9.75881053861436	9	8.77996536632167	9	8.73612301825097	9	8.84719319618865	9	9.31320034027762	9	8.87756241484575	9	8.13111823884631	9	9.77384085259828	9	8.40846561883154	9	10.6278618400919	9	9.91615359080392	9	9.96047455404559	9	9.43412369908232	9	5.32108692840807	9	4.80856423195236	9	9.65538397228807	9	9.01857188169384	9	9.52128783568723	9	8.91448394260393	9	8.40707995675598	9	8.84936157008527
10	10	8.36482175749058	10	9.40528769678666	10	9.208051807945	10	9.72693356981774	10	8.72357341388556	10	8.7226783510854	10	8.82123188094488	10	9.28794983222829	10	8.87758114000893	10	8.13113097195727	10	9.76684363361997	10	8.42183913037701	10	10.6085202445367	10	9.90987541809185	10	9.95348108009991	10	9.44752117883666	10	5.34043901005468	10	4.81482480301104	10	9.63431067364166	10	8.96472655145065	10	9.49295366776488	10	8.86699093671902	10	8.4071106660236	10	8.79438449097929
11	11	8.32925518254035	11	9.41213361644646	11	9.12945855303233	11	9.69510303942582	11	8.74475906351107	11	8.68902623681902	11	8.77584508141483	11	9.26273377847922	11	8.81451404140126	11	8.12448803306639	11	9.73192345130281	11	8.38846265051268	11	10.5698812448114	11	9.89110156948434	11	9.91151049934101	11	9.40068505167623	11	5.35338746039589	11	4.79595807759414	11	9.59212812403552	11	8.95128637832425	11	9.46461200977726	11	8.89416489353053	11	8.34256353051793	11	8.7875220931759
12	12	8.32817649097031	12	9.39173831309081	12	9.12952158118666	12	9.67021799455125	12	8.736983883824	12	8.68184561147023	12	8.79520804654616	12	9.26311807273454	12	8.8349341066689	12	8.11026480977927	12	9.72498823868765	12	8.38787576475514	12	10.5775424690471	12	9.87312896553028	12	9.86964881275386	12	9.33376449950225	12	5.38310301292994	12	4.81828388649119	12	9.60612037131735	12	9.01839280005726	12	9.45017234933815	12	8.85978762933966	12	8.34861067683948	12	8.78698400255245
13	13	8.30121726613932	13	9.35943503348489	13	9.11809455271111	13	9.64009193518448	13	8.73857833832285	13	8.68345858139833	13	8.75134770369599	13	9.23321450855974	13	8.84356931539166	13	8.07153361987426	13	9.70574774923071	13	8.36266210588267	13	10.5149752615838	13	9.86866604932059	13	9.89946906020839	13	9.3555824080723	13	5.36469129980569	13	4.81286624516057	13	9.63603239702352	13	8.95936248735637	13	9.45189879307086	13	8.85460166323592	13	8.29987308295878	13	8.76793745807528
14	14	8.27424753778956	14	9.35434601229057	14	9.08696713172399	14	9.62270490692621	14	8.71900671539772	14	8.68504889048599	14	8.72045161754851	14	9.22859003708585	14	8.81008878808094	14	8.09983202699822	14	9.69352685707996	14	8.35747300189159	14	10.5556033187236	14	9.83276908557169	14	9.84521533923072	14	9.3640156843905	14	5.37212557659559	14	4.79483692945	14	9.55329861596328	14	8.90711318019593	14	9.46074464762774	14	8.82901948066058	14	8.30855402876259	14	8.77639639926749
15	15	8.27576259615553	15	9.3220310276293	15	9.03615937321163	15	9.59893621825585	15	8.6994265103756	15	8.67317208043251	15	8.70258607142879	15	9.20499452659932	15	8.79766763539913	15	8.08121748026473	15	9.674287962101	15	8.35903161653488	15	10.4930162508394	15	9.80317450447955	15	9.82596639148824	15	9.35230371727402	15	5.36663069189802	15	4.82090220233486	15	9.56913000071535	15	8.93566163313728	15	9.39854895173501	15	8.85781178868254	15	8.25980280057684	15	8.7711064737991
16	16	8.28290066928733	16	9.3016134986302	16	9.02960401523252	16	9.60532358628102	16	8.66414112049837	16	8.67994267554009	16	8.69609595954786	16	9.21132639794328	16	8.78365097361794	16	8.07453987959594	16	9.66029979861556	16	8.32557311740666	16	10.473671907662	16	9.7906225051092	16	9.81195572934825	16	9.37244076304646	16	5.3989721328281	16	4.80200145762963	16	9.55506234198385	16	8.88174360752148	16	9.39855570133137	16	8.85101944487556	16	8.28853958207133	16	8.74355987113001
17	17	8.23604719513671	17	9.2641660192711	17	9.00667773721086	17	9.55137077808464	17	8.66732547567969	17	8.64939730993939	17	8.64726816676782	17	9.15143246471894	17	8.73769973433575	17	8.04393816284023	17	9.67082336232129	17	8.32190538117755	17	10.4774760359609	17	9.77532092894622	17	9.81550906897956	17	9.36912347481927	17	5.38149714265685	17	4.80372173326118	17	9.55148181162566	17	8.89843954061643	17	9.3806754644443	17	8.81342610975923	17	8.25563861331231	17	8.71231431590855
18	18	8.2615531959004	18	9.28805355953625	18	8.97717015086151	18	9.56067575629269	18	8.65007721154263	18	8.60579535966822	18	8.63765120463772	18	9.17974728642468	18	8.72051674914558	18	8.06117642875168	18	9.62532039044014	18	8.31890451619968	18	10.4930514987315	18	9.74037176018415	18	9.7909517354207	18	9.33892151755098	18	5.41187961094026	18	4.81457258085635	18	9.53395110446963	18	8.87500526048541	18	9.37729147296625	18	8.8238358204998	18	8.23829708665294	18	8.67474398643002
19	19	8.251795038641	19	9.27265938735541	19	8.98863519776413	19	9.50840825896397	19	8.64064786264313	19	8.65098035345111	19	8.63586130063412	19	9.13413647790887	19	8.72527148761417	19	8.0454333616587	19	9.60254948113242	19	8.28996897744746	19	10.4987756270024	19	9.77710179352999	19	9.76122637537281	19	9.31049341197625	19	5.38895222601537	19	4.79827591707209	19	9.51801139747962	19	8.85286836956216	19	9.37529171090243	19	8.82863316345352	19	8.23559021137237	19	8.6725705319564
20	20	8.22480095199977	20	9.25394201214469	20	8.95091031073137	20	9.49100341181091	20	8.6139823535058	20	8.62558805924876	20	8.57892357582368	20	9.09785712777513	20	8.7198273805393	20	8.05361228930138	20	9.63231623810115	20	8.30482583544943	20	10.5716849428494	20	9.84171652184859	20	9.74893166626742	20	9.34569718405544	20	5.42222452387043	20	4.79909741639915	20	9.55497813857285	20	8.84768752476524	20	9.39119614361743	20	8.8234029007074	20	8.22270105775063	20	8.68101611134692
21	21	8.21767647161838	21	9.24033097493865	21	8.94435245656803	21	9.47183793667137	21	8.63519593851165	21	8.58510092734788	21	8.59846880310406	21	9.11052553911379	21	8.69877890515992	21	8.02008377765715	21	9.59729723682904	21	8.29145120520853	21	10.6039916432578	21	9.85428886940459	21	9.74194978056342	21	9.3255808275672	21	5.42221664363826	21	4.81168740066525	21	9.49860595961071	21	8.85447578190732	21	9.35571033240144	21	8.76219300969022	21	8.20116175648169	21	8.6672677329516
22	22	8.20788889899709	22	9.23853616763052	22	8.9426566049083	22	9.46421876778146	22	8.60456184756465	22	8.6370693270708	22	8.57710195941098	22	9.09016010977792	22	8.66134987845172	22	8.00427693333472	22	9.62356631585291	22	8.30263974279938	22	10.7324955539145	22	9.96024636595049	22	9.740239865626	22	9.28366112370551	22	5.41219197167635	22	4.77643087035145	22	9.48969325999107	22	8.82556480039208	22	9.31102489586793	22	8.78739699008929	22	8.22721572229822	22	8.63751085990556
23	23	8.22515276419594	23	9.18734987971147	23	8.9327800447686	23	9.44847299455909	23	8.59355316122579	23	8.62670942231198	23	8.58022875969546	23	9.09346310275416	23	8.64340060519639	23	8.01387483978388	23	9.63405385887697	23	8.33237596153713	23	10.9884096402013	23	10.1273684545131	23	9.77184100082667	23	9.31383103635094	23	5.41402817475517	23	4.80329914513548	23	9.5001465530928	23	8.85573093047349	23	9.38551974195733	23	8.7973553587222	23	8.23018565912508	23	8.60615117329395
24	24	8.23792322035338	24	9.18568820733038	24	8.9048795221539	24	9.433985024982	24	8.60612393161177	24	8.61162531601935	24	8.61124228447698	24	9.08548264959281	24	8.66994374595086	24	8.00567016703141	24	9.64632494435414	24	8.30392406135726	24	11.3547252338041	24	10.3456061041618	24	9.79110936528572	24	9.34566696381823	24	5.4129014926413	24	4.78971743466908	24	9.5407254012493	24	8.86083014373905	24	9.41224986255807	24	8.82296559817013	24	8.18551624389245	24	8.64594494221575
25	25	8.27804190061271	25	9.25884288320341	25	8.95568888009153	25	9.47745717841892	25	8.66028158236004	25	8.65004682367532	25	8.63540856382375	25	9.13475582728505	25	8.66056037057384	25	8.016661042529	25	9.70768890162751	25	8.29479774856806	25	11.9556394262185	25	10.7790509666623	25	9.83853525669191	25	9.42456632012052	25	5.39616229601131	25	4.7731998876782	25	9.58114835913752	25	8.87233871867078	25	9.51693088427122	25	8.86857845931261	25	8.26189172193048	25	8.66438224889032
26	26	8.31220558809505	26	9.27074916206675	26	9.02630748534473	26	9.51405485125771	26	8.65867727717969	26	8.68896501880628	26	8.71192894664139	26	9.18374168322492	26	8.67300108821114	26	8.06882476745362	26	9.79005474243371	26	8.33319055352487	26	12.8583330217482	26	11.4501788061203	26	9.94204040752607	26	9.44283324147341	26	5.38835024206897	26	4.74680804573639	26	9.65694961084361	26	8.94492284425582	26	9.58627195276069	26	8.92818581103538	26	8.31791632964501	26	8.69033466514829
27	27	8.37075062918908	27	9.35420047553629	27	9.08041316621287	27	9.63722611990154	27	8.70969172096477	27	8.75125521124455	27	8.8371377615616	27	9.29303464200763	27	8.70963461071073	27	8.09018598590256	27	10.0022004701114	27	8.41458951222197	27	14.2504737121236	27	12.4336830620211	27	10.1473987823065	27	9.64578890075414	27	5.41465700091207	27	4.73460763350997	27	9.7573334928541	27	9.00715649074317	27	9.80136775307186	27	9.03867834517097	27	8.36250420908584	27	8.76078961786656
28	28	8.47365475019059	28	9.47346023307395	28	9.208468758987	28	9.80693971103343	28	8.79057827480582	28	8.81509046726176	28	9.04865314306638	28	9.47375941893624	28	8.78298962837419	28	8.15998844251329	28	10.2934377230874	28	8.52419385749571	28	16.1115390561446	28	13.8228062992572	28	10.4178637108051	28	9.88408380838395	28	5.41582451709874	28	4.72941209048329	28	10.0077077073704	28	9.17227779377605	28	10.1605834140432	28	9.21887636768893	28	8.55254284553233	28	8.88106696368227
29	29	8.71463735219351	29	9.69658346963714	29	9.4694561430125	29	10.0927795328703	29	8.9443944816152	29	8.99567150242932	29	9.4114719601061	29	9.78234781001267	29	8.90072878201448	29	8.21848097395473	29	10.726378619739	29	8.69601753667648	29	18.3843703774395	29	15.6326060601046	29	10.9144219209129	29	10.2646817523439	29	5.39438618169	29	4.70255827035716	29	10.428996701387	29	9.39983138116335	29	10.6850232984744	29	9.46895182815773	29	8.78106937260743	29	9.05856204505539
30	30	9.0784069473284	30	10.0304331392082	30	9.88316117622567	30	10.5465682022001	30	9.21992851842752	30	9.24522768731904	30	9.9320338703328	30	10.3270116110927	30	9.13239118439716	30	8.41937641226197	30	11.4978480682219	30	8.97637751340302	30	20.9056109466465	30	17.8728387846197	30	11.6725890316693	30	10.8752792716788	30	5.3672245802946	30	4.72056479090923	30	11.0212321995345	30	9.80438884940285	30	11.5669038787371	30	9.95205088602122	30	9.17649430761259	30	9.43748588820311
31	31	9.57031800560979	31	10.5627372635016	31	10.5145917589019	31	11.2898117021764	31	9.66498892143749	31	9.6772449202729	31	10.7727883109861	31	11.1076467186883	31	9.49028659646096	31	8.7473203505206	31	12.5869950427995	31	9.43093582210675	31	23.6054313274978	31	20.2787538612195	31	12.7417696175984	31	11.8502496846387	31	5.38913492626666	31	4.71037334166942	31	11.9818488011918	31	10.4931228892635	31	12.7566347640227	31	10.6606288106281	31	9.78037431802162	31	10.0028205088511
32	32	10.4177905498014	32	11.4266300730398	32	11.4653217728209	32	12.3621529912511	32	10.3276502895712	32	10.4045712115744	32	12.0404551052065	32	12.2144203629995	32	10.0857444463758	32	9.25536937318308	32	14.1143217911191	32	10.1183697941757	32	26.375596018819	32	22.9446487197211	32	14.3197731227253	32	13.2246954466609	32	5.37351923799802	32	4.72107244168111	32	13.3201117110438	32	11.4020119789767	32	14.4761642332765	32	11.7412727323226	32	10.771506170853	32	10.8075042208515
33	33	11.6523469456823	33	12.6878921039656	33	12.8253238905862	33	13.896990426217	33	11.331410831617	33	11.4036340344153	33	13.7135680663396	33	13.8745147688459	33	10.9569987758034	33	9.93935563503136	33	16.1280107466562	33	11.1829502712075	33	29.0850467420519	33	25.5133212739961	33	16.3494795937202	33	15.0646673030951	33	5.36517922601748	33	4.72002829519222	33	15.1897828987218	33	12.758290964393	33	16.6104868880961	33	13.2255617460885	33	12.1385913392331	33	12.020818232852
34	34	13.2935903150265	34	14.4537066238101	34	14.6452640767497	34	15.8922930787989	34	12.7734527083677	34	12.8753917863225	34	15.8357053774748	34	15.9463209856339	34	12.2077569261698	34	11.0531452283323	34	18.5976288797509	34	12.6632055782637	34	31.515864887937	34	28.1070849278376	34	18.7864189872967	34	17.4285517862632	34	5.36317553259319	34	4.73163535392894	34	17.4686271587412	34	14.5803412514192	34	19.1074460928818	34	15.1865448038128	34	13.901446754696	34	13.7030265859786
35	35	15.3530036525028	35	16.7210317917143	35	16.9418995793859	35	18.1719990700711	35	14.6793780273598	35	14.8509990094797	35	18.2536450106586	35	18.394914923366	35	13.934082135157	35	12.5406065550187	35	21.2736019804209	35	14.6036041104572	35	33.7978555885579	35	30.556621819487	35	21.4862880316343	35	19.9900903818517	35	5.36659281753046	35	4.72348743021588	35	20.0471926167837	35	16.8720232493955	35	21.7922618178956	35	17.5529238682869	35	16.0572299644543	35	15.8167867595407
36	36	17.7429789447353	36	19.3113400814928	36	19.490834537624	36	20.6783607288045	36	16.9834202754132	36	17.2611707550058	36	20.804249097268	36	21.1250645925613	36	16.0421416454648	36	14.5136862102564	36	24.1140720126483	36	16.9956650612944	36	35.8135852329823	36	32.7151747186077	36	24.2385423738558	36	22.7494934054043	36	5.36450565520662	36	4.71002575952884	36	22.7912110886539	36	19.3620996286136	36	24.5230159822308	36	20.1740388544117	36	18.417000048042	36	18.2502451014264
37	37	20.2330878688708	37	22.1904859304161	37	22.1806294178364	37	23.2847168319221	37	19.6410500453264	37	20.0167893337296	37	23.5149499176721	37	23.9611474705036	37	18.4799633971197	37	16.8415657221737	37	26.9317363376059	37	19.6367387615797	37	37.5717498738752	37	34.7162203668268	37	27.0313698792699	37	25.6752672390387	37	5.33385403970074	37	4.76953408386023	37	25.6879046424958	37	22.1248069459807	37	27.3303487544383	37	22.9546997233998	37	21.0151126058077	37	20.9402136438799
38	38	22.8418233247776	38	25.1465377860981	38	24.8780800660706	38	25.8201435102946	38	22.4236956714948	38	22.9382732362289	38	26.1078382528756	38	26.7960229500538	38	21.134530802731	38	19.316716425549	38	29.6772252092584	38	22.4562403324408	38	38.9536557047073	38	36.4726545288086	38	29.7098766924006	38	28.3843335999294	38	5.35691912159921	38	4.74904666154819	38	28.3863767625	38	24.8420839950091	38	29.8296108335593	38	25.6411997816518	38	23.5020311383031	38	23.5506216967568
39	39	25.2924735158869	39	28.0674332237285	39	27.554894046411	39	28.2650816065431	39	25.276086053314	39	25.8992789617555	39	28.5759650391685	39	29.5664633506948	39	23.9288904152646	39	21.9591607368301	39	32.1899736614516	39	25.2882495398538	39	40.2316117254224	39	37.9827446222696	39	32.2047184666783	39	30.9916581359199	39	5.33464518415996	39	4.76023558866505	39	30.9991914948849	39	27.5719494026301	39	32.2069417703026	39	28.3813071351124	39	25.9160635502802	39	26.1186790160226
40	40	27.6645612762539	40	30.8540414679899	40	30.0894650155356	40	30.5019066462011	40	27.9587668906737	40	28.8616234429708	40	30.799425854621	40	32.0554615675969	40	26.5679633069177	40	24.6007433434477	40	34.4187914470718	40	28.1012333749435	40	41.3699652729089	40	39.2743804098079	40	34.4435034546417	40	33.3407778945843	40	5.33492584139309	40	4.76146867266956	40	33.3611078922868	40	30.1283312761322	40	34.303270110016	40	30.8579359190671	40	28.1790411366907	40	28.7084998866263
41	41	29.7078395479819	41	33.3583963281378	41	32.2662371664114	41	32.40261751573	41	30.5703490422183	41	31.5114285186064	41	32.7787339551256	41	34.3310560566296	41	29.0524447514397	41	27.0750244722129	41	36.3906872999085	41	30.7184858512767	41	42.2337831990146	41	40.444210504169	41	36.3758766280786	41	35.416905186087	41	5.31303927154652	41	4.74122456861406	41	35.4441463506697	41	32.4730118385233	41	36.1109064270781	41	33.0525237577379	41	30.2327758566767	41	31.0072187250608
42	42	31.707923212299	42	35.6760106816642	42	34.2103180569106	42	34.2250611955888	42	32.8641634991724	42	33.9479257213307	42	34.5478413790142	42	36.3472300118886	42	31.3747150286198	42	29.4207583180596	42	38.1860481091934	42	33.170529293518	42	42.8970018651901	42	41.3614660299584	42	38.1596754767295	42	37.2506778663899	42	5.35459557255548	42	4.77592286254457	42	37.1648418435098	42	34.5240373530234	42	37.6532986500835	42	35.1353747274157	42	31.9187657539591	42	33.0592541293893
43	43	33.3489346068628	43	37.5802243762591	43	35.9340289988398	43	35.6458088222382	43	34.9413886139975	43	36.1192431274201	43	36.0259365799193	43	38.0185701967727	43	33.4062862130732	43	31.5031744130584	43	39.6311452521335	43	35.2124872467213	43	43.5291982114641	43	42.1418507328606	43	39.4732696351008	43	38.7546732337917	43	5.31619499824822	43	4.78391271927803	43	38.7188476592886	43	36.3225926744674	43	39.0344183815576	43	36.7788332310529	43	33.5236489659591	43	34.8569241359849
44	44	34.8442321238858	44	39.3750573962742	44	37.4135674252217	44	36.9261838199522	44	36.6931364008317	44	37.9840889194351	44	37.2564321786163	44	39.4790625521215	44	35.2459127108792	44	33.3745876379977	44	40.8458038039177	44	37.0835388487657	44	44.0901745661795	44	42.764120119308	44	40.7529232406556	44	40.1066762382681	44	5.33859714411169	44	4.78714439082181	44	40.0533534617386	44	37.8490222150894	44	40.1302200309654	44	38.2846064657098	44	34.7651797754394	44	36.4144917003302
45	45	36.1082176666339	45	40.7534380729511	45	38.6104772445041	45	38.0142803712469	45	38.2497544268015	45	39.6876810282823	45	38.3241341452906	45	40.6773211718039	45	36.7726885279979	45	35.0484549558857	45	41.884371079808	45	38.6672924506408	45	44.4513610340197	45	43.3811842594685	45	41.7648818157967	45	41.262565063241	45	5.35727750277718	45	4.79324297075562	45	41.1266372943542	45	39.1869569440561	45	41.0909723623476	45	39.5523493810008	45	35.9104287329708	45	37.6705861585949
46	46	37.1722525822206	46	41.9954423841797	46	39.6627492958876	46	38.8846660865412	46	39.5020583946562	46	41.0599529638617	46	39.1768499732013	46	41.8631184413617	46	38.1307047272063	46	36.3995284458921	46	42.789614855441	46	40.083337174203	46	44.9229082774493	46	43.8280978313062	46	42.622225112937	46	42.1696694608544	46	5.31764934057726	46	4.77412229499525	46	42.0516373829896	46	40.3898189472466	46	41.9022577386845	46	40.6906164900329	46	36.7962865135683	46	38.8024916264544
47	47	38.0642021451215	47	43.0698826295415	47	40.5397956255614	47	39.6038535438881	47	40.5642137848658	47	42.1644105307654	47	39.9277420818121	47	42.729606873925	47	39.3061273195046	47	37.5829933049926	47	43.4938898379123	47	41.2198561227349	47	45.0694846707796	47	44.1605212511752	47	43.397889058382	47	42.9456861960402	47	5.35252844816172	47	4.81453932959719	47	42.8588640658314	47	41.2839650872448	47	42.4518103981176	47	41.5788958450807	47	37.6163069521364	47	39.797400441676
48	48	38.8502728795323	48	43.9495184912543	48	41.2429322480798	48	40.2369549155807	48	41.4486388020845	48	43.1779171225341	48	40.5456924433182	48	43.4131243455941	48	40.1716950383892	48	38.6118309736171	48	44.0896639871686	48	42.2597731756051	48	45.2806778285753	48	44.4862921248471	48	43.9735045380492	48	43.5495291747431	48	5.34459773688817	48	4.80723002397207	48	43.4302555151282	48	42.101210467718	48	42.9281056376824	48	42.3486426234678	48	38.2218739928511	48	40.646368182421
49	49	39.4932789850937	49	44.5650596014675	49	41.8427029387255	49	40.6476319525759	49	42.2207024309531	49	44.0177476170286	49	41.048088560226	49	43.9792225936701	49	41.0872973884405	49	39.4124454189976	49	44.5891102533163	49	43.0328999325541	49	45.4890787773269	49	44.7147345436534	49	44.4173788390817	49	44.0818927298128	49	5.37766769022996	49	4.83961305291822	49	43.9822018139455	49	42.7105717951383	49	43.4415350872695	49	42.9291634223189	49	38.7909571756503	49	41.2130783212996
50	50	40.050448643886	50	45.2123579534503	50	42.3153199688044	50	41.0756262586952	50	42.9208953669607	50	44.7130150819829	50	41.457373048155	50	44.5167505491612	50	41.6850718314035	50	40.1787517068524	50	44.9670220167574	50	43.703140468651	50	45.5838465214907	50	44.939641661231	50	44.8311201597097	50	44.5983223838415	50	5.35685542300062	50	4.89554755783733	50	44.3838725483393	50	43.2503360696943	50	43.8038312667987	50	43.4053960437263	50	39.2306071305758	50	41.8339515733883
51	51	40.4940219106928	51	45.7083471903873	51	42.6740820854077	51	41.3798710919829	51	43.4258628229185	51	45.1838529960011	51	41.7731596212274	51	44.9281435811812	51	42.2289772628212	51	40.7861308025281	51	45.2583424961536	51	44.2778317723945	51	45.7508338388217	51	45.1152999947079	51	45.1228275957994	51	44.89157836435	51	5.39201079278877	51	4.94873513507918	51	44.740294073879	51	43.6865233380561	51	44.0341852027184	51	43.8247834924513	51	39.5114982015337	51	42.2367188189478
52	52	40.8442904106409	52	46.0292676891225	52	43.1020825589969	52	41.6745323769825	52	43.8224119063588	52	45.6372237152226	52	42.0141483269473	52	45.2835409750676	52	42.707886980942	52	41.2234337999641	52	45.6517726576044	52	44.7816145166999	52	45.899499440202	52	45.2980326618766	52	45.4604817890346	52	45.261551821679	52	5.37873955371473	52	5.06886034016744	52	45.0229497693075	52	44.0381840524575	52	44.3405537456205	52	44.1795510750374	52	39.8215130203849	52	42.4853436100023
53	53	41.1018862541276	53	46.3108360507227	53	43.3732780951387	53	41.8486436879126	53	44.2625615135495	53	46.0380390013978	53	42.289079361516	53	45.5647296407213	53	43.0396374480377	53	41.6280249892441	53	45.7793323973894	53	45.1391559961779	53	45.9140099286239	53	45.4133816810279	53	45.7079699431096	53	45.4985000267354	53	5.3600287568779	53	5.22156074515334	53	45.3705316572708	53	44.3370072888044	53	44.6050844156981	53	44.5560707639898	53	40.0954999326407	53	42.8730989333935
54	54	41.4376299110865	54	46.568792978082	54	43.5562488293345	54	42.0524794261803	54	44.4384818691876	54	46.3070325532574	54	42.4964813256285	54	45.721323111244	54	43.4051754804473	54	41.9905710847776	54	45.8972634594134	54	45.4936960481341	54	46.0673607257108	54	45.5436440017336	54	45.9529851855075	54	45.6986860658479	54	5.37826531183251	54	5.53046531478617	54	45.538921923707	54	44.6062708318676	54	44.7536436626842	54	44.8140392515856	54	40.3116990728869	54	43.1485529899145
55	55	41.5665936616633	55	46.8779651722144	55	43.6891964281305	55	42.1818442911599	55	44.7086725472665	55	46.5997278546978	55	42.5822329600746	55	45.9709503976974	55	43.645460288668	55	42.2539090072063	55	46.1656728169735	55	45.7706550942737	55	46.1662394487852	55	45.5832536785641	55	46.1019689341481	55	45.9627191664334	55	5.41145624503389	55	5.91100095999003	55	45.6885808875543	55	44.8105698253968	55	44.8472351232096	55	44.8971559886164	55	40.484896547209	55	43.3429783632101
56	56	41.8316779450918	56	47.0230685194474	56	43.9013302592993	56	42.3433249488733	56	44.8726173020528	56	46.7570468050625	56	42.7726356304985	56	46.0871662293564	56	43.8436137424757	56	42.4096208664532	56	46.4061324326671	56	45.9536760591912	56	46.180864379148	56	45.698579063127	56	46.1454042628106	56	46.065223341758	56	5.47714249884241	56	6.57005144022997	56	45.838324418313	56	44.9878604192391	56	44.9694053625174	56	45.1169342780522	56	40.5426757360318	56	43.4890668409477
57	57	41.9808828391775	57	47.156205020022	57	44.0367888245531	57	42.4239837167176	57	45.0333522028415	57	46.9633923585975	57	42.8482083359562	57	46.3053450205867	57	43.9684949800628	57	42.5690904322336	57	46.4382804067158	57	46.2057474450563	57	46.2091496314583	57	45.7320781185681	57	46.3327433188749	57	46.1896978039781	57	5.50072970841287	57	7.52900686648365	57	45.9134456923443	57	45.1067237125996	57	45.1597152519087	57	45.2983972894715	57	40.8091806907382	57	43.604427887081
58	58	42.1739365766978	58	47.2791116405656	58	44.1618741703125	58	42.4944231384605	58	45.1749361939076	58	47.118985884281	58	42.978606396177	58	46.3941574542812	58	44.2080131215983	58	42.730539093594	58	46.6209949931774	58	46.3399786152003	58	46.344947796225	58	45.883009835249	58	46.4241232129897	58	46.3578724884114	58	5.60411406205449	58	8.86345798047507	58	46.0336130857493	58	45.275829553453	58	45.2095095194972	58	45.4075113438839	58	40.902880942275	58	43.8048193782675
59	59	42.2530741294838	59	47.4517461894951	59	44.2159319350487	59	42.553416115653	59	45.2468702923747	59	47.2358082312708	59	43.0842416192117	59	46.4405917215931	59	44.2441610496656	59	42.9066809102312	59	46.6364142505036	59	46.4155574459143	59	46.3012334499145	59	45.8150121175298	59	46.5381548691641	59	46.4739777884959	59	5.65653090832343	59	10.6679869135636	59	46.1126656165926	59	45.3855624702747	59	45.2604905538474	59	45.4088727385266	59	40.9102712678186	59	43.9164971625779
60	60	42.4170105906465	60	47.5455459281977	60	44.2868781528896	60	42.6225520699295	60	45.3306321769318	60	47.3896570842969	60	43.1154020132901	60	46.5718606714012	60	44.3981407980058	60	43.0536985865689	60	46.7404029968806	60	46.3599065679697	60	46.266513688455	60	45.8880181911393	60	46.6281850877347	60	46.5125348576748	60	5.89511664061888	60	12.8859678317122	60	46.2952379052701	60	45.4448238966121	60	45.3162851357802	60	45.5985460691019	60	41.0542767304404	60	43.9775112260459

[truncated: 3 more sheets: LDHA, NFKB1, DVL2]
