# Supplementary material for: Identification of a novel association for the WWOX/HIF1A axis with gestational diabetes mellitus (GDM)
Source: PeerJ. 2021 Jan 14;9:e10604. doi: 10.7717/peerj.10604 (PMC7811782; doi:10.7717/peerj.10604)
Supplement: Supplemental Information 7 — Quantitative RT-PCR (RT-qPCR) raw data results for all the studied genes (WWOX, HIF1A, NFKB1, SLC2A1, SLC2A4, HK2, PKM2, PFK, LDHA, DVL2, and CTNNB1) and the Ribosomal Protein Lateral Stalk Subunit P0 (RPLPO), 40S ribosomal protein S17 (RPS17), and H3 Histone Family Member 3A (H3F3A) used as the housekeeping genes for internal normalization. Results of reactions performed in duplicate on a LightCycler 480 II (Roche Diagnostics GmbH, Germany). The Universal Human Reference RNA (Agilent, USA) was used as a calibrator. [file peerj-09-10604-s007.xls]

## Sheet: RPS17
Text	X	A3:GDM 692	X	A4:GDM 692	X	A5:GDM 689	X	A6:GDM 689	X	B1:GDM 676	X	B2:GDM 676	X	B3:GDM 693	X	B4:GDM 693	X	B5:GDM 694	X	B6:GDM 694	X	C1:GDM 677	X	C2:GDM 677	X	C3:GDM 682	X	C4:GDM 682	X	C5:GDM 695	X	C6:GDM 695	X	D1:GDM 679	X	D2:GDM 679	X	D3:GDM 683	X	D4:GDM 683	X	D5:GDM 696	X	D6:GDM 696	X	E1:GDM 680	X	E2:GDM 680	X
1	1	6.95582187948384	1	5.64531444672513	1	5.92763682226571	1	6.19969175776259	1	7.42809460180442	1	7.62520052134763	1	7.35713271192839	1	6.16238280604503	1	6.1231432666265	1	6.48962824524511	1	7.98453140318751	1	8.39122269105962	1	8.41746963108795	1	8.91758827662446	1	9.27964530180049	1	9.47433749472267	1	4.79666666577452	1	8.52352501997578	1	10.3154351230588	1	9.55363722093109	1	9.63975501145144	1	9.62569970323502	1	5.30929575577081	1	8.73159750421179	1
2	2	7.15183711767356	2	5.84328973782592	2	6.10608036324825	2	6.37725612656478	2	7.47201917847439	2	7.765179889874	2	7.49203378905147	2	6.24281321733877	2	6.27575838325078	2	6.72285756028419	2	8.00984400119464	2	8.41655002820188	2	8.39146700632468	2	8.90946632359215	2	9.28028965326441	2	9.39442739976924	2	6.99912783534768	2	8.53101969359675	2	10.1641679891418	2	9.68653375160866	2	9.58399839241734	2	9.58653456791244	2	5.29522172087302	2	8.75727609543556	2
3	3	7.29538721231631	3	5.92459941293775	3	6.30942128326232	3	6.56280830172484	3	7.54324007993468	3	7.94806503560004	3	7.74499340210286	3	6.58065030165326	3	6.55062549038425	3	7.0040753601024	3	8.0436426069526	3	8.43088154547187	3	8.39667141571175	3	8.8811818424182	3	9.28479383351497	3	9.34235648486775	3	6.89533830463974	3	8.53661129551673	3	10.0925622713956	3	9.6251800464745	3	9.53985507782885	3	9.52650459118116	3	5.28403892847529	3	8.77155130859028	3
4	4	7.55482749960376	4	6.21726875355855	4	6.6307411904435	4	6.92349985428242	4	7.63592706726518	4	8.34826998946063	4	8.19060234657981	4	7.24576522295956	4	6.98389001348463	4	7.37046678822312	4	8.11880286244967	4	8.58294934328348	4	8.50103940103546	4	8.97542302263238	4	9.22374565371068	4	9.29002088723737	4	6.8952599758965	4	8.52153537141924	4	10.0211335439271	4	9.58021188609965	4	9.49578603637595	4	9.43427939393855	4	5.3279161639058	4	8.7567342719661	4
5	5	7.82332479434744	5	6.51170296145864	5	6.99455899570899	5	7.15401123374242	5	7.7207017405938	5	8.72203219439379	5	8.55065177843897	5	7.84546296799398	5	7.36906256578888	5	7.51788475322451	5	8.34161137245755	5	8.81357260321502	5	8.57886447800803	5	9.0430714563745	5	9.15215359332845	5	9.24329564025166	5	7.02530681517851	5	8.62862323162026	5	9.98905475048062	5	9.54079112243332	5	9.40021275838463	5	9.29885627853691	5	5.43021548728195	5	8.79349871331474	5
6	6	8.13352299224972	6	6.9057351389398	6	7.35710776467133	6	7.48151697425569	6	7.88751036214236	6	9.05871800735876	6	8.81520352049054	6	8.19435600941781	6	7.65484433468483	6	7.71261469825088	6	8.507505437916	6	9.0073273504267	6	8.65516458609741	6	9.05119251724584	6	9.12765532264505	6	9.19474577695369	6	7.16322778983329	6	8.7076487661604	6	9.95505692899168	6	9.49127887989658	6	9.35155245812483	6	9.21815644077196	6	5.66050218983874	6	8.95194715824872	6
7	7	8.43449152377497	7	7.28155698664477	7	7.69397492351133	7	7.87388479429483	7	8.0062335276807	7	9.28008657039964	7	8.96869108117791	7	8.46819495342839	7	7.94005101839392	7	7.84980837801963	7	8.81095472716243	7	9.1215675403939	7	8.69728707802058	7	9.05139219917954	7	9.07926257069627	7	9.1387321282205	7	7.45550055684682	7	8.80382674985901	7	9.96446911567254	7	9.54167504679396	7	9.28731028486706	7	9.18658787946817	7	5.93327125985655	7	9.02197029341731	7
8	8	8.69325822128387	8	7.60055667153725	8	7.90840297682335	8	8.12797221454044	8	8.21966769105301	8	9.47513179592529	8	9.01125463991646	8	8.53462371449268	8	8.03808241989946	8	7.97165316534463	8	9.11553017717526	8	9.13016513251382	8	8.68877831419716	8	8.97689388086895	8	9.05486143764831	8	9.09018647720336	8	7.83308694469444	8	8.90933798742021	8	9.90501929776976	8	9.45080468645775	8	9.23860079499193	8	9.0977289865571	8	6.30208338597232	8	9.16283025807929	8
9	9	8.92258042242234	9	7.89889084194366	9	8.13577005599137	9	8.35402863435149	9	8.40071280135102	9	9.60461385291946	9	9.02477542459651	9	8.56435377807469	9	8.07529533095522	9	8.04931403614442	9	9.48091804301331	9	9.19698532051412	9	8.68521632427595	9	8.93234624493114	9	9.00304550665905	9	9.05491329205768	9	8.26142811580399	9	8.97590088502902	9	9.85968955251143	9	9.40665967274846	9	9.17887771392889	9	9.04635819847959	9	6.78546313917007	9	9.2118725461507	9
10	10	9.06235800368062	10	8.06000582714334	10	8.27763276821801	10	8.55247999851066	10	8.63455952093776	10	9.58846246638235	10	8.97503066235491	10	8.59921353951736	10	8.15043217690014	10	8.10769648023601	10	9.71361104494625	10	9.18096681018962	10	8.65283749735762	10	8.96720683899789	10	8.9884628267069	10	8.99185766080337	10	8.66856910127219	10	8.97744270333936	10	9.81059741525925	10	9.38367109967007	10	9.12370997489613	10	9.02388288801012	10	7.29433937006545	10	9.23980006538942	10
11	11	9.18846040189125	11	8.18231772209041	11	8.33188982886073	11	8.68048538657188	11	8.7603001347624	11	9.60271436241054	11	8.95441620417598	11	8.5707816162228	11	8.138698804077	11	8.14487219219701	11	9.89476162564465	11	9.09774376554707	11	8.63228028308327	11	8.88948321029765	11	8.90399435378058	11	8.95654301618818	11	9.02399616370551	11	8.94714531385357	11	9.83325406412428	11	9.3642564367926	11	9.08016692928447	11	8.92386205911582	11	7.77868052646013	11	9.24479324793954	11
12	12	9.29036799559807	12	8.2648052422631	12	8.40462147228214	12	8.82655722903909	12	8.94455900870774	12	9.55633986877679	12	8.89272585103095	12	8.56080273952106	12	8.14532327748665	12	8.13512996001532	12	10.0314595262295	12	9.08713996364776	12	8.61367341012389	12	8.87127403615089	12	8.8534386948987	12	8.90627576984487	12	9.26200930895331	12	8.91891662971408	12	9.72941481077409	12	9.30462342320169	12	9.02964791404015	12	8.92222580189433	12	8.17422690544446	12	9.2163547877779	12
13	13	9.32332672711591	13	8.32159081905071	13	8.41928622790523	13	8.8414394456334	13	9.08158903182477	13	9.56353960034489	13	8.89093287561616	13	8.54230831811913	13	8.12693175771393	13	8.13315020358807	13	10.1593138837078	13	9.00559118826729	13	8.56062200462451	13	8.85318314654797	13	8.86835621381247	13	8.92927592066185	13	9.5182468474828	13	8.87269236474801	13	9.70285711388072	13	9.27861740163169	13	9.0365751374721	13	8.89663167558001	13	8.51307959534774	13	9.20552482864402	13
14	14	9.38561090519214	14	8.33996536337221	14	8.47877136122663	14	8.90881448341361	14	9.2414709701522	14	9.56524283650554	14	8.92689230723655	14	8.56061905969712	14	8.1284653085552	14	8.1428030464395	14	10.2999682048683	14	9.01607874368528	14	8.5452116661358	14	8.77191141438267	14	8.83745069634061	14	8.92287182612044	14	9.71385228056485	14	8.88311703191084	14	9.69620469272851	14	9.29698427005011	14	8.99754299052489	14	8.88210721365265	14	8.82893696904725	14	9.19828022233931	14
15	15	9.47205668895385	15	8.4072404250002	15	8.5531863621356	15	8.94980657697777	15	9.42756534269873	15	9.52953720581116	15	8.93541790310885	15	8.59392328125253	15	8.14477520864012	15	8.16713709493648	15	10.429423740614	15	9.01601148840462	15	8.53667815787755	15	8.79677905440784	15	8.92713759120133	15	9.02010417004262	15	9.93536150362172	15	8.89182263456373	15	9.70471149668414	15	9.23896867809224	15	9.00564428470005	15	8.93872626948852	15	9.09694431724845	15	9.24233243117364	15
16	16	9.59851589164147	16	8.54665864673312	16	8.70692061912502	16	9.11097487255678	16	9.60975691165085	16	9.6237886417955	16	9.04331697520652	16	8.69882459089219	16	8.28869411042833	16	8.30198363043062	16	10.5741402380215	16	9.06525274856052	16	8.57558010194698	16	8.79333466157941	16	9.09531225932599	16	9.19542354255421	16	10.1626322155335	16	9.00272104926014	16	9.76975168839151	16	9.36017737072766	16	9.17369063997246	16	8.99221333287141	16	9.37022689605518	16	9.34470179445274	16
17	17	9.89632753670791	17	8.80238876527469	17	8.92528126507954	17	9.33623433882178	17	9.91133876621241	17	9.81407019658397	17	9.30388342160566	17	8.95228128237666	17	8.51305407326223	17	8.57382069452554	17	10.7446545569099	17	9.21007684957514	17	8.62978685071814	17	8.85451573739959	17	9.4005837365526	17	9.54751915133116	17	10.4805101791323	17	9.22673146369861	17	9.94364414385475	17	9.48790091931965	17	9.35629353108058	17	9.19791283342254	17	9.78995996224033	17	9.54257315762249	17
18	18	10.4886710589366	18	9.33617162305032	18	9.43348025380048	18	9.81650516797913	18	10.3899986911293	18	10.1466879947087	18	9.75318102315021	18	9.38930388839168	18	8.98350644705951	18	9.00858158035515	18	11.1653084624668	18	9.53185551113776	18	8.83740732530221	18	9.08151625851875	18	10.0487722682316	18	10.1917438071086	18	11.0480468829229	18	9.63617495861053	18	10.3133481513549	18	9.87250454935551	18	9.88943687503803	18	9.68720764329757	18	10.4596998170116	18	10.0412632962878	18
19	19	11.5337369505439	19	10.2855711985601	19	10.3500615859931	19	10.6445756100393	19	11.2072500321293	19	10.8470435428006	19	10.6083815806851	19	10.2546775997898	19	9.85045367329009	19	9.87805393521711	19	11.8201968549619	19	10.122253970984	19	9.23582453557574	19	9.47722038314653	19	11.2134574670874	19	11.4060008312438	19	11.9510965975977	19	10.4462288041395	19	11.0005401706138	19	10.5330388265046	19	10.718236049338	19	10.5028819212434	19	11.4286442548553	19	10.8701256159075	19
20	20	13.3887063462052	20	11.8439233159836	20	11.9402453439041	20	12.2659218728421	20	12.6321377688008	20	12.1724936014462	20	12.1524703533355	20	11.7651215061986	20	11.3510346661163	20	11.377205411381	20	13.0616692161872	20	11.2176997270357	20	10.0515436150157	20	10.279735853303	20	13.1913805136157	20	13.4371306543249	20	13.6159554856389	20	11.938180641682	20	12.2698866564559	20	11.7931248978161	20	12.3171566353793	20	12.0757223371633	20	13.066694118281	20	12.4181138305362	20
21	21	16.080809544466	21	14.2774262033445	21	14.5726807631136	21	14.6913893865262	21	14.8947584389075	21	14.3335412765171	21	14.5531015640547	21	14.0838958298644	21	13.646498486063	21	13.7151957254409	21	15.1814206383664	21	13.0300110105951	21	11.3711649319445	21	11.6133275095387	21	16.0067066336813	21	16.3163944947468	21	16.1381035140624	21	14.3040202823012	21	14.491251640659	21	13.8637912074768	21	14.8186437696333	21	14.538153672982	21	15.6845228671243	21	14.9204383525969	21
22	22	19.4498264795248	22	17.3433764972485	22	17.9764287468158	22	18.0151934444308	22	17.9774662544589	22	17.3136260151784	22	17.8037660503821	22	17.2380704633612	22	16.6644259411095	22	16.8612191212333	22	18.2096814928506	22	15.6382406209626	22	13.5939885275698	22	13.8594922879577	22	19.4359401439583	22	19.7899782205126	22	19.5395579961932	22	17.5624473271454	22	17.4709998561534	22	16.7556551982569	22	18.1123720044873	22	17.8208521944156	22	19.2010884855712	22	18.2372795929079	22
23	23	22.9642803650413	23	20.5679121337244	23	21.7601368816083	23	21.7083250052318	23	21.7767401742793	23	20.8623427988821	23	21.310143602291	23	20.582576920547	23	19.9355127953926	23	20.1936515358078	23	21.9969064224457	23	18.8207469316607	23	16.6270021650313	23	17.0440775515356	23	22.8137812789526	23	23.1476884153081	23	23.1331426769511	23	21.1638806574371	23	21.1140152234733	23	20.1851494912218	23	21.7226981233136	23	21.5000497146392	23	23.3091975003251	23	21.933110333864	23
24	24	25.9113727507142	24	23.3251976141037	24	25.3001818965316	24	24.9696557365995	24	25.2553006249949	24	24.1404415066317	24	24.3920484545668	24	23.6145885608837	24	22.8502894750744	24	23.3765134552068	24	25.7344726832343	24	21.9560470049057	24	20.0081621215338	24	20.6507778023564	24	25.5255049274001	24	25.7782983917092	24	26.4267950667332	24	24.6205302380563	24	24.6255957502682	24	23.5284073924843	24	24.9377309064039	24	24.8678355681005	24	27.0059321215491	24	25.3153546234742	24
25	25	28.1010111209332	25	25.3284182326912	25	27.9253850604056	25	27.4044782998283	25	27.9650397412059	25	26.7823391840161	25	26.7147087232518	25	25.7740938204902	25	24.8911331959093	25	25.5601704909163	25	28.7078237879504	25	24.538132712639	25	23.2494270293544	25	24.1051064560091	25	27.4089672843128	25	27.5938828834664	25	28.8005604126024	25	27.242440248481	25	27.1957464748572	25	26.055018517954	25	27.3419480557418	25	27.3806084919679	25	29.8005104820764	25	27.8261967608822	25
26	26	29.4068245251232	26	26.6322390387828	26	29.7637133832135	26	29.1316678641696	26	29.8360967048004	26	28.6410702367245	26	28.2911066921784	26	27.2744134987886	26	26.2427184367353	26	27.1488567107253	26	30.9031110644192	26	26.2881369017736	26	25.7402650059655	26	26.7876348175341	26	28.623033457081	26	28.8172300467128	26	30.3977477713233	26	29.0073456834507	26	29.1788707536494	26	27.9187614234923	26	28.9142578776047	26	29.114988755625	26	31.7898251141778	26	29.5851121471262	26
27	27	30.3462575366047	27	27.4608760240277	27	30.9616288425819	27	30.1399218546669	27	31.0139787306479	27	29.8466560502269	27	29.1949452168072	27	28.2459019513204	27	27.1647369724313	27	28.1882642559444	27	32.335126366641	27	27.5036609974065	27	27.4940067281083	27	28.6032707536529	27	29.4920453268857	27	29.5510392266901	27	31.4091921892029	27	30.1685093731954	27	30.3496927249811	27	29.1414118765606	27	30.0359488293704	27	30.2142847475539	27	32.9053517518524	27	30.6063092393271	27
28	28	30.9132565707508	28	27.9271885869676	28	31.6125906918708	28	30.7945025820247	28	31.6792469126307	28	30.4822159232486	28	29.8075968068579	28	28.758170531864	28	27.6352964751739	28	28.762626065991	28	33.2111362211922	28	28.2057955394919	28	28.5477771513059	28	29.8211878743999	28	29.9937995968685	28	30.0335815772345	28	32.0045922790977	28	30.8082466037031	28	31.1633167194683	28	29.9248828331587	28	30.6109079580011	28	30.9407744103678	28	33.7714628422359	28	31.264939844926	28
29	29	31.2636161386519	29	28.2587894917303	29	32.0647883856515	29	31.1773567477291	29	32.186353955125	29	30.9577776337825	29	30.2402754857234	29	29.044960537521	29	27.9994727939216	29	29.1085223896694	29	33.7998107444163	29	28.7045232892089	29	29.2088291367117	29	30.5570255809807	29	30.3569843939497	29	30.3783207162944	29	32.3874185384499	29	31.1562568994795	29	31.6617729379395	29	30.3849161576525	29	31.0230325609647	29	31.391367790966	29	34.2205200185377	29	31.7469811120867	29
30	30	31.4685555694693	30	28.5012433383508	30	32.3678941083815	30	31.5199263086835	30	32.4447108539116	30	31.1955622323899	30	30.4175759161039	30	29.385149400833	30	28.251775142005	30	29.4077508574966	30	34.1490370802144	30	28.9950210051717	30	29.6423090051768	30	31.094687986275	30	30.5168908245952	30	30.5779016472326	30	32.6528734877802	30	31.4895718650838	30	31.9738147286014	30	30.813619862648	30	31.2970721320583	30	31.5903348718268	30	34.5228410980534	30	31.9829383435123	30
31	31	31.6516356707348	31	28.6443022515814	31	32.5858592220376	31	31.620339591203	31	32.6314518022726	31	31.4902678693181	31	30.5380946867279	31	29.4939492709194	31	28.3666245760301	31	29.5389217332315	31	34.3358300128934	31	29.242437789134	31	29.890315926867	31	31.3790401795709	31	30.6981010112947	31	30.7172789530832	31	32.7827725008039	31	31.6492963156218	31	32.1542869610635	31	31.0307266999754	31	31.437518094723	31	31.8279002152032	31	34.7562023876639	31	32.0631614273168	31
32	32	31.8375042947674	32	28.8242954990838	32	32.7977745151685	32	31.7230666388832	32	32.7934956543317	32	31.5914857031966	32	30.7305001654281	32	29.6391401239438	32	28.4761708013082	32	29.689225860226	32	34.497707071414	32	29.3778910147104	32	30.1157936889189	32	31.515935575308	32	30.8327196057722	32	30.7287882234297	32	32.8415930723811	32	31.749926829889	32	32.3032618758271	32	31.1007051371781	32	31.5231153924463	32	31.9701648872544	32	34.8901851840069	32	32.270768779268	32
33	33	31.7678535070752	33	28.8665412965744	33	32.9473437659065	33	31.9046259416675	33	32.896289718645	33	31.6360299965642	33	30.8596633061437	33	29.6557266746411	33	28.5996553051512	33	29.7626365576962	33	34.5999265117581	33	29.4666236924819	33	30.2870097602565	33	31.7075537800316	33	30.9227327604856	33	30.7529224301385	33	32.9621388418762	33	31.8828936233839	33	32.3458158626438	33	31.300366089153	33	31.6703264977604	33	32.0920269234195	33	35.0388517382673	33	32.2794815897638	33
34	34	31.8573686618819	34	28.8778296465199	34	33.0573753667984	34	31.9974983950186	34	32.871216922624	34	31.701444763193	34	30.8450093665266	34	29.7756896903575	34	28.6269916591857	34	29.7976583906114	34	34.6491111723502	34	29.4609236003391	34	30.3410890101202	34	31.8681373207612	34	31.0150655147951	34	30.8609307600958	34	32.9557758434454	34	31.87669936872	34	32.4421702542423	34	31.3108786061509	34	31.7050926289939	34	32.1752597900687	34	35.1250115459425	34	32.370948407894	34
35	35	31.9913173249334	35	28.8888317822967	35	33.078348068372	35	31.9600768547783	35	32.8931584432325	35	31.7045807593737	35	30.8825978318919	35	29.8289831951447	35	28.6544099285519	35	29.8745204212961	35	34.6623208452804	35	29.5521762029178	35	30.4297691162006	35	31.8802644040344	35	31.0186984147429	35	30.8807642515568	35	33.0519341703136	35	31.9331797029005	35	32.5657450314984	35	31.3894197212232	35	31.7581523288586	35	32.2119097669105	35	35.1105377683503	35	32.4099821831675	35
36	36	32.03471073373	36	28.981837261178	36	33.2612606333341	36	32.0838932448641	36	32.99603582318	36	31.8028344145067	36	30.985928635176	36	29.820489462378	36	28.6543005501155	36	29.9153364763897	36	34.6436827597056	36	29.5787949369573	36	30.5154084545602	36	31.9218858821601	36	31.084285702649	36	30.8806866923019	36	32.9961949190876	36	31.9153987465279	36	32.5827682936111	36	31.4809615177546	36	31.7826849178098	36	32.1465929420473	36	35.2406503789792	36	32.436575064122	36
37	37	32.0121881831012	37	28.9929391500108	37	33.3155931813644	37	32.1539750439528	37	33.0554771884957	37	31.7344972961163	37	30.9719510101239	37	29.8319006140653	37	28.6487704401947	37	29.9021046964255	37	34.7127793584528	37	29.545625204994	37	30.5528134600341	37	32.0092238869462	37	31.0797837485077	37	30.8679400253734	37	33.1017361241973	37	31.927590353975	37	32.6465793916338	37	31.4513234559749	37	31.7374337398242	37	32.281083665186	37	35.1332518365426	37	32.4401151697096	37
38	38	32.087942177815	38	28.964573449923	38	33.4135348258567	38	32.1435184524853	38	33.0711925352861	38	31.7584681925897	38	31.0123870502258	38	29.8460095844778	38	28.6294761724592	38	29.9241466827144	38	34.7008309833039	38	29.5691310912711	38	30.4557288748232	38	31.9903106018503	38	31.1103489398888	38	30.8982557080754	38	33.0244650860172	38	31.8715528780814	38	32.6871093383869	38	31.5240250604148	38	31.7681149444551	38	32.2545675300648	38	35.2237295068606	38	32.4730183056509	38
39	39	32.0705211149888	39	29.006895389986	39	33.4717575897969	39	32.1516986911236	39	33.0711606978212	39	31.8031918714113	39	31.0123532229193	39	29.8207883427504	39	28.6954414098954	39	29.9404295561705	39	34.6728737094365	39	29.5779739471478	39	30.541491045904	39	32.0153547476792	39	31.0939108587914	39	30.9226432061906	39	33.0615895599349	39	31.9514569556201	39	32.6442819785686	39	31.457367358117	39	31.7517325789213	39	32.303406201225	39	35.2701883275194	39	32.4996563145664	39
40	40	32.0679994631175	40	28.9785906165933	40	33.5281204145268	40	32.1908937278369	40	33.0306741887534	40	31.8093262315817	40	30.9493052052764	40	29.7761763649425	40	28.6761742791891	40	29.9871220646603	40	34.7261310197073	40	29.5391507862813	40	30.5902650403522	40	32.0214700453962	40	31.1162868844002	40	30.9285531526402	40	32.9936401237823	40	31.9043454364352	40	32.6590836791544	40	31.5300422532251	40	31.7906061963754	40	32.1954274552662	40	35.1746953844665	40	32.4169989542574	40
[truncated: 35 more columns]

## Sheet: RPLP0
Text	X	A3:GDM 692	X	A4:GDM 692	X	A5:GDM 689	X	A6:GDM 689	X	B1:GDM 676	X	B2:GDM 676	X	B3:GDM 693	X	B4:GDM 693	X	B5:GDM 694	X	B6:GDM 694	X	C1:GDM 677	X	C2:GDM 677	X	C3:GDM 682	X	C4:GDM 682	X	C5:GDM 695	X	C6:GDM 695	X	D1:GDM 679	X	D2:GDM 679	X	D3:GDM 683	X	D4:GDM 683	X	D5:GDM 696	X	D6:GDM 696	X	E1:GDM 680	X	E2:GDM 680	X
3	3	3.51941310280302	3	3.24834444893798	3	3.5754658838939	3	3.53998631162836	3	3.97399466134619	3	3.9682566207287	3	3.89489638932014	3	3.57173569638351	3	3.56620349483157	3	3.43465056760233	3	4.15875624924452	3	3.52384712711818	3	3.58090955251443	3	3.75688055809743	3	3.93148704987497	3	3.70835639616197	3	4.14267387336533	3	3.48391914393613	3	3.67626136408708	3	3.80082830525305	3	3.09966814611097	3	4.3157063233997	3	4.0581489015306	3	3.61487152278059	3
4	4	3.55670695437459	4	3.29096466480671	4	3.60486286206369	4	3.56919994531993	4	4.01405403957543	4	3.96666179730097	4	3.93169211618228	4	3.59515350714688	4	3.61367432934911	4	3.46362384704591	4	4.18470431347136	4	3.52242940265391	4	3.57945208898148	4	3.7862936874141	4	3.9420641011088	4	3.71895912116366	4	4.16855708580027	4	3.50882797219317	4	3.74457454625221	4	3.84251583409166	4	3.13486828287129	4	4.28374703472149	4	4.1047897330801	4	3.63975842596928	4
5	5	3.57533331304174	5	3.30282758951425	5	3.64113426594447	5	3.58686088554408	5	4.02712913983929	5	3.98574224943655	5	3.93724887676584	5	3.66281574665519	5	3.63735392411132	5	3.49327843867031	5	4.19765669535332	5	3.54806500766362	5	3.65499072662314	5	3.78547371908127	5	3.98990158399493	5	3.75446525689631	5	4.19526292126295	5	3.54100350313151	5	3.75646381678294	5	3.87876712870157	5	3.17065793196087	5	4.28286664729527	5	4.08326983361836	5	3.6719687159054	5
6	6	3.65484487908999	6	3.34240478637358	6	3.68645261115487	6	3.61960655906256	6	4.04336759085604	6	4.0145847970778	6	3.99068385669281	6	3.6586872083135	6	3.65168868008495	6	3.51353230283362	6	4.22082152304028	6	3.58312361357429	6	3.64436737554395	6	3.8619477522315	6	4.01654690817034	6	3.79295735876282	6	4.20459897001968	6	3.55623468675396	6	3.7713431502189	6	3.91190688543036	6	3.20288537086563	6	4.26115786436849	6	4.12014888228945	6	3.68069280619173	6
7	7	3.65554521320557	7	3.37444442050306	7	3.70566432815097	7	3.64483357556767	7	4.03025329230108	7	4.01535359325412	7	3.9914431607271	7	3.68427536612608	7	3.68296887987381	7	3.52634733746883	7	4.24233906863949	7	3.61679448414123	7	3.67686739352709	7	3.85647992091866	7	4.0233943317166	7	3.81182399206117	7	4.26741652065702	7	3.58323206619786	7	3.78474235102293	7	3.94973448185073	7	3.22781319954757	7	4.26802124558429	7	4.11402300655509	7	3.70777367068252	7
8	8	3.70786936638413	8	3.43158271646897	8	3.76191117814441	8	3.68232052990424	8	4.08657388862857	8	4.05591617052995	8	4.03693721410338	8	3.73472310068285	8	3.70809263085822	8	3.56346854712086	8	4.28458143070178	8	3.62404001442591	8	3.7347891574446	8	3.89431291579595	8	4.07893197006742	8	3.84883634113265	8	4.28888692924596	8	3.6036402840733	8	3.84894299143515	8	3.98135912134204	8	3.2405613227578	8	4.25065371838014	8	4.1768956238805	8	3.74803741301468	8
9	9	3.72645483756328	9	3.44343176489062	9	3.79817617323277	9	3.71835432763148	9	4.11351310426742	9	4.10150235957099	9	4.10644974001625	9	3.76504949667995	9	3.73790402561584	9	3.59310801014433	9	4.29749780395194	9	3.68266116749471	9	3.74668711096891	9	3.93682126175948	9	4.09023691344265	9	3.902488824949	9	4.33623340566911	9	3.66213557113779	9	3.91160212922208	9	4.04230572944216	9	3.28849968889319	9	4.26789801304878	9	4.21051629562113	9	3.76699907966696	9
10	10	3.74433367740309	10	3.44833695814324	10	3.81517893771433	10	3.71687836831153	10	4.13268419671789	10	4.13302903852763	10	4.06643326199374	10	3.79466398496038	10	3.76085325975607	10	3.61597175374551	10	4.33720526388962	10	3.70756284485656	10	3.77699222526663	10	3.92903722055052	10	4.14944424630076	10	3.93115311088472	10	4.33450553977487	10	3.68041107032053	10	3.9417631741816	10	4.07157564632871	10	3.30540316293186	10	4.25407994700397	10	4.20885329823082	10	3.79847421034692	10
11	11	3.75446054753066	11	3.46426837983037	11	3.84361169142497	11	3.73891781499505	11	4.18539416851117	11	4.14371036217413	11	4.10879763627308	11	3.82948512292363	11	3.78899818931836	11	3.637743305546	11	4.33453255895495	11	3.7111726659254	11	3.83159681694761	11	3.96383427165399	11	4.17176451262456	11	3.96526557195661	11	4.36632905946152	11	3.71036859781627	11	3.93925961703853	11	4.06938427018909	11	3.30254842778916	11	4.26427480056157	11	4.22676712758105	11	3.82858765296344	11
12	12	3.74077481812882	12	3.4824088972781	12	3.86753755891502	12	3.73817336807288	12	4.17065668867358	12	4.14950809561808	12	4.13356793924525	12	3.88474632820532	12	3.806575854504	12	3.6491578595328	12	4.3405696165752	12	3.74344750539543	12	3.80535522519994	12	3.95063447329406	12	4.18918611464664	12	4.00078510050042	12	4.40680878025123	12	3.70959506613884	12	3.97658364231828	12	4.10565697864224	12	3.3201128143473	12	4.23314833214275	12	4.26041188306951	12	3.85419885259812	12
13	13	3.84328720411294	13	3.54447482940675	13	3.9222837105295	13	3.80486615586314	13	4.20451879029241	13	4.20837739085622	13	4.16466663521528	13	3.90258255810988	13	3.84859314892037	13	3.67268731365351	13	4.39493312605337	13	3.74923455343444	13	3.83000647371026	13	3.97456892907213	13	4.2491908747846	13	4.03019462698581	13	4.44034327492272	13	3.7812742970793	13	4.02020234241558	13	4.12952296183227	13	3.3558897862046	13	4.25643792890397	13	4.30093029472032	13	3.8929537702454	13
14	14	3.89562642799233	14	3.61421619225194	14	3.97238618345957	14	3.86077592957695	14	4.26782387492157	14	4.23566045885681	14	4.24218770669864	14	3.95928776431441	14	3.90432807173081	14	3.75236839733668	14	4.40955602667098	14	3.80932568465677	14	3.88158789912917	14	4.00622570405101	14	4.31691480248114	14	4.13985120886815	14	4.48251621816605	14	3.82805627270142	14	4.05901912104178	14	4.17353792010613	14	3.39903663077906	14	4.26320120742717	14	4.384529619443	14	3.9530163060425	14
15	15	4.04483988811034	15	3.71532738699986	15	4.07185369699441	15	3.99030612829554	15	4.3449913512101	15	4.34260646600119	15	4.35165537023578	15	4.08442455245082	15	4.03344744652187	15	3.85024285367301	15	4.51394643952439	15	3.88915081606489	15	3.93947595492281	15	4.09354101612708	15	4.49422203597311	15	4.26764575827713	15	4.62805064474301	15	3.96704205301315	15	4.14861746653895	15	4.29171943932781	15	3.47254939532897	15	4.23966433575025	15	4.48187600947835	15	4.05922783412375	15
16	16	4.28916587884956	16	3.97191926599068	16	4.28692467499887	16	4.17951261818438	16	4.52459415607425	16	4.51407946995854	16	4.58725817144696	16	4.30741810717903	16	4.25259904349317	16	4.09240575014363	16	4.63719361060244	16	4.01356202943578	16	4.02116152648483	16	4.16672646163106	16	4.79140297825578	16	4.5630884562706	16	4.88195691526253	16	4.17680191313177	16	4.33176831456273	16	4.47612221712759	16	3.64795863830242	16	4.22635680532248	16	4.72917745928863	16	4.28907470998409	16
17	17	4.73520398019178	17	4.42465833086034	17	4.67022656439019	17	4.60955560152387	17	4.82392909350853	17	4.79995878209539	17	5.03560796054895	17	4.71862201362164	17	4.62614901258959	17	4.46362609997108	17	4.93482108724067	17	4.31098753976482	17	4.21872939990795	17	4.3837342913592	17	5.35210917771166	17	5.10225996447865	17	5.31682542864731	17	4.59881955713376	17	4.65614688140301	17	4.79810809640619	17	3.91579175589928	17	4.22651128772815	17	5.13685962804887	17	4.71174387177534	17
18	18	5.57620474470067	18	5.24900534069851	18	5.42499673518928	18	5.34126985182191	18	5.40216485019098	18	5.35889355121587	18	5.8240932542215	18	5.46686017687297	18	5.37989655129623	18	5.17617457844055	18	5.44063421828909	18	4.77417149149554	18	4.55691938960744	18	4.73751549677124	18	6.43158626073103	18	6.10860488876598	18	6.17335413652995	18	5.34456125375823	18	5.25453077431265	18	5.47347437315634	18	4.45183163267718	18	4.23901324715415	18	5.97351780547992	18	5.49824113862416	18
19	19	7.13829516607102	19	6.75605674093298	19	6.78888803206074	19	6.709056023561	19	6.45757843818546	19	6.39337763430338	19	7.28196530377808	19	6.8725934947243	19	6.73699305319189	19	6.53102264508169	19	6.47613615412979	19	5.67741203033999	19	5.25556339996502	19	5.41703672779101	19	8.33670967943991	19	7.94183599363702	19	7.69609472501135	19	6.74026746629415	19	6.37147754992058	19	6.64732672571099	19	5.40541230275225	19	4.2367223398145	19	7.49790224831707	19	6.94221521395885	19
20	20	9.86417814135977	20	9.32609799597531	20	9.16672542511764	20	9.13369115801648	20	8.36177798915716	20	8.29163281037228	20	9.87997790958058	20	9.3189066117117	20	9.05558329795021	20	8.8414752352781	20	8.23798555659157	20	7.38670489029497	20	6.42523365866898	20	6.67877391198065	20	11.5708877811895	20	11.0477895632225	20	10.3578015836353	20	9.1317865567599	20	8.38496048831553	20	8.79293819363539	20	7.20489969237956	20	4.25173971804927	20	10.1002903327464	20	9.39675441761106	20
21	21	14.1306270079352	21	13.4135927992462	21	13.1348750089872	21	13.1204555387794	21	11.547150913717	21	11.4600819989669	21	14.1129274962727	21	13.2745701859693	21	12.9557114287228	21	12.6202484778479	21	11.2389489653339	21	10.2332341545765	21	8.55678782037092	21	8.87649504259945	21	16.4592021969508	21	15.9133287995149	21	14.6983831154641	21	13.1074462351096	21	11.7347592334276	21	12.3261858879757	21	10.3018792582891	21	4.27129466769026	21	14.3557348191581	21	13.4313159615006	21
22	22	19.8615571654762	22	18.9322983663494	22	18.7446042923054	22	18.8430379025485	22	16.3517801017532	22	16.2546455402813	22	19.930702324585	22	18.7973347361681	22	18.4331739754688	22	17.9425946357769	22	16.0091563578255	22	14.7238429214463	22	12.1333948403615	22	12.6103245617935	22	22.6528804536994	22	22.1197768485449	22	20.6644712791696	22	18.5375707959412	22	16.8242185726555	22	17.6202620632122	22	15.2845694169101	22	4.27380727814907	22	20.3149281423561	22	19.1736140405802	22
23	23	26.0676435168023	23	24.699563558184	23	25.1362565628215	23	25.3180196496929	23	22.3629724356768	23	22.3545014667055	23	26.5321061692414	23	25.0455153895328	23	24.7099007113191	23	23.9316708858485	23	22.1866232037349	23	20.558573300286	23	17.4898247896871	23	18.0577624041109	23	28.7753777404981	23	28.5896665585472	23	27.32379379785	23	24.7089033444857	23	23.1492595075803	23	24.0918332234802	23	22.3640495918568	23	4.32338685740615	23	27.1274588121482	23	25.6716283031607	23
24	24	31.4182443976478	24	29.5901837272576	24	30.9512309423531	24	31.4534335219705	24	28.1799462374746	24	28.4890033025686	24	32.375448888233	24	30.6682634363742	24	30.3233491177383	24	29.3220067101459	24	28.6069428913889	24	26.6643305794584	24	23.9598070608369	24	24.5774304412444	24	33.8067176668029	24	33.9573098539718	24	33.124519301721	24	30.2894932955302	24	29.368146058487	24	30.3431032745663	24	30.2380591709427	24	4.35193542548834	24	33.2811098702434	24	31.4929507045984	24
25	25	35.3322589765672	25	33.3158614807314	25	35.3807233305572	25	36.0708827036644	25	32.9728816105769	25	33.5130253681481	25	36.7574694314052	25	34.8817182294821	25	34.6806001807617	25	33.3783591147411	25	34.0788282906193	25	31.8111212191475	25	30.2007513202226	25	30.8807635523925	25	37.4225877545806	25	37.9969880943368	25	37.4607718806784	25	34.4443501334419	25	34.3592572919821	25	35.2631099523016	25	37.2123843030739	25	4.3278912845198	25	37.9274043193519	25	35.9989358958586	25
26	26	38.0571697632961	26	35.9104620531997	26	38.5549678146716	26	39.2129680663634	26	36.2878637703814	26	37.0577119415469	26	39.858457649539	26	37.8493170257218	26	37.6535639467549	26	36.1447140459177	26	38.0458714261654	26	35.7126509677835	26	35.1145132743782	26	35.7739417115801	26	39.91551706111	26	40.7314456525442	26	40.5210440621546	26	37.4074163219309	26	37.9910503922986	26	38.809542621077	26	42.5965110403767	26	4.33960783326931	26	41.2199028384403	26	39.0790586725811	26
27	27	39.9402490768625	27	37.58572835167	27	40.6082202505713	27	41.4250455657244	27	38.6213318054904	27	39.6111626329848	27	41.9523647830627	27	39.8186261898636	27	39.608088660921	27	38.1608685247961	27	40.7803508631714	27	38.3510439445588	27	38.5998938060882	27	39.2023184370224	27	41.5719725631441	27	42.5666714983202	27	42.6206403982354	27	39.3474838119902	27	40.4769705106766	27	41.2466251333631	27	46.3755090970656	27	4.34603453761312	27	43.4257757523192	27	41.2464211871396	27
28	28	41.2137341824842	28	38.7237939617201	28	41.9500687522705	28	42.8447854229104	28	40.1503562725154	28	41.2848042109406	28	43.2903477914131	28	41.2013649229558	28	41.0781216889171	28	39.4998644821088	28	42.6885732638574	28	40.1073447149441	28	41.0766198763358	28	41.7182397384812	28	42.7051937172676	28	43.7487967761405	28	44.0350310201162	28	40.7642487720613	28	42.110017704833	28	42.9043139625526	28	48.964302151447	28	4.36842986558896	28	44.8975947111601	28	42.5998096363863	28
29	29	42.067887245848	29	39.5796894397302	29	42.9466619135391	29	43.7801013012278	29	41.2214374725599	29	42.4413119247044	29	44.2837510692171	29	42.055536250246	29	42.0407546780616	29	40.4014934030249	29	43.8717239849061	29	41.4620083730111	29	42.7777900653642	29	43.3989265722223	29	43.5044260149047	29	44.6531513992551	29	44.9536173839568	29	41.6743585643347	29	43.1722176462462	29	43.956965665829	29	50.6412700785733	29	4.37347179715058	29	45.8866985839023	29	43.6109603746234	29
30	30	42.6620685992688	30	40.1137155011884	30	43.6137280384691	30	44.5843501146806	30	41.9649307421692	30	43.2179284532875	30	44.9424373230588	30	42.6777520277277	30	42.738350855563	30	40.966821269473	30	44.8600815822143	30	42.3200669585409	30	43.9489347096271	30	44.4455647832044	30	44.1372600411791	30	45.2765144561943	30	45.663682833293	30	42.2998091967814	30	44.1059050118844	30	44.7541445174708	30	51.9314035698606	30	4.35997647899698	30	46.570086828948	30	44.3300591712337	30
31	31	43.1999047599658	31	40.5666202027242	31	44.1240917514507	31	45.1232213811154	31	42.5125631382479	31	43.809980743663	31	45.4450234418797	31	43.1909856242708	31	43.1515478932137	31	41.5042687563446	31	45.538653652028	31	42.9611713979712	31	44.7670625965894	31	45.1747801406418	31	44.482366389335	31	45.7907420436812	31	46.224059933751	31	42.7746389495993	31	44.6616901401115	31	45.3274796499295	31	52.8310295487947	31	4.39272944550556	31	47.0627309387358	31	44.8469441987621	31
32	32	43.5382495039908	32	40.9782083702501	32	44.5021751281673	32	45.5476577053705	32	42.8502940795054	32	44.2643107885789	32	45.7533264090826	32	43.4913552173732	32	43.5018593245945	32	41.7432096907326	32	45.8870578040044	32	43.3998976034425	32	45.3160733487816	32	45.7891161002317	32	44.7142598861072	32	46.0814296376861	32	46.5023009053115	32	43.2191772636573	32	45.0633447065216	32	45.6370919992958	32	53.4921320066034	32	4.37206914406228	32	47.4931863811395	32	45.1525127741303	32
33	33	43.7234240138552	33	41.1649101160282	33	44.8271170881284	33	45.8026592548077	33	43.1476632296714	33	44.5609757107435	33	45.9873543732965	33	43.7317286398395	33	43.7503016637644	33	41.9599124346987	33	46.2651098056102	33	43.7875837560569	33	45.7208847147562	33	46.2819645290733	33	44.9366476519912	33	46.393263670692	33	46.8518251249243	33	43.4081203153392	33	45.3210944597971	33	46.0362120731753	33	53.962377205103	33	4.35844657061535	33	47.6977967898244	33	45.3876970869927	33
34	34	43.9733427757748	34	41.3320055688945	34	44.9621393047308	34	46.0479737252704	34	43.3662597848562	34	44.8242749644015	34	46.2487005597298	34	43.9233149171009	34	43.8715177841064	34	42.2138290504666	34	46.5461279993638	34	44.0624011809995	34	46.1082947367225	34	46.5045648460933	34	45.0760296821508	34	46.5142751442876	34	47.001245711137	34	43.5964340897385	34	45.7076990770897	34	46.2520911757354	34	54.4891578396249	34	4.36575761273177	34	47.9307360465204	34	45.6895566186718	34
35	35	44.0809784728217	35	41.4747441150969	35	45.1138951678859	35	46.3460230994517	35	43.5663600449437	35	45.0080938716359	35	46.3803248812986	35	44.0890037172293	35	44.0342853349766	35	42.3209296717631	35	46.6890290856392	35	44.2121570531752	35	46.347543547526	35	46.7680628047995	35	45.1766151299847	35	46.680719866494	35	47.0815768312584	35	43.7856477037803	35	45.8383768429961	35	46.4284467670423	35	54.8254880579157	35	4.35239317047855	35	48.0801769541248	35	45.7529921471519	35
36	36	44.2946184344123	36	41.6502574331697	36	45.2890079209477	36	46.3978180691944	36	43.6477234733967	36	45.1010979268958	36	46.4845377900149	36	44.1398376882918	36	44.195171494249	36	42.3762180244893	36	46.7857999513169	36	44.2977321634237	36	46.4832325100776	36	46.8949047790886	36	45.2153735575029	36	46.7566901368431	36	47.1784080296796	36	43.8311759808602	36	46.0181473572847	36	46.50527131827	36	55.0345919902103	36	4.3608048586959	36	48.2330357413469	36	45.9055913811981	36
37	37	44.3311139461902	37	41.7112406440812	37	45.3357033652899	37	46.4806522817836	37	43.7085943773579	37	45.2118297686778	37	46.5201196051954	37	44.2308639263041	37	44.2231166478538	37	42.4712344557279	37	46.9426037342237	37	44.4211338890699	37	46.6014778658657	37	46.9661799631824	37	45.3222506808609	37	46.8746478509795	37	47.3209597439812	37	43.9478071354979	37	46.0916637389964	37	46.5764812038833	37	55.2125630672262	37	4.37180876047333	37	48.2510356140437	37	46.0220210915365	37
38	38	44.3934714605993	38	41.7784840147544	38	45.4318816368498	38	46.5264174550095	38	43.8390731984882	38	45.3025175057564	38	46.5300181353577	38	44.2719359245766	38	44.2695009533962	38	42.5540770707729	38	47.0647443155997	38	44.6172817035023	38	46.7706749467916	38	47.0870998954767	38	45.3131982420396	38	46.8410317082361	38	47.3184014470415	38	44.0050210703411	38	46.1396623727543	38	46.6662404234329	38	55.3783513250977	38	4.3586697903333	38	48.4558791506347	38	46.0061679624777	38
39	39	44.4474888401312	39	41.7992926953758	39	45.4593757338904	39	46.6211005562416	39	43.8059325095453	39	45.3380234058954	39	46.5776175503023	39	44.2431654681369	39	44.2843609850608	39	42.4890224201148	39	47.0463249373116	39	44.6723611432024	39	46.8052952085953	39	47.2204759444933	39	45.2793180927183	39	46.9411892196709	39	47.3001089708868	39	44.0334355729459	39	46.2632845998546	39	46.6877129465841	39	55.511120333404	39	4.35936480543382	39	48.375468506159	39	46.1011895179618	39
40	40	44.4257710722347	40	41.9106470313115	40	45.5122445617596	40	46.6970370394916	40	43.9225722952707	40	45.3090827561199	40	46.5876467728436	40	44.2344290841715	40	44.2204169049368	40	42.5046734878208	40	47.1200326587921	40	44.6833099560321	40	46.9236165813312	40	47.1490866284046	40	45.2765079897825	40	46.8833315660314	40	47.415042879162	40	44.1039288304375	40	46.1840776672372	40	46.678462617778	40	55.6403163533493	40	4.3644051386117	40	48.4004576680704	40	46.0986199423607	40
[truncated: 35 more columns]

## Sheet: H3F3A
Text	X	A3:GDM 692	X	A4:GDM 692	X	A5:GDM 689	X	A6:GDM 689	X	B1:GDM 676	X	B2:GDM 676	X	B3:GDM 693	X	B4:GDM 693	X	B5:GDM 694	X	B6:GDM 694	X	C1:GDM 677	X	C2:GDM 677	X	C3:GDM 682	X	C4:GDM 682	X	C5:GDM 695	X	C6:GDM 695	X	D1:GDM 679	X	D2:GDM 679	X	D3:GDM 683	X	D4:GDM 683	X	D5:GDM 696	X	D6:GDM 696	X	E1:GDM 680	X	E2:GDM 680	X
1	1	10.7753001164017	1	9.53313009307991	1	10.0179656939216	1	9.77021739864305	1	10.5427710050229	1	10.506809517256	1	10.625075033781	1	10.3073363148868	1	9.83387819715917	1	10.0952353664252	1	10.9212901469614	1	10.093842884908	1	10.1321149738738	1	10.2974440253754	1	10.7340666414039	1	10.4005515659795	1	11.4013713280397	1	10.1376245920812	1	11.0751715061967	1	10.2065843813483	1	10.6617062088452	1	10.8628617305135	1	11.0956842801435	1	10.234695945837	1
2	2	10.7301605267373	2	9.45839655769461	2	10.0199650096914	2	9.69726238395623	2	10.4601941846168	2	10.3793724561408	2	10.6116607641258	2	10.1879420063473	2	9.82098742935965	2	9.9339585114707	2	10.7718556545698	2	9.98323858201886	2	10.025578317446	2	10.1334267498179	2	10.6471690995142	2	10.3287302469186	2	11.3028043455339	2	10.02722494774	2	10.9689723356027	2	10.1030959818548	2	10.5600372388727	2	10.7764291274476	2	11.030571073353	2	10.1723759933439	2
3	3	10.6398870338139	3	9.37016502924918	3	9.9485782613778	3	9.67110782440856	3	10.3965209552049	3	10.2377398456752	3	10.4129332329771	3	10.1009081199783	3	9.66063523669331	3	9.84884550654152	3	10.6581032841689	3	9.89059986146644	3	9.93646831861729	3	10.0619871638281	3	10.5177284590507	3	10.2442550417134	3	11.206365947073	3	9.9348093483239	3	10.849413540852	3	9.88086489409335	3	10.4604588591507	3	10.574099224883	3	10.8833719962875	3	10.0154729511396	3
4	4	10.4667092683994	4	9.20168497775993	4	9.87337070744228	4	9.58137032055816	4	10.2610104615495	4	10.1083113424602	4	10.335081413688	4	9.93398616762458	4	9.58615269420522	4	9.74507430284772	4	10.6076605001342	4	9.77799612700866	4	9.87454783782961	4	9.94129842593728	4	10.4139131242253	4	10.141025119858	4	11.1392055698863	4	9.7741792344444	4	10.7411004331465	4	9.71508134480736	4	10.3271080890368	4	10.4414590560512	4	10.7824413964511	4	9.95122342736677	4
5	5	10.4175040968887	5	9.18464382626702	5	9.7811309660474	5	9.48978088762503	5	10.2083059232517	5	10.0093325024873	5	10.255174101347	5	9.93217366284329	5	9.58440960225659	5	9.68393323160555	5	10.5046049441477	5	9.66352604760252	5	9.70200551607543	5	9.84886196222356	5	10.3377411193929	5	10.0505466758897	5	11.0362587764128	5	9.74030399156487	5	10.6926836678617	5	9.65300054021993	5	10.2362067570483	5	10.3805220977269	5	10.7131268703689	5	9.85283120138367	5
6	6	10.3703288610453	6	9.10810450489483	6	9.69083797885593	6	9.44494505362781	6	10.1405785289259	6	9.99323763389663	6	10.1928314733954	6	9.82599741577318	6	9.4651163164285	6	9.60986658054498	6	10.3867289864589	6	9.63148668767612	6	9.65561098131003	6	9.75841679685195	6	10.204224126266	6	9.97685101542214	6	10.918719591738	6	9.49938702268855	6	10.4759351152869	6	9.4570976969365	6	10.1177319917276	6	10.2183568868417	6	10.5785779470974	6	9.72426225026786	6
7	7	10.2443712514822	7	9.09286237439051	7	9.63065105837925	7	9.37018234497405	7	10.1067526511924	7	9.91238239526165	7	10.0836827992682	7	9.79574187226605	7	9.37566436130951	7	9.49128466017435	7	10.3362553560956	7	9.51882080661625	7	9.57809285708687	7	9.69810741346108	7	10.0855215439064	7	9.8293120186199	7	10.8010273284205	7	9.54770944788993	7	10.4605164941121	7	9.38175869221594	7	10.0584977606864	7	10.1889783939113	7	10.5786571878066	7	9.69212564038019	7
8	8	10.1853745684192	8	8.98913829327615	8	9.54403610675392	8	9.29897305421983	8	9.99199538284663	8	9.83531061680654	8	10.0096368094362	8	9.64772632999061	8	9.27486202357771	8	9.42081366064445	8	10.4077750897983	8	9.40978776902599	8	9.48877152744084	8	9.56599600756068	8	10.0301265913605	8	9.74455599844248	8	10.7043292363522	8	9.4711391089327	8	10.3406792963907	8	9.21954159416002	8	9.95862044130547	8	10.1044441636165	8	10.3807193173506	8	9.58328341655167	8
9	9	10.0909077197153	9	8.89719821140148	9	9.529027742354	9	9.23912065905603	9	9.99202871274776	9	9.86779465909846	9	9.88475417392694	9	9.63262428154425	9	9.24504437337653	9	9.37632634990351	9	10.357215431394	9	9.42594015976214	9	9.48882017108033	9	9.5509281898236	9	10.000469285008	9	9.68550171928962	9	10.6370920160668	9	9.42294947674145	9	10.3252151230726	9	9.1894023554533	9	9.91417546854707	9	10.0159748955005	9	10.3302605494578	9	9.51890986533942	9
10	10	10.0456291739206	10	8.86833531376166	10	9.4103564768108	10	9.16612755567226	10	9.90927741150377	10	9.70774868315499	10	9.85556092396078	10	9.51299443098595	10	9.15733398105939	10	9.25947999960559	10	10.2918591738722	10	9.33121700823794	10	9.41311708261139	10	9.50757142631434	10	9.92818269594045	10	9.64313753329449	10	10.5719354262733	10	9.29622650991154	10	10.2188319604401	10	9.02526277939925	10	9.87165154373653	10	9.98840336536155	10	10.248093120553	10	9.47255299757678	10
11	11	10.0456580053128	11	8.83766952426127	11	9.39528576753318	11	9.15115054841921	11	9.87536718940287	11	9.69157337116473	11	9.77746298943018	11	9.5282192080155	11	9.18723303572417	11	9.27436240385307	11	10.2918844013404	11	9.3151119727661	11	9.44422975869047	11	9.49246918270153	11	9.89849897573596	11	9.53974996292283	11	10.5382810827779	11	9.31234686206047	11	10.1723170140734	11	9.01021279268476	11	9.84203089220242	11	9.91467518870723	11	10.2649621879175	11	9.42422888135121	11
12	12	9.99839434373062	12	8.80703256615305	12	9.36517408135112	12	9.12125149375443	12	9.89232365192483	12	9.72403391482792	12	9.79312384126635	12	9.49784803930388	12	9.17236144324875	12	9.20017562786699	12	10.2919267474476	12	9.20231996265989	12	9.41319186403485	12	9.50762368321266	12	9.8390837833337	12	9.49548566710767	12	10.504693411877	12	9.2641723086818	12	10.1723638650857	12	9.01022270347582	12	9.81235798377	12	9.87041719975911	12	10.1639441975901	12	9.37599396224518	12
13	13	9.97062009476248	13	8.85638351031453	13	9.47426115274552	13	9.19959709099543	13	10.0317679168797	13	9.82489806208652	13	9.87489556865567	13	9.56220091809018	13	9.20565761332549	13	9.2630297769001	13	10.3463679725918	13	9.33469878836278	13	9.54100441249289	13	9.61705657685432	13	9.88738165072563	13	9.61734139616668	13	10.5759918259309	13	9.31590251640098	13	10.1917011713847	13	8.96832200670622	13	9.8160902952499	13	9.90371369483937	13	10.2183416916865	13	9.3956248840533	13
14	14	10.1419721169995	14	8.94656618535915	14	9.60798524039615	14	9.39246706678863	14	10.2331860174936	14	10.0010244317972	14	9.98206685639442	14	9.66653771754577	14	9.30829928893908	14	9.3502155632313	14	10.4791037180602	14	9.50993698843293	14	9.8030129757516	14	9.82662230778458	14	9.98934457560119	14	9.65971057530821	14	10.7757726061314	14	9.39425045043279	14	10.4221021268386	14	9.11724474129817	14	9.97730786244556	14	10.0050030264354	14	10.3173294641868	14	9.53864144483381	14
15	15	10.4787258230415	15	9.22760565647113	15	9.94506156075955	15	9.69741793562614	15	10.6629214146129	15	10.427896705018	15	10.3311129139444	15	9.99095942840213	15	9.58230222802422	15	9.62275579327154	15	10.957272609865	15	9.82120052541143	15	10.2433485592504	15	10.2250905799192	15	10.2177509605921	15	9.94599208743592	15	11.0341699999238	15	9.73715106403778	15	10.8310077139363	15	9.40893663248946	15	10.2203008922207	15	10.2764201265332	15	10.5758432331754	15	9.78547803910878	15
16	16	11.0122327276061	16	9.7315437923604	16	10.5458056406956	16	10.3245162377892	16	11.4575322604301	16	11.2679657411536	16	10.9374866577999	16	10.5962671034023	16	10.0728562012584	16	10.1254154544737	16	11.6461143417025	16	10.479249698423	16	11.0640058728182	16	11.0842788049012	16	10.6164228404849	16	10.3574976154243	16	11.7384423660807	16	10.3618518604421	16	11.4949895855835	16	9.93461748619219	16	10.7521662035409	16	10.7760144846386	16	11.0619612708098	16	10.2661810740503	16
17	17	12.0246778117576	17	10.5794850242068	17	11.6646758542807	17	11.4216619240891	17	12.6995643994327	17	12.4378316643672	17	11.9711602586775	17	11.647756518813	17	10.8829144735356	17	10.9902593982522	17	12.9989617043514	17	11.6753997192554	17	12.5265541521912	17	12.4620344378168	17	11.4812128333014	17	11.2475321871219	17	12.8191813812708	17	11.3629107790573	17	12.8151087082705	17	10.8435035717612	17	11.7641825496471	17	11.6942238984639	17	11.9595816907666	17	11.1081705767594	17
18	18	13.7428223493163	18	12.1421533265172	18	13.4588652086327	18	13.2346490747085	18	14.8192544105913	18	14.4953950788222	18	13.6882732719066	18	13.3642425893339	18	12.37526978192	18	12.5636889292749	18	14.989094621602	18	13.430096310551	18	14.7326924938334	18	14.7002179091618	18	12.9668737628111	18	12.6955713298981	18	14.7543701741842	18	13.0495378997098	18	14.7539913987236	18	12.2902797833237	18	13.367313376104	18	13.2744024611487	18	13.6431304517693	18	12.5715737717805	18
19	19	16.3399925332808	19	14.5617136761049	19	16.1234286794727	19	15.9429497845679	19	17.7153073542596	19	17.3912316024056	19	16.3852348845535	19	16.0340386081144	19	14.7309793638902	19	14.9655027432215	19	17.9363182599746	19	16.0840417935453	19	17.9122129303563	19	17.7792864732987	19	15.2807430000157	19	15.0711644079923	19	17.5100973685802	19	15.4248592206913	19	17.5711947402766	19	14.1866050280987	19	15.9904373019493	19	15.6918320128414	19	16.0822889409689	19	14.7899217367915	19
20	20	19.9523851829851	20	17.8301261176546	20	19.6834167283866	20	19.4811740804111	20	21.2115899317125	20	20.7956024876068	20	19.9160047018372	20	19.499725059519	20	17.9284075275339	20	18.1894415380783	20	21.4973309244465	20	19.1786767827756	20	21.5485161150272	20	21.393622203324	20	18.5067399377614	20	18.2797578411282	20	21.1810660406631	20	18.6742200169137	20	21.0148719943843	20	16.5706201522513	20	19.5842839755672	20	19.1338694494749	20	19.5382952235679	20	18.0605929485256	20
21	21	23.8861443057162	21	21.6103229377226	21	23.460125194354	21	23.249923263078	21	24.6461552405832	21	24.0760541135609	21	23.624504746603	21	23.1076654815268	21	21.5793686982185	21	21.8792341718695	21	24.9463761782495	21	22.2949682838044	21	25.253235451511	21	24.9836205068771	21	22.2734852657026	21	21.9815248065236	21	24.8244159332873	21	21.8966952138795	21	24.5111077849463	21	18.7473363655869	21	23.540391495147	21	22.9508066095607	21	23.4215907298334	21	21.5943685579094	21
22	22	27.580798984653	22	25.1907647648024	22	26.8413846152692	22	26.6857092292187	22	27.6219175195575	22	26.9013174486743	22	27.0965268368726	22	26.5915764464841	22	25.2741140720526	22	25.478051910317	22	27.9554445396374	22	24.8642662921838	22	28.3475704292543	22	28.0997686142328	22	26.186662530273	22	25.8732152717145	22	28.3653031354294	22	24.7505134246663	22	27.4300664755296	22	20.581000247353	22	27.388515303695	22	26.7494618861863	22	27.153407777266	22	25.0490401170958	22
23	23	30.3333807300823	23	28.0520088383011	23	29.4280882780992	23	29.1219089346488	23	29.7345327134516	23	28.9677859455097	23	29.7290721809399	23	29.1524864740374	23	28.2396325911356	23	28.2928763898173	23	30.2418717268544	23	26.8861869503978	23	30.6400974707217	23	30.2548197530876	23	29.3160571942956	23	28.9259519186912	23	30.9496707118561	23	26.9773443011026	23	29.5630651398681	23	21.7479268442721	23	30.4257697662909	23	29.7999058191589	23	30.0775345844305	23	27.7305335117713	23
24	24	32.3410645180579	24	29.9894334633069	24	31.1062420868395	24	30.9998422562539	24	31.1475682932877	24	30.3659885782677	24	31.545668517188	24	30.9195995767642	24	30.350325311124	24	30.480537492335	24	31.6638644978335	24	28.2117283975914	24	32.1362119267894	24	31.7558311796762	24	31.6245259607073	24	31.2214475450386	24	32.5874092555003	24	28.3805089391586	24	31.0718997784084	24	22.5800695971411	24	32.687315792475	24	32.0493136213485	24	32.1048312817219	24	29.6356698089206	24
25	25	33.5331224307219	25	31.2247288857096	25	32.3820195646367	25	32.1028387345936	25	31.9858659668619	25	31.2968562560535	25	32.819913822901	25	32.0527188946374	25	31.7184650862372	25	31.8261236432733	25	32.6330808647931	25	29.1197262939042	25	33.2019083763549	25	32.6718720252288	25	33.1506007940271	25	32.7387971561881	25	33.7405008047478	25	29.3672586634578	25	32.0106785909358	25	23.0491569816204	25	34.2571867872102	25	33.447677183147	25	33.410719983577	25	30.9636169023841	25
26	26	34.5652580275335	26	32.1516156286513	26	33.2480367934976	26	32.8885655137048	26	32.687863454051	26	31.8375941594996	26	33.5448561574697	26	32.8644377918725	26	32.7558558219203	26	32.8278165175798	26	33.398891023176	26	29.6570883101484	26	33.8920685902674	26	33.4493924176009	26	34.227773233559	26	33.7654576297273	26	34.5047329043139	26	30.0485950805272	26	32.5595626141607	26	23.2337919049637	26	35.1252038832214	26	34.429309400328	26	34.2939637856255	26	31.726809569027	26
27	27	35.1062781141469	27	32.6790335718706	27	33.7047308835347	27	33.4626143905176	27	32.984919242546	27	32.1531741853248	27	33.9405115908797	27	33.3404087750776	27	33.3130703650336	27	33.4410994190128	27	33.6935169758646	27	30.1176857756272	27	34.3162785240246	27	33.9071873787686	27	34.8255082772205	27	34.3749061899616	27	34.9493483521762	27	30.4110748667609	27	33.077148942631	27	23.3963426496804	27	35.8255882322379	27	35.0967816517956	27	34.8404385056436	27	32.4272762933662	27
28	28	35.6471522255678	28	33.0814481948511	28	34.1011954190141	28	33.8566901679365	28	33.3433291420829	28	32.4958262227638	28	34.4132106468389	28	33.7243597830346	28	33.8105559437199	28	33.8019673750203	28	33.9997102341832	28	30.3604748277752	28	34.7401611032092	28	34.0927440363636	28	35.3214472741161	28	34.7938369499619	28	35.4578643592147	28	30.8147014461893	28	33.4374423818594	28	23.4545922986582	28	36.3364399186334	28	35.6193395592117	28	35.3494621093866	28	32.7518803730721	28
29	29	35.8836212623011	29	33.5419998121562	29	34.3877084823607	29	34.1114843726895	29	33.6148456041778	29	32.7226705751116	29	34.7882989657732	29	33.9369223456492	29	34.1242932174755	29	34.1138923488654	29	34.2866131947217	29	30.5376289491098	29	35.0198473555382	29	34.3800477245715	29	35.7527421613913	29	35.2522982850993	29	35.6766616667406	29	31.055975604797	29	33.6700954803349	29	23.4390144617778	29	36.573894528824	29	35.988651623451	29	35.6697807033353	29	33.0418700197132	29
30	30	36.3097355711468	30	33.5877621899769	30	34.6441886314528	30	34.3062777317988	30	33.7675156259242	30	32.8846584177129	30	35.0069518669317	30	34.1953483705417	30	34.3333972475915	30	34.4854246610032	30	34.5735594771704	30	30.7633685927472	30	35.1439610181365	30	34.7886311004181	30	35.8862494581873	30	35.5924258224925	30	35.9292428439136	30	31.0878063783253	30	33.9028677140634	30	23.3629357722067	30	37.0048753322502	30	36.195326016436	30	35.9395390179073	30	33.33201129304	30
31	31	36.5201099023296	31	33.7913895065342	31	34.8149978511493	31	34.5361363524975	31	33.8717907971855	31	33.1795731797535	31	35.089445189626	31	34.3975743474614	31	34.6972857090676	31	34.6539099026995	31	34.694775200621	31	30.8938473513767	31	35.4598625833648	31	34.83870861006	31	36.2493217653728	31	35.7755870153931	31	36.0172640910974	31	31.411814009166	31	34.1242142939378	31	23.2853758309891	31	37.2342393819725	31	36.5415377240631	31	36.0445329087417	31	33.4155248513028	31
32	32	36.6954231654323	32	33.9779563471522	32	34.9373275745326	32	34.7027629325167	32	33.9776349812074	32	33.1341613125897	32	35.3105056534986	32	34.5210720155517	32	34.8633086924852	32	34.8188879750381	32	34.7489240812603	32	30.914140090016	32	35.5550001421232	32	35.0371857228824	32	36.3542553010793	32	35.9245095941239	32	36.138178228022	32	31.4801630118284	32	34.1575854668758	32	23.2005792761978	32	37.3982288215654	32	36.6603870557437	32	36.1317725742461	32	33.5477123424397	32
33	33	37.0325928565351	33	34.1357577953891	33	35.153840170822	33	34.8428313023038	33	34.2011917027999	33	33.2181620450358	33	35.2367534688823	33	34.617062463466	33	34.8682916714454	33	34.8686638039871	33	34.8195712119769	33	31.0126842135566	33	35.6377750572521	33	35.1482906991317	33	36.464548789799	33	36.0785172782801	33	36.2432888967095	33	31.514326105686	33	34.1772017991387	33	23.1079170208309	33	37.5090598015694	33	36.6962862010537	33	36.2876882831692	33	33.6799965940118	33
34	34	37.1919747076091	34	34.2147411820451	34	35.230835683247	34	34.9644190319896	34	34.1539154955621	34	33.3513609756379	34	35.3951936078495	34	34.5578598835059	34	34.9595253848465	34	35.0336596246302	34	34.8905339889978	34	31.178187985392	34	35.7639290171967	34	35.2861645941198	34	36.5397002993251	34	36.2125807542067	34	36.4315705609745	34	31.6308810442862	34	34.4125312037722	34	22.9777698403985	34	37.6730220275518	34	36.8299387192585	34	36.3073405429456	34	33.7798241609652	34
35	35	37.252177097675	35	34.3025312786833	35	35.3031905031885	35	35.1114323333037	35	34.2141862603722	35	33.3444741378353	35	35.4693736884327	35	34.6605593776833	35	35.1211512611865	35	35.1498815541356	35	34.9681423013542	35	31.2021499121458	35	35.8693569063851	35	35.3284582699525	35	36.7019281948115	35	36.2551755730647	35	36.3583068070576	35	31.719775890848	35	34.3923834717534	35	22.7532372378947	35	37.7168929293799	35	36.9471097462638	35	36.4535768777388	35	33.7572990630274	35
36	36	37.4905724014136	36	34.2891956295136	36	35.2593126493733	36	35.0978757720703	36	34.3199308871108	36	33.4127114926784	36	35.4868301498635	36	34.8299078255875	36	35.2572930174235	36	35.2404603425504	36	35.0391041210377	36	31.2223393520437	36	35.9177307296908	36	35.4511523940421	36	36.7174399489356	36	36.330006617745	36	36.5129187943495	36	31.7235187881989	36	34.5034211336831	36	22.6535305420955	36	37.7617883785276	36	37.0955988700813	36	36.5238804461128	36	33.873342933534	36
37	37	37.6399465910899	37	34.4187003804895	37	35.3868937076309	37	35.2547142582259	37	34.3944890427725	37	33.5165172781357	37	35.6031262488714	37	34.8669461960765	37	35.3088500866347	37	35.3811118956388	37	35.1641530142667	37	31.3251707831626	37	36.1114703864841	37	35.4427134887824	37	36.8585527685166	37	36.4406036477683	37	36.5029966264283	37	31.6811388793553	37	34.5566905509465	37	22.5518546867599	37	37.9029756731417	37	37.0582348729297	37	36.6490957882044	37	33.9929132908594	37
38	38	37.6155652450387	38	34.3791188881425	38	35.5599595900785	38	35.2013387412932	38	34.4351048282333	38	33.555453303808	38	35.7196369849959	38	34.888796959662	38	35.4653834703655	38	35.4622932199602	38	35.1370506898798	38	31.3149928453655	38	36.0715893986961	38	35.5404928196893	38	36.8655415928765	38	36.5216672021655	38	36.6112916925742	38	31.7516940210572	38	34.7188259587164	38	22.4198552412497	38	37.9400523805757	38	37.0949321454743	38	36.537819633816	38	33.9670276715262	38
39	39	37.8295358199442	39	34.5415530444247	39	35.5983454130804	39	35.3146644213193	39	34.343435642882	39	33.4514755068568	39	35.5873924929878	39	34.9277564037037	39	35.5033972192722	39	35.5298273273412	39	35.2317821464121	39	31.3251743967951	39	36.080324488009	39	35.4578690634667	39	36.9329285525303	39	36.5886288756642	39	36.570452304214	39	31.6810810612354	39	34.6189064616143	39	22.3399079136586	39	37.9624813594381	39	37.1765271326561	39	36.6659533837939	39	33.9928265636795	39
40	40	37.9547555202858	40	34.5240727319631	40	35.5213312425964	40	35.3583081342082	40	34.4927377066058	40	33.5293013576294	40	35.7420139788628	40	34.941127170171	40	35.5020450912027	40	35.603059698212	40	35.2114333366495	40	31.3047856840435	40	36.2032042413193	40	35.5624593671337	40	37.0365178125231	40	36.6767325796346	40	36.7026486844784	40	31.7900013939531	40	34.694409033279	40	22.1667143367791	40	38.0961824771415	40	37.3388783940734	40	36.6799752558858	40	34.0381195572203	40
[truncated: 35 more columns]

## Sheet: WWOX
Text	X	A3:GDM 692	X	A4:GDM 692	X	A5:GDM 689	X	A6:GDM 689	X	B1:GDM 676	X	B2:GDM 676	X	B3:GDM 693	X	B4:GDM 693	X	B5:GDM 694	X	B6:GDM 694	X	C1:GDM 677	X	C2:GDM 677	X	C3:GDM 682	X	C4:GDM 682	X	C5:GDM 695	X	C6:GDM 695	X	D1:GDM 679	X	D2:GDM 679	X	D3:GDM 683	X	D4:GDM 683	X	D5:GDM 696	X	D6:GDM 696	X	E1:GDM 680	X	E2:GDM 680	X
1	1	3.53813695321074	1	2.95197810332505	1	3.45033725940642	1	3.75765579462057	1	4.70993767107332	1	3.75029640509514	1	3.72567374119521	1	3.1792458713255	1	3.56305292031435	1	3.66832316142564	1	5.20749394464692	1	3.95790105429532	1	4.67013126451724	1	4.93345351889732	1	5.32597243330307	1	5.13132554350926	1	4.26942306857454	1	4.12124332903191	1	5.30850748796725	1	5.36735379403336	1	5.59516035161602	1	6.02997134720443	1	3.36204459214106	1	4.37165063907082	1
2	2	3.54133370406083	2	2.98192250606863	2	3.4669430809013	2	3.72114645602586	2	4.89519618469846	2	3.83999322158297	2	3.97885318151936	2	3.45217549985026	2	3.68574126957174	2	3.75078735546616	2	5.37713936241672	2	4.23357282720818	2	5.04703380082036	2	5.32747165090964	2	5.56858802782849	2	5.22787869339369	2	4.40793730261338	2	4.26785976120659	2	5.49241789332916	2	5.5465433948907	2	5.7850111315912	2	6.11421632373181	2	3.46992935966555	2	4.46155254141397	2
3	3	3.66929719508562	3	3.03801635638794	3	3.52246024180109	3	3.78976010647258	3	5.03353350503909	3	4.08680911455598	3	4.42530510661211	3	3.67008706982852	3	3.76737992134204	3	3.83197452328787	3	5.58991229718165	3	4.66552841775523	3	5.53294834210525	3	5.6662937057933	3	5.66406915242046	3	5.41474084170412	3	4.57477176972056	3	4.69900532111564	3	5.8950347789183	3	5.69699662997036	3	5.84092535341761	3	6.15694498077024	3	3.62154043037871	3	4.73598756916209	3
4	4	3.86596740051636	4	3.13377587922915	4	3.6168166323662	4	3.85691678831031	4	5.3057831214197	4	4.50519714980153	4	5.03706411199853	4	4.18410844428731	4	4.02028394604799	4	3.96450604111578	4	5.81564483073307	4	5.09601574356703	4	5.82357714320241	4	6.00309711853493	4	5.91605612236113	4	5.53385373912077	4	4.81482949579081	4	5.14301239020827	4	6.18538879375252	4	5.87226126005567	4	6.02670085864077	4	6.21045393917736	4	3.77181578164392	4	5.08046255909266	4
5	5	4.02367812992076	5	3.27300271125224	5	3.74085388045579	5	3.92705272000095	5	5.52191682006863	5	5.02852052727576	5	5.6672617568189	5	4.68841142542382	5	4.28985879114337	5	4.16633659798742	5	6.06105048292295	5	5.61696950638633	5	6.10519426672225	5	6.15647548748115	5	6.06703044345598	5	5.64420771507792	5	5.07376441518654	5	5.5627574830985	5	6.38418419999708	5	5.93137460746873	5	6.09837418291809	5	6.24253115166177	5	4.01510157062424	5	5.51524277488466	5
6	6	4.37500835628037	6	3.51903616334133	6	4.00972766893187	6	4.11416672743884	6	5.79447289715999	6	5.6207919595476	6	6.21030699408763	6	5.28437543120076	6	4.75594182063676	6	4.48397547220669	6	6.37723517113169	6	5.97632913730735	6	6.27184668123035	6	6.34571814190677	6	6.213425751821	6	5.84233250583022	6	5.38905646229048	6	6.00746454808085	6	6.53696035006537	6	6.05328524681243	6	6.17867800739905	6	6.36187051404822	6	4.31556857382354	6	5.9175458509457	6
7	7	4.7546462093687	7	3.86090133942384	7	4.31897746810635	7	4.35470992426049	7	5.96139172622735	7	6.1556796568761	7	6.47540504856814	7	5.56926906877315	7	5.22229631966508	7	4.78853282241719	7	6.67855214313753	7	6.24980641725446	7	6.32807634583939	7	6.41400216858398	7	6.3334758081791	7	5.9879471433272	7	5.83940272875522	7	6.33774304103391	7	6.59320869011382	7	6.16187701790988	7	6.272270396081	7	6.45503133955987	7	4.70619152343354	7	6.30567939371402	7
8	8	5.17949672751095	8	4.38299693971232	8	4.83248816491816	8	4.75801184429502	8	6.14701129042962	8	6.492315196002	8	6.64701041062737	8	5.81693683245053	8	5.61205786473133	8	5.18862531848713	8	6.99908876137087	8	6.42663167623508	8	6.38804714214112	8	6.51303617771005	8	6.40427110688392	8	6.16345777637631	8	6.20354372610228	8	6.55731187234175	8	6.70866485061773	8	6.17990225400889	8	6.34313441027229	8	6.49927962768836	8	5.14498505444126	8	6.55416363913582	8
9	9	5.66124683845571	9	4.91956408884239	9	5.3736720571143	9	5.21538043277374	9	6.31778700706016	9	6.80052036657809	9	6.81885495921586	9	6.01071674771006	9	5.98906310018738	9	5.54954820065006	9	7.22983089076019	9	6.61812589992091	9	6.53125204007113	9	6.6121269202549	9	6.58125010277534	9	6.35232616062502	9	6.61327815837896	9	6.71977612619542	9	6.85189356392699	9	6.37297126888329	9	6.41394111641069	9	6.67528905325408	9	5.73475604566977	9	6.7886389781455	9
10	10	6.14135125493674	10	5.42748311392579	10	5.84612677918195	10	5.77820158944846	10	6.74362137780619	10	7.13529876244212	10	7.08585387927683	10	6.28379522377639	10	6.33751385627707	10	5.96178944337937	10	7.60853567487761	10	6.77843747596277	10	6.67204532523716	10	6.76270727964153	10	6.75583341145003	10	6.55215555782053	10	6.99085665091829	10	6.9372538294647	10	7.08948905936641	10	6.61759040791966	10	6.66782827506023	10	6.90157115906331	10	6.35309124635561	10	7.00633351057399	10
11	11	6.60771448974811	11	5.96312973718899	11	6.39959878712514	11	6.50182729341737	11	7.13945228826825	11	7.47025177258403	11	7.40874152970012	11	6.58405750857328	11	6.8061216904041	11	6.41395678216139	11	8.06275198498517	11	7.06825526626092	11	7.02082786239496	11	7.08865945275169	11	7.15598095855989	11	6.94996311943895	11	7.45879015668767	11	7.21217312752307	11	7.47939869881776	11	6.98347663973678	11	7.0012274211155	11	7.20699424071099	11	7.03200708132518	11	7.29605548561336	11
12	12	7.27273274035361	12	6.58242559530434	12	7.12977588595073	12	7.33437394820644	12	7.76405435124034	12	8.00930782174177	12	7.9423454993313	12	7.11644653423434	12	7.32958977516317	12	7.05347142519815	12	8.71454789796262	12	7.5465286371418	12	7.59297287061959	12	7.60502467183629	12	7.7037027690337	12	7.50776258681844	12	8.19896007266964	12	7.68951205686698	12	8.20326043484314	12	7.59345185143076	12	7.48186944767376	12	7.71176172180775	12	7.8932721039556	12	7.84619352278168	12
13	13	8.28880780086736	13	7.50217039301106	13	8.11483039591587	13	8.43377850254279	13	8.91785358326516	13	8.96678140647626	13	8.93500602428454	13	8.1362856442204	13	8.43904527395303	13	8.05007326707179	13	9.83211678107919	13	8.39767132166365	13	8.52447890982432	13	8.53845437634623	13	8.78109066969572	13	8.4999529888306	13	9.13329755192992	13	8.5533382401389	13	9.4105987038962	13	8.83586187109531	13	8.47821749030424	13	8.71638749707251	13	9.17507255195053	13	8.88430811490223	13
14	14	9.91472874862427	14	9.05610721062685	14	9.87189188510011	14	10.3275590272895	14	10.6672026793625	14	10.6525129685058	14	10.5877571898465	14	9.75744802044484	14	10.1131256768792	14	9.7274448078606	14	11.5573522520729	14	9.88616412351352	14	10.2511712413445	14	10.1781893213172	14	10.5533302200398	14	10.2755619479538	14	10.6885389061261	14	10.0677332050198	14	11.4262860531652	14	10.824517256659	14	10.1417942671351	14	10.398186821821	14	11.0940118374269	14	10.5599807656035	14
15	15	12.5415303011039	15	11.4190700285878	15	12.5187158319052	15	13.1326977754434	15	13.463054385989	15	13.3377223753053	15	13.2596022523698	15	12.4382515246788	15	12.8956835674551	15	12.440592483398	15	14.2474586081211	15	12.3251242712169	15	12.9219864925337	15	12.6823539266532	15	13.4417607738845	15	13.002599176062	15	13.2666920591419	15	12.5450219825555	15	14.5650564694916	15	13.7982880610658	15	12.8271111369879	15	13.0700837824465	15	14.0676991056176	15	13.3012564799415	15
16	16	16.5123605369027	16	15.0764101360463	16	16.5042949217086	16	17.3752281772536	16	17.5683627354043	16	17.3022812828584	16	17.2200110403921	16	16.3186438741768	16	16.964017250512	16	16.432486436815	16	18.3748436309088	16	16.0513853126562	16	16.9579027337555	16	16.7582134523414	16	17.7419653469644	16	16.9752884720647	16	17.0989203889299	16	16.1629220316864	16	18.8850171728654	16	18.1650199249655	16	16.8563295165815	16	17.2638349687696	16	18.3417588063283	16	17.4728621105574	16
17	17	21.3796836310041	17	19.5495804073718	17	21.4829646706911	17	22.6330092966222	17	22.3946478260323	17	22.0432372761839	17	21.7474264334013	17	20.9543542648472	17	21.8697706448298	17	21.083671035917	17	23.6128524504942	17	20.764587661313	17	21.9334081637042	17	21.9924650982588	17	23.0628304760851	17	21.6709284156328	17	22.1281314178538	17	20.8812343876642	17	23.5479430850926	17	23.0005406626043	17	22.0765925811717	17	22.4976835349171	17	23.2878036637526	17	22.3009475997785	17
18	18	25.9544160663058	18	23.3953302307331	18	25.7764946450634	18	27.1957866110116	18	26.5110682563435	18	26.3089206318185	18	25.5645044696346	18	24.9813014456269	18	26.0427907762746	18	25.0731324294164	18	28.0839472803515	18	25.3960672187317	18	26.3421806082449	18	26.8379355459051	18	27.6275028162126	18	25.495603384654	18	26.6795022785927	18	25.258465225302	18	27.0042644859206	18	26.7565976867466	18	26.8214468112927	18	27.3109526896535	18	27.6033331143703	18	26.6128660942055	18
19	19	28.8486843261444	19	25.9899984963934	19	28.5985721112973	19	30.2298192115953	19	29.2745166698231	19	28.8616968032363	19	28.108795137143	19	27.6065904074345	19	28.6512261242367	19	27.6263837160595	19	30.9234184839511	19	28.3676587920203	19	29.1794945741976	19	30.0874249799037	19	30.4767170732383	19	27.9175782723111	19	29.6175769956152	19	28.0077416873143	19	29.1556857469467	19	29.1212905524092	19	29.8661676422622	19	30.5787752103499	19	30.2583510382277	19	29.3524849256849	19
20	20	30.955583088136	20	27.7083608385608	20	30.424496666232	20	32.1934670138762	20	31.0838851480171	20	30.7939166097909	20	29.7468485836037	20	29.364040205509	20	30.5003278285228	20	29.3179467539205	20	32.9354067340989	20	30.3322515805774	20	31.0322740581493	20	32.2573416770488	20	32.5973988636492	20	29.773538178959	20	31.5640198814646	20	29.7950463014604	20	30.8382064045782	20	30.8945981546773	20	31.8906013598129	20	32.566878921861	20	32.192325990846	20	31.2732432532737	20
21	21	32.6346456908826	21	29.0381710619443	21	31.9221646009586	21	33.7768006996987	21	32.5699769819622	21	32.2718651957335	21	31.2272063738597	21	30.8454187948047	21	31.9437844313422	21	30.8327527948627	21	34.5197810777139	21	31.859623598947	21	32.6165892845317	21	34.0032656744094	21	34.2210322728514	21	31.2414665371848	21	33.1443349706545	21	31.4635241190129	21	32.2387337595818	21	32.31225929103	21	33.5119884966722	21	34.2598354383619	21	33.7597046716942	21	32.7424247166852	21
22	22	33.9332415695947	22	30.2455066377372	22	32.9612770645475	22	35.0121432613235	22	33.8140087737844	22	33.5477785904374	22	32.4708598527722	22	32.0419627395	22	33.1609537456019	22	31.9759591592153	22	35.7878761849538	22	33.0270218580049	22	33.8680046452857	22	35.2625680391975	22	35.512941059706	22	32.4059302378205	22	34.4091343706917	22	32.7150802164634	22	33.4599301670993	22	33.4334562746738	22	34.8153682275694	22	35.4376082142997	22	34.8900929239317	22	34.0686841252956	22
23	23	34.9575296601648	23	31.1037503248914	23	34.0084316418079	23	36.1339895584574	23	34.8850457662071	23	34.4691345221557	23	33.3869298931921	23	33.0288071073821	23	34.1715017993477	23	32.9938577245971	23	36.9138312296907	23	34.1313303925103	23	34.8072201363691	23	36.3261691028623	23	36.6789760364306	23	33.47215824362	23	35.3208000545669	23	33.7015746373557	23	34.3555797649252	23	34.5086588380325	23	35.8332281508546	23	36.4371969698915	23	36.0753145856	23	35.0424635842056	23
24	24	35.8974767483128	24	31.9212828812094	24	34.7449358695984	24	36.920273691959	24	35.5455698264313	24	35.3475835522335	24	34.1353112103337	24	33.6751834849066	24	34.9414335495245	24	33.8125548475795	24	37.6770394228227	24	34.9903597599427	24	35.6076603879296	24	37.1734609250372	24	37.5122617451797	24	34.1941495169561	24	36.2936046282845	24	34.472112136433	24	35.0709703758245	24	35.2187489541007	24	36.5186833182254	24	37.2652974833717	24	36.8073152753403	24	35.8723583380168	24
25	25	36.6396633073928	25	32.4624389434248	25	35.3330075780735	25	37.5599880566306	25	36.3270989631479	25	35.8764528795801	25	34.8414793268262	25	34.4580948676212	25	35.5778537491164	25	34.4714966807073	25	38.4403696393473	25	35.4871980441671	25	36.352779025865	25	37.8727304873021	25	38.2404465789004	25	35.0759738195805	25	36.9183847547119	25	35.1700066907653	25	35.8562157856472	25	35.8887473188862	25	37.2721971532946	25	37.8562267324579	25	37.4482566325758	25	36.5865320314976	25
26	26	37.2055804875984	26	33.122125502886	26	35.806528300722	26	38.0855028025045	26	36.9043241099966	26	36.5739345783353	26	35.3172053315374	26	34.9621106001861	26	36.1948764187282	26	35.0178697856409	26	39.0000486757541	26	36.0503314035235	26	36.7846851234291	26	38.4978208271196	26	38.7885952293449	26	35.6067812384323	26	37.5821574379538	26	35.7463929877228	26	36.3708284899438	26	36.4035668475243	26	37.7793099198119	26	38.3477951251605	26	38.1433188650804	26	36.990492685079	26
27	27	37.7717658775832	27	33.4248200748844	27	36.2260308189667	27	38.5293574501932	27	37.3000381155203	27	37.1120719384112	27	35.9340935523532	27	35.3847680764088	27	36.6506641928963	27	35.564493788327	27	39.5299650056985	27	36.5854530902138	27	37.2864756832268	27	38.9725610233916	27	39.2553702904342	27	36.0710232634448	27	38.0806246025919	27	36.1792279567245	27	36.8160241567319	27	36.8504468861283	27	38.3656656622904	27	38.8249063986808	27	38.6423820382072	27	37.5833170631654	27
28	28	38.1958602135475	28	33.8938166921363	28	36.5773557236247	28	38.9044790567668	28	37.7271270249061	28	37.4612083726928	28	36.2003208550121	28	35.7391968136896	28	36.9312264050379	28	35.9372030165991	28	39.9233827379705	28	37.0051355100159	28	37.6343407587076	28	39.500213771061	28	39.7070336331202	28	36.601070359779	28	38.4434424396901	28	36.699322260307	28	37.2608838083023	28	37.2830345218375	28	38.723701906148	28	39.061505953946	28	39.0357805601385	28	37.9879329777082	28
29	29	38.6344320373912	29	34.1689246039627	29	36.929027847153	29	39.294410620601	29	38.1685547074457	29	37.8245532520017	29	36.6346866012528	29	36.1344774461921	29	37.3869398569266	29	36.3502955296976	29	40.3320004248585	29	37.3230489229291	29	38.0523970262059	29	39.9748982842861	29	40.1737949193287	29	36.8528198083043	29	38.8814217214234	29	37.0166334173048	29	37.60860888903	29	37.594339309356	29	39.0698792539317	29	39.5254049055887	29	39.3985911801675	29	38.3057492525706	29
30	30	39.0189190892657	30	34.4562499367228	30	37.2830995837062	30	39.6492571219481	30	38.4410117059597	30	38.0425886923011	30	36.9433668697237	30	36.3670414177208	30	37.5908111554518	30	36.6856352504999	30	40.7118319498921	30	37.6699757955175	30	38.4311051853405	30	40.2788657805666	30	40.4201892991901	30	37.2538403379246	30	39.1528743090124	30	37.3626078399976	30	37.9164458791945	30	37.8679959913757	30	39.3548752664284	30	39.6901085528522	30	39.6406342996814	30	38.6247134785277	30
31	31	39.2955262355501	31	34.7936724476653	31	37.5746804487314	31	39.9261019534469	31	38.7837316134969	31	38.370256029259	31	37.1046399675892	31	36.6334030834344	31	37.9470568335448	31	36.9728735219747	31	40.9924147815557	31	37.8508096155806	31	38.5499758639148	31	40.4086317148181	31	40.6280889893717	31	37.4999782118476	31	39.4325678781875	31	37.6009624075933	31	38.1187001372944	31	38.1329013437853	31	39.7092644448395	31	40.0427269300402	31	39.9662414366336	31	38.7476255323364	31
32	32	39.5647071865295	32	35.0003972706459	32	37.7236666677872	32	40.0607151249287	32	38.9208024366957	32	38.5885817464918	32	37.3430873029687	32	36.8380885094098	32	38.0542273082825	32	37.1596258718996	32	41.1742453434776	32	38.1114147238275	32	38.9128815354497	32	40.7890230271305	32	40.8951689399387	32	37.8453463660516	32	39.5988419586611	32	37.7597208723943	32	38.3972804712914	32	38.3225620229847	32	39.8023471930468	32	40.2549928173799	32	40.1933278068203	32	39.0371420922453	32
33	33	39.7641792162022	33	35.0826212324407	33	37.9278420355274	33	40.332014189035	33	39.1186811738616	33	38.8073347805253	33	37.5820850380978	33	37.0434288563313	33	38.3239515843702	33	37.4676403444581	33	41.387098645145	33	38.3142761359764	33	39.0253745617447	33	40.9403835495908	33	41.1646898297364	33	38.0324977572421	33	39.8712481238388	33	38.0779169003392	33	38.5512224504468	33	38.635865595363	33	40.0578191821897	33	40.4562413675409	33	40.345004524542	33	39.1097549807742	33
34	34	39.990963552859	34	35.3723397713051	34	37.9276798590542	34	40.4128494303594	34	39.301648670977	34	38.8800093017159	34	37.680227752647	34	37.1388956590719	34	38.4313610626006	34	37.5744335520901	34	41.6449268023105	34	38.4300831119914	34	39.1929223197839	34	41.2122918681634	34	41.2045690245074	34	38.1387298342767	34	40.0830862767213	34	38.1355219836359	34	38.6487034849851	34	38.73068693574	34	40.2446594534862	34	40.6553778590389	34	40.3902355429301	34	39.5010381577732	34
[truncated: 35 more columns]

## Sheet: HIF1A
Text	X	A3:GDM 692	X	A4:GDM 692	X	A5:GDM 689	X	A6:GDM 689	X	B1:GDM 676	X	B2:GDM 676	X	B3:GDM 693	X	B4:GDM 693	X	B5:GDM 694	X	B6:GDM 694	X	C1:GDM 677	X	C2:GDM 677	X	C3:GDM 682	X	C4:GDM 682	X	C5:GDM 695	X	C6:GDM 695	X	D1:GDM 679	X	D2:GDM 679	X	D3:GDM 683	X	D4:GDM 683	X	D5:GDM 696	X	D6:GDM 696	X	E1:GDM 680	X	E2:GDM 680	X
1	1	9.84801180870347	1	8.92256018264446	1	9.02323956441786	1	9.24139042053632	1	9.97749806102931	1	10.6042228599978	1	9.62202043733567	1	8.92216067130103	1	9.16133591700196	1	9.16943632489365	1	11.0389038177951	1	10.319129042098	1	9.36596730925881	1	9.50938515293737	1	9.96069671661601	1	10.0357770936556	1	10.6063162994373	1	8.84162338984851	1	10.2183520954491	1	9.7765968431053	1	9.72660409628	1	10.2611898043828	1	9.92710496178407	1	10.3300949976677	1
2	2	9.82054860259374	2	8.9100192654591	2	8.99687122371525	2	9.21517422606298	2	9.93203538108538	2	10.4399481028428	2	9.4927483501609	2	8.8388698599456	2	9.10741497415458	2	9.11577940584429	2	11.0096682796043	2	10.1707829960606	2	9.35348640913288	2	9.34199004752455	2	9.89342675266345	2	9.85840432280263	2	10.4670914954708	2	8.7534286581959	2	10.0901915326888	2	9.63775510704018	2	9.61779757134605	2	10.0702365207093	2	9.75616275242423	2	10.1818806107494	2
3	3	9.6900134300903	3	8.79726278443359	3	8.92830662797034	3	9.13311180280923	3	9.79150562270601	3	10.3815365337228	3	9.49473626889044	3	8.71294945568824	3	9.12329771316903	3	8.95121290166417	3	10.8701610749242	3	10.0675252110366	3	9.23935201564439	3	9.24511476426799	3	9.78440588947693	3	9.7637932721925	3	10.4220558336887	3	8.71017283567687	3	10.0198506454413	3	9.56927589519575	3	9.55044115611861	3	10.0032876863735	3	9.71088519857579	3	10.1237383038668	3
4	4	9.57239833060854	4	8.69713113562345	4	8.8720960593401	4	9.09122859343767	4	9.7124266433821	4	10.2303596709036	4	9.33446050643395	4	8.58537470436569	4	9.03973491322675	4	8.82649302055332	4	10.7757837607376	4	9.9773927598674	4	9.19600645306684	4	9.20291771269515	4	9.68736386147944	4	9.7363518524801	4	10.327877931303	4	8.60518462604684	4	9.88965745730804	4	9.4848388806499	4	9.46741516937853	4	9.85174229035274	4	9.64807637111852	4	10.0487047757595	4
5	5	9.47305024404979	5	8.61458040682822	5	8.79108650891325	5	9.05278262933876	5	9.70043181263023	5	10.1586889450498	5	9.36734741808393	5	8.588796725122	5	8.97356211578611	5	8.77453653667155	5	10.6224661017782	5	9.86087445879722	5	9.14156933323456	5	9.06532431311464	5	9.55238607375528	5	9.53311817554631	5	10.2690852226085	5	8.60860837686917	5	9.93700500448804	5	9.43217698079657	5	9.44344261137753	5	9.80044374436732	5	9.54172227565081	5	9.91721271238697	5
6	6	9.41060636534584	6	8.5254140159201	6	8.70332299824881	6	9.00744871229451	6	9.58592635986395	6	10.0641158582226	6	9.26175933913617	6	8.54306238099238	6	8.9004874196564	6	8.67419877852952	6	10.5870198769644	6	9.72177543882039	6	9.06570893133314	6	8.94905218645532	6	9.43783659365738	6	9.46060151215062	6	10.1395078227314	6	8.50032010221731	6	9.77404404843448	6	9.34415343447365	6	9.27359615438465	6	9.61754617199347	6	9.49095501727495	6	9.89851403374431	6
7	7	9.36473881165541	7	8.43794665711903	7	8.61727172746324	7	8.96381476759062	7	9.50497490655014	7	9.98662501210306	7	9.1579885338772	7	8.44218145035306	7	8.88493690648691	7	8.57552696293155	7	10.5378085045357	7	9.67483268188922	7	9.04956386253135	7	8.9333266117726	7	9.40833261780975	7	9.43128412035329	7	10.090481759877	7	8.51381204413233	7	9.69987382018829	7	9.18742093572051	7	9.25807737563306	7	9.5055090928242	7	9.41057031149321	7	9.76132795513718	7
8	8	9.30953551021495	8	8.38397064798183	8	8.55026495113652	8	8.88339131546312	8	9.4295354964268	8	9.91492227862652	8	9.04491564609587	8	8.38876586735904	8	8.8326569182405	8	8.50958385168157	8	10.4474592461627	8	9.58837945259195	8	8.95159232872189	8	8.89451592145598	8	9.31486427980015	8	9.33838340860585	8	10.0001741763714	8	8.42706282211486	8	9.67474221196858	8	9.16285464735602	8	9.22013050477854	8	9.45405271757742	8	9.3041301585021	8	9.72006115873624	8
9	9	9.27654171347451	9	8.40941017398734	9	8.53293254779073	9	8.90798262771186	9	9.44180464561845	9	9.79009662001948	9	9.02691604698771	9	8.3856006084524	9	8.70375354089957	9	8.43706083326614	9	10.3962491419101	9	9.53961877920887	9	8.93372451745391	9	8.82058722956116	9	9.31139337197527	9	9.32105919920194	9	9.93354624494083	9	8.42392489835366	9	9.61318337967169	9	9.07488092696883	9	9.13352027881063	9	9.36777063422503	9	9.22198993817704	9	9.59606922918437	9
10	10	9.14595913946185	10	8.2536376078069	10	8.40801263203922	10	8.79788205483612	10	9.31706287856269	10	9.67105248101263	10	9.04344632864196	10	8.18866301674076	10	8.66378645348687	10	8.34173639516775	10	10.2881251467402	10	9.43625307885089	10	8.84852844524357	10	8.73772952718974	10	9.18839346583566	10	9.18499252702173	10	9.88842396490298	10	8.33556556754248	10	9.52827699722782	10	9.06265885632065	10	9.09379402204818	10	9.28694917243934	10	9.14520103805874	10	9.50780657654398	10
11	11	9.04123139789426	11	8.22349063718274	11	8.35013821099894	11	8.78222929013083	11	9.25198933458525	11	9.63904724895664	11	8.89596806335578	11	8.15882297220723	11	8.60639031099875	11	8.31244821472073	11	10.1760188627846	11	9.32922425743188	11	8.75994152454829	11	8.69384291334888	11	9.11732391922881	11	9.18331316945873	11	9.80805116749545	11	8.30405854588422	11	9.45417253002981	11	8.92007710969949	11	9.00898000675273	11	9.1749293892898	11	9.09632997803919	11	9.43086770743099	11
12	12	8.99885970105933	12	8.18216740871416	12	8.32371613129394	12	8.64414817740643	12	9.22215379957394	12	9.58041687264139	12	8.91234190430495	12	8.08952169573468	12	8.4547111736305	12	8.16165660083015	12	10.1622685342247	12	9.3160153355584	12	8.74717592502843	12	8.63913427478589	12	9.06371144772496	12	9.08859332862688	12	9.74710915152416	12	8.29070716775874	12	9.3836420194354	12	8.89371667382866	12	8.89989254985396	12	9.12165698316231	12	9.08242670800162	12	9.3725826577901	12
13	13	8.93833450293712	13	8.13769527413954	13	8.22361093424919	13	8.64250887426916	13	9.20459649659839	13	9.51814533222993	13	8.80861809206933	13	8.08804623522823	13	8.46707789567711	13	8.17396441905256	13	10.1446263758727	13	9.23905866180012	13	8.71658326509747	13	8.56694549177931	13	9.04813796373681	13	9.04549815818091	13	9.69814171067918	13	8.22909917244125	13	9.36741394921684	13	8.83566894849238	13	8.89825202514172	13	8.98207300206648	13	9.0807325800749	13	9.34073407885184	13
14	14	8.91065321449804	14	8.11065766382125	14	8.18298777371752	14	8.65820628866401	14	9.1589604523151	14	9.41414529376034	14	8.76665349370821	14	8.06128683581903	14	8.42693403531672	14	8.134034280117	14	10.0207080320448	14	9.09048900283464	14	8.61683549189456	14	8.55460723043967	14	8.92504199595697	14	8.97833879637528	14	9.60585491894558	14	8.155760911006	14	9.28246366902097	14	8.75289828645187	14	8.78913317760029	14	8.99769099645454	14	8.97243300975109	14	9.22231703117461	14
15	15	8.864817011815	15	8.05183513575286	15	8.2658890438167	15	8.6425349526542	15	9.12554449918173	15	9.45775956982916	15	8.73581817715472	15	8.0030079865892	15	8.3974124343958	15	8.13246697855958	15	9.9715483406012	15	9.07368132125732	15	8.64420817548743	15	8.55297252483109	15	8.93720976742781	15	8.97661084225945	15	9.61972989555315	15	8.19925961129615	15	9.23721971503619	15	8.75121536042102	15	8.82902484897661	15	8.94077241131858	15	8.93928426089526	15	9.20551765245681	15
16	16	8.85010459646537	16	8.06616478770927	16	8.25182606437821	16	8.60063035285941	16	9.07808099718382	16	9.33672221374792	16	8.73585687411316	16	7.98880031417569	16	8.41136437038834	16	8.09089214414972	16	10.0187931206601	16	9.07368300373377	16	8.64418041462594	16	8.5811775601014	16	8.97882245755788	16	9.01797452587437	16	9.65111985875037	16	8.24428941110374	16	9.32409102177156	16	8.76527245119192	16	8.81511833984831	16	8.98211001654846	16	8.95501289202294	16	9.16038522158554	16
17	17	8.8500835655097	17	8.06613618560955	17	8.25178231999042	17	8.64254168256001	17	9.10968547612888	17	9.39720387730656	17	8.77954658142536	17	8.04549892942812	17	8.48106516367519	17	8.13241061559838	17	10.0817640081321	17	9.0886991060833	17	8.7021577119832	17	8.63757417083038	17	8.97878123688476	17	9.03178429260657	17	9.63542151219885	17	8.15418690833898	17	9.29508344523282	17	8.82158662057467	17	8.78735831960002	17	8.89938937922444	17	8.95503560545506	17	9.13032104983386	17
18	18	8.95469209067842	18	8.12483693667933	18	8.40807573703948	18	8.82590908895092	18	9.23796034003869	18	9.53498379665529	18	8.8685302061255	18	8.17459817428315	18	8.58013951354425	18	8.27247991948408	18	10.2252893944828	18	9.25576772971162	18	8.87767706556296	18	8.7801764745636	18	9.10525389009512	18	9.15760916390957	18	9.70000673793123	18	8.30577916602047	18	9.45592416953146	18	8.9922126410321	18	8.85814817148297	18	8.94233192462779	18	8.98817644521557	18	9.14699153726608	18
19	19	9.07994110374025	19	8.30439749796562	19	8.66861265535291	19	9.07052466711444	19	9.48381711514087	19	9.70875644880627	19	9.09456768838125	19	8.35224981109014	19	8.79619864560648	19	8.47369157644537	19	10.4217135403968	19	9.44377287763634	19	9.14582757450973	19	9.1820951483247	19	9.37527250494992	19	9.39854623697454	19	10.0063242537146	19	8.52412332060274	19	9.73759008220646	19	9.23832304552657	19	8.96168747478547	19	9.05913246030375	19	9.20111130578921	19	9.28989737337809	19
20	20	9.41595060354756	20	8.58843678771618	20	9.29927562914459	20	9.6831747183789	20	9.84530805360592	20	10.1899582332155	20	9.51463775526014	20	8.78943067918306	20	9.19788261261401	20	8.8870183368969	20	11.0013141945792	20	9.93733099398669	20	9.78090779846414	20	9.75771587229806	20	9.94131539884451	20	9.93391062618786	20	10.4749053843384	20	8.82180270776523	20	10.3424785612792	20	9.75670716220747	20	9.22228751266402	20	9.33231172520305	20	9.40328372658502	20	9.63320742344993	20
21	21	10.0806266611634	21	9.24918302497672	21	10.3147869722359	21	10.7205166195022	21	10.8134671435808	21	11.0544691379564	21	10.4060455756157	21	9.64232081312554	21	10.0643490722134	21	9.80387653516341	21	12.0432176715623	21	10.9022391617188	21	11.0008490428069	21	10.9872455631125	21	10.956354555721	21	10.9849221153536	21	11.4673516070241	21	9.49916767188956	21	11.4301705564778	21	10.913863968747	21	9.79219370500984	21	9.87212013973276	21	10.0978595293947	21	10.2520488372567	21
22	22	11.3860054145694	22	10.490602341094	22	12.2801498803994	22	12.6595952832757	22	12.4236126554067	22	12.6980252745015	22	12.0046602563656	22	11.1267566214553	22	11.7185334219576	22	11.4208764972027	22	13.7542484742467	22	12.5216083343169	22	12.9092678966427	22	13.0135397987147	22	12.7824503548781	22	12.8149597615754	22	13.0964708605302	22	10.8005317413335	22	13.2772101132766	22	12.7679339089154	22	10.8678550594417	22	10.9427359086954	22	11.179184313876	22	11.1948416620262	22
23	23	13.3915998282033	23	12.39828087221	23	15.3665150854984	23	15.7550695626754	23	14.6289207731367	23	15.0771863396566	23	14.2827680675466	23	13.3426271448264	23	14.3013678447426	23	13.9193775494498	23	16.2471855130088	23	14.8421881234585	23	15.6393151826589	23	15.8818559407991	23	15.894311313986	23	15.9374802948358	23	15.5994724577582	23	12.8001496268036	23	15.9300807633923	23	15.5752279720599	23	12.8098894829942	23	12.8064824681754	23	12.9921117777917	23	13.1079738363013	23
24	24	16.1573786927935	24	15.131952594822	24	19.7943854765975	24	20.1411110772185	24	17.6045464796394	24	18.084675670924	24	17.3562524908414	24	16.2334001287706	24	18.3401163707138	24	17.6437752150624	24	19.361990127983	24	17.8028370280635	24	18.6945955895644	24	19.1501223417396	24	20.1611575090854	24	20.3875557641837	24	18.7707801003395	24	15.7714428497679	24	19.1387239177159	24	18.7822071044824	24	16.0206312281796	24	15.8906387588056	24	15.6664932895763	24	15.7683124861201	24
25	25	19.3119178682372	25	18.3862612385833	25	24.9740142992663	25	25.0229861714607	25	20.5557815707889	25	21.1148038541697	25	20.4220859224502	25	19.1727661465455	25	23.0117491157544	25	22.0249024385505	25	22.4849943123982	25	20.6956930414503	25	21.6273184069259	25	22.3694200216751	25	25.3217994753047	25	25.6573311779161	25	21.8240480068404	25	19.0789102550201	25	22.3552083457045	25	22.0244620530858	25	20.7598229141064	25	19.8336351325179	25	18.724146145968	25	18.9005507800828	25
26	26	22.3270312354746	26	21.4475789370789	26	29.6149818141675	26	29.5374624437059	26	23.2937117389538	26	23.9567957229186	26	23.4668954932232	26	21.9779368473242	26	27.804167314931	26	26.2069354090919	26	25.3965915201858	26	23.4614719953028	26	24.4527229954052	26	25.3435871672924	26	30.2423725915769	26	30.7575712703442	26	24.6975201225559	26	22.2439706842487	26	25.175499080164	26	25.1767481994928	26	26.4074199019631	26	24.4177375670967	26	21.6005246045641	26	21.9952278194604	26
27	27	25.1279979344725	27	24.3437100815789	27	33.7389053521784	27	33.5380660482133	27	25.8014700128668	27	26.68422099606	27	26.0951398834205	27	24.5485431102166	27	31.8480784230045	27	29.9918772212102	27	28.0627333948835	27	25.9329872659295	27	26.8924846610852	27	27.9421131607821	27	34.4727220052648	27	35.0609425173015	27	27.3734074397588	27	25.23585707526	27	27.8420767450054	27	27.7567764336918	27	32.0044589653584	27	28.5939760959146	27	24.2960425571731	27	24.7963355728528	27
28	28	27.5995687917575	28	26.9338373408586	28	36.8849009562418	28	36.5949227202154	28	28.0186127476675	28	28.9067761089398	28	28.3824582784051	28	26.6743902926992	28	35.2857293888314	28	33.0222276698827	28	30.2820926238204	28	28.1132441400981	28	29.1234734453113	28	30.2808593459659	28	37.7802976433502	28	38.5155127078671	28	29.6977911156206	28	27.6668177193448	28	30.0685339291822	28	30.0493895587812	28	36.735103062725	28	32.1852957460245	28	26.7343605286437	28	27.3362942136899	28
29	29	29.9078622797694	29	29.1221694810349	29	39.3686889818914	29	39.3148453247649	29	30.0760846582857	29	31.0371816771321	29	30.4935921849094	29	28.5725402548604	29	37.9973435382398	29	35.6495766784736	29	32.5470345457196	29	30.2318882957454	29	31.1502201016105	29	32.5337793787708	29	40.6428880930145	29	41.3345652778208	29	31.8479773300501	29	30.0361646369936	29	32.2646753039027	29	32.1579117531852	29	40.5220967731186	29	35.0868803971976	29	28.9669436156774	29	29.6644119580659	29
30	30	32.0065656946766	30	31.3354128560581	30	41.3330167142213	30	41.5745489669112	30	31.8442150931057	30	32.9676324812619	30	32.3392818061661	30	30.4813178868783	30	40.5002959536819	30	37.9303488475086	30	34.6038293283784	30	32.0612524959755	30	33.0582318496791	30	34.4746670312812	30	42.9804364485085	30	43.4940590516411	30	33.8843922095467	30	32.1466418380527	30	34.2558593615634	30	34.2083107330385	30	43.3691057571255	30	37.5887511695182	30	30.9587558325422	30	31.7631422460942	30
31	31	33.8933085883684	31	33.3138841515295	31	43.0085575755106	31	43.5051144942821	31	33.5271586915241	31	34.7255370572847	31	34.0477758720868	31	32.1011448589935	31	42.3133758741331	31	39.7472804408014	31	36.3238383506784	31	33.7944176882511	31	34.670383844117	31	36.1978981277715	31	44.9083241423402	31	45.3424298372137	31	35.4281208827532	31	33.9961793056579	31	35.9226727797088	31	35.731937103042	31	45.5992976488511	31	39.5607966194427	31	32.7404479121743	31	33.6605749254231	31
32	32	35.7001472255298	32	34.9573312289302	32	44.2088797038715	32	45.0325028855538	32	35.0313795921865	32	36.2506019177174	32	35.735246787338	32	33.6021035547617	32	44.0033598391908	32	41.3878233173366	32	38.0056605501947	32	35.4316266845105	32	36.0586097644477	32	37.9410926594604	32	46.6012140213215	32	46.8742482740372	32	37.1067406032107	32	35.6896700449231	32	37.5096522955993	32	37.2478570172115	32	47.331374845574	32	41.3298128932601	32	34.4388718730348	32	35.492029879174	32
33	33	37.2171089671151	33	36.4619752586652	33	45.2439379182432	33	46.3831057021878	33	36.5193206402048	33	37.7791460886805	33	37.0340993650148	33	34.9643367198524	33	45.3906928017299	33	42.7382153877649	33	39.62845573383	33	36.8159935029395	33	37.5533641789299	33	39.3267695993633	33	48.0245744361561	33	47.9872250580752	33	38.5215266785516	33	37.2813379434641	33	38.8290621896808	33	38.8280548343429	33	48.7398269467757	33	42.9068198085322	33	36.1051129144867	33	36.9958836613433	33
34	34	38.7135621844802	34	37.8751504102402	34	46.0290236587421	34	47.5823353692334	34	37.7661109106071	34	39.1057927745749	34	38.4435372282859	34	36.2932432395551	34	46.4466899711206	34	43.9404536894199	34	40.8838756816277	34	38.1352462006532	34	38.680077693046	34	40.6627947634543	34	49.1583058591268	34	49.0735134024786	34	39.8211795992396	34	38.6878041084883	34	40.1416965628241	34	40.0355649622666	34	49.7202926129252	34	44.0888472042564	34	37.3434984835192	34	38.4495746446115	34
35	35	40.0556021159879	35	39.2096195249916	35	46.5526235267394	35	48.5352523332642	35	38.9264995445801	35	40.1983707007124	35	39.6563999892655	35	37.3178837406845	35	47.2295338161953	35	44.8301379759434	35	42.178505102439	35	39.2669236912114	35	39.9007207284209	35	41.8642134550668	35	50.2550621900841	35	49.6135637200251	35	40.9562769661609	35	39.9219483482585	35	41.2876131534532	35	41.0665444299542	35	50.677395473011	35	45.1936798499512	35	38.5746239648844	35	39.7907084123593	35
36	36	41.3103966474269	36	40.4305960002008	36	47.0801284390413	36	49.2975089354299	36	39.9755702361881	36	41.306659359123	36	40.6517843696102	36	38.3429091457248	36	48.0724406039654	36	45.7785682589135	36	43.4108332626304	36	40.2486139005452	36	41.0066286452617	36	42.9270844400811	36	50.8173193652314	36	50.3794320733687	36	42.1855399551404	36	41.1265878767584	36	42.3628747888368	36	42.057417787555	36	51.1701690773137	36	46.0684481888192	36	39.8363772334384	36	40.9972065150005	36
37	37	42.3943856610889	37	41.5711214263398	37	47.3419160544725	37	49.9058637106054	37	40.9541482039584	37	42.2400273932069	37	41.5801002326673	37	39.204217451198	37	48.8042396968872	37	46.465574487216	37	44.3667155725968	37	41.3572714338413	37	41.9296258627602	37	44.0214460645312	37	51.4749931912789	37	50.7997298938755	37	43.1867460192558	37	42.2775638385007	37	43.2403369059195	37	43.0380435602194	37	51.564331475097	37	46.7791244738628	37	40.7926035344513	37	42.0449909369574	37
38	38	43.4503872689739	38	42.5129663227484	38	47.5798527438706	38	50.4494993855288	38	41.7270774182635	38	43.2197477477837	38	42.436859610722	38	40.1512985860631	38	49.2067587454097	38	47.0320146519297	38	45.2923381994798	38	42.2413733750153	38	42.7527793309267	38	44.8789304602184	38	52.1108705771132	38	51.0880720915429	38	44.0632419884155	38	43.1748235070781	38	44.2497930531152	38	44.0068114493582	38	51.9920750954145	38	47.3700507664865	38	41.7486399797021	38	43.0036689973782	38
39	39	44.4060298216722	39	43.4430518441899	39	47.6395732995369	39	50.8732880278091	39	42.5637716638884	39	44.0957173676613	39	43.2376520907775	39	40.9585005650646	39	49.6841990711657	39	47.5891551648715	39	46.15721298335	39	42.9920588593802	39	43.4192178168935	39	45.754307784524	39	52.462431367672	39	51.4651428673784	39	44.9257143669781	39	43.9992933147107	39	44.9300795734427	39	44.7118024609599	39	52.1634751661712	39	47.8969257255795	39	42.6897515224551	39	43.919339521536	39
40	40	45.3744139394683	40	44.2996631715358	40	47.8215587570436	40	51.2358318560937	40	43.2423463666525	40	44.819246981308	40	44.0221737122872	40	41.665392026379	40	50.0175900359695	40	48.0591804498665	40	46.9733722781742	40	43.7265350676994	40	44.286376154628	40	46.5421100265843	40	52.6141424394216	40	51.5887487251985	40	45.6459230658606	40	44.8222556159174	40	45.6512586913007	40	45.2452978479495	40	52.3289970796044	40	48.2132017231912	40	43.4893700426298	40	44.713582122057	40
[truncated: 35 more columns]

## Sheet: SLC2A1
Text	X	A3:GDM 692	X	A4:GDM 692	X	A5:GDM 689	X	A6:GDM 689	X	B1:GDM 676	X	B2:GDM 676	X	B3:GDM 693	X	B4:GDM 693	X	B5:GDM 694	X	B6:GDM 694	X	C1:GDM 677	X	C2:GDM 677	X	C3:GDM 682	X	C4:GDM 682	X	C5:GDM 695	X	C6:GDM 695	X	D1:GDM 679	X	D2:GDM 679	X	D3:GDM 683	X	D4:GDM 683	X	D5:GDM 696	X	D6:GDM 696	X	E1:GDM 680	X	E2:GDM 680	X
1	1	6.60836778105626	1	6.71022457783303	1	6.75942572545896	1	7.29205225770328	1	9.79448831332169	1	9.54946282762131	1	9.36281524075402	1	8.76225617011293	1	7.72181582361973	1	8.01373708716025	1	9.44621235852074	1	9.17971411939219	1	10.2334867349603	1	9.74718705793082	1	8.91647307724839	1	9.09578946279145	1	9.94360790782471	1	9.96216122288771	1	10.5153404507363	1	9.13199568194399	1	7.84539785675315	1	8.24045839658137	1	9.88708182914594	1	9.49241171821708	1
2	2	6.71995753469372	2	6.79562562406906	2	6.8800499466145	2	7.36937028578691	2	9.7565287879595	2	9.53899500135615	2	9.38804020111692	2	8.70566873579185	2	7.74037212356565	2	8.05797846067304	2	9.38767471337679	2	9.20431528501056	2	10.2014243850433	2	9.79570372102102	2	8.93549027039988	2	9.05815615228146	2	9.87856991162167	2	9.88898087589899	2	10.5050301162701	2	9.14297941682242	2	7.84060190907003	2	8.22717753908913	2	9.75269242122267	2	9.47506391930615	2
3	3	6.74048895862917	3	6.76421142829235	3	6.87089794561591	3	7.35140265406176	3	9.6922889160225	3	9.48794261995073	3	9.35742409125456	3	8.64422561558601	3	7.69203054342085	3	8.04000274448976	3	9.33085061045912	3	9.12560038623544	3	10.134859163251	3	9.65968813261926	3	8.84808691782973	3	9.00716405723129	3	9.78034707126984	3	9.82418549614732	3	10.3952189016766	3	9.03689083410526	3	7.76114467250562	3	8.18453257763883	3	9.70257078517699	3	9.40307455341715	3
4	4	6.76828394687884	4	6.77043841213287	4	6.90891861011951	4	7.34997033663349	4	9.66273235438748	4	9.41580572239776	4	9.2834728984945	4	8.62762759084003	4	7.71401393392218	4	8.07141104352383	4	9.23955006533549	4	9.11694201435998	4	10.0898440135186	4	9.6355344251504	4	8.83083621853657	4	8.97258448197839	4	9.77168626235611	4	9.78035428554343	4	10.3069743158019	4	8.95317590189604	4	7.6894888123751	4	8.13366647819245	4	9.6178397192515	4	9.36622877650574	4
5	5	6.82906566140037	5	6.80318544943078	5	6.94308320008548	5	7.35278784774655	5	9.58333359873709	5	9.34205230894526	5	9.23653758744568	5	8.54117834382187	5	7.62312248563169	5	8.06630522483957	5	9.19495311163971	5	9.06449740639061	5	10.0218528147436	5	9.57216573193158	5	8.79528181334825	5	8.93494580239341	5	9.70664849317323	5	9.69314551934151	5	10.2606492897164	5	8.94174203437586	5	7.69248402968785	5	8.12035810162934	5	9.56632043715858	5	9.27851515075247	5
6	6	6.84622193156738	6	6.78318209763796	6	6.96938829071181	6	7.32243662835677	6	9.56622483169007	6	9.29635974094237	6	9.24011748790045	6	8.49206063301925	6	7.63391300445857	6	8.07766715035958	6	9.10889058419694	6	9.04002957123807	6	9.96096728569507	6	9.56099978490043	6	8.72065998594276	6	8.88908888811781	6	9.62775571896055	6	9.64089154515709	6	10.2070874880697	6	8.8705891267782	6	7.62523582907739	6	8.00828405106015	6	9.4801734566271	6	9.25406154391265	6
7	7	6.83689061959293	7	6.81855962540136	7	7.00625544136419	7	7.31145550484928	7	9.50426358134279	7	9.19081928038778	7	9.18940756147916	7	8.49860644219366	7	7.63978062931794	7	8.06737320544302	7	9.0745684985869	7	9.00498147406802	7	9.95430047855067	7	9.50116382843667	7	8.68834447785882	7	8.87947664874514	7	9.56625277823602	7	9.56422646758426	7	10.1285447735959	7	8.8251907816024	7	7.56862781929544	7	7.98975880893307	7	9.43909927288284	7	9.19087705536091	7
8	8	6.91431763023499	8	6.79331582876457	8	7.01936542204323	8	7.29207218638343	8	9.50756359970492	8	9.14503235438675	8	9.17868551353304	8	8.45046419426939	8	7.56643578730756	8	8.05608184545798	8	9.0090554118497	8	8.95252041459709	8	9.86413877069561	8	9.43788104546298	8	8.59918526099281	8	8.83498169035122	8	9.54198763356391	8	9.53258647745848	8	10.0959184489723	8	8.77703718928081	8	7.57360299704143	8	7.96201002058248	8	9.37328994711397	8	9.13113652161767	8
9	9	6.94740637507247	9	6.84251003527649	9	7.02340968899701	9	7.27139308643791	9	9.45758514521806	9	9.11508470410111	9	9.1044503956224	9	8.40289171586666	9	7.56300495294467	9	8.00299883814192	9	8.94531765887071	9	8.91568681399079	9	9.81227006846264	9	9.42098731244758	9	8.57296611589402	9	8.74956698985227	9	9.43030342896334	9	9.44701532262318	9	10.0153738031956	9	8.72241005797016	9	7.48422330240191	9	7.91724852475057	9	9.3303645461716	9	9.04498603594197	9
10	10	7.0069786545405	10	6.85135023675636	10	7.0720825196569	10	7.23957107699024	10	9.43863729214314	10	9.02521355066225	10	9.12791487066008	10	8.36703569691489	10	7.52528074142274	10	8.03757611450406	10	8.91257782462913	10	8.87536400869914	10	9.79259867142903	10	9.37054807937836	10	8.55905201795187	10	8.71009854694908	10	9.41148604111214	10	9.39977248849852	10	9.95249402549847	10	8.65686403541784	10	7.42316409388803	10	7.86937137528537	10	9.27679358828972	10	9.04680371217654	10
11	11	7.06928051719452	11	6.90058209092294	11	7.13925279737991	11	7.28524021640097	11	9.37470400888198	11	8.96695353070462	11	9.12594943920019	11	8.31936023264139	11	7.50609370918011	11	8.04219165547526	11	8.89706254834019	11	8.83841580892336	11	9.76947030311894	11	9.31618634023244	11	8.54056406036031	11	8.72337268729859	11	9.38245831238163	11	9.35614044768292	11	9.88618547786539	11	8.63200902273993	11	7.41183600981986	11	7.84093345191162	11	9.20602108786491	11	8.94640613504991	11
12	12	7.17265723179674	12	6.95475443721158	12	7.11694663789877	12	7.25343667083778	12	9.34879477878349	12	8.9263472249703	12	9.077014295497	12	8.31345943806032	12	7.51541092270867	12	8.00246827991787	12	8.8228268519369	12	8.82614980469219	12	9.72812861333389	12	9.29559065025847	12	8.51097142429628	12	8.67564955242945	12	9.30837530022593	12	9.30886485734225	12	9.84486786679068	12	8.60380872217491	12	7.35071351407263	12	7.8012519222829	12	9.15244465241606	12	8.90593923182506	12
13	13	7.25558818367238	13	6.98761290490033	13	7.17493789683041	13	7.23958257523473	13	9.3524168127261	13	8.91563461000681	13	9.05875171896511	13	8.30916914147622	13	7.48693069531763	13	8.03035992917142	13	8.75023074374792	13	8.79446294625468	13	9.73191560869914	13	9.23188248851146	13	8.43606679780994	13	8.62956140418389	13	9.30512286462541	13	9.25629175419284	13	9.84148098403164	13	8.56225331739657	13	7.33012168816371	13	7.75478437641476	13	9.12135523364014	13	8.86711042887782	13
14	14	7.36046290553911	14	7.05073280029811	14	7.21716833166303	14	7.22573377452705	14	9.31435451687007	14	8.88375351280809	14	9.0404918890246	14	8.27482183395621	14	7.48981451561498	14	8.01691978892053	14	8.73984652235114	14	8.75573915208826	14	9.69242360112214	14	9.17560440959482	14	8.43934712894489	14	8.61639760140271	14	9.21894672498431	14	9.21780158987076	14	9.77315688501794	14	8.55064167808001	14	7.30946118825456	14	7.74128031406371	14	9.03483836116362	14	8.77190275518924	14
15	15	7.49173817482039	15	7.13382011285958	15	7.25662893264197	15	7.21742252649044	15	9.27275716927266	15	8.777903598755	15	9.06223099979202	15	8.25977819816408	15	7.50553348749972	15	7.96733250225976	15	8.6984404500694	15	8.68555705084679	15	9.61309719750871	15	9.14574952074057	15	8.37678919467191	15	8.59996386386468	15	9.19830325264788	15	9.1546345947242	15	9.73715685718436	15	8.47586980818927	15	7.23125055731587	15	7.68355963185282	15	8.97248009147454	15	8.73671061388633	15
16	16	7.62889015842907	16	7.20734446405255	16	7.32540926295893	16	7.25621426540183	16	9.27993097477731	16	8.76344732914365	16	8.9966762060304	16	8.22856446524842	16	7.47200271514061	16	8.02308427933877	16	8.61521671175047	16	8.6711993662648	16	9.59887342641926	16	9.13784602371654	16	8.39109131301158	16	8.60657919600897	16	9.15703276042344	16	9.1406325628637	16	9.71578885138998	16	8.44495992547331	16	7.22117137372856	16	7.63991793537937	16	8.93778863273053	16	8.72230494759266	16
17	17	7.76029827359514	17	7.28295966795444	17	7.31749293948239	17	7.26454365825481	17	9.22438909551224	17	8.71403348520101	17	8.99667116859898	17	8.18347525617985	17	7.45633714299629	17	7.99830095632425	17	8.5461056713837	17	8.62205754361884	17	9.57005512083731	17	9.1004699617239	17	8.33634198962325	17	8.5323560023228	17	9.09488345027912	17	9.0563546560632	17	9.6364014509264	17	8.40007809066487	17	7.14285358786983	17	7.5986815217752	17	8.89624661495355	17	8.63064972247756	17
18	18	7.88593148858423	18	7.33728080192367	18	7.34261058935919	18	7.20768475734765	18	9.19839521344801	18	8.72983661218609	18	8.96210853029545	18	8.17000907492418	18	7.45775902201964	18	8.03293940372517	18	8.50624585722601	18	8.63779932019059	18	9.55744839001651	18	9.07975432987464	18	8.33793978567619	18	8.55874682465255	18	9.0759041525638	18	9.06513541236007	18	9.67438629439983	18	8.40918612019319	18	7.15207089847263	18	7.60013664758764	18	8.87718210012506	18	8.6111537419463	18
19	19	8.03041122333917	19	7.41900557831454	19	7.39645719570669	19	7.28946215234577	19	9.21752307648677	19	8.67870010164919	19	8.94584432514302	19	8.18341984443423	19	7.48772034074293	19	8.02310526863636	19	8.49081146583011	19	8.60101199471796	19	9.54842774860742	19	9.07053334636671	19	8.31285916348698	19	8.49109608070534	19	9.06731358811743	19	9.02124375906576	19	9.62922311115289	19	8.39262689002278	19	7.13504472959692	19	7.58217469858375	19	8.83388069525817	19	8.58837727714468	19
20	20	8.14614854189137	20	7.53063005894571	20	7.47330030598238	20	7.31169866193418	20	9.22462797003208	20	8.68535338691571	20	8.9889543896235	20	8.21222496398866	20	7.44626881324677	20	8.04582903616733	20	8.46967195303676	20	8.58652946918959	20	9.53408781268907	20	9.0850165108613	20	8.33495224292438	20	8.52241411584914	20	9.07435246430528	20	9.0211910327227	20	9.62943910951887	20	8.37661865237232	20	7.09349993499805	20	7.56323975882641	20	8.76434732018163	20	8.53148594933995	20
21	21	8.37830719572551	21	7.62744801564547	21	7.53501577375853	21	7.41011115308615	21	9.26455237974285	21	8.75426266104996	21	9.03785560916576	21	8.2631337879842	21	7.54688745030737	21	8.12695813106389	21	8.48186262394017	21	8.59186128447366	21	9.57555888721462	21	9.13564573054807	21	8.40380626662586	21	8.5619939204758	21	9.09337073404055	21	9.02647116530855	21	9.64921670940228	21	8.4124344855498	21	7.07637188032367	21	7.59480258524887	21	8.75571679861761	21	8.51569505398038	21
22	22	8.62987627401017	22	7.82702713878208	22	7.74342196930001	22	7.57105422042371	22	9.39329311530011	22	8.82811174889368	22	9.17896773163735	22	8.4240269594975	22	7.63605170369508	22	8.23757864958515	22	8.55428496487068	22	8.70763492226706	22	9.6875083500122	22	9.21395525760656	22	8.46963268234469	22	8.69739321547229	22	9.24911758254298	22	9.17057233893367	22	9.76123821822691	22	8.53555542361072	22	7.07897832015202	22	7.59764467292994	22	8.80070528774728	22	8.51887892983576	22
23	23	8.97830960499179	23	8.1418338760218	23	8.03255841829846	23	7.80019797622592	23	9.60038240577963	23	9.06626577037682	23	9.45974604535654	23	8.67678464954876	23	7.85247119258245	23	8.41606687471542	23	8.75307128984619	23	8.86023869890296	23	9.92422644209889	23	9.45144754823234	23	8.69387607244332	23	8.89234544889719	23	9.45520285152109	23	9.3657566732772	23	10.0198000039221	23	8.71277871864373	23	7.20056365915063	23	7.64320174549699	23	8.81260201240182	23	8.58013982565889	23
24	24	9.54638474225681	24	8.65471729048547	24	8.5844294600797	24	8.33144758004463	24	10.0714400309336	24	9.45980492484732	24	10.016071319232	24	9.20096586572897	24	8.20410710945961	24	8.79495246650746	24	9.03500853508775	24	9.20996979683015	24	10.4278738005789	24	9.88388839830682	24	9.10733927423076	24	9.33652084712535	24	9.91709869618639	24	9.83518310004201	24	10.4440380006986	24	9.08571722904015	24	7.26143755832462	24	7.81510365776101	24	8.91484682899134	24	8.68407212356298	24
25	25	10.486644762992	25	9.53045917159383	25	9.57086063384857	25	9.17867579076627	25	10.9315929104915	25	10.2414100893241	25	11.0505749058314	25	10.085377870235	25	8.88527641460345	25	9.50455956987004	25	9.74592775316278	25	9.9109840245709	25	11.2850044199835	25	10.6604846918828	25	9.86516191091847	25	10.1272107744699	25	10.8077576291894	25	10.6699315365189	25	11.3376458458998	25	9.79550876789296	25	7.57289207847761	25	8.13541095233011	25	9.20430557870519	25	8.97826298650159	25
26	26	12.1760496562614	26	11.022635153058	26	11.1538394954769	26	10.6037674021524	26	12.4147034319306	26	11.7542629839007	26	12.7922926564994	26	11.6798296460944	26	10.0722378582552	26	10.7307455296651	26	10.9656691053067	26	11.2485665674431	26	12.8831155028788	26	12.1076138949701	26	11.1985136219742	26	11.4749729791271	26	12.3807053951676	26	12.2331569421476	26	12.8567333962601	26	11.1009668315288	26	8.12980576205318	26	8.68996461217999	26	9.75381900518637	26	9.55074631037567	26
27	27	14.6173653028202	27	13.2795624168172	27	13.5519277806288	27	12.7962852914812	27	14.640863998594	27	13.9797591777956	27	15.3522268839822	27	14.0405833357249	27	11.9516592030914	27	12.5375340779999	27	12.8774844540253	27	13.317345885882	27	15.267486361593	27	14.318393519289	27	13.2375047768524	27	13.5172990967702	27	14.8038741200674	27	14.5902765051815	27	15.1767606553363	27	13.1561114866092	27	9.18294356776159	27	9.74302887197031	27	10.7969523525768	27	10.533344585098	27
28	28	17.8003632052975	28	16.0913716843204	28	16.4425317228922	28	15.5229722615836	28	17.4132782382649	28	16.9714601311379	28	18.6849460513369	28	16.9978632553362	28	14.4291703397549	28	15.0739493281692	28	15.56750094643	28	16.1768880122021	28	18.5736840291468	28	17.3565324547478	28	15.8425285860605	28	16.189115199311	28	17.8400057232383	28	17.6685997952612	28	18.2595267005179	28	15.865511729706	28	10.7052167367782	28	11.3901863816092	28	12.5979498235519	28	12.2507503376802	28
29	29	21.3543732279677	29	19.2422631832355	29	19.5687155829228	29	18.4813173160229	29	20.4616301736798	29	20.3782483141369	29	22.20411780734	29	20.2690418073472	29	17.3610630883741	29	17.8487765862961	29	18.6226213232914	29	19.6894604398532	29	22.2392340133285	29	20.8574842106802	29	18.8374253440997	29	19.263811190866	29	21.2753436858951	29	21.0965270072614	29	21.7376966940749	29	19.0303366026094	29	12.9947872582915	29	13.7469570170347	29	15.2027794623182	29	14.7998470233733	29
30	30	24.8389918706701	30	22.2515363419262	30	22.5069469477067	30	21.340750326568	30	23.3944426846822	30	23.7319270805154	30	25.5530565606058	30	23.4151651598129	30	20.3256603450344	30	20.6575564875254	30	21.853451116263	30	23.1912025717114	30	25.9235219156401	30	24.3391805782955	30	21.7868194824648	30	22.2819747384053	30	24.5198287342135	30	24.5631835512449	30	25.1471063857943	30	22.2498418610122	30	15.6758667353001	30	16.5494330651191	30	18.5102352247241	30	18.0138835676617	30
31	31	27.9823061300064	31	24.9165089037067	31	25.1569888946407	31	23.9229204883297	31	26.1202920394206	31	26.7628469424599	31	28.5409480497069	31	26.2338357222784	31	23.0524301377668	31	23.2822687212525	31	24.775172031914	31	26.5129118489876	31	29.3203688853248	31	27.5391160772317	31	24.4038367199457	31	24.9335412133512	31	27.488338861678	31	27.5950676014355	31	28.2982956904909	31	25.0531897390652	31	18.4205051405711	31	19.4435442063531	31	22.093618124625	31	21.4246464828868	31
32	32	30.6532126465825	32	27.3364697341603	32	27.3533541915557	32	26.228539494691	32	28.4035294271272	32	29.4505037140612	32	31.1034749361153	32	28.5376799566259	32	25.4237473332582	32	25.4996601093799	32	27.3606307568767	32	29.393966517212	32	32.2566843854497	32	30.3002201719788	32	26.6265302761527	32	27.2028204567341	32	30.0501458494165	32	30.2916719738832	32	31.0399067538196	32	27.5536346714926	32	20.9768727514841	32	22.188720283032	32	25.4863533807034	32	24.6636927603236	32
33	33	33.0691965055098	33	29.3817601104367	33	29.3076127072842	33	28.1765871098826	33	30.4363241436332	33	31.7076148292437	33	33.173944691396	33	30.6065521476384	33	27.3875372931682	33	27.3859215879969	33	29.5711106583546	33	31.8957468661782	33	34.7403035339134	33	32.7013340985313	33	28.6089514967462	33	29.2426916538703	33	32.2813450034641	33	32.5252794577521	33	33.3637597545507	33	29.6386269381999	33	23.2245416432928	33	24.6498460583041	33	28.5430408239149	33	27.5458309582467	33
34	34	34.9915523273913	34	31.0613428621282	34	30.7850175001663	34	29.7486458912585	34	32.0415040289663	34	33.5443051458535	34	34.921413842746	34	32.3494696481497	34	29.0909372585671	34	28.906896541285	34	31.418684520087	34	33.964785916808	34	36.7279419020937	34	34.6868456749019	34	30.1898318741638	34	30.9010138209061	34	34.0447652688569	34	34.3540338013777	34	35.2281910164305	34	31.4365078358703	34	25.1198678250374	34	26.6317741851312	34	31.0977907685637	34	29.9320536687282	34
35	35	36.7612731660754	35	32.4536646703794	35	32.0572905262574	35	31.0379061088838	35	33.3760289975284	35	35.0706849612443	35	36.3720546408528	35	33.6641091633903	35	30.5355917642009	35	30.1467672189365	35	32.9205511249729	35	35.6684098028183	35	38.4199422595904	35	36.3357411376949	35	31.4969567398638	35	32.2624261251884	35	35.4765583999146	35	35.8809131637031	35	36.8114264780221	35	32.8374078843878	35	26.7020657501986	35	28.2669204707558	35	33.1948554616974	35	31.8315467448964	35
36	36	37.8290316068272	36	33.53056227184	36	33.0639509619996	36	32.1902617184039	36	34.4960176881414	36	36.2867054186715	36	37.4749724824703	36	34.808151283324	36	31.6380688658339	36	31.275734390099	36	34.1604417529892	36	37.083822411762	36	39.7066307270334	36	37.6331872353827	36	32.6745953429937	36	33.4626929437564	36	36.6178103747228	36	37.0137579945416	36	38.047843613382	36	34.0233126492553	36	27.8971639550699	36	29.6679022980531	36	35.0430965216946	36	33.4928383856762	36
37	37	38.7873310924121	37	34.4604489703601	37	33.8524442718448	37	33.0530024953587	37	35.3089726000704	37	37.3190046627767	37	38.316609411757	37	35.6112471657074	37	32.5075213351167	37	32.0832409962656	37	35.0806795061912	37	38.2321568302982	37	40.8358459146697	37	38.7428128781859	37	33.4318990441737	37	34.3104685952876	37	37.4758052363519	37	37.9994819693809	37	39.0678180708324	37	34.9590206369008	37	28.9361555431944	37	30.8629340321786	37	36.3417729413237	37	34.7780075166415	37
38	38	39.5412018236883	38	35.1871526357256	38	34.3892848221905	38	33.809877245579	38	35.9485918822056	38	37.9979901671678	38	38.8899813940639	38	36.3178799960779	38	33.2454096259573	38	32.7441210127273	38	35.8770485210888	38	39.1131745824126	38	41.6322770303821	38	39.477817329726	38	34.0892426510207	38	35.0198790158173	38	38.1678509092786	38	38.6825905367727	38	39.7624479330877	38	35.6935076966023	38	29.7739396604195	38	31.7131966074463	38	37.5162531909996	38	35.8027058129014	38
39	39	40.1921202159969	39	35.6804595505121	39	34.8576371231591	39	34.3035237808123	39	36.4770486316245	39	38.5704891960188	39	39.3613897263801	39	36.7470375563496	39	33.7423005920264	39	33.2681267121292	39	36.4932992280567	39	39.7818507540697	39	42.1810551313349	39	40.1002614041641	39	34.5687301465874	39	35.658032043436	39	38.6998641516151	39	39.1818113738057	39	40.4275534683085	39	36.2566568640105	39	30.4118275792171	39	32.4022814622217	39	38.3634279694782	39	36.5590964616112	39
40	40	40.6744639480403	40	36.1281709446631	40	35.1990921214741	40	34.7303738284423	40	36.8104331097513	40	39.0155355685699	40	39.7818737302127	40	37.176174470284	40	34.1840684224414	40	33.568112747587	40	36.9083926906457	40	40.2882794052309	40	42.7443403627368	40	40.542389743584	40	34.9147598162403	40	36.1058083728464	40	38.982333496877	40	39.5612887291593	40	40.8463368629771	40	36.609499963708	40	30.8768390203225	40	32.9256459256293	40	39.0018237190837	40	37.1032039942612	40
41	41	41.0189202504765	41	36.3851662437968	41	35.4908883441316	41	35.1039355410854	41	37.0954537118564	41	39.3341965003502	41	39.9490045573718	41	37.4240222477206	41	34.4422483023559	41	33.823105630286	41	37.2684577298741	41	40.7399320317272	41	43.0128330687218	41	40.9102685943305	41	35.2666200093687	41	36.4186172124528	41	39.335550436053	41	39.8433201085744	41	41.2159077912288	41	36.9315601318385	41	31.1966859189049	41	33.3624306914251	41	39.4466944116518	41	37.5839887406006	41
42	42	41.2096867881102	42	36.6726660772915	42	35.687693408944	42	35.4109184943535	42	37.3110519553642	42	39.5468375729655	42	40.2108150752214	42	37.7247826515519	42	34.6296884367538	42	34.1031686447516	42	37.4900484727528	42	41.0013830270209	42	43.3250667951834	42	41.1130705747102	42	35.5008715206225	42	36.681973653653	42	39.5364688722631	42	40.1116050023215	42	41.3538716898203	42	37.1486965625597	42	31.5246432336923	42	33.6005494152845	42	39.8154098279685	42	37.8739902084755	42
43	43	41.4651700485044	43	36.8322681456376	43	35.8073522906534	43	35.720966477619	43	37.4705444215068	43	39.7513838327586	43	40.3917516361687	43	37.8678605582778	43	34.9220467410183	43	34.2954271105899	43	37.7042633621949	43	41.1553713725193	43	43.5264226439654	43	41.3376643324977	43	35.6665092975748	43	36.8153641573488	43	39.6668066353271	43	40.2868721391945	43	41.6932913744213	43	37.3289975165828	43	31.6597757132355	43	33.850740064219	43	40.0923162939084	43	38.0715403135608	43
44	44	41.633442027561	44	37.0141569457047	44	35.9974253289237	44	35.8459967141691	44	37.6721629612424	44	40.0060685688437	44	40.4496138634653	44	38.0409521442763	44	34.97692492097	44	34.4114041651276	44	37.8771596042363	44	41.3878812014728	44	43.6638269097989	44	41.5177041009707	44	35.79976082032	44	37.0634644548795	44	39.8395445814033	44	40.3853221255802	44	41.7365162769315	44	37.4715177732932	44	31.9031776517977	44	34.0990222337097	44	40.3213301396294	44	38.3119009487907	44
45	45	41.8222051166273	45	37.2044412131535	45	36.1180168585431	45	36.0405557989396	45	37.7547823801019	45	40.167454677631	45	40.5936218067944	45	38.1841512420401	45	35.1836697606848	45	34.5057407210054	45	37.8898510627442	45	41.4774885879066	45	43.8205004723509	45	41.7266783387591	45	35.9113081425514	45	37.1896647618931	45	39.8860893640772	45	40.482338867637	45	41.9519476780816	45	37.5919619800434	45	32.0792312818312	45	34.2182076109811	45	40.4374472747669	45	38.4596450288228	45
46	46	41.9091469863005	46	37.2654016287601	46	36.2059770158399	46	36.2503079264772	46	37.8376541059592	46	40.3151999779833	46	40.7018819841549	46	38.2670210231248	46	35.263290467598	46	34.6315766740429	46	38.0208582421214	46	41.652606665624	46	43.8480773431603	46	41.7860336183006	46	36.0690863952023	46	37.3560662512366	46	39.9888510957497	46	40.5870928638396	46	42.0016023486752	46	37.7272610501308	46	32.1278260837719	46	34.3025450480145	46	40.6239747004267	46	38.6359370045171	46
47	47	41.979598047013	47	37.3616297865991	47	36.3588106711479	47	36.4174039628349	47	37.9509933108736	47	40.4113959596336	47	40.7707571401495	47	38.2509018628772	47	35.4380329478932	47	34.721352775552	47	38.1271034408714	47	41.7148178364453	47	44.0219855645001	47	41.8719248277865	47	36.0871456561334	47	37.465494964208	47	40.1250514496752	47	40.6904040920684	47	42.1226152843689	47	37.7858489927553	47	32.2593359215399	47	34.4333502510132	47	40.7751616626223	47	38.7797141554825	47
48	48	42.1260054523931	48	37.4373693754106	48	36.4300715986233	48	36.5508943562499	48	38.0762913598881	48	40.5245824143349	48	40.9087228249523	48	38.4995366509758	48	35.4851279758639	48	34.8291641626603	48	38.1823807033976	48	41.8064062922726	48	44.1957704301473	48	41.9618855985684	48	36.181308752488	48	37.5316234603704	48	40.1663771260977	48	40.7679061638587	48	42.158673731545	48	37.8909408315579	48	32.3692872258404	48	34.5658633594112	48	40.9141686614604	48	38.8291142281138	48
49	49	42.1251046369309	49	37.6350057650043	49	36.5022004753029	49	36.6689807457265	49	38.1733455235448	49	40.5591288687093	49	40.9662007618819	49	38.4995003465256	49	35.5490866074648	49	34.8721406516579	49	38.2580395772345	49	41.9605110411639	49	44.2378198245852	49	42.0363404707832	49	36.2606453656567	49	37.6071079743153	49	40.2484930341238	49	40.8515738612742	49	42.2663759492257	49	37.9511638796549	49	32.4887730934407	49	34.5839780373497	49	41.0591260115442	49	38.9347260970651	49
50	50	42.2633832586115	50	37.6428032167588	50	36.5743251157565	50	36.8120237054127	50	38.2702814103369	50	40.7920080356447	50	41.0526437543076	50	38.5748274648203	50	35.6760109352481	50	34.9814258908928	50	38.3754101990049	50	41.9875347224139	50	44.2726171451089	50	42.1633310235363	50	36.3241726318518	50	37.7570273569201	50	40.2752371129838	50	40.8647438984016	50	42.3305810629036	50	38.0338898563768	50	32.5531287373136	50	34.6849106949131	50	41.0927913095288	50	39.075792687775	50
[truncated: 35 more columns]

## Sheet: SLC2A4
Text	X	A3:GDM 692	X	A4:GDM 692	X	A5:GDM 689	X	A6:GDM 689	X	B1:GDM 676	X	B2:GDM 676	X	B3:GDM 693	X	B4:GDM 693	X	B5:GDM 694	X	B6:GDM 694	X	C1:GDM 677	X	C2:GDM 677	X	C3:GDM 682	X	C4:GDM 682	X	C5:GDM 695	X	C6:GDM 695	X	D1:GDM 679	X	D2:GDM 679	X	D3:GDM 683	X	D4:GDM 683	X	D5:GDM 696	X	D6:GDM 696	X	E1:GDM 680	X	E2:GDM 680	X
1	1	2.94371213230785	1	2.91650287889356	1	2.90871956503952	1	2.64408305102296	1	3.41004452690897	1	3.0280190895431	1	2.67691009951738	1	3.30791351193943	1	2.94285386695528	1	2.91193517787726	1	3.14118329776887	1	3.24608798296923	1	3.75260352873212	1	3.47974143800633	1	3.46048587052353	1	3.55979902100156	1	3.45610199201185	1	3.41160605745342	1	3.675774048257	1	3.29273758711573	1	2.79317110847425	1	3.14724079371806	1	3.27159895982953	1	3.33807385312384	1
2	2	3.00432864463387	2	2.99087154278924	2	2.98041458475684	2	2.71330861131157	2	3.44639199080635	2	3.06503496975312	2	2.7426382989837	2	3.3530061909751	2	2.99609217724585	2	2.98700337444393	2	3.21439954685008	2	3.27753672488528	2	3.85094457411498	2	3.54750996490883	2	3.51945429775205	2	3.64087047003771	2	3.53448479412105	2	3.47521002108126	2	3.74658727717916	2	3.34343102547833	2	2.85232541383824	2	3.18436256807003	2	3.29734439795422	2	3.38040931884807	2
3	3	3.05700025481552	3	3.02825302857258	3	3.0497457945511	3	2.73599350690268	3	3.49065057930558	3	3.13732103493792	3	2.79512860168742	3	3.40693271959378	3	3.02902009042338	3	3.02188718291262	3	3.24285281579846	3	3.31716089299787	3	3.89117202065858	3	3.57824053397311	3	3.55776497261741	3	3.66245228171562	3	3.57843853701132	3	3.49856942133151	3	3.77041351827122	3	3.38009131257812	3	2.8793563432133	3	3.21270741301265	3	3.33640077464981	3	3.40933818461377	3
4	4	3.08282958024911	4	3.04907060930097	4	3.07136213034434	4	2.7772483646945	4	3.51591091765178	4	3.14094919628651	4	2.80388725594725	4	3.43380886972715	4	3.04451603846357	4	3.02539465500418	4	3.25715704403124	4	3.33708492647879	4	3.92322764156757	4	3.58809775901639	4	3.5559236967361	4	3.65412814771764	4	3.60895937155259	4	3.55625643468436	4	3.80783642690084	4	3.3954399249916	4	2.90064898849098	4	3.21014684033735	4	3.34555132988396	4	3.42404642158994	4
5	5	3.10507146281128	5	3.08366478772654	5	3.09544512018707	5	2.78356974521478	5	3.54767474190347	5	3.17860334689259	5	2.84807959514962	5	3.45093830897274	5	3.0924053236473	5	3.06322205992211	5	3.28878348177686	5	3.37996072506011	5	3.94520371806904	5	3.65090420842499	5	3.57379130823456	5	3.69816772849719	5	3.63529626869061	5	3.5776611882795	5	3.83533774673361	5	3.42968567330389	5	2.90060223224417	5	3.23532924247686	5	3.38785644605548	5	3.4562995851919	5
6	6	3.16194870683037	6	3.11367239169702	6	3.15692109870373	6	2.83540919523454	6	3.59143260359857	6	3.22827065268758	6	2.91551773769621	6	3.48089250307066	6	3.12352064721305	6	3.08331067487028	6	3.31643336377882	6	3.39196698468002	6	3.95772395463581	6	3.65228354557005	6	3.62297713627974	6	3.71217625292057	6	3.65779267380212	6	3.58438184213479	6	3.85334718330819	6	3.43099157818709	6	2.91964509865304	6	3.23025151683383	6	3.41032081390115	6	3.50069505745261	6
7	7	3.20901090965464	7	3.13340894619793	7	3.14728160735216	7	2.87573648094614	7	3.57829180025051	7	3.21458107102638	7	2.91774626416686	7	3.4950410847254	7	3.14393559894397	7	3.07937584798036	7	3.3401394273624	7	3.40531797827118	7	4.01593725991845	7	3.70085619084144	7	3.63175162680902	7	3.70874380610111	7	3.69231578973288	7	3.60862678429842	7	3.88942120646521	7	3.42790642062206	7	2.92788785021127	7	3.27692019586551	7	3.42887341576954	7	3.47644823041427	7
8	8	3.2417892882559	8	3.19628812133752	8	3.20695826246491	8	2.9132469686054	8	3.61999107172752	8	3.25163078326137	8	2.95586919129903	8	3.52871786517392	8	3.20323496470625	8	3.13558185906086	8	3.38170674692148	8	3.46368276837871	8	4.03716422656488	8	3.71724495553323	8	3.64893277970344	8	3.72688738313378	8	3.6968291666694	8	3.63473167647431	8	3.91069038919956	8	3.46152315951086	8	2.96916182910861	8	3.30147841546685	8	3.43876472234568	8	3.50268940128156	8
9	9	3.28271928801234	9	3.20389938448711	9	3.25109497437888	9	2.90857629164428	9	3.63801041377909	9	3.26968222918698	9	2.97416925446586	9	3.55370895400416	9	3.19906669823701	9	3.14371645146447	9	3.38364920423276	9	3.49254293321643	9	4.06706423432976	9	3.75369851409322	9	3.67495334448292	9	3.76686515447065	9	3.72009615731219	9	3.658292171903	9	3.95706906215349	9	3.51500640846207	9	3.0127566520446	9	3.35385859785966	9	3.46723828621772	9	3.54782646473444	9
10	10	3.31808554159628	10	3.21729858411275	10	3.27712606714281	10	2.92932516594065	10	3.67725968849823	10	3.33631104106143	10	3.00909738984942	10	3.59019713642996	10	3.25493061877235	10	3.18978943776127	10	3.42259821749872	10	3.51603290663368	10	4.08596031196186	10	3.79020714185656	10	3.69501598300787	10	3.77534502675097	10	3.7592238890459	10	3.68726351043255	10	3.97039532398172	10	3.52274972641051	10	3.04445240046025	10	3.35580005619676	10	3.51166050696626	10	3.58762196504627	10
11	11	3.33674021784112	11	3.26542822472941	11	3.3334143671591	11	2.96281948512777	11	3.71122098566014	11	3.41382243504333	11	3.0163243528296	11	3.6497295164026	11	3.25074335925785	11	3.24223493600104	11	3.50922653469349	11	3.58794454250825	11	4.13249262233386	11	3.80954664459436	11	3.75105862048782	11	3.84064561237465	11	3.79309208103373	11	3.7270092230486	11	3.98923024746934	11	3.56489286816153	11	3.05217751770821	11	3.35772451488834	11	3.55083868442595	11	3.60046569436626	11
12	12	3.40509095685495	12	3.25509504053561	12	3.33470336236233	12	2.98306993121941	12	3.76584488654307	12	3.42052137165616	12	3.00636091728976	12	3.6741374721621	12	3.27002463263836	12	3.23714926862796	12	3.51584023489927	12	3.60006711216907	12	4.17830337897461	12	3.80525246912336	12	3.78247065815054	12	3.85476099340196	12	3.8474735252079	12	3.76609577976147	12	4.01285713059472	12	3.61213343761925	12	3.06533463719851	12	3.35901815981177	12	3.56279003384546	12	3.60182978962029	12
13	13	3.43992612183158	13	3.31423845412204	13	3.37226589649446	13	2.9905687194034	13	3.78855740717522	13	3.45966731726613	13	3.029684747005	13	3.69277526597408	13	3.30131032997766	13	3.29537235270274	13	3.53306659105135	13	3.60680780388622	13	4.21308341434975	13	3.8181753063815	13	3.80789753124325	13	3.90045599706177	13	3.88070676734504	13	3.8052099031678	13	4.02544468222149	13	3.6077828443718	13	3.06050457482568	13	3.37295298830665	13	3.57474651878281	13	3.64100942176286	13
14	14	3.47971459662133	14	3.33802749412964	14	3.40316993286033	14	3.01025587342552	14	3.78396979115786	14	3.44409425520153	14	3.06355700840711	14	3.69346493132403	14	3.29592318791094	14	3.27700487380206	14	3.54434916977684	14	3.62366009375296	14	4.24154285272522	14	3.82463182342986	14	3.83862769866652	14	3.89489502575421	14	3.87086301959766	14	3.80056542384512	14	4.02068432857363	14	3.61421186545141	14	3.0670976029074	14	3.36728890854087	14	3.58075638140424	14	3.63090489261289	14
15	15	3.52159784732553	15	3.34060970685502	15	3.4179163154042	15	3.05083168243062	15	3.78158144068848	15	3.45760415747077	15	3.04926346982617	15	3.71937310056803	15	3.30448645224895	15	3.32391781273552	15	3.54710422217828	15	3.62109008022166	15	4.23378029003128	15	3.8333475758134	15	3.83559647310935	15	3.89790871736749	15	3.90566549901491	15	3.82506902168506	15	4.02380739873018	15	3.62850362436161	15	3.0995012812416	15	3.40154707097543	15	3.59947512442041	15	3.64452641443654	15
16	16	3.55653730334671	16	3.37667664631687	16	3.44345804456579	16	3.05838935421549	16	3.80969504868776	16	3.46976119699535	16	3.06709464052334	16	3.73806461513195	16	3.34188896934085	16	3.31885959154476	16	3.5325495749305	16	3.63327711661897	16	4.24648345694001	16	3.85779054070531	16	3.81906133303917	16	3.89943760098145	16	3.9124796008409	16	3.83193792248266	16	4.03089318463157	16	3.65862642377048	16	3.09469854957026	16	3.39021359018362	16	3.6115037638297	16	3.66757821665153	16
17	17	3.58521167652027	17	3.4121270780117	17	3.46229644755274	17	3.07810858448006	17	3.79442007508652	17	3.47583796401203	17	3.06211600558256	17	3.72149943865359	17	3.32445178600857	17	3.34486078351599	17	3.55444995777027	17	3.65015404838909	17	4.26946880664964	17	3.85855036152769	17	3.84383304321852	17	3.93815275832235	17	3.91322691784773	17	3.82729102721243	17	4.0206059837467	17	3.62486867584047	17	3.07125269085778	17	3.39085739226269	17	3.62283154200313	17	3.65747118593441	17
18	18	3.62722137470016	18	3.42637168590218	18	3.48922201288778	18	3.13155993362239	18	3.7920163287876	18	3.48395850094108	18	3.0811732421473	18	3.73590194417149	18	3.37523766592548	18	3.3601409859442	18	3.57843338639469	18	3.652981659301	18	4.27831780250703	18	3.87301900737787	18	3.86482963992249	18	3.91586798896601	18	3.94278083450597	18	3.8518425523365	18	4.06252605341776	18	3.67366333133441	18	3.12173642931843	18	3.43153018530943	18	3.61497581737741	18	3.66030998835776	18
19	19	3.65104201383756	19	3.46833806884741	19	3.50876371300959	19	3.1455419684441	19	3.80411634115236	19	3.48530454232757	19	3.0934917925089	19	3.74887266565043	19	3.3825589303339	19	3.38048718374313	19	3.58509608665946	19	3.66519846549916	19	4.27442376352028	19	3.8802701881867	19	3.87835247719562	19	3.94272550110578	19	3.93897289742721	19	3.86412287473667	19	4.09737240943831	19	3.68083565686905	19	3.11090587152873	19	3.44554080009375	19	3.62699795902701	19	3.68339819052744	19
20	20	3.68122098976053	20	3.47616837614803	20	3.50473777677972	20	3.17294270702638	20	3.81695562960433	20	3.49276464290702	20	3.10085627050404	20	3.76837694354985	20	3.39057077088985	20	3.38881218763125	20	3.59244413424019	20	3.66734481987898	20	4.28248524900105	20	3.88254588407477	20	3.86257496891377	20	3.95772096545119	20	3.9412175611745	20	3.86640038728195	20	4.06093600233452	20	3.68876413181256	20	3.10068763481569	20	3.44121339010134	20	3.655703475917	20	3.67471481209421	20
21	21	3.68264549324803	21	3.51820816723716	21	3.52429787706838	21	3.19973850329877	21	3.83965027018687	21	3.49953841167166	21	3.09090885021675	21	3.76404645328074	21	3.41601077877931	21	3.40282689084977	21	3.61495839589207	21	3.67415557520377	21	4.32298659451747	21	3.90704834905621	21	3.89414960882999	21	3.9655878177717	21	3.96920570989877	21	3.8678760220313	21	4.11244888450012	21	3.71318758633395	21	3.12596040585049	21	3.45523407111771	21	3.66763491816483	21	3.68698173824306	21
22	22	3.7170413705162	22	3.50724324419306	22	3.55535068195686	22	3.2195364982601	22	3.81877641732653	22	3.49479753248047	22	3.10821713068437	22	3.78209292725122	22	3.42269557813929	22	3.39075956441847	22	3.60478928434442	22	3.69109624285902	22	4.31271914983204	22	3.91356366234998	22	3.91296357359569	22	3.98539073732629	22	3.96447474058408	22	3.87944119621636	22	4.10769398750403	22	3.7023937202294	22	3.12054411515956	22	3.44955697034602	22	3.64675549122765	22	3.68769412677624	22
23	23	3.74726031012819	23	3.53836008726513	23	3.56955655116574	23	3.27258130979102	23	3.86329457591765	23	3.50223645570258	23	3.15460755482427	23	3.80739480479287	23	3.44280796350641	23	3.43726550517004	23	3.60111037434052	23	3.6824191323402	23	4.33745028864557	23	3.91008668922638	23	3.87308499332258	23	3.96868037466282	23	3.98769886091296	23	3.91415613006674	23	4.11564284278392	23	3.72185035479998	23	3.14046168003253	23	3.47699856224712	23	3.66974756631555	23	3.68440510727674	23
24	24	3.74041457686456	24	3.57163644267231	24	3.58589978417249	24	3.31485621920887	24	3.87233238669459	24	3.51178451159299	24	3.15272916144035	24	3.81184892816826	24	3.45893691154311	24	3.41580849951085	24	3.62050742362906	24	3.69756702325167	24	4.34253786030961	24	3.94927466571164	24	3.88968064604619	24	3.99240921849186	24	4.02366045439818	24	3.92414834108896	24	4.11491002974284	24	3.72621199644936	24	3.14413825505913	24	3.48106687436374	24	3.6892317659035	24	3.71589586309161	24
25	25	3.76215455429643	25	3.57091935848449	25	3.5912661339489	25	3.34621007046698	25	3.87014882877644	25	3.5382511623516	25	3.16881664056089	25	3.83421439467136	25	3.4582179917468	25	3.44694352507809	25	3.67169708244683	25	3.72386382742393	25	4.36944571515075	25	3.96575350132438	25	3.93108445976967	25	4.04876564381932	25	4.04300933562419	25	3.95040528494107	25	4.15299379210565	25	3.74851668591339	25	3.16158296394384	25	3.5057862174736	25	3.68706501000112	25	3.72600394357843	25
26	26	3.79169808242436	26	3.6247026286993	26	3.63521958890521	26	3.40514661848936	26	3.8962499334859	26	3.58308993879379	26	3.20907807660918	26	3.86458332557508	26	3.50791148498035	26	3.46736523177857	26	3.68701983647007	26	3.75776962012856	26	4.40447959481886	26	3.99033137386725	26	3.9506818455567	26	4.05032433795816	26	4.06941481567133	26	3.9843992186838	26	4.18238792849976	26	3.77302073175192	26	3.18089524813338	26	3.5389564627665	26	3.73439399996475	26	3.74371166336227	26
27	27	3.83889526302497	27	3.66175940129008	27	3.68602758750248	27	3.47762212465223	27	3.94403228193727	27	3.62322315565796	27	3.26118085140517	27	3.89574852454707	27	3.5280765600159	27	3.50759824622417	27	3.72380792873526	27	3.7869982373228	27	4.42370230265882	27	4.02725227812831	27	3.95294949562384	27	4.10355333935728	27	4.17585428517902	27	4.07877636511741	27	4.20703364353554	27	3.85024417943909	27	3.21290873824192	27	3.56008686334542	27	3.79785162719015	27	3.77844361192534	27
28	28	3.9255030869253	28	3.74546864881684	28	3.74905297428369	28	3.54376223000977	28	4.03990116290004	28	3.71232520841867	28	3.3747345029444	28	3.99059249555664	28	3.57243424461561	28	3.5542449660704	28	3.80839484016416	28	3.85412824399223	28	4.52640238670883	28	4.10456627801562	28	4.01557597225315	28	4.1504485567615	28	4.33527644358234	28	4.21656779145473	28	4.28734745835769	28	3.89283378077625	28	3.25701716358473	28	3.61307968630693	28	3.84505237590491	28	3.8403744670744	28
29	29	4.04759464047667	29	3.8721053426157	29	3.83880343967733	29	3.67693311836532	29	4.1802969230768	29	3.83035616085295	29	3.55195085470687	29	4.13354718259211	29	3.67980204213747	29	3.61645828867975	29	3.88943146818418	29	3.97702163909242	29	4.6802201544553	29	4.29320693149375	29	4.11037192060049	29	4.30134945995803	29	4.57037964860376	29	4.47478314870215	29	4.44685190471071	29	4.01234000593154	29	3.34010826813634	29	3.73247920947751	29	3.97954213808981	29	3.95278719166666	29
30	30	4.30391080606566	30	4.10239296535173	30	4.0731887528015	30	3.96196726408542	30	4.42243747596345	30	4.06715080023058	30	3.87860052219402	30	4.39136738745922	30	3.83986230839141	30	3.77218181048673	30	4.06606293918504	30	4.17495556346644	30	4.97314025751018	30	4.56192198316447	30	4.2280574282882	30	4.50186784446447	30	5.00856599918276	30	4.91716559773095	30	4.70062879922519	30	4.2289607414778	30	3.5117174419766	30	3.90723393146351	30	4.16182061264604	30	4.17315411737793	30
31	31	4.69763459120461	31	4.46366708582125	31	4.40804986609985	31	4.36595191001462	31	4.89735584235256	31	4.49669823812097	31	4.43700995745116	31	4.79055022768414	31	4.09375224047572	31	3.97595404895665	31	4.33578189701831	31	4.51045773773804	31	5.43476405537192	31	5.01763086035926	31	4.49936349768254	31	4.88347072068619	31	5.80073928964539	31	5.6919784390085	31	5.14562095004874	31	4.58087763811484	31	3.77116809235174	31	4.18721083617351	31	4.52840032208975	31	4.48802416512363	31
32	32	5.45702052679827	32	5.18625612154951	32	5.04124003519282	32	5.08410499806879	32	5.69926257525926	32	5.19800890605937	32	5.43094585736297	32	5.57743185120382	32	4.54707591757453	32	4.43463349909573	32	4.82957627138838	32	5.13831447379436	32	6.26904339612398	32	5.84252934220254	32	4.93939552016749	32	5.51942554616841	32	7.03567979607889	32	6.94893323827845	32	5.93548771608029	32	5.19813906086303	32	4.21159414069752	32	4.70267339520811	32	5.1304028748334	32	5.10714142701261	32
33	33	6.63222840916933	33	6.2925471422227	33	5.98350285571185	33	6.17260241767069	33	6.95137183061358	33	6.38289499873419	33	7.01672134715741	33	6.80358255198794	33	5.3008420962511	33	5.09470380834023	33	5.64776753541623	33	6.14993379985945	33	7.58760242638042	33	7.09398452493172	33	5.71560036080663	33	6.52934800835105	33	8.85351188189147	33	8.81410101876423	33	7.19271743707098	33	6.22996153805636	33	4.9818308760085	33	5.51515612122048	33	6.1544675234217	33	6.07317804140322	33
34	34	8.28003492080184	34	7.83639974531957	34	7.42003024832939	34	7.76889448153138	34	8.75504551762768	34	7.97552066366525	34	9.31180455609189	34	8.46938372584645	34	6.48552020773842	34	6.17094184281186	34	6.89850886944578	34	7.6329185563752	34	9.53404231855149	34	8.83543592347595	34	6.89696293748242	34	8.01063262718513	34	11.1545133417583	34	11.1212725649568	34	9.03928318599923	34	7.75273800230323	34	6.09773814163148	34	6.7365767077497	34	7.6601058368088	34	7.58310404125742	34
35	35	10.3437373188508	35	9.72357496738867	35	9.1056112172958	35	9.60819697979905	35	10.9063544860361	35	9.83934033376992	35	12.0640224012423	35	10.5049089210532	35	8.06910022981331	35	7.66757369100275	35	8.58105498807485	35	9.58146978654791	35	11.9249443459757	35	10.9049410069	35	8.530480030885	35	9.94931704315774	35	13.5717822799145	35	13.6114141101359	35	11.235689942409	35	9.56335432181857	35	7.61779357290545	35	8.32671230857735	35	9.66837478516154	35	9.51664149231391	35
36	36	12.4734006402133	36	11.6844751463278	36	10.9775721633265	36	11.5217363269225	36	13.1585763464085	36	11.8158275297864	36	14.9438724844616	36	12.648674078128	36	9.9283191130745	36	9.37768484194039	36	10.5661508148712	36	11.6963942428903	36	14.493096606478	36	13.1113547984816	36	10.4814038094749	36	11.9871655147482	36	15.9570242006539	36	16.1175160409944	36	13.6257898999623	36	11.5798286403487	36	9.23122884574173	36	10.15582250381	36	11.841218134053	36	11.6497804418961	36
37	37	14.674391620178	37	13.7247101269215	37	12.8527108022653	37	13.5220966127443	37	15.3932615061494	37	13.8448242550477	37	17.7835113958046	37	14.8193450119139	37	11.8511068088594	37	11.2438314726809	37	12.6400661716634	37	13.9342953836849	37	17.1102028458192	37	15.2926405154848	37	12.5745074200705	37	14.0985228306032	37	18.3522865863776	37	18.5413273700088	37	15.9976226591123	37	13.6748864090791	37	10.9924961337811	37	12.0516306151436	37	14.0821111048426	37	13.8573015741982	37
38	38	16.891983896225	38	15.8416676127995	38	14.8091664782694	38	15.5503287649148	38	17.6856508528548	38	15.8792572141349	38	20.6483057083282	38	17.0072705089528	38	13.8614842680158	38	13.0499840207911	38	14.7735284054645	38	16.1014735953058	38	19.7417066723968	38	17.4733916730304	38	14.7664609176789	38	16.2942796899382	38	20.8132357858644	38	21.004799174082	38	18.4293179898649	38	15.7880562991464	38	12.7571523702058	38	14.0144187946846	38	16.3333918981948	38	16.0374981879034	38
39	39	19.0741356107377	39	17.8928052424388	39	16.78851185135	39	17.4935064743962	39	19.9388220210051	39	17.8740294789047	39	23.3375448038034	39	19.1761905318525	39	15.8460449462271	39	14.9823896161787	39	16.9000757672978	39	18.370121550161	39	22.3321975492498	39	19.6178335365235	39	16.9204499642365	39	18.4309773036342	39	23.1283054670174	39	23.3578633016851	39	20.8591453126326	39	17.8244184583214	39	14.5869535129763	39	16.0011538668472	39	18.5348897235354	39	18.2378544242398	39
40	40	21.2373397959428	40	19.8394487488945	40	18.6067198928919	40	19.3565909440635	40	22.075011781663	40	19.7622975828128	40	26.0153949899007	40	21.2436736329121	40	17.7905588313752	40	16.8633416419165	40	18.9536115901518	40	20.4903892609167	40	24.8261691152938	40	21.6561537422778	40	19.0121723481755	40	20.4391038561686	40	25.3696470829615	40	25.6139459242003	40	23.1565209284498	40	19.8153908026172	40	16.3747102412241	40	17.8743706417392	40	20.7514849605557	40	20.3598089897367	40
41	41	23.1998981384073	41	21.6397924873394	41	20.330084917847	41	21.1714995785324	41	24.1246146226039	41	21.5938876199689	41	28.4363768468247	41	23.146164644507	41	19.6238440233732	41	18.6682226780286	41	21.0164826617507	41	22.6128509672184	41	27.1215253809802	41	23.6275208203353	41	21.0818184420299	41	22.3976188323023	41	27.4021270011416	41	27.6525211936826	41	25.2800182649804	41	21.7017201770164	41	17.9869247547523	41	19.6891564694453	41	22.7872975005642	41	22.4243442776642	41
42	42	25.0018019193371	42	23.4071733086537	42	21.9693687194685	42	22.7693353463667	42	25.9738012854763	42	23.2699629846878	42	30.6775159668202	42	25.0107752183667	42	21.3915489308992	42	20.3074727746841	42	22.9000846876162	42	24.504728858586	42	29.2707536513368	42	25.5208765448282	42	22.9958534595192	42	24.2050735618661	42	29.241894422357	42	29.5549046636887	42	27.273477738544	42	23.4398671256903	42	19.5150638382427	42	21.3006920096207	42	24.7297691386131	42	24.2519908745619	42
43	43	26.7084843433961	43	25.0005122148519	43	23.4028736538911	43	24.3047113687973	43	27.6568050376725	43	24.7997011817357	43	32.6550991755788	43	26.5862915503711	43	23.0034393879368	43	21.8467955216744	43	24.6187514350311	43	26.2831334575589	43	31.224614777104	43	27.0738599507544	43	24.766212802833	43	25.8291623076561	43	30.9636729346834	43	31.2450774493741	43	29.0328251332505	43	25.0576775697508	43	20.996924543826	43	22.8823456794117	43	26.4957881630341	43	26.0093966125635	43
44	44	28.2791532428848	44	26.4045866183289	44	24.7896225687824	44	25.6620966475785	44	29.2384994936416	44	26.2464222149788	44	34.5237842833377	44	28.1316131765055	44	24.4474499392237	44	23.2717193707082	44	26.2669655387481	44	27.8983600981914	44	33.0245780512287	44	28.5565892485382	44	26.3702993389956	44	27.386146213116	44	32.5974470306915	44	32.8348051432807	44	30.6592821966629	44	26.569337747553	44	22.2798362500531	44	24.3057393845629	44	28.1119074560658	44	27.5702011169096	44
45	45	29.6528281022762	45	27.7417633366993	45	26.0360004091938	45	26.83362873549	45	30.5875169681907	45	27.4874840933579	45	36.1626400456267	45	29.469454395541	45	25.7886020533004	45	24.5140750975961	45	27.7130372513986	45	29.3884542990064	45	34.6526441972769	45	29.9187646833732	45	27.7972717537844	45	28.7505221699446	45	33.9802143308064	45	34.2239687967745	45	32.1161521169269	45	27.8582097223586	45	23.4259385540846	45	25.5202759512139	45	29.5823864748426	45	29.0275770211553	45
46	46	30.9366883364655	46	28.9368963122853	46	27.131688903842	46	27.9616765617452	46	31.9977870244655	46	28.689877070924	46	37.6728087448638	46	30.6794118371649	46	26.9981656901819	46	25.69236517012	46	29.0202349129293	46	30.7438275207109	46	36.140319454509	46	31.0960711420392	46	29.0946382676504	46	29.9332397411038	46	35.2772477978494	46	35.5040558084418	46	33.3805338282449	46	28.9894683234723	46	24.4813218054715	46	26.6844081716145	46	30.957941623765	46	30.3494842971102	46
47	47	32.0901809782767	47	30.0390597009949	47	28.1070620058823	47	28.9697049997943	47	33.0952052130992	47	29.7341132826599	47	39.0453172189152	47	31.7905215695062	47	28.0821379024596	47	26.6947151508527	47	30.246782160112	47	31.9625074723069	47	37.4188698015634	47	32.1861894436291	47	30.2900630717434	47	30.9833222008954	47	36.4484832544028	47	36.656418230571	47	34.5873444458119	47	30.0747677489265	47	25.4425750523144	47	27.7362093849852	47	32.1286932146146	47	31.4907947772805	47
48	48	33.1033741612108	48	30.9660849947122	48	29.0512959973979	48	29.9383214354194	48	34.2044198197424	48	30.6751465600518	48	40.2240352679614	48	32.7687505141876	48	29.0503526290246	48	27.6830619805047	48	31.2761992057294	48	33.057164660948	48	38.5932623511178	48	33.1381466157831	48	31.3040182060559	48	31.9630102565498	48	37.5680982381943	48	37.6911041440535	48	35.6727104926448	48	31.0676992452058	48	26.2697017819752	48	28.6212340527205	48	33.3002738007487	48	32.6110265788545	48
49	49	34.0702355809709	49	31.783956462543	49	29.8300870681081	49	30.6743937610222	49	35.1483158446809	49	31.5267150142293	49	41.3683097459377	49	33.6518314406314	49	29.9150258449598	49	28.5024738587349	49	32.2777934368626	49	34.1136698290825	49	39.6708077199399	49	34.018791959984	49	32.2286374670661	49	32.8667676511638	49	38.4565318054272	49	38.6967611175075	49	36.5528299272334	49	31.9124669540745	49	26.9973134986401	49	29.4211888706402	49	34.3062578973247	49	33.589019593831	49
50	50	34.9215689754464	50	32.5927967625422	50	30.5619993720277	50	31.4457282040854	50	36.0691377264748	50	32.3287857932621	50	42.4028870679829	50	34.4183026816708	50	30.6902974707941	50	29.2771160975882	50	33.1752386162183	50	35.0026649638211	50	40.6415016898527	50	34.8171427615324	50	33.0724581136149	50	33.6552317012245	50	39.418072126587	50	39.4788520032085	50	37.4202356123676	50	32.7071179776902	50	27.6583270690909	50	30.1494363923404	50	35.2208344501709	50	34.4381004591529	50
51	51	35.6927518872343	51	33.3041613077814	51	31.1528200991951	51	32.0615248681026	51	36.8193229169431	51	33.0632291719191	51	43.2967415600253	51	35.1070678526929	51	31.3923086741125	51	29.9274882491547	51	33.9594083931671	51	35.8046835813929	51	41.4819418352649	51	35.4748026929497	51	33.845079403005	51	34.2976966634864	51	40.2177686066246	51	40.2535855047531	51	38.1269921659373	51	33.4171866872519	51	28.3044566546491	51	30.7415451801713	51	36.0714624556803	51	35.2102293309855	51
52	52	36.3625771239929	52	33.9513897619942	52	31.7437159848318	52	32.6388352124955	52	37.5212848785058	52	33.7051135997975	52	44.1068202755117	52	35.7205968042743	52	31.9974665272168	52	30.5268718584797	52	34.7169435635987	52	36.6068421492179	52	42.2054431774604	52	36.0575348138176	52	34.4062928766109	52	34.9020666484987	52	40.9055308008323	52	40.9090554738753	52	38.7558689952841	52	33.9944529732317	52	28.7753607482126	52	31.3146803420111	52	36.7829954595577	52	35.9008397720125	52
53	53	36.9632645297467	53	34.451832113566	53	32.2186542720931	53	33.062088025894	53	38.1407872275009	53	34.2423677205332	53	44.7963228129096	53	36.3387347739146	53	32.4327205697009	53	31.0117944326739	53	35.3234551240508	53	37.1358722275805	53	42.8872268458695	53	36.6389313125527	53	34.9124319747295	53	35.3722363490098	53	41.5851910171818	53	41.5185152240953	53	39.3436566766919	53	34.4840376721029	53	29.1680527658524	53	31.7286524902025	53	37.4765038568106	53	36.5353314540426	53
54	54	37.5204214697836	54	34.9648771034435	54	32.6144672976223	54	33.5303110870909	54	38.7033700617833	54	34.704563737788	54	45.4778607345933	54	36.7668725514551	54	32.9046930430148	54	31.4069570764191	54	35.8194399001213	54	37.7211121866393	54	43.4325292175336	54	37.0599796695318	54	35.3831166402879	54	35.8938969541528	54	42.1022549000748	54	42.0113854228578	54	39.78873029224	54	34.9631565715529	54	29.475776631512	54	32.0914592879867	54	38.0006390221276	54	37.1008189814717	54
55	55	37.9424829712947	55	35.4138115510956	55	32.9432935905668	55	33.8573417044327	55	39.1641228015334	55	35.161481557059	55	46.0252541743835	55	37.183552208483	55	33.2737134484401	55	31.891605516614	55	36.2673845237037	55	38.2629968149845	55	43.93890196401	55	37.446454145462	55	35.7390672221345	55	36.2818820778122	55	42.6033494485675	55	42.4880504914337	55	40.2283184168055	55	35.3671887644873	55	29.7896856020253	55	32.3970091683206	55	38.5249037455689	55	37.5520569725736	55
56	56	38.4059389372373	56	35.7589224402746	56	33.2848274394718	56	34.2168442922191	56	39.6327091648797	56	35.5218855864591	56	46.4811748042106	56	37.4801420957424	56	33.6131144500316	56	32.1273274038104	56	36.7119214643134	56	38.7311496338984	56	44.4652795239883	56	37.7999647076562	56	36.1203517441243	56	36.4860884057663	56	43.0969340652269	56	42.9623770801376	56	40.542134418424	56	35.7551774751664	56	30.1337412306135	56	32.6899092798919	56	38.9818212707135	56	38.0108075390849	56
57	57	38.7041496017202	57	36.1029201625894	57	33.6077056319133	57	34.4733938396677	57	39.9917385810545	57	35.8972710405565	57	47.0176248580179	57	37.8911915393582	57	33.9519962130913	57	32.4014536663898	57	37.1067548202599	57	39.0941857739883	57	44.843710191928	57	38.1403988818576	57	36.4764681216959	57	36.8487383868243	57	43.5288723799654	57	43.30908569069	57	40.8036210998041	57	36.0033377824383	57	30.3449494877033	57	33.0401995802571	57	39.4366362685041	57	38.3860426762436	57
58	58	39.0137066033962	58	36.3828362189762	58	33.8087001121924	58	34.7171664473352	58	40.383003205545	58	36.19641989007	58	47.4311363894211	58	38.0878916202018	58	34.1334702247232	58	32.6629377560986	58	37.3573512986057	58	39.4410550681647	58	45.1274930219767	58	38.3423082221251	58	36.6998287257702	58	37.0650781531974	58	43.8808524500541	58	43.623328434176	58	41.1097856036761	58	36.2053248728464	58	30.4414244538996	58	33.0846286022988	58	39.7523122062496	58	38.641540005122	58
59	59	39.3444653749403	59	36.5837201280664	59	34.0414245440185	59	34.9104656097342	59	40.6347770328346	59	36.455560883821	59	47.7795479510699	59	38.3286936287036	59	34.2920728201495	59	32.8990906503876	59	37.6335779657051	59	39.7113205958291	59	45.4292021484894	59	38.5882737208291	59	36.9013842473982	59	37.2450556370467	59	44.1754914909998	59	43.9277599907742	59	41.3262940425384	59	36.4563698030054	59	30.6466992571218	59	33.3397597468539	59	40.0784065661007	59	38.9614369557426	59
60	60	39.5216804356808	60	36.7939862137424	60	34.1668456290323	60	35.0946908840156	60	40.8439371902822	60	36.682531105255	60	48.0883378962001	60	38.5242450378824	60	34.5435759163536	60	33.0006472696747	60	37.83330471179	60	39.9618687882339	60	45.6494497617096	60	38.7251657852641	60	36.999013147423	60	37.3811760357973	60	44.3699258418091	60	44.1315649654734	60	41.4160468164719	60	36.6991423775255	60	30.6828333412918	60	33.4345221988773	60	40.3304022468803	60	39.2135843399163	60
[truncated: 35 more columns]

## Sheet: HK2
Text	X	A3:GDM 692	X	A4:GDM 692	X	A5:GDM 689	X	A6:GDM 689	X	B1:GDM 676	X	B2:GDM 676	X	B3:GDM 693	X	B4:GDM 693	X	B5:GDM 694	X	B6:GDM 694	X	C1:GDM 677	X	C2:GDM 677	X	C3:GDM 682	X	C4:GDM 682	X	C5:GDM 695	X	C6:GDM 695	X	D1:GDM 679	X	D2:GDM 679	X	D3:GDM 683	X	D4:GDM 683	X	D5:GDM 696	X	D6:GDM 696	X	E1:GDM 680	X	E2:GDM 680	X
1	1	5.9456285175549	1	5.19649053600846	1	5.57252444864081	1	5.67155218995431	1	7.24419593828638	1	6.10941023623376	1	5.77144739332743	1	5.38730928211982	1	5.65681998040398	1	5.71757724837514	1	7.51287484935752	1	5.75300537525456	1	5.58425321163145	1	5.67314103496482	1	6.48242830999128	1	6.56385408198835	1	6.89363461718159	1	5.51358134050085	1	6.20758628752507	1	6.40671952604433	1	6.43679229516083	1	7.4189899188261	1	5.18879115306103	1	6.11401905089082	1
2	2	5.88559660945448	2	5.13758573203324	2	5.47730442420136	2	5.65204837198928	2	7.42087936067771	2	6.0746064509297	2	5.69879019508108	2	5.2403345223029	2	5.58746976516119	2	5.64866279233967	2	7.57624991435878	2	5.81217535121561	2	5.74498623582012	2	5.71618531610078	2	6.66211333831207	2	6.68079322798309	2	6.92825891544344	2	5.55891580067997	2	6.52370188118157	2	6.81547742766877	2	6.6283379808129	2	7.70894268504662	2	5.16558338943314	2	6.18693274419391	2
3	3	5.92728881339582	3	5.08834871581514	3	5.44172210042833	3	5.56676302417044	3	7.5510095012391	3	6.13083058338461	3	5.81807974346722	3	5.21679380963002	3	5.53971654887785	3	5.55170616146706	3	7.67754550729749	3	5.9889214761349	3	6.23937446201102	3	6.083776853363	3	6.77605900200073	3	6.70788836234182	3	6.95885462471737	3	5.72171762709391	3	7.19854158901464	3	7.5355051667157	3	6.90302894291652	3	7.85945596306934	3	5.26593486408264	3	6.29659106672132	3
4	4	6.03467944646203	4	5.06461453822498	4	5.393496579702	4	5.51895280220364	4	7.70943757911015	4	6.40336709004478	4	6.17191281265119	4	5.29452200282813	4	5.50428591730597	4	5.42983577133499	4	7.76471055677942	4	6.42118929247314	4	7.13585968508481	4	6.7290396454498	4	7.07605686314937	4	6.79645766148292	4	6.98938268302515	4	6.04551917344873	4	8.14544844377874	4	8.30611760365885	4	7.37600237080057	4	8.24401863744499	4	5.36626071237073	4	6.58101357357715	4
5	5	6.29761091273655	5	5.141223526269	5	5.38087568574966	5	5.4814252881959	5	7.96403724662605	5	6.87636002160386	5	6.83633172660612	5	5.57309237838031	5	5.49148182835631	5	5.4296499431447	5	7.8909962350697	5	7.12011243872455	5	8.00382629723304	5	7.44766659859888	5	7.59682870515711	5	6.99336331846981	5	7.08734047123838	5	6.66247628862386	5	8.96012073469683	5	8.77144944832831	5	7.75959238196747	5	8.56385678954756	5	5.49258513621486	5	7.01082514963036	5
6	6	6.61426606575131	6	5.28272007502308	6	5.40693609741683	6	5.45740862705678	6	8.19167098010917	6	7.71604953135499	6	7.76289621385377	6	6.09374611717936	6	5.69173271394739	6	5.4179976213299	6	8.15950075763763	6	7.94147285391868	6	8.67872267024019	6	8.26881871328357	6	8.08173448210565	6	7.29028094115623	6	7.35508115420209	6	7.53590320837289	6	9.60824886161719	6	9.1881103613448	6	8.25624093286132	6	8.93456367859559	6	5.78862037615659	6	7.72438104106693	6
7	7	7.10747442455674	7	5.58196797782702	7	5.6133562601086	7	5.57503812177797	7	8.42579734446922	7	8.64387032227599	7	8.81380902687259	7	7.12767461034874	7	6.09603367020807	7	5.57143479246559	7	8.56144642386799	7	8.62171632456168	7	9.15336858385639	7	8.97075646391484	7	8.75958359058775	7	7.87687335765311	7	7.74127398973733	7	8.26836860988713	7	9.97962012979313	7	9.51159103668098	7	8.74733498246107	7	9.44803791849718	7	6.21612870446356	7	8.3639427019542	7
8	8	7.75702932068992	8	6.08476438903573	8	5.95648599381174	8	5.79074921440905	8	8.7279975750984	8	9.31240896068066	8	9.31446563537004	8	8.00814334653303	8	6.67361997052979	8	5.85939798592086	8	9.11593133826594	8	9.1112489931413	8	9.28795796997993	8	9.19027609633045	8	9.19915695178654	8	8.37487052520644	8	8.25178054218436	8	8.78370263543757	8	10.1017055402551	8	9.52935309630151	8	8.93813561723453	8	9.78600107679619	8	6.74052331932976	8	8.89350977074973	8
9	9	8.39410717929379	9	6.81912551585607	9	6.61517605223249	9	6.15685587691285	9	9.00223499022436	9	9.8190847719616	9	9.60670631713995	9	8.66064367462681	9	7.56443444216891	9	6.3587516316862	9	9.7134644901456	9	9.26431493358202	9	9.30599689077152	9	9.28374203147393	9	9.30334407353813	9	8.82406716992354	9	9.04456167701435	9	9.04399160031497	9	10.1073407370994	9	9.55995776558118	9	9.1169734829517	9	10.0009905158059	9	7.49105591886567	9	9.22149583927259	9
10	10	8.82084896382209	10	7.54168089760236	10	7.31254356803074	10	6.69884050247352	10	9.29114361288082	10	9.98718938130837	10	9.6902991765606	10	8.99596839382622	10	8.19365010015939	10	6.94571393793575	10	10.1423793647223	10	9.29633233114388	10	9.33729808046669	10	9.20028483279148	10	9.38306473342594	10	9.0388068200036	10	9.6411131152593	10	9.14311612800855	10	10.1261100129837	10	9.54020510752044	10	9.05997968780904	10	10.1424253894154	10	8.28485444269813	10	9.41504435005818	10
11	11	9.28782680684355	11	8.07242107561218	11	7.94763449935566	11	7.36684702939853	11	9.58040797212632	11	10.1555311488747	11	9.68244904790471	11	9.1280473852167	11	8.69849344869191	11	7.60802301632964	11	10.5153032276811	11	9.35547521226174	11	9.32960578198247	11	9.25616021442243	11	9.36324049547453	11	9.266340541481	11	10.1397386192686	11	9.13461760296908	11	10.1059325350503	11	9.55834040518164	11	9.06513243553876	11	10.1727739126876	11	9.03732432673621	11	9.50099311676116	11
12	12	9.49711514716931	12	8.41752725682207	12	8.42556353163819	12	8.04218106675331	12	9.81996854411678	12	10.071911458285	12	9.69360346278953	12	9.08791123385203	12	8.80912639190967	12	7.97899739390106	12	10.795678883483	12	9.2996033330377	12	9.27582812683566	12	9.22909213544468	12	9.33649456699214	12	9.25190271694352	12	10.4476750485579	12	9.10582774134807	12	10.0131221868585	12	9.55657769342781	12	9.05100188487969	12	10.1336368721963	12	9.52928439979101	12	9.4449099299572	12
13	13	9.58175599705585	13	8.56367264351869	13	8.65761604801395	13	8.43539210186092	13	10.0671749378612	13	10.1183362602295	13	9.64678177119101	13	9.08035117268219	13	8.91418694927661	13	8.23199369166991	13	10.8724678819606	13	9.23737941869246	13	9.2161409334225	13	9.13308487704088	13	9.34186352224586	13	9.29423892651569	13	10.5946177131861	13	9.08408048212899	13	10.005978918324	13	9.49888874734934	13	8.99404462058184	13	10.0776189679016	13	9.87355746866764	13	9.3961983072095	13
14	14	9.61363729351217	14	8.69715063750263	14	8.82681610362269	14	8.67851526953683	14	10.257788083066	14	10.0696812687549	14	9.63921190092608	14	9.12377142137097	14	8.91921839042604	14	8.33606535187855	14	10.9352227385385	14	9.22915370556082	14	9.20843497887146	14	9.13836097772779	14	9.25995824613604	14	9.31191753007944	14	10.6853232173353	14	9.12976835094303	14	9.97273443376024	14	9.51704335243258	14	9.02415558999921	14	10.0586493666855	14	10.0063175416284	14	9.36099396544453	14
15	15	9.64564378289566	15	8.65068696049773	15	8.8192239565429	15	8.82150812490709	15	10.2921171128339	15	10.08907261597	15	9.64476822282755	15	9.10352995454612	15	8.93688244434741	15	8.34068576961506	15	10.9556941079713	15	9.16685079135387	15	9.22680246092202	15	9.13094451149712	15	9.31521361318737	15	9.3048316483384	15	10.6773355672182	15	9.08104892906694	15	10.004537215785	15	9.47187308495808	15	8.97953688794147	15	10.0272473385877	15	10.1675758760657	15	9.32578762661778	15
16	16	9.55676000711222	16	8.6540625038727	16	8.80995391580589	16	8.88762278403951	16	10.3388182825261	16	9.98414225056696	16	9.59613071978827	16	9.06883123357006	16	8.89018088571422	16	8.39372611510602	16	10.8466771036812	16	9.15696774493683	16	9.15219040307477	16	9.07110720280105	16	9.23151802854453	16	9.25884554344863	16	10.6391433523509	16	9.00359661531592	16	9.95640477377414	16	9.39956307078797	16	8.94570197892204	16	9.99398738699453	16	10.1149261441707	16	9.30240210315834	16
17	17	9.57369363972115	17	8.61871310801555	17	8.86394788932133	17	8.92867563393389	17	10.3854864908895	17	9.98798162369478	17	9.59982097242002	17	9.11058328149989	17	8.98142062663878	17	8.35947827140568	17	10.7942068385574	17	9.13344706222997	17	9.12963189204063	17	9.08726852071569	17	9.21009399780295	17	9.17552819268212	17	10.600845356966	17	9.02062335419521	17	9.88207470873832	17	9.47924661221362	17	8.93665026277669	17	9.98544296919553	17	10.1754069668222	17	9.25185202677337	17
18	18	9.5773471630212	18	8.6477984850546	18	8.89270743344875	18	8.94461884401432	18	10.3467098754182	18	10.0462893725544	18	9.64285903311653	18	9.10134394795038	18	8.8593606842049	18	8.38762071776054	18	10.7700757467855	18	9.06926436458023	18	9.17233021685014	18	9.06542199064062	18	9.16375073177694	18	9.2411765347792	18	10.5342988707333	18	8.98362999124678	18	9.84686441212514	18	9.38152158952706	18	8.86534603699066	18	9.9148985024661	18	10.0944439466617	18	9.22841858159199	18
19	19	9.5526911165114	19	8.70103280822624	19	8.8437375166977	19	8.95891808811969	19	10.3486863738014	19	10.007371629254	19	9.65786112128134	19	9.09029560799024	19	8.86107316521016	19	8.37675616623044	19	10.7579665212975	19	9.05747242722592	19	9.14794835563958	19	9.13065737687697	19	9.17798838385414	19	9.21813513225008	19	10.592893624869	19	8.99885057313924	19	9.91388465685492	19	9.43400510539808	19	8.87948694463417	19	9.87956768937115	19	10.0539000949627	19	9.21664967378908	19
20	20	9.63394732984065	20	8.67681763604025	20	8.95940132235771	20	9.04870423726349	20	10.4503357085046	20	10.1181166580238	20	9.76458831105575	20	9.21967158542377	20	8.90032216869572	20	8.46568143101543	20	10.8024699398069	20	9.14035390091889	20	9.25401408382444	20	9.22122472569014	20	9.20467632284236	20	9.23230874035554	20	10.6231651590125	20	9.08162157233832	20	9.95477870439477	20	9.52454219089252	20	8.86866794330606	20	9.81941923610034	20	10.0558267219487	20	9.231933896654	20
21	21	9.69052969034112	21	8.79605772934147	21	9.10210166446035	21	9.24096310305453	21	10.6395885303377	21	10.3125967847629	21	9.93884290828164	21	9.40188292241161	21	9.02916764885727	21	8.51873938458418	21	10.9199173842355	21	9.18428841248456	21	9.45327520728545	21	9.37707311507644	21	9.29555907266791	21	9.28551091130933	21	10.7544992248492	21	9.15259776606465	21	10.0888115650483	21	9.6295755920876	21	8.88440715775259	21	9.87279427707151	21	10.1163068919866	21	9.20826945862203	21
22	22	9.87572069801001	22	8.95042169915112	22	9.41866647299209	22	9.58077867820401	22	11.052770682922	22	10.6663482748968	22	10.4373677678934	22	9.87419347445008	22	9.20459912223917	22	8.68076371383729	22	11.1747781186584	22	9.45479409778032	22	9.76616892188295	22	9.719742386233	22	9.42017324266506	22	9.43442126881345	22	10.9947513386721	22	9.39564297178505	22	10.3491274268794	22	9.97183654305626	22	9.03382734732807	22	10.0214985806033	22	10.271932942377	22	9.32985493824587	22
23	23	10.3561862514628	23	9.34015529014642	23	10.0049260398624	23	10.2265390250565	23	11.8552147816675	23	11.4056055000338	23	11.2417545473488	23	10.6440066711036	23	9.6470877513759	23	9.07067845933364	23	11.6748375475707	23	9.87762585310079	23	10.5005644293105	23	10.4218374291775	23	9.79810690707531	23	9.89752226215226	23	11.550475517962	23	9.88550969340559	23	10.9913427718612	23	10.4953466805363	23	9.31126859006967	23	10.2359567395108	23	10.5022089485321	23	9.59028817942501	23
24	24	11.2078505571526	24	10.1038584899353	24	11.1112012617595	24	11.3513290794007	24	13.1714651098856	24	12.7310327780115	24	12.6636641638596	24	12.0019163706262	24	10.390954273095	24	9.78533574598909	24	12.6004266260911	24	10.7610870417809	24	11.7314313203646	24	11.6198429792499	24	10.4259497742626	24	10.5347527282177	24	12.5309814807932	24	10.7270725670109	24	11.9596427756282	24	11.4632305301771	24	9.78821741626504	24	10.7608004668363	24	10.9733465832649	24	9.98601402066551	24
25	25	12.6166439203342	25	11.4223924473115	25	12.9788367125758	25	13.2959288959208	25	15.5157395163814	25	14.943027159786	25	14.9269196911191	25	14.2935741444848	25	11.8133682955555	25	11.0246688757071	25	14.1646157996639	25	12.186631843995	25	13.6942576921225	25	13.5810458048052	25	11.57876640459	25	11.7191800280033	25	14.2480821873524	25	12.2451846692842	25	13.723784764829	25	13.2058050376626	25	10.7519211497255	25	11.5711927544295	25	11.8696549415257	25	10.8557323366885	25
26	26	14.9621698525609	26	13.4072447162042	26	15.7674704769318	26	16.2187920714522	26	18.681880227199	26	18.1308452257894	26	18.3013107532642	26	17.5129291142507	26	14.0854496920083	26	13.1215544366488	26	16.6881642241359	26	14.4475727089831	26	16.6839428204915	26	16.6178292382978	26	13.6019632163238	26	13.8439544597341	26	17.0075013508492	26	14.5158614592782	26	16.499984880003	26	15.8445539445572	26	12.3727247559637	26	13.1220823017111	26	13.5124278972729	26	12.4525840657269	26
27	27	18.125850912344	27	16.3948536467166	27	19.4267513276829	27	20.0951530741988	27	22.6277380365862	27	22.0496520789462	27	22.4325262362718	27	21.6476510475873	27	17.3209646942534	27	16.2140597968807	27	20.2004388419507	27	17.6939812016253	27	20.5573343002444	27	20.6543350923506	27	16.6338561612484	27	16.8598784256334	27	20.6541440055976	27	17.7293216349902	27	20.1974587985416	27	19.4308369444483	27	14.9888100204098	27	15.5014715135876	27	16.1012109367721	27	14.8586602263515	27
28	28	22.1138629750917	28	20.1189295190037	28	23.5079728628644	28	24.2655629671282	28	26.7348900792078	28	26.109113757847	28	26.7135215150879	28	25.9022141000839	28	21.3376007943121	28	20.0071701987771	28	24.1551723761188	28	21.3754062485433	28	24.7614814833698	28	24.962098947165	28	20.6173988487864	28	20.7725174468969	28	25.0399632512897	28	21.4984021983187	28	24.3810946386118	28	23.5535733969055	28	18.5164495758942	28	18.7009518464673	28	19.6812472443323	28	18.2661329775973	28
29	29	26.0134351027616	29	24.1058261736848	29	27.6065158048658	29	28.3776289212874	29	30.603783540932	29	30.0366925912408	29	30.8021697194288	29	29.9311453503874	29	25.5727591262197	29	23.8169423005016	29	28.1571239182789	29	25.1969456004698	29	28.8920464593945	29	29.1856128184916	29	24.9933667819518	29	25.1125864565454	29	29.4872596542535	29	25.3392451934738	29	28.5824527587579	29	27.591687932805	29	22.7984165885402	29	22.4137360985435	29	23.8752714384247	29	22.3555982684106	29
30	30	30.064217078643	30	27.8391258880846	30	31.1891076480284	30	32.1285288820985	30	34.0915863754169	30	33.422967628956	30	34.2509194894029	30	33.452838030245	30	29.561403214528	30	27.6690520693324	30	31.8798215585798	30	28.6975740579342	30	32.4650426064768	30	33.032337159856	30	29.2118791088741	30	29.1463623289946	30	33.5285759503886	30	28.791809689709	30	32.2271215635578	30	31.2532480377355	30	27.0356755957381	30	26.11870501726	30	28.1311059463361	30	26.4364597285615	30
31	31	33.2902232757937	31	31.2626257116321	31	34.2347370605803	31	35.1932038208872	31	36.9331981828403	31	36.3687678248199	31	37.1547935450437	31	36.4186450046185	31	33.0698063538388	31	31.0327508955174	31	35.004662492769	31	31.6694548724932	31	35.5893207169115	31	36.2244271176741	31	33.1030699559064	31	32.8293741709612	31	36.9858149324951	31	31.7706944312697	31	35.476263346261	31	34.4154059218834	31	31.0231745498893	31	29.588122862771	31	32.1054959877633	31	30.1945731198605	31
32	32	36.196420938468	32	34.1288627084551	32	36.6579564543731	32	37.6775897305711	32	39.2455075184974	32	38.7137971006774	32	39.4410374832443	32	38.694012668257	32	35.898245183411	32	33.819856237093	32	37.588216579143	32	34.1101473764664	32	37.9678626466417	32	38.7552065191023	32	36.1923571419408	32	35.8395388133996	32	39.8468734741021	32	34.1923344721521	32	38.0985449883293	32	36.9928552018151	32	34.5217267449274	32	32.4586575218407	32	35.5660282986997	32	33.5157852435761	32
33	33	38.6265154997698	33	36.5702189662361	33	38.79178258728	33	39.7611501823617	33	41.1597175552569	33	40.5834719081743	33	41.4280316023559	33	40.6783699087297	33	38.2007156791368	33	36.02078102443	33	39.9176211340026	33	36.2258783520479	33	39.9959143392121	33	40.8820148864527	33	38.9217496725346	33	38.2921924537893	33	42.2142663831874	33	36.3441658703657	33	40.2404347628248	33	39.2301248772977	33	37.2221326505174	33	34.8954468502651	33	38.2753476257203	33	36.1322807819423	33
34	34	40.5592317159697	34	38.5538606556484	34	40.3351285734458	34	41.4344626294555	34	42.552878410265	34	42.0644847181854	34	43.0005680695419	34	42.272298954048	34	40.1829610110675	34	37.9160344788017	34	41.5018093571649	34	37.9289835518024	34	41.6251917471744	34	42.5568078050995	34	41.0191562890934	34	40.3531314620767	34	44.0931495228274	34	37.9214104257949	34	41.9059170741973	34	40.8381670866449	34	39.6548205633492	34	36.8916415493347	34	40.4964404119703	34	38.2415299873423	34
35	35	42.1505641901622	35	40.1014979147855	35	41.6286402464893	35	42.8094398041475	35	43.77791698939	35	43.2353738206813	35	44.0644332994068	35	43.3972078267063	35	41.7291517467929	35	39.3518259492932	35	42.9329483843723	35	39.1590737482875	35	42.9316712756103	35	44.0076901408177	35	42.6456110758656	35	41.9953529052886	35	45.5083203027696	35	39.121669665237	35	43.288626215321	35	42.1328519079275	35	41.5040552460222	35	38.6798934185842	35	42.0531147101523	35	39.9466302329836	35
36	36	43.3462268612218	36	41.5106506005574	36	42.5811262055907	36	43.832121134131	36	44.8498217399427	36	44.3001875768698	36	45.03786688294	36	44.3441657293094	36	42.9373756947472	36	40.515518331011	36	43.998756460954	36	40.2859793161898	36	43.939151970591	36	45.0389098550956	36	44.0106153280296	36	43.1907936026825	36	46.6853250229636	36	40.0425988749766	36	44.3203537323686	36	43.3024950083292	36	42.9049918654253	36	39.874303306763	36	43.4162610731411	36	41.0455549560577	36
37	37	44.4366144912727	37	42.6235953613862	37	43.3688705816705	37	44.5637804053108	37	45.5378934913613	37	44.9564980435807	37	45.787530102872	37	44.9961597079161	37	43.9440391694233	37	41.4549483607622	37	44.9393430290092	37	41.0088207346987	37	44.6067028899535	37	45.8017585843997	37	45.0613791530391	37	44.3482410946845	37	47.4659955701954	37	40.791102478909	37	45.0648527016051	37	44.0268421246102	37	44.1053996315498	37	40.9330013443454	37	44.3417680776717	37	42.0119226044513	37
38	38	45.197271246449	38	43.4277133249854	38	44.1097307574151	38	45.1751139767035	38	46.09652969702	38	45.5872166838376	38	46.3317392753461	38	45.5772605136184	38	44.6914868484376	38	42.2085129033426	38	45.5229654686312	38	41.6052596369644	38	45.1470554022758	38	46.4956556176722	38	45.9317342428108	38	45.1010434772113	38	48.1076943327617	38	41.2911368390149	38	45.7618101289653	38	44.6669812244577	38	44.9612707716191	38	41.9311880861882	38	44.9953644947529	38	42.4457879383075	38
39	39	45.8753129029922	39	44.1002460831885	39	44.5290002036376	39	45.5540385755024	39	46.4825693224436	39	45.8464421386932	39	46.6078077838233	39	45.9869175254099	39	45.232958930229	39	42.6340730186801	39	45.9494898693215	39	42.0807009864159	39	45.7233482236026	39	46.9286866630612	39	46.4075710405142	39	45.6491895087311	39	48.5190122272113	39	41.7112732294821	39	45.9966242590395	39	45.1248160009703	39	45.7248052983154	39	42.5909509077642	39	45.5209060958117	39	42.9480863078829	39
40	40	46.3628077644139	40	44.5096835627652	40	44.7916682893318	40	45.8154016661007	40	46.6915435031342	40	46.196760436593	40	47.0777124617181	40	46.3158559474443	40	45.7077003073068	40	43.1933532291556	40	46.4277650798819	40	42.4827810478808	40	46.0724896379847	40	47.33268589804	40	46.8800657578573	40	46.1189789953781	40	48.925749608029	40	42.0446492794198	40	46.3976473999841	40	45.5661207420617	40	46.2468216857129	40	43.1346452029604	40	45.6715463129412	40	43.1462492873255	40
[truncated: 35 more columns]

## Sheet: PFK
Text	X	A3:GDM 692	X	A4:GDM 692	X	A5:GDM 689	X	A6:GDM 689	X	B1:GDM 676	X	B2:GDM 676	X	B3:GDM 693	X	B4:GDM 693	X	B5:GDM 694	X	B6:GDM 694	X	C1:GDM 677	X	C2:GDM 677	X	C3:GDM 682	X	C4:GDM 682	X	C5:GDM 695	X	C6:GDM 695	X	D1:GDM 679	X	D2:GDM 679	X	D3:GDM 683	X	D4:GDM 683	X	D5:GDM 696	X	D6:GDM 696	X	E1:GDM 680	X	E2:GDM 680	X
1	1	7.09249125589083	1	5.98211230217003	1	6.53027740298684	1	6.98107731144182	1	7.96897487366945	1	8.94171300973541	1	9.50105800446354	1	8.67979457683952	1	8.83786644683347	1	8.3277924087529	1	8.34577136695539	1	9.27164382248394	1	9.58394932033709	1	9.536714111805	1	9.4119173180918	1	9.17109291423134	1	8.14006884331288	1	9.56623956578683	1	10.5671119916194	1	9.66213040833281	1	9.4345755708332	1	9.76537084499914	1	6.91541879147382	1	9.56771098947604	1
2	2	7.40961324595175	2	6.4325641538071	2	7.10617562235834	2	7.44224369030262	2	8.05061768813089	2	9.04282741246183	2	9.45382799434106	2	8.62653604009269	2	8.81325929383837	2	8.31686170693824	2	8.47416696120685	2	9.25273446519267	2	9.48675785427768	2	9.47031676046633	2	9.32574586851186	2	9.68902144600832	2	8.14314797675729	2	9.54754005453911	2	10.4920724468012	2	9.62388851983344	2	9.38997720250399	2	9.72108065894841	2	6.94927851000549	2	9.57883567409993	2
3	3	7.7371307884475	3	6.89367133252939	3	7.55923839710666	3	7.80199035098558	3	8.17487785567577	3	9.20642209908989	3	9.46635872221035	3	8.56124233541175	3	8.74901271311579	3	8.26003357372116	3	8.56639163195154	3	9.1985785782157	3	9.39850892186351	3	9.41949995645892	3	9.31716709493829	3	9.63926738386992	3	8.21184023874637	3	9.47112002368771	3	10.3894474751229	3	9.53110288966521	3	9.30560584551327	3	9.61657218130631	3	7.0260838457437	3	9.53214479019924	3
4	4	8.19613844623352	4	7.34032749525206	4	7.94919676559242	4	8.05741496171644	4	8.2832885304439	4	9.33982090146542	4	9.41358186614021	4	8.58058299855858	4	8.74721922325266	4	8.20327819527091	4	8.7524653503264	4	9.17432670220285	4	9.36072765839496	4	9.37569688632408	4	9.17754544152299	4	9.52785129218609	4	8.2726625105065	4	9.37977339877213	4	10.3299920641037	4	9.48035356829127	4	9.24195701351801	4	9.55318402468987	4	7.14195199275285	4	9.46304343903841	4
5	5	8.50634995489189	5	7.64194635878318	5	8.14801473456013	5	8.23418704194969	5	8.46734814760202	5	9.47861592487217	5	9.38804856468077	5	8.54148026847677	5	8.68813619689841	5	8.12371858158325	5	8.92789699078277	5	9.11792719767374	5	9.2850822210855	5	9.29519126070793	5	9.11218142931053	5	9.45618150120774	5	8.47099298872674	5	9.33110356751255	5	10.269276305825	5	9.43503506637581	5	9.2042584127764	5	9.4541658823205	5	7.30095131537636	5	9.38434517860911	5
6	6	8.83142763117593	6	7.8796884959801	6	8.31900741801692	6	8.32765865641642	6	8.64363551717498	6	9.61747128739316	6	9.41321588345148	6	8.57287441114015	6	8.6705999379815	6	8.10613591610249	6	9.17391376054668	6	9.10634457660993	6	9.24538436853148	6	9.28477762361505	6	9.03981287193966	6	9.42559117041155	6	8.67722390842723	6	9.28235126081442	6	10.2084939418172	6	9.36865782230987	6	9.13894568920537	6	9.40990682659751	6	7.57738711797202	6	9.32051209093063	6
7	7	9.02115344263334	7	8.04243702464963	7	8.40239771483925	7	8.38273329101423	7	8.7762269105351	7	9.65480255371785	7	9.38406065645252	7	8.55825198474214	7	8.60784468196625	7	8.04339826623154	7	9.32191571832738	7	9.06836899277466	7	9.20924196094976	7	9.23576569752652	7	8.99157768030218	7	9.3848561089811	7	8.85577216339337	7	9.21470043993274	7	10.1299229997665	7	9.38293864972799	7	9.09083340950028	7	9.34861110518662	7	7.88834447276793	7	9.3125603592728	7
8	8	9.20796117566798	8	8.15327734506509	8	8.44815157013127	8	8.43514462872472	8	8.95394582136771	8	9.64343675454992	8	9.32237789917727	8	8.4984969707493	8	8.56985268302674	8	8.04032871519976	8	9.41223293056459	8	9.03493621205768	8	9.14805810040893	8	9.176123464135	8	8.97440789965381	8	9.30581957730817	8	9.06331544985244	8	9.14389822275188	8	10.1045169244594	8	9.34435326897321	8	9.02536179746634	8	9.27653470820054	8	8.14342337330323	8	9.21159709287969	8
9	9	9.31574969995472	9	8.20071172048258	9	8.42500869906198	9	8.41216679591089	9	9.0772390276046	9	9.65642443682819	9	9.33496816829378	9	8.51047091967362	9	8.51930213584215	9	7.98292446625386	9	9.5194773565507	9	8.96522620991464	9	9.11007741709574	9	9.1393305589418	9	8.88295310937599	9	9.24949003558093	9	9.22484972812617	9	9.05945348585296	9	10.0311510702794	9	9.28668331592806	9	8.95475353488501	9	9.20652317493358	9	8.42204904823793	9	9.16440551800314	9
10	10	9.31753386707034	10	8.20943044959928	10	8.42663543200954	10	8.39987117048851	10	9.22083507267528	10	9.59796137598357	10	9.27145698619437	10	8.47683349987486	10	8.5140330759311	10	7.94998162526899	10	9.61529130232961	10	8.92947887948359	10	9.07581033499238	10	9.05681936925613	10	8.86400142709133	10	9.20324882860185	10	9.39076032369805	10	9.05369329814957	10	9.96826175393086	10	9.26048725757395	10	8.91514183954262	10	9.11912384272245	10	8.72116041592901	10	9.08367744641594	10
11	11	9.31555104385839	11	8.21418264349548	11	8.41748754065468	11	8.41169108983285	11	9.36806943619464	11	9.53557563411254	11	9.25504199765641	11	8.44642788867055	11	8.45645685491318	11	7.93391133918325	11	9.71487839728742	11	8.90464084624808	11	9.04498183826124	11	9.01290440010278	11	8.78623517969891	11	9.13988908206726	11	9.54482849950772	11	8.99906197937211	11	9.91639306614191	11	9.20975408265387	11	8.85131785692094	11	9.11074004170687	11	8.81232004651901	11	9.02145827186212	11
12	12	9.25871794594603	12	8.14447337496009	12	8.4051516417251	12	8.35064566011506	12	9.43295165895751	12	9.47708556830687	12	9.16969315793901	12	8.39157649114001	12	8.39560863108778	12	7.86643427278584	12	9.77945834166698	12	8.88387898341225	12	9.01787931663299	12	9.01471647587977	12	8.7257520348408	12	9.12799362164751	12	9.67964820801172	12	8.94838819288025	12	9.88228629316257	12	9.16241099583375	12	8.80472162146038	12	9.06448783661143	12	9.08041185541557	12	8.96316460262233	12
13	13	9.25493824628032	13	8.11907004534873	13	8.35929421889083	13	8.35387934863609	13	9.48390247512513	13	9.4429945014692	13	9.16598409614852	13	8.40900921862935	13	8.37803619431644	13	7.82804655624973	13	9.81458106252611	13	8.86481768375215	13	8.96356925206362	13	8.91270452534365	13	8.67385230901647	13	9.0559314915117	13	9.76948425862046	13	8.89943192947533	13	9.85728029572426	13	9.15899097193383	13	8.74600082187013	13	9.03370175932762	13	9.1701108696538	13	8.92913027471325	13
14	14	9.21448111750486	14	8.06510522885988	14	8.35552323863273	14	8.35013900628197	14	9.58225992534459	14	9.44659371307111	14	9.147739455165	14	8.37692342296361	14	8.34652994308892	14	7.82419396877279	14	9.82617202667797	14	8.87575518447649	14	8.89473758170315	14	8.90213523842939	14	8.6011224218074	14	9.01133330943354	14	9.78105286427711	14	8.87293051786306	14	9.78894464890217	14	9.12745420458204	14	8.72180540102002	14	8.94791044160593	14	9.25990984390345	14	8.90258154749929	14
15	15	9.16315389661294	15	8.04373105126052	15	8.32750056596017	15	8.31533025453722	15	9.65336904072559	15	9.32590989493168	15	9.0823828610101	15	8.35578750058201	15	8.27703911754971	15	7.75514274088888	15	9.75553187139108	15	8.80831469609297	15	8.85869728538206	15	8.80368298110255	15	8.58739086756663	15	8.97014032456487	15	9.78110403881332	15	8.85056892339288	15	9.70241018602452	15	9.06431741080111	15	8.64584980538186	15	8.87237095367204	15	9.25209020698518	15	8.7826359849642	15
16	16	9.14083825798002	16	8.06423589618071	16	8.29879969239375	16	8.30779906362559	16	9.70819324438051	16	9.3179996835902	16	9.06029728572126	16	8.34100245325865	16	8.26953305541542	16	7.73348570529026	16	9.73948996622111	16	8.76258760751464	16	8.82938310857201	16	8.78937834695003	16	8.53864355630687	16	8.91515377421664	16	9.74946492000462	16	8.76001683834663	16	9.66659665442982	16	9.04321283706031	16	8.62490621108685	16	8.83800047458783	16	9.29062963954151	16	8.7669332316863	16
17	17	9.1041716342457	17	7.99285381381542	17	8.24268018765918	17	8.26598334540812	17	9.73982999284196	17	9.23497357849757	17	9.00217540199724	17	8.24904330311455	17	8.22090085291478	17	7.69206206715165	17	9.65311480880608	17	8.71012191970338	17	8.77881569283419	17	8.7472184042522	17	8.49718801443593	17	8.86016937069537	17	9.65544797912544	17	8.73014151173838	17	9.59441110175304	17	8.9940592604077	17	8.5350501885606	17	8.77618363491723	17	9.26712078667624	17	8.71443815885842	17
18	18	9.07658685575981	18	7.9372400346844	18	8.23729018866435	18	8.23970022331694	18	9.75751653498072	18	9.19901745584438	18	8.97483636835441	18	8.25069233258603	18	8.15986929498344	18	7.6451732254578	18	9.61569733207612	18	8.69682081691236	18	8.75157898752571	18	8.72076497303911	18	8.46424575507144	18	8.82061094525564	18	9.62598826401599	18	8.70188860754941	18	9.60353799348051	18	8.96067258630384	18	8.5090757585428	18	8.77792646043841	18	9.21399661895684	18	8.64862012386069	18
19	19	9.00140551456188	19	7.95719635550891	19	8.20063274759639	19	8.16837723464219	19	9.70033737008102	19	9.18975339621208	19	8.95861757208035	19	8.22791043873572	19	8.09570137197387	19	7.60917365185117	19	9.55890896424865	19	8.62764489463553	19	8.67758598973346	19	8.69097128458832	19	8.44883371023529	19	8.77077763143166	19	9.58498774671002	19	8.65532809900417	19	9.53673251199398	19	8.9449317104841	19	8.47981475304023	19	8.69374858844455	19	9.1887005730453	19	8.63949461247919	19
20	20	8.99373102881914	20	7.88471303810947	20	8.17183736630075	20	8.18864256604603	20	9.69993927926172	20	9.09110304988209	20	8.87821366033861	20	8.1563857577154	20	8.08808191776277	20	7.58044154145653	20	9.51126077070719	20	8.62686245270904	20	8.64814265339643	20	8.64136125410919	20	8.38609799158167	20	8.72935728277389	20	9.54535177488022	20	8.61706803175855	20	9.47906697872479	20	8.9096789833355	20	8.45181480038507	20	8.65919404043956	20	9.1251310377069	20	8.578623018032	20
21	21	8.92586097470926	21	7.83314505721265	21	8.18434994185789	21	8.15215394161651	21	9.63484754528057	21	9.06671910580755	21	8.94933971005201	21	8.22567651472942	21	8.04473677429238	21	7.58591562896453	21	9.45445552159344	21	8.55762730749102	21	8.63199581736339	21	8.64675224746932	21	8.32906729189656	21	8.73458350064568	21	9.52002108081797	21	8.58547517598764	21	9.46283508383338	21	8.89392203171554	21	8.41561913922916	21	8.63689166585806	21	9.12339266840955	21	8.54697623284038	21
22	22	8.89256298539253	22	7.82187897304606	22	8.19453692505016	22	8.17623177551346	22	9.63061212656702	22	9.0777868621548	22	8.89454796212587	22	8.20054059726989	22	8.04787302814933	22	7.50570125656039	22	9.43451961979105	22	8.53839506644813	22	8.60639774734796	22	8.57961652866118	22	8.33926710837631	22	8.69659737594372	22	9.49231925136001	22	8.60382198372066	22	9.43757608057817	22	8.88331712848303	22	8.38427868281094	22	8.5782257003404	22	9.07979705027765	22	8.5277609023568	22
23	23	8.90506101010015	23	7.81208696709014	23	8.19224541716981	23	8.18786535115299	23	9.59661280778513	23	9.03765449637259	23	8.92156719092373	23	8.19819874168488	23	8.02463578784916	23	7.53765131992079	23	9.43998655767578	23	8.57343308606394	23	8.60411877413296	23	8.57048837667809	23	8.33022800751245	23	8.72910411348274	23	9.46641410515944	23	8.58629243518951	23	9.4502921996612	23	8.85324858778801	23	8.35449537269679	23	8.58309546629032	23	9.05364018173362	23	8.49514182350042	23
24	24	8.88124728553756	24	7.86062521306781	24	8.23280535335037	24	8.26297398711004	24	9.58682845033196	24	9.02078888143271	24	8.95626575275998	24	8.28874994673305	24	8.04391700266098	24	7.56365017611454	24	9.42244323464491	24	8.5116396969982	24	8.60246674689351	24	8.56172542989122	24	8.39099458657096	24	8.77547085162345	24	9.51955370013783	24	8.57714728909945	24	9.4267770595587	24	8.8797163650394	24	8.37362734019484	24	8.57433093343288	24	9.05188649221076	24	8.49351749916279	24
25	25	8.96028969004685	25	7.93050965706471	25	8.3436096914524	25	8.37281093974001	25	9.6402801063688	25	9.06425121082071	25	9.12925784106496	25	8.45002979578002	25	8.13277837670946	25	7.61708270130001	25	9.45198958997159	25	8.61512136992635	25	8.64411668557441	25	8.62335699442541	25	8.53483117566225	25	8.89046843874416	25	9.62750639892726	25	8.7179086543841	25	9.48991733892763	25	8.98349199446328	25	8.44802930728157	25	8.62729997406668	25	9.10505529239931	25	8.56689951061717	25
26	26	9.13825697452742	26	8.07484479139585	26	8.62627882387858	26	8.63925675893077	26	9.7922761316376	26	9.20179479906844	26	9.44406443913234	26	8.77040057072044	26	8.30124363675123	26	7.78384547267481	26	9.56376712129025	26	8.69171075269326	26	8.77595761876701	26	8.72343636874979	26	8.76505033565714	26	9.15327613691049	26	9.8961029748679	26	8.89943758033087	26	9.64346326102873	26	9.1117807091521	26	8.52555837891335	26	8.77961383691445	26	9.22448705941235	26	8.70359745501256	26
27	27	9.47972364116554	27	8.41449117160874	27	9.14267761721061	27	9.16560485482241	27	10.057069503006	27	9.43195562147885	27	10.0735964092032	27	9.33335555790151	27	8.65262030885827	27	8.11160321890846	27	9.83499161707181	27	8.89078306129379	27	9.01106491984161	27	8.97321674154373	27	9.28096881165832	27	9.71337187412116	27	10.3234967442106	27	9.28555812492707	27	9.96473783123813	27	9.38936265967697	27	8.82629989036824	27	9.01567104070335	27	9.58195162369201	27	9.00777987578968	27
28	28	10.1589874977079	28	9.05348550966682	28	10.0735737356147	28	10.1247120288941	28	10.5507946945253	28	9.91080267004103	28	11.1912978665455	28	10.4346818149633	28	9.37247520019766	28	8.72194496130129	28	10.3652313249288	28	9.3443721741612	28	9.46999676954757	28	9.4902896630042	28	10.1710524291022	28	10.6525105320605	28	11.1039336730653	28	9.98602038391807	28	10.5971157585602	28	9.92725523135291	28	9.3618991541423	28	9.55414022912969	28	10.1586713933107	28	9.62663994961269	28
29	29	11.3288687955838	29	10.134094585096	29	11.6706501650323	29	11.7806630613997	29	11.4695749478056	29	10.8182551790398	29	12.9844950701468	29	12.235846013345	29	10.5639994520735	29	9.75960524714641	29	11.3731840651591	29	10.2092309220126	29	10.3759710968772	29	10.3646269865618	29	11.7662960412493	29	12.3340220524809	29	12.643710966641	29	11.2020192584303	29	11.690200277317	29	11.0333324809877	29	10.3799837048696	29	10.5585683047511	29	11.2283627194095	29	10.6717260363849	29
30	30	13.1949935512398	30	11.8558572320454	30	14.0608615194085	30	14.225027609236	30	13.0736589581218	30	12.2666813532	30	15.5778947767508	30	14.8011528027171	30	12.4986763192987	30	11.5288628004805	30	13.0311976558523	30	11.574241066667	30	11.9237845463836	30	11.9624126534969	30	14.1226032211946	30	14.7589489538537	30	14.8722082600734	30	13.1731495552261	30	13.504338962877	30	12.6719433028934	30	12.0740986333466	30	12.2286724804227	30	13.0968667841065	30	12.4050591935256	30
31	31	15.8264719297091	31	14.28695272554	31	17.2387620356539	31	17.4662263266175	31	15.4857735730558	31	14.5475157648447	31	18.9502029031687	31	17.9825903585666	31	15.1724409990294	31	13.9502381658718	31	15.5242064867371	31	13.6394195486335	31	14.1533882542856	31	14.2729139427535	31	17.1717837652437	31	18.0453164410227	31	17.9016843637019	31	15.7748331707314	31	16.1213839649409	31	15.1415364940964	31	14.5718627800835	31	14.7189494446103	31	15.7681141416452	31	14.9733891313368	31
32	32	19.0904273971481	32	17.2408392086266	32	20.7882051719116	32	21.0627651535997	32	18.5471845302194	32	17.5244368661052	32	22.3566868248316	32	21.3395017130791	32	18.2849573679797	32	16.9194760762088	32	18.6549503617003	32	16.3444104308917	32	17.2095059079332	32	17.4651797880438	32	20.4481123689322	32	21.571278652941	32	21.4564027794787	32	18.8187538200118	32	19.4537846880967	32	18.2582715823075	32	17.8034727933132	32	18.1117159050413	32	19.1470335582086	32	18.2030514336891	32
33	33	22.45446794721	33	20.2837360720829	33	24.0698567095712	33	24.5056292245305	33	21.8882205075641	33	20.7760549019849	33	25.5519094026716	33	24.3060492432468	33	21.3462153775925	33	19.926729184224	33	22.1191956599574	33	19.2461571394996	33	20.4133274080039	33	20.9079671310634	33	23.4810045447632	33	24.8773979353658	33	24.7573459920602	33	21.7160098986716	33	22.805229124766	33	21.5408691411299	33	21.1914459694188	33	21.6951942303815	33	22.702355830089	33	21.6236201743195	33
34	34	25.4962582779909	34	23.0135030463851	34	26.9438387629406	34	27.4525170034029	34	24.9940373702964	34	23.7501254702177	34	28.3169865359535	34	27.0743472489021	34	24.1299684751802	34	22.5963569929	34	25.3336903805172	34	22.0377354245219	34	23.5396241654029	34	24.0985941873479	34	26.2298624542603	34	27.8870672183805	34	27.6979259488861	34	24.3070232876172	34	25.8320766156244	34	24.5501243594757	34	24.4356363208423	34	25.1564217825585	34	26.0081298344751	34	24.7454216419866	34
35	35	28.2450411136742	35	25.4079611283668	35	29.5728023994584	35	30.1420226226875	35	27.6498889275539	35	26.4836543736156	35	30.8282818323091	35	29.3755767058424	35	26.6850017037175	35	24.9137418932529	35	28.0929328599748	35	24.4846152186724	35	26.3265338193366	35	27.0932710119627	35	28.6955807673515	35	30.5394642167817	35	30.2627892656078	35	26.5690099631969	35	28.5636412568981	35	27.2084815272671	35	27.3209375502139	35	28.2953846808998	35	28.8827010434066	35	27.5077598157877	35
36	36	30.5856919597532	36	27.5351291157356	36	31.7330536048201	36	32.47047225347	36	30.0656578363788	36	28.8970792407894	36	33.0144840222936	36	31.5169652594797	36	28.9161953698066	36	27.1180150459112	36	30.69196861433	36	26.6816097786109	36	28.7337471021591	36	29.6613910980673	36	30.8452881837991	36	32.7733103868321	36	32.5804926797036	36	28.6033547673867	36	30.9877232085142	36	29.617189678929	36	29.8911179496861	36	31.0998781232644	36	31.431717020162	36	29.9213340923296	36
37	37	32.7901638330638	37	29.4137917263314	37	33.7152218779714	37	34.5035762008917	37	32.1192853243522	37	30.9192402438168	37	34.8849482291631	37	33.3082059033299	37	30.8159942264841	37	28.9364755031241	37	32.9235096597883	37	28.6615457234837	37	30.9189741718753	37	32.0074845888976	37	32.7220056320276	37	34.9097164957254	37	34.6505523206237	37	30.3619980301569	37	33.1770661161211	37	31.7900802366278	37	32.146606534354	37	33.5784945799893	37	33.6455649172643	37	32.0445898367513	37
38	38	34.5846293917262	38	31.1663503891808	38	35.4245480469987	38	36.2654436103946	38	34.0255381354317	38	32.8157923824946	38	36.5749853709019	38	34.8174097542786	38	32.5856496718753	38	30.646668954042	38	34.8822899282643	38	30.4340937463996	38	32.8458272543148	38	34.0525041682851	38	34.329939338021	38	36.730185753865	38	36.3929772815744	38	31.9132741284071	38	35.021111941242	38	33.5917673481204	38	34.1201398969083	38	35.7764674081675	38	35.6576046387446	38	33.9675165302017	38
39	39	36.2261124787164	39	32.5559363244874	39	36.909193248749	39	37.8386364286939	39	35.5782037249619	39	34.472934143619	39	37.9738784390021	39	36.3064931490692	39	34.0777701583755	39	32.0748007901186	39	36.5836559122193	39	31.9241939671837	39	34.5426382563158	39	35.8586300793955	39	35.7582973814231	39	38.3089741574333	39	37.9093846211614	39	33.2722828232167	39	36.5911598145719	39	35.2327682488008	39	35.8866349932472	39	37.7333595078069	39	37.3176540950732	39	35.6293232177389	39
40	40	37.6462329686438	40	33.8664229229624	40	38.2033475683702	40	39.1455725262337	40	36.9957653229191	40	35.8495429304484	40	39.277744383842	40	37.5041981426796	40	35.3811916785743	40	33.3154234309636	40	38.1663740645986	40	33.3311758945923	40	36.0286152398355	40	37.3677733219325	40	37.1170303336498	40	39.6941778323326	40	39.1973960438152	40	34.4957974878469	40	38.0740177542212	40	36.6478372442581	40	37.4308303193485	40	39.4277429927223	40	38.8908055546169	40	37.0123629914154	40
41	41	38.9264025178796	41	34.9823709757744	41	39.2870310387052	41	40.3418075751336	41	38.2773452763773	41	37.0055416035962	41	40.3781045031648	41	38.5320199084646	41	36.5799073290423	41	34.4026170550568	41	39.4409553409118	41	34.5179373497387	41	37.361869189366	41	38.7856942447715	41	38.1917004231802	41	40.9085307067121	41	40.3986189866609	41	35.5225138571884	41	39.2892842302105	41	37.9433845736969	41	38.7539609557384	41	40.9375527563404	41	40.1642567581142	41	38.2971255360346	41
42	42	40.0304946788933	42	35.8982710079066	42	40.2022923940073	42	41.3286674602377	42	39.3534838748123	42	38.1623027448677	42	41.3258647445182	42	39.3901212980868	42	37.5419795611309	42	35.3308928758071	42	40.5743798549504	42	35.5321595297595	42	38.4926627543486	42	39.9148085451956	42	39.1420742196205	42	41.9509511975185	42	41.3724531560562	42	36.3469446970721	42	40.367622303615	42	39.0210353031366	42	39.9182580414657	42	42.2964061218297	42	41.2573228493943	42	39.44714915195	42
43	43	40.913053929719	43	36.7359770467779	43	41.0176437787568	43	42.1597626400096	43	40.1373599160192	43	38.9335527803098	43	42.1047160600949	43	40.1338134127978	43	38.3919852352086	43	36.2110272100283	43	41.4717410150617	43	36.4125110297934	43	39.4346605502938	43	40.8945299337859	43	40.0081398883889	43	42.8254510618607	43	42.1968342078707	43	37.1351017991518	43	41.227763148626	43	39.9852038134244	43	40.8385335780796	43	43.4046223187062	43	42.2165639475391	43	40.3337748968972	43
44	44	41.6929949904864	44	37.3657929085046	44	41.657806134212	44	42.8239994541793	44	40.9288666862474	44	39.7198593596796	44	42.782219423352	44	40.7290803381096	44	39.1657662253283	44	36.8414425756234	44	42.4321832602009	44	37.2019330084793	44	40.3044160473428	44	41.8186146269072	44	40.666603951826	44	43.5494092389188	44	42.8642302053469	44	37.7050009540329	44	41.9800057834744	44	40.7313638416083	44	41.7805899152553	44	44.4728439081828	44	42.9713932058197	44	41.1304313379948	44
45	45	42.3536927572466	45	37.9309315499348	45	42.2465508604793	45	43.4295625038138	45	41.466870012542	45	40.3167779728585	45	43.2827171006181	45	41.1950492966924	45	39.7916668641798	45	37.4297980867054	45	43.147628217769	45	37.8263921131412	45	40.9916534146128	45	42.5216406431263	45	41.2746515782147	45	44.2288880528457	45	43.5149891782914	45	38.2678709990447	45	42.5855574640831	45	41.4547498884733	45	42.4636525828599	45	45.3030306817332	45	43.5914907280728	45	41.670302928334	45
46	46	42.9411887626197	46	38.5174856191468	46	42.7165182264469	46	43.8333979884686	46	41.9572579738282	46	40.807707306822	46	43.6674011123807	46	41.6121063226636	46	40.2576337491512	46	37.9212028935772	46	43.6034326518074	46	38.2924852098349	46	41.548770679949	46	43.0349838138656	46	41.7378452115669	46	44.7372200952361	46	43.8517968311067	46	38.5901250308061	46	43.2064808196408	46	42.0449705683146	46	43.043880290465	46	45.9485916813588	46	44.1568453334988	46	42.2783086895209	46
47	47	43.3664362549416	47	38.7911921995089	47	42.9911217390115	47	44.2339991240507	47	42.4573421425616	47	41.2256293963537	47	43.9729764058756	47	41.8444496390176	47	40.7018787661464	47	38.2700836087956	47	44.1738051069049	47	38.7355038032859	47	42.0175032258763	47	43.5648385931703	47	42.1399132291684	47	45.168475687284	47	44.2088930089608	47	38.9725864084948	47	43.6111012439024	47	42.3893197354354	47	43.5372656758997	47	46.505135364516	47	44.5935052123449	47	42.6052862443821	47
48	48	43.668238717909	48	39.1063295480348	48	43.2726607026453	48	44.541820314743	48	42.6869400925201	48	41.5054699060271	48	44.3448805340914	48	42.1209808594268	48	41.0296803805124	48	38.5473292582516	48	44.4809118685504	48	39.1117113555246	48	42.409087852364	48	43.9953730825048	48	42.4033993795758	48	45.5203825420846	48	44.5939466755767	48	39.295349950101	48	43.9004348980332	48	42.8826666917714	48	43.8559010307966	48	46.9947720077361	48	45.0262908271667	48	42.958648916863	48
49	49	44.0058065679863	49	39.3995511339818	49	43.5529223245722	49	44.7640233703162	49	42.8765929503711	49	41.7394244192516	49	44.5548775419065	49	42.3539271679521	49	41.2378100131882	49	38.7616351307525	49	44.7715739680135	49	39.4954817978102	49	42.7053887911583	49	44.3397343623584	49	42.6934783213411	49	45.8289002351285	49	44.7738415058316	49	39.475259268859	49	44.2104139514614	49	43.134923796713	49	44.2077757908202	49	47.495954955122	49	45.1669476571678	49	43.1984283328129	49
50	50	44.1591475822567	50	39.6282106509924	50	43.818941012622	50	45.0281006206851	50	43.2009152472996	50	42.0264021911286	50	44.7138124341577	50	42.5797566386849	50	41.5576143005681	50	39.0799361256776	50	45.006972456031	50	39.6833116377984	50	42.9218698634845	50	44.5710255216587	50	42.8376300654128	50	46.03380395314	50	44.9693884424714	50	39.6777668420362	50	44.375445146714	50	43.3448643436005	50	44.5249659879668	50	47.7210893459634	50	45.4335511783652	50	43.4381590693811	50
[truncated: 35 more columns]

## Sheet: PKM2
Text	X	A3:GDM 692	X	A4:GDM 692	X	A5:GDM 689	X	A6:GDM 689	X	B1:GDM 676	X	B2:GDM 676	X	B3:GDM 693	X	B4:GDM 693	X	B5:GDM 694	X	B6:GDM 694	X	C1:GDM 677	X	C2:GDM 677	X	C3:GDM 682	X	C4:GDM 682	X	C5:GDM 695	X	C6:GDM 695	X	D1:GDM 679	X	D2:GDM 679	X	D3:GDM 683	X	D4:GDM 683	X	D5:GDM 696	X	D6:GDM 696	X	E1:GDM 680	X	E2:GDM 680	X
1	1	9.17788730340276	1	7.93348605400761	1	8.89385660962854	1	8.70823377805196	1	9.25791715960076	1	9.51590225670989	1	8.72481345888219	1	8.42001050114292	1	8.33498276302693	1	8.36796024529628	1	9.61042983028994	1	8.74073287658518	1	8.40460631091123	1	8.29601437245336	1	9.3248277219693	1	9.21005597796177	1	10.179067851535	1	8.55599429465287	1	9.49719031780887	1	9.67501221948794	1	8.88893650892926	1	9.30690763096402	1	9.62301342790631	1	8.71645811849342	1
2	2	9.62942789600454	2	8.47227281269467	2	9.03204027205424	2	9.2345890164164	2	9.74368346234996	2	9.73797331624509	2	9.29375413198854	2	8.75637919600394	2	8.85972102479305	2	8.87978667240434	2	10.0279758553357	2	9.06614731049194	2	8.90978570468608	2	8.55202182925332	2	9.82784114221453	2	9.69084443058484	2	10.3007619705065	2	8.93290822830065	2	10.1224172965882	2	10.3328035996125	2	8.91879898488787	2	9.83534821198608	2	10.0728392835216	2	9.20904310258338	2
3	3	9.6134914831467	3	8.56683295037755	3	8.89958069914828	3	9.17090073845229	3	9.71592653512054	3	9.70067688030079	3	9.3592041028486	3	8.69190747878335	3	8.86425734015004	3	8.81681773696741	3	9.97832512298684	3	9.07130037083868	3	8.87418779657965	3	8.9688068597112	3	9.73521454827405	3	9.59890767808697	3	10.2510487665698	3	8.92767324543222	3	10.056057090405	3	10.199322938242	3	8.82693292432254	3	9.76258161646126	3	10.0341243851406	3	9.20359694308574	3
4	4	9.5949457104371	4	8.55859932575968	4	8.82309123971066	4	9.17275791125456	4	9.717854491832	4	9.69210285510329	4	9.36108012999079	4	8.67390750941069	4	8.86608060411747	4	8.71260922220921	4	9.90369989450214	4	9.04175387055017	4	8.82554759105478	4	8.99023481002152	4	9.68895888910061	4	9.52416525357956	4	10.2312523874729	4	8.92946101750654	4	10.0177913042548	4	10.2013855875069	4	8.75166702117022	4	9.69750554170638	4	10.0251843312471	4	9.21587474164399	4
5	5	9.5680634207362	5	8.51224032581221	5	8.70918128788514	5	9.07915979873706	5	9.71073635217757	5	9.56970650621137	5	9.35470154782512	5	8.63789805134859	5	8.87936025399516	5	8.67751284800422	5	9.89668578019431	5	8.9930618858639	5	8.79881162980228	5	8.97421466012686	5	9.62527367989752	5	9.4991754974858	5	10.224383355695	5	8.88079217754205	5	10.04193827979	5	10.1074487820601	5	8.69737786253684	5	9.62469751784944	5	10.0072714575147	5	9.19864235397749	5
6	6	9.50484504240805	6	8.46087780613116	6	8.64886448497109	6	8.99968409830565	6	9.63181908061393	6	9.54687263264381	6	9.30224134266263	6	8.55738441462936	6	8.74198439393885	6	8.58918699112135	6	9.82914359944738	6	8.90767768888995	6	8.7870705990156	6	8.97255482796937	6	9.5270413459788	6	9.37273101073421	6	10.1678357756963	6	8.82693902940567	6	10.0098369731856	6	10.0467426994104	6	8.6187040863899	6	9.52707935935636	6	9.9616348407909	6	9.12371473144562	6
7	7	9.46397422849265	7	8.41112121900466	7	8.66846359762236	7	8.96079699787795	7	9.58786976793696	7	9.44176622849804	7	9.25163033177271	7	8.5475869051779	7	8.75174505965513	7	8.52175125932121	7	9.71974753184871	7	8.82409562876382	7	8.76702292850906	7	8.8843105732902	7	9.44025797464051	7	9.34401219639452	7	10.1570013782692	7	8.79572068928579	7	9.89918763376966	7	10.0174384790562	7	8.62842615390742	7	9.47919595451203	7	9.85232474190765	7	9.09244434223953	7
8	8	9.43335357563233	8	8.36142428363989	8	8.56091439535215	8	8.8733814348297	8	9.51087279444746	8	9.35770695427817	8	9.20104446819411	8	8.48850183519698	8	8.68397831905958	8	8.49295115483565	8	9.68698409413611	8	8.79282465473654	8	8.66627402707462	8	8.83537098137076	8	9.35353776399109	8	9.26738541472038	8	10.08060735543	8	8.7227332498976	8	9.87916335611085	8	9.93914027841157	8	8.56109276581611	8	9.35469746441742	8	9.83055184888086	8	8.98796720569776	8
9	9	9.32085561642437	9	8.32169504069382	9	8.49247978895384	9	8.83454462902462	9	9.47790408449601	9	9.34726614151408	9	9.18085761024357	9	8.39979615659629	9	8.64528713373163	9	8.43516614236745	9	9.65419843321817	9	8.71965299667245	9	8.65627592395386	9	8.78639103678898	9	9.30537949318591	9	9.21947627774354	9	10.0479100025122	9	8.6601778509556	9	9.80879065227793	9	9.89023986951208	9	8.50335336940099	9	9.33561474887984	9	9.74310236620339	9	8.96715224978561	9
10	10	9.30884831243085	10	8.28027852210635	10	8.46151468467994	10	8.784250951509	10	9.4320950540916	10	9.28242017046407	10	9.10815955455443	10	8.39822431606759	10	8.58547886102273	10	8.39503591238289	10	9.56481871614878	10	8.63436498889189	10	8.60424793461138	10	8.74548550571916	10	9.23609739519967	10	9.16977766302773	10	10.013255152451	10	8.60636281745157	10	9.79686585987046	10	9.86877538467503	10	8.47286208066545	10	9.26676231932293	10	9.67563986332877	10	8.92363734233697	10
11	11	9.27527401779744	11	8.2270708126531	11	8.44862461455817	11	8.79116149050342	11	9.41750505508538	11	9.25818541459939	11	9.04435872995043	11	8.36540698493107	11	8.55345359552965	11	8.37273735962757	11	9.58331067570515	11	8.65165323069315	11	8.60098194977242	11	8.74259797757636	11	9.2530593602894	11	9.1290345932922	11	9.97742701022971	11	8.60273159616362	11	9.73411732097403	11	9.79814209040551	11	8.46992056141933	11	9.25491667722774	11	9.66142214666684	11	8.88886607521643	11
12	12	9.24097359383236	12	8.15417462335731	12	8.39640075253666	12	8.758564517234	12	9.38084468140543	12	9.18096324561101	12	9.04087514674877	12	8.34242109539718	12	8.57924767953513	12	8.35983113316253	12	9.50296705321739	12	8.57509580317247	12	8.54723237255319	12	8.739239983648	12	9.17226758570577	12	9.09672425963001	12	9.94081335877977	12	8.56810815664832	12	9.70018059550799	12	9.70617385068014	12	8.39922716372071	12	9.18424532200872	12	9.54830603444403	12	8.85408926012417	12
13	13	9.20190668505331	13	8.12596683193126	13	8.35898856209322	13	8.66309282238053	13	9.31666034936364	13	9.1407589064799	13	9.00217026317973	13	8.26522594371259	13	8.47434190371	13	8.27481785536056	13	9.47205575362211	13	8.52453401668292	13	8.51875780785703	13	8.62325611265061	13	9.10662819945219	13	9.02182680770846	13	9.86633802462509	13	8.50721416597072	13	9.63166762065868	13	9.68856090813699	13	8.38166338488921	13	9.14775553175578	13	9.51743348166358	13	8.81407694186768	13
14	14	9.16821557812163	14	8.12243159636035	14	8.30682606812241	14	8.61155539704595	14	9.25795278849498	14	9.08485692728194	14	8.93826833127983	14	8.27178321994088	14	8.46164695226875	14	8.21382873112124	14	9.3919083938143	14	8.4894464408036	14	8.44476666299434	14	8.61045522141131	14	9.09452840207329	14	9.00018907329214	14	9.78667588589257	14	8.50355550534211	14	9.60910379119001	14	9.63739569468427	14	8.3594161028896	14	9.03028259489592	14	9.51404135601782	14	8.72684783134128	14
15	15	9.13395340473625	15	8.02963166044215	15	8.27425280118319	15	8.56929707483836	15	9.19928423124374	15	8.98658841587026	15	8.9145262720208	15	8.19948373248315	15	8.3904375274567	15	8.20101131602045	15	9.38824338840307	15	8.44427753113358	15	8.47177637592926	15	8.6169377816466	15	9.09101367531177	15	8.95828539491357	15	9.83751975346951	15	8.44800752725743	15	9.54493541606234	15	9.58463151791451	15	8.28864135048629	15	9.03637417772227	15	9.44466974903448	15	8.69210484145982	15
16	16	9.11171601984943	16	7.98821774778382	16	8.2824228365448	16	8.58704739140667	16	9.18648853351741	16	8.98488011530598	16	8.88238068024866	16	8.20779778471313	16	8.38883293609455	16	8.18013055025754	16	9.33168577734615	16	8.36940835015615	16	8.42983844474445	16	8.54657965032651	16	8.99274533174213	16	8.88939740595998	16	9.78101896241246	16	8.4151144974216	16	9.46255054991749	16	9.56322719283147	16	8.27746004355358	16	8.99629963013014	16	9.34438856124585	16	8.61721504025343	16
17	17	9.08638159857124	17	7.99297505946921	17	8.21878391281147	17	8.5143013932732	17	9.18091414606417	17	8.99021606020817	17	8.88766083759773	17	8.17316146189324	17	8.36471029559231	17	8.14640828195823	17	9.28242540211976	17	8.36392102643026	17	8.39444489880117	17	8.5516511557711	17	8.99807889075503	17	8.88506116765745	17	9.74308164593676	17	8.36785449099306	17	9.47825959264156	17	9.5590765391545	17	8.27272647856111	17	8.9536467842036	17	9.38279198368588	17	8.590940717033	17
18	18	9.0792507364716	18	7.93690349601034	18	8.18296308839097	18	8.53679200587769	18	9.15171574218244	18	8.92002383301322	18	8.86039894227267	18	8.20624051374857	18	8.34843482655081	18	8.16893239457324	18	9.2313552286825	18	8.33647053297344	18	8.39795705609361	18	8.52529516807383	18	8.97172186733911	18	8.85890238173619	18	9.74640314838706	18	8.28818217605434	18	9.480902310257	18	9.55157998506912	18	8.23732310490645	18	8.92747153263375	18	9.32074927101705	18	8.58425661094559	18
19	19	9.13040701354308	19	7.99661672945653	19	8.25146144811382	19	8.52705032116587	19	9.09664430361367	19	8.90949291446101	19	8.87052559056268	19	8.19633384464609	19	8.34839796833588	19	8.16891484304232	19	9.24230387367062	19	8.37832215845301	19	8.37776109451459	19	8.54493416107164	19	9.00066200162264	19	8.89727704894045	19	9.74639788292779	19	8.34040032074651	19	9.49097864415837	19	9.51235933407451	19	8.24695714022862	19	8.90827308306204	19	9.26605987077131	19	8.56334630205812	19
20	20	9.20377082666712	20	7.99809827598295	20	8.30197264801086	20	8.60650825763813	20	9.17544528044226	20	9.03742802364363	20	9.01416182280282	20	8.30642049490701	20	8.4178758958564	20	8.18975477574116	20	9.30978125782718	20	8.39032335394017	20	8.43984185780717	20	8.56613589861876	20	9.04097295937536	20	8.95657329439367	20	9.77011731951345	20	8.37333773996114	20	9.52298883683002	20	9.60243097531464	20	8.24851071035447	20	8.96753579455845	20	9.34444941851164	20	8.54403944464618	20
21	21	9.28006316854887	21	8.06292862247043	21	8.41437340966064	21	8.72771826574934	21	9.31303129367913	21	9.08449837668608	21	9.1506165063377	21	8.46904132516852	21	8.49999532610902	21	8.27152556980486	21	9.35885963685018	21	8.48981943734549	21	8.52540522213698	21	8.68845395565195	21	9.16091169862466	21	9.05669480751392	21	9.99360818507133	21	8.48302673918524	21	9.68832742841714	21	9.67496894271964	21	8.3012964774713	21	9.01962006796427	21	9.40443884619289	21	8.64344494697272	21
22	22	9.64806482854278	22	8.29151475819206	22	8.70762497918972	22	8.98029610610517	22	9.63193253592543	22	9.37858448605801	22	9.48469970676223	22	8.80400877523733	22	8.70322829345845	22	8.43509362453948	22	9.59938255794839	22	8.63582999021468	22	8.80731769354905	22	8.87442534065975	22	9.40177557047857	22	9.28665351857624	22	10.2445502805495	22	8.73324131709892	22	9.92950125550349	22	10.0077421436712	22	8.42617393169917	22	9.21102151775191	22	9.60105163763408	22	8.81043537533057	22
23	23	10.1550752048484	23	8.63595739201313	23	9.14385110346937	23	9.46234066466617	23	10.1117885399406	23	9.80521763098891	23	10.1389299557948	23	9.3421088925483	23	9.0480494116596	23	8.75883619460803	23	10.0218210716646	23	9.0186181507572	23	9.23644455692713	23	9.37039084649004	23	9.87005175533851	23	9.69488708572383	23	10.709547416154	23	9.08397899208113	23	10.3978280095408	23	10.4830883467654	23	8.55708371732423	23	9.44651109504228	23	9.90299465760034	23	9.08868670772414	23
24	24	11.0927683595658	24	9.30970506011376	24	9.9527978426317	24	10.344043089386	24	10.9449530140523	24	10.6324332821163	24	11.2196816466287	24	10.4135432227776	24	9.6749288163397	24	9.27634838605108	24	10.6971956467646	24	9.56965402846456	24	9.99914334407948	24	10.0634194240504	24	10.676963398699	24	10.4495037408758	24	11.6453864751214	24	9.79053598465465	24	11.2497050496399	24	11.2828448828189	24	9.02612160438632	24	10.0759681404235	24	10.4904615354057	24	9.61888918309112	24
25	25	12.5661060786146	25	10.3944923302339	25	11.2639214160816	25	11.6958667488973	25	12.4200096385582	25	11.9782034157057	25	12.8715259268311	25	12.0010048239932	25	10.7409949332656	25	10.3171684077081	25	11.945071105786	25	10.6463764547256	25	11.309143078975	25	11.2695826005206	25	11.9792007288669	25	11.7158656253592	25	13.1310494935211	25	11.0531866898403	25	12.6585288313437	25	12.6543080804506	25	9.73873612768961	25	11.0345639418553	25	11.5624933590401	25	10.6015990814	25
26	26	14.8517383947788	26	12.0812319756714	26	13.2250249707182	26	13.7615652991294	26	14.5055200698664	26	13.9910156848504	26	15.2872448987989	26	14.2727346596636	26	12.4705157183667	26	11.7769346630152	26	13.7235661260378	26	12.2615337093286	26	13.2585540654297	26	13.07818570142	26	14.0278494112514	26	13.5808018288194	26	15.3094211166203	26	12.8738865203084	26	14.7554329875026	26	14.6954165742726	26	10.937651730171	26	12.6010644509741	26	13.3615271837623	26	12.122547469988	26
27	27	17.8072579910763	27	14.3192528366439	27	15.8947621028594	27	16.5512057850505	27	17.190156150105	27	16.6391505666104	27	18.4274359527125	27	17.0912596307013	27	14.8435729856828	27	13.9726742367124	27	16.3382086895631	27	14.5391118675861	27	15.9376793059161	27	15.7539082797018	27	16.7848366234083	27	16.2460150967163	27	18.2680774690602	27	15.3872396070288	27	17.5310817498791	27	17.4951819836259	27	12.7753080058473	27	14.9954229756409	27	15.8645621040866	27	14.3788636356154	27
28	28	21.2359349638384	28	17.1480459473185	28	18.9976437450025	28	19.8294173202333	28	20.3515771820566	28	19.7321229782527	28	21.8331790501678	28	20.2867189632171	28	17.8398899376927	28	16.7786764973229	28	19.4600022810492	28	17.406057375158	28	19.2244558025582	28	18.9324722466113	28	20.1416939098306	28	19.4504437478603	28	21.6227346802372	28	18.4674975925168	28	20.7917840483065	28	20.8353790020481	28	15.4545011108238	28	18.0439681865831	28	19.0382461776528	28	17.2764438053916	28
29	29	24.6121589008533	29	20.0354025235465	29	22.2067049422258	29	23.2519299842624	29	23.5006788884667	29	22.8132984723186	29	25.1463780211051	29	23.3822053244453	29	21.0577299226286	29	19.7663669060712	29	22.7336078494878	29	20.4912703788087	29	22.600464460315	29	22.3547495639257	29	23.5835203915244	29	22.8642057575277	29	24.9758775341679	29	21.6506002941071	29	24.1615736786125	29	24.193320900602	29	18.8833525907902	29	21.4068909283073	29	22.4398186551557	29	20.4545397171725	29
30	30	27.7780338582182	30	22.8566978737823	30	25.2631990092211	30	26.4257990146066	30	26.4449193412061	30	25.8986039263147	30	28.3424831965521	30	26.2551278939479	30	24.2404508694559	30	22.8729758633225	30	25.8580398495656	30	23.4964013581883	30	26.0207683211063	30	25.6632158762476	30	26.9906971430025	30	26.2529096555686	30	28.2569302535365	30	24.7644226166256	30	27.274049630945	30	27.3987314574906	30	22.6908302092558	30	24.8881905009095	30	25.8888123556392	30	23.7092003084684	30
31	31	30.7133500771468	31	25.4147777870676	31	27.9528115442648	31	29.2833274715403	31	29.0428839640189	31	28.4953249739155	31	31.0366795932726	31	28.7484162689173	31	27.1277046634496	31	25.7727111075581	31	28.7694047721252	31	26.287926162198	31	28.9926316775831	31	28.692115853509	31	29.948981554908	31	29.2816284801327	31	31.1065696029526	31	27.5603608880231	31	30.069317821157	31	30.3636546448434	31	26.3684518113501	31	28.0866182183181	31	29.0919654186868	31	26.7499910633519	31
32	32	33.0133524046703	32	27.6803945953274	32	30.3469179202338	32	31.7411942822498	32	31.3288763098265	32	30.7315387072129	32	33.3349642573281	32	30.9541355182628	32	29.721971972646	32	28.2263029174986	32	31.315849491451	32	28.7197462663811	32	31.5394258855768	32	31.3174719989801	32	32.5789061415211	32	31.9355912578284	32	33.5280707081861	32	30.0503380389231	32	32.4811582455627	32	32.8188525611791	32	29.9473789480331	32	30.9961056265681	32	31.7232508452376	32	29.3375639352131	32
33	33	35.0221325063357	33	29.4573771057585	33	32.1898554050343	33	33.7568326096269	33	33.0628799197182	33	32.671022858824	33	35.2937070517407	33	32.6040610970584	33	31.9060771001646	33	30.5234159249124	33	33.2914188024383	33	30.8161542477421	33	33.6893520361797	33	33.536641453603	33	34.7405766785343	33	34.1624662239573	33	35.5854872088522	33	32.1001126690709	33	34.4960644721948	33	34.9260121258723	33	32.9258528740559	33	33.4222691847025	33	33.9913238047476	33	31.6310835390383	33
34	34	36.6516963027706	34	30.9549773748553	34	33.7874702328268	34	35.5187641024039	34	34.598082798192	34	34.1683575472567	34	36.7553618662627	34	34.095703349263	34	33.5951320206274	34	32.2898350299077	34	34.9707331201739	34	32.5250308324223	34	35.5059367270403	34	35.4116668480705	34	36.5254292356101	34	36.0049989526919	34	37.1836878096324	34	33.6797866242381	34	36.168267075832	34	36.69945964582	34	35.556220692566	34	35.387696405782	34	35.8322814153566	34	33.4744902166022	34
35	35	37.8077728094999	35	32.0705831510184	35	35.0492881943614	35	36.7724719382447	35	35.6889546394499	35	35.3465722258728	35	37.940599211078	35	35.2293173667481	35	35.0483025650056	35	33.821408893542	35	36.2848166329541	35	33.7489721427324	35	36.8760237465859	35	36.901330130639	35	37.9509670042309	35	37.4707903368487	35	38.4178727095282	35	35.057332051	35	37.4552982052913	35	38.0200031002014	35	37.624926885921	35	37.129701853753	35	37.3629923811879	35	34.8958570008945	35
36	36	38.8793481109101	36	33.053412104956	36	36.0054631146291	36	37.7228288425755	36	36.5341434901451	36	36.3008109216477	36	38.8398879024582	36	36.0451008297897	36	36.1503599723942	36	34.9844725539501	36	37.2563155205289	36	34.7917796792712	36	37.9616360916655	36	37.937990329584	36	39.1048937403735	36	38.5993452917299	36	39.4852836101292	36	36.0458155278534	36	38.4484248839442	36	39.0939794134072	36	39.4510528427382	36	38.4293709401413	36	38.5079970696071	36	36.0424195442435	36
37	37	39.6374508446965	37	33.6786532979896	37	36.8175270701914	37	38.4727396524833	37	37.214642357588	37	36.9935818414491	37	39.5604283428897	37	36.6859101553526	37	37.0616396513167	37	35.9091018377039	37	37.9772184088369	37	35.6993289811234	37	38.8389015132026	37	38.792227157778	37	39.8589039750809	37	39.5600544245606	37	40.2059001844464	37	36.8479383152915	37	39.2640840451741	37	39.8690932495477	37	40.7628795794526	37	39.3698655404645	37	39.3817467953704	37	36.9084055830793	37
38	38	40.1604920188585	38	34.2580804533812	38	37.3177795507998	38	39.0763953501761	38	37.7564328812202	38	37.5528322382667	38	39.9568212799734	38	37.121132424262	38	37.702339850797	38	36.6232573777557	38	38.6797178001347	38	36.266018135369	38	39.4346486470401	38	39.4794492934629	38	40.5051910990803	38	40.1262197813635	38	40.8190479693938	38	37.4549713081463	38	39.7077938002747	38	40.4962001275858	38	41.8317846431665	38	40.1269861635491	38	40.0176318371759	38	37.5581221445721	38
39	39	40.5177803283974	39	34.6155883968391	39	37.7375747390861	39	39.4839073947133	39	38.0089721670926	39	37.899036044487	39	40.3815231834723	39	37.4554900180403	39	38.0213183971801	39	37.0656187829582	39	38.9417574212712	39	36.5998079521012	39	39.907380282878	39	39.8903609906832	39	40.8898542064438	39	40.5855257097671	39	41.1240867715107	39	37.7567693416919	39	40.0087296538614	39	40.9455010300177	39	42.6780014218072	39	40.6527757465535	39	40.4649326690258	39	38.0692499952148	39
40	40	40.8591014528195	40	34.8799351162531	40	37.9470571854118	40	39.7399169836625	40	38.2355219362417	40	38.093752466409	40	40.6587430910652	40	37.735700414566	40	38.5093330411511	40	37.4355318990393	40	39.3304977602017	40	36.8878302783245	40	40.2335351129944	40	40.1974405251628	40	41.2584448349509	40	40.9330189832774	40	41.4455976318288	40	38.075004488117	40	40.2135983068775	40	41.1929401882363	40	43.2283302052292	40	41.0477817416375	40	40.7434511609163	40	38.3774058511891	40
41	41	41.1143187299997	41	35.068559350321	41	38.1421884417198	41	39.9726749909714	41	38.400189771488	41	38.2510280814866	41	40.7292646379132	41	37.8732470932249	41	38.7025958057893	41	37.7624198454443	41	39.4723816751491	41	37.0651034254983	41	40.5050409663062	41	40.5301628368068	41	41.479538783011	41	41.2104292702658	41	41.576233226924	41	38.2415197945018	41	40.364021228756	41	41.4174768321981	41	43.6416499050507	41	41.2483643223922	41	41.0270928676235	41	38.5128201137299	41
42	42	41.2632131765697	42	35.2113944693974	42	38.3817727062966	42	40.1435661879058	42	38.4481418708757	42	38.423507823977	42	40.8057811460711	42	38.0554083852529	42	38.8046848270085	42	37.9118285520057	42	39.5642700437728	42	37.3197983136302	42	40.6314992947789	42	40.6732344124593	42	41.6786297056614	42	41.3604689451471	42	41.6469603637601	42	38.3293222572041	42	40.5003170953024	42	41.5508868798959	42	43.9857438333525	42	41.5706118750508	42	41.1959397744728	42	38.6112364114831	42
43	43	41.3755255512568	43	35.300780801386	43	38.4891526639295	43	40.2308589880705	43	38.6019487005448	43	38.4443520175067	43	40.9575622033166	43	38.055195760927	43	38.9304135630057	43	38.1042068363085	43	39.5860371670686	43	37.3300813867973	43	40.7319888223345	43	40.8788397990568	43	41.7939889168425	43	41.5327600719816	43	41.7341082989994	43	38.537684750445	43	40.7011466124262	43	41.7169161035066	43	44.255010345038	43	41.6373899325643	43	41.2722134941884	43	38.8199119998852	43
44	44	41.6982753467241	44	35.3593385715567	44	38.4761375014945	44	40.342987804878	44	38.6560052755858	44	38.6105000784613	44	41.0546174453013	44	38.1310714072214	44	39.0912714647597	44	38.1970862849713	44	39.7046680714969	44	37.4645499872967	44	40.8789763046987	44	40.9231527977044	44	41.9136608530607	44	41.6422222471306	44	41.7966695062171	44	38.5774085739479	44	40.697137658417	44	41.799784605153	44	44.3730571496891	44	41.7275208482783	44	41.3242766618843	44	38.8178316296031	44
45	45	41.7452739566688	45	35.3532533494424	45	38.5791011420069	45	40.4655265934034	45	38.7040927134565	45	38.6781272650561	45	41.0605009571544	45	38.274031068048	45	39.1452226714625	45	38.3178581285463	45	39.7748433298807	45	37.5209279411642	45	40.9754352047431	45	41.0370514590849	45	41.9299638667483	45	41.6967817589275	45	41.8566065108627	45	38.6862661424495	45	40.8436526698658	45	41.972583177645	45	44.4865385023658	45	41.8873772608699	45	41.4277456068377	45	38.9060321845786	45
46	46	41.7880734699893	46	35.4257612384542	46	38.6593659153935	46	40.5254589090281	46	38.7404000634988	46	38.7859655684819	46	41.1940472695507	46	38.2762340341124	46	39.214889509361	46	38.4545979132984	46	39.8434828056912	46	37.5656630013836	46	41.0679521092132	46	41.1170887689002	46	41.9408600338302	46	41.7650863512214	46	41.8810309305627	46	38.7202904219024	46	40.8757637272851	46	41.9740257609694	46	44.6220521554322	46	42.0225831882387	46	41.5396294751123	46	38.9296292217448	46
47	47	41.9943124925275	47	35.4286600310856	47	38.6712748647477	47	40.566009273374	47	38.710776374193	47	38.8097730040949	47	41.1656214505619	47	38.3277523090029	47	39.2651822543042	47	38.4662107506875	47	39.7919235338953	47	37.6940491802666	47	41.0195620740674	47	41.1187081539933	47	42.0865978822932	47	41.8621146057508	47	41.8837194748326	47	38.7126281533955	47	40.9581334439263	47	42.0536581629603	47	44.7862677845528	47	42.0715688142635	47	41.5205465761	47	38.9637368857604	47
[truncated: 35 more columns]

[truncated: 4 more sheets: LDHA, NFKB1, DVL2, CTNNB1]
