# Supplementary material for: Identification of a novel association for the WWOX/HIF1A axis with gestational diabetes mellitus (GDM)
Source: PeerJ. 2021 Jan 14;9:e10604. doi: 10.7717/peerj.10604 (PMC7811782; doi:10.7717/peerj.10604)
Supplement: Supplemental Information 8 — Quantitative RT-PCR (RT-qPCR) raw data results for all the studied genes (WWOX, HIF1A, NFKB1, SLC2A1, SLC2A4, HK2, PKM2, PFK, LDHA, DVL2, and CTNNB1) and the Ribosomal Protein Lateral Stalk Subunit P0 (RPLPO), 40S ribosomal protein S17 (RPS17), and H3 Histone Family Member 3A (H3F3A) used as the housekeeping genes for internal normalization. Results of reactions performed in duplicate on a LightCycler 480 II (Roche Diagnostics GmbH, Germany). The Universal Human Reference RNA (Agilent, USA) was used as a calibrator. [file peerj-09-10604-s008.xls]

## Sheet: RPS17
Text	X	A1: ref	X	A2: ref	X	A3:GDM 713	X	A4:GDM 713	X	A5:GDM 722	X	A6:GDM 722	X	A7:GDM 731	X	A8:GDM 731	X	B1: h20	X	B2: h20	X	B5:GDM 723	X	B6:GDM 723	X	B7:GDM 732	X	B8:GDM 732	X	C1:GDM 700	X	C2:GDM 700	X	C3:GDM 716	X	C4:GDM 716	X	C5:GDM 724	X	C6:GDM 724	X	C7:GDM 733	X	C8:GDM 733	X	D1:GDM 702	X	D2:GDM 702	X
1	1	2.16749341438961	1	2.41973311559067	1	1.94375203648762	1	1.74386431351063	1	1.6506231777701	1	1.86928077912665	1	2.00421175128963	1	1.74679828681464	1	1.94864068391654	1	1.60308027976239	1	1.6486024682715	1	1.8166564049861	1	1.8702258427534	1	1.81902745379308	1	2.21120368967389	1	1.94289723022614	1	1.86798158727665	1	1.90416220613956	1	1.66694474054273	1	1.688155897973	1	1.86660228694053	1	1.68479201814806	1	2.33776562545034	1	1.84221507160885	1
2	2	2.26514417046303	2	2.41478343956844	2	1.96744696294266	2	1.72546344837709	2	1.61445284310473	2	1.82435345025431	2	1.98166324222374	2	1.74223778647834	2	1.96897457223281	2	1.61768384027196	2	1.58585397824285	2	1.73199946187016	2	1.81202608036123	2	1.78718351865154	2	2.24158835131158	2	1.93321925906561	2	1.84003495704834	2	1.84520033058217	2	1.62684489518762	2	1.64827350926854	2	1.83985024744775	2	1.70746907968323	2	2.34788148691673	2	1.82774493503055	2
3	3	2.34943383949373	3	2.46607364186052	3	1.9644625737447	3	1.69474002277778	3	1.6068585284915	3	1.79448158498501	3	1.97440618861109	3	1.7346132168212	3	2.02166605637483	3	1.60448334564925	3	1.5513690185402	3	1.68892064197247	3	1.77774438105738	3	1.75684962522757	3	2.29426545393764	3	1.90587897403853	3	1.80436790941733	3	1.80599344083505	3	1.60597790815505	3	1.67191648900099	3	1.92176562494973	3	1.80875408130226	3	2.37019573027431	3	1.79071219947537	3
4	4	2.43684631067556	4	2.5151998504788	4	1.96919682226216	4	1.6763178299843	4	1.56609740043919	4	1.76747991267252	4	1.96534102706709	4	1.69781962062615	4	2.0980806603527	4	1.63854718132737	4	1.52890669891863	4	1.67988053652848	4	1.85823689917091	4	1.9161163547477	4	2.35505940797953	4	1.9010040050459	4	1.78102388595229	4	1.81053645036219	4	1.63267931358259	4	1.87594357101123	4	2.367793324318	4	2.32568282370156	4	2.42581539650726	4	1.79069879107591	4
5	5	2.50017981489073	5	2.61521641454495	5	2.00364794154979	5	1.68662669743106	5	1.57161002046787	5	1.8270893943418	5	2.04789474752141	5	1.72632340472196	5	2.1810200664059	5	1.70291478487173	5	1.59262669763749	5	1.88600499311146	5	2.26730225964443	5	2.35922718241478	5	2.4580285507474	5	1.94581006549508	5	1.84753075298464	5	1.93436102351936	5	1.83903514830825	5	2.4854462394647	5	3.16829200219449	5	3.04860894308863	5	2.46786981800387	5	1.80149144693405	5
6	6	2.61450009577723	6	2.75410137185149	6	2.08034421070469	6	1.71496055388604	6	1.64470542264343	6	2.04393146792105	6	2.32909029453957	6	1.94741633755024	6	2.31966986526445	6	1.76687840288066	6	1.78628642881709	6	2.3241947301968	6	2.86034512453324	6	3.03951930840905	6	2.60618417176817	6	2.06289191567393	6	2.03043931103242	6	2.18964318277755	6	2.18379646394897	6	2.96176164955943	6	3.5937048934476	6	3.41292398389013	6	2.5498817921096	6	1.88439323452773	6
7	7	2.70254153336536	7	2.92195560311282	7	2.20397061661759	7	1.87207068355293	7	1.87611130896261	7	2.49474890661333	7	2.76384528257447	7	2.42579002073661	7	2.45274533473193	7	1.93283792493763	7	2.15039754372679	7	2.93199573133761	7	3.27357491110006	7	3.4367758175073	7	2.77407527706674	7	2.30557320986358	7	2.35306310316282	7	2.64007878621199	7	2.58639626897986	7	3.19764820444404	7	3.73273962650567	7	3.50432182711638	7	2.7275406823305	7	2.09263073184346	7
8	8	2.82148978072697	8	3.16856261555808	8	2.49363974772119	8	2.12604812172991	8	2.25280263399049	8	2.93232196389676	8	3.10835947523692	8	2.89533322914458	8	2.6215503953283	8	2.20609547136467	8	2.64063266492097	8	3.27195120245829	8	3.38176818946083	8	3.5194615625075	8	2.99783765668908	8	2.59676788878479	8	2.74118293479772	8	3.09062609803965	8	2.94000647256521	8	3.28699737547689	8	3.79158676709291	8	3.52322066408243	8	2.94573031241999	8	2.35894774164359	8
9	9	2.91984241486657	9	3.46446198056192	9	2.89731210328416	9	2.46787152386328	9	2.63883981433827	9	3.19884049388815	9	3.25383309101629	9	3.16734125786554	9	2.80569974477378	9	2.61121828405965	9	2.95576152990654	9	3.41101775215144	9	3.43176171405486	9	3.57488134760969	9	3.25718137731266	9	2.90258865949074	9	3.09211783680194	9	3.37309520103673	9	3.09702588885174	9	3.32759931964846	9	3.85496024552409	9	3.58303999707777	9	3.29062028028125	9	2.69316107178756	9
10	10	3.04329754862082	10	3.82862359535029	10	3.29096002049059	10	2.80472312735092	10	2.88377025391759	10	3.33400608190288	10	3.36697526418268	10	3.35591172738153	10	3.06078358644009	10	2.97682406609571	10	3.08599762858989	10	3.46451462401289	10	3.49005890884222	10	3.5975999816404	10	3.48033615189279	10	3.15456545211795	10	3.26015030513247	10	3.53218832294848	10	3.16401440885075	10	3.38090488412366	10	3.9085610474975	10	3.62390976737272	10	3.57404583634406	10	2.94461658570699	10
11	11	3.17413007625681	11	4.0429323637874	11	3.50198370028014	11	2.99130918027402	11	2.99914117676705	11	3.41738847137068	11	3.4326093128719	11	3.46399296431849	11	3.17508263471805	11	3.1690503980543	11	3.15995764644853	11	3.51146475251293	11	3.54624454098195	11	3.64102655172534	11	3.62477875010427	11	3.29728274281226	11	3.37448912671352	11	3.61640747735583	11	3.2152972742708	11	3.42314509605091	11	3.98717891068151	11	3.68539030567025	11	3.77394267096958	11	3.10627603514973	11
12	12	3.2963254870055	12	4.23314790106633	12	3.61425209143714	12	3.08690349282118	12	3.06131010708273	12	3.44738956761001	12	3.47181965464465	12	3.54065485627023	12	3.28591062516176	12	3.2846243739818	12	3.20796716924263	12	3.58140532386007	12	3.56256265332483	12	3.6758776095655	12	3.78052889463834	12	3.3636203899507	12	3.41029618978569	12	3.65569386135983	12	3.24513464425457	12	3.44824806359697	12	4.05246231618321	12	3.73372715672622	12	3.88867279000527	12	3.19677930816687	12
13	13	3.47382943797598	13	4.39360982236612	13	3.7353390526383	13	3.18595351079783	13	3.13142860227976	13	3.51733855229424	13	3.55116379516116	13	3.5936212771625	13	3.33397646298777	13	3.3501697537933	13	3.2775734456186	13	3.61055603393527	13	3.61883112004884	13	3.72395904383699	13	3.89988175793876	13	3.44833686026477	13	3.44993060469547	13	3.68994340989203	13	3.30099290621334	13	3.4861149586948	13	4.08643133610661	13	3.78167008322017	13	3.98244358599264	13	3.26181199762916	13
14	14	3.66540705134116	14	4.6262364920918	14	3.83109172101111	14	3.26055513832113	14	3.20475978032765	14	3.59479809330785	14	3.61083497669593	14	3.67267340332843	14	3.37036349542559	14	3.38981568377793	14	3.33223959685981	14	3.71420853196391	14	3.6779824476266	14	3.79324817519136	14	4.03795211361595	14	3.55101552449028	14	3.54891396553359	14	3.77268354062294	14	3.32848526066779	14	3.57141444667976	14	4.18126208055196	14	3.86890293933398	14	4.04915970362593	14	3.31573029736189	14
15	15	4.03070052689456	15	5.00463943240724	15	3.96781850928779	15	3.379872934761	15	3.33567205713924	15	3.738316323676	15	3.74592572001458	15	3.80069153707219	15	3.35405253674852	15	3.4229743785969	15	3.45741452217805	15	3.82507979221094	15	3.80288144186849	15	3.92475671894319	15	4.20471634262416	15	3.71038505625054	15	3.64155501495049	15	3.86733764875956	15	3.40822002064648	15	3.63724120397695	15	4.33236364707464	15	3.99073496806153	15	4.12926878546626	15	3.3923358097936	15
16	16	4.64016122179733	16	5.69581047080596	16	4.19643861786767	16	3.61155568971456	16	3.5588417669907	16	4.0053103065375	16	3.95061815833244	16	3.99482587448289	16	3.3850866328061	16	3.4525310277207	16	3.66956616039325	16	4.0539129323055	16	4.00130061028611	16	4.14931925372112	16	4.53089482566993	16	3.99761989385589	16	3.84807207832068	16	4.05929179313053	16	3.52520785891564	16	3.74911788203764	16	4.57483848865261	16	4.20982518983106	16	4.24660138493457	16	3.50909708410612	16
17	17	5.7013143368488	17	6.93147047393304	17	4.62246614494857	17	4.01709014500789	17	3.99378665729521	17	4.46441982223805	17	4.37554439789311	17	4.38503923626268	17	3.38367532433662	17	3.45086219014149	17	4.04645437010485	17	4.4552202122591	17	4.37302422840225	17	4.54084377871912	17	5.06845547985333	17	4.49666680183184	17	4.16497159398577	17	4.39043509866974	17	3.7568939843447	17	3.94814413082579	17	5.04333363512574	17	4.65887456833361	17	4.47851772478816	17	3.67730997052704	17
18	18	7.3854720566895	18	9.05949198517508	18	5.36965059048792	18	4.75802126446827	18	4.7311198929639	18	5.32821165304453	18	5.09800010411095	18	5.06366718932909	18	3.39940092364017	18	3.4605944519194	18	4.75004954173792	18	5.20835485356103	18	5.04418486198006	18	5.26425201468981	18	6.07715959562937	18	5.40182550465882	18	4.76527455939512	18	4.96571319937071	18	4.15655970259647	18	4.33208786384992	18	5.85525887604444	18	5.42032040135811	18	4.91605581739456	18	4.04632070588628	18
19	19	10.0655980917	19	12.3993673600791	19	6.70671303094307	19	6.03165404437758	19	6.10564163332407	19	6.81112052279186	19	6.37901924650028	19	6.2867429874294	19	3.3916795405517	19	3.48162414495281	19	5.98584136308802	19	6.49901022180195	19	6.21502158318	19	6.53660791564964	19	7.84431764606981	19	7.00263839404239	19	5.872124638777	19	6.04287684732726	19	4.88441637850056	19	5.05100404480598	19	7.32987198705903	19	6.80570525957538	19	5.72518611406121	19	4.69784868916688	19
20	20	13.4959154011245	20	16.9612339642384	20	8.93663527973453	20	8.20139786764634	20	8.35195610162681	20	9.28720546788169	20	8.54839903449518	20	8.39372115195851	20	3.41103231416539	20	3.49875789013964	20	8.07183032746381	20	8.72898792468792	20	8.28434907588165	20	8.7498057660989	20	10.6592979315782	20	9.59919750363687	20	7.768940220073	20	7.8707981093652	20	6.13011369371624	20	6.24459415574521	20	9.82090732441739	20	9.17384474144129	20	7.11595173545292	20	5.83636736888412	20
21	21	17.189980725276	21	22.0843036722777	21	12.4510759908457	21	11.5467416544937	21	11.7490930950551	21	13.032799284424	21	11.9614058338671	21	11.7456893162903	21	3.41801598544789	21	3.51304158518644	21	11.3025186256513	21	12.1992322372695	21	11.5819459239739	21	12.243336773996	21	14.670446283486	21	13.4260971693724	21	10.7577944398608	21	10.8159554631505	21	8.22823510318732	21	8.36113847701405	21	13.7001529982357	21	12.8670871142912	21	9.48753268740827	21	7.77136124061255	21
22	22	20.3777148602997	22	26.7987067295326	22	16.8816097799691	22	15.8567683280472	22	16.0989601253088	22	17.8382245913878	22	16.506736766661	22	16.192473410563	22	3.42570697435478	22	3.51772459072671	22	15.539901823055	22	16.7910432505642	22	16.0243191258556	22	16.8868595723087	22	19.2854187961599	22	17.9412381740055	22	14.9246181143602	22	14.9026424923255	22	11.5466355363985	22	11.6505994749616	22	18.8452735097444	22	17.7423549888181	22	13.008054634167	22	10.8134185266329	22
23	23	22.9836651815088	23	30.5429644744043	23	21.7566936408204	23	20.381331348037	23	20.6278654669912	23	22.8802991318811	23	21.6300419522771	23	21.2539283101248	23	3.41321732679915	23	3.51774684266835	23	20.0759207798976	23	21.9305648202163	23	21.2061280378064	23	22.0486004960791	23	23.8511656230942	23	22.5064172567093	23	19.767873855442	23	19.7293856634783	23	15.8701896207372	23	16.0418040182205	23	24.5206000079686	23	23.1978539057248	23	17.4589347218825	23	14.8658400991807	23
24	24	24.9040759300643	24	33.4452107348836	24	25.9494628621778	24	24.4179145690872	24	24.5087694422945	24	27.3059851457846	24	26.1068853184366	24	25.7969944648354	24	3.44231298898846	24	3.53826878056626	24	24.1003826724844	24	26.5305955124666	24	25.958707392848	24	26.7877475043483	24	27.5130613273801	24	26.2859646488521	24	24.2812134378703	24	24.2759482544808	24	20.5504045700775	24	20.9349304860725	24	29.6206272103675	24	28.1415784524787	24	22.1510007392213	24	19.2656127952179	24
25	25	26.3496233268657	25	35.5265986482253	25	29.3960105707198	25	27.6361099686098	25	27.671717403053	25	30.7871786313077	25	29.9169047365026	25	29.4828686910815	25	3.45075414405266	25	3.54928922278263	25	27.2962924218175	25	30.2933609974597	25	29.9783572591621	25	30.6445378510605	25	30.2946903474808	25	29.2100625692463	25	28.0787030248867	25	28.0527339220202	25	24.752654042313	25	25.3975345741357	25	33.7614524439864	25	32.1470166750325	25	26.1645129682041	25	23.3575762567041	25
26	26	27.3089296496374	26	37.0078648408088	26	31.9321937403859	26	30.038463324946	26	29.991707154139	26	33.4301814052593	26	32.7443481010216	26	32.4060352840045	26	3.45890601257132	26	3.55553733554914	26	29.810516388106	26	33.1314617876388	26	33.0239497849262	26	33.6073523804735	26	32.392699062408	26	31.4568447752102	26	30.9608791556075	26	30.9616187275114	26	28.1200290327043	26	28.9141008602895	26	36.8688557758359	26	35.1933556275457	26	29.3546921211933	26	26.5904398954194	26
27	27	28.0244252128994	27	38.0638158407238	27	33.8226742489261	27	31.7654498324867	27	31.7120736649029	27	35.4537077505584	27	34.903488314216	27	34.5434244678045	27	3.49101347593558	27	3.55107200362381	27	31.5775732103179	27	35.2752343191555	27	35.2455097883455	27	35.8334007576938	27	33.9048868681919	27	33.0668253145151	27	33.0896149921353	27	33.1975688461229	27	30.6802759081448	27	31.6783832513208	27	39.2446998810768	27	37.4800387673356	27	31.6992966441168	27	29.0433871789291	27
28	28	28.5770389802238	28	38.9372242496895	28	35.2209243624887	28	33.0838490077976	28	32.9941617225386	28	36.9082638221611	28	36.4507659414313	28	36.1475369825403	28	3.52102369396506	28	3.59364021557114	28	32.8789312790301	28	36.8193819027779	28	37.022438583373	28	37.4745927526837	28	34.9782458574696	28	34.2427422064126	28	34.6214165345484	28	34.8111128482635	28	32.5853057640417	28	33.701431857988	28	41.022656061762	28	39.2378042078485	28	33.4202046241577	28	30.8819264634541	28
29	29	28.9450389629607	29	39.478910285564	29	36.1754149576915	29	33.9888255286188	29	33.9018810709373	29	37.9149724961599	29	37.5844812309526	29	37.2897605289031	29	3.48545929002499	29	3.59342630144064	29	33.9088566573255	29	37.9378325639113	29	38.2454811785616	29	38.6993340779532	29	35.7900225183424	29	35.0911662985368	29	35.8146787342744	29	35.9266190431802	29	33.9060873234036	29	35.2154945870146	29	42.2411379921124	29	40.490000196466	29	34.6411299418851	29	32.2182849783246	29
30	30	29.2949682418725	30	39.9685061369542	30	36.9140232765052	30	34.6843830860475	30	34.621797450841	30	38.7241984455509	30	38.3564857999839	30	38.1526716401327	30	3.51500358404357	30	3.63096974016295	30	34.5857170596058	30	38.7573882262913	30	39.1726174585296	30	39.600480051695	30	36.3467061402864	30	35.7053562901022	30	36.5279395823122	30	36.8668723694748	30	34.8756204782493	30	36.3440027229412	30	43.2169994602151	30	41.4828551831725	30	35.5573692220945	30	33.1230376759804	30
31	31	29.6025560604601	31	40.4109390703356	31	37.4442651049356	31	35.2552003962918	31	35.2057833409819	31	39.3877122625521	31	39.1227028780284	31	38.8798618107415	31	3.52136233688927	31	3.62214543021316	31	35.1958642167173	31	39.4194491049303	31	39.8785336140886	31	40.2950018198751	31	36.8464260930567	31	36.2560759655568	31	37.2519712851635	31	37.5124773219421	31	35.6714138188645	31	37.1580891149559	31	44.0114222110839	31	42.2347774860514	31	36.2435567459306	31	33.8608742158565	31
32	32	29.7863160303439	32	40.7400998823093	32	37.9655462655658	32	35.7153959313671	32	35.6811090466999	32	39.9433361236208	32	39.6441875210401	32	39.4508058314611	32	3.54319049625456	32	3.65263516673362	32	35.5674512265776	32	40.0284890766073	32	40.5266619555816	32	40.971955735265	32	37.2345981623478	32	36.6467234032562	32	37.7843429776445	32	38.0630039792969	32	36.2525680175105	32	37.8034711290854	32	44.6406480374402	32	42.8917206291426	32	36.6915024493515	32	34.4197556043061	32
[truncated: 51 more columns]

## Sheet: RPLP0
Text	X	A1: ref	X	A2: ref	X	A3:GDM 713	X	A4:GDM 713	X	A5:GDM 722	X	A6:GDM 722	X	A7:GDM 731	X	A8:GDM 731	X	B1: h20	X	B2: h20	X	B5:GDM 723	X	B6:GDM 723	X	B7:GDM 732	X	B8:GDM 732	X	C1:GDM 700	X	C2:GDM 700	X	C3:GDM 716	X	C4:GDM 716	X	C5:GDM 724	X	C6:GDM 724	X	C7:GDM 733	X	C8:GDM 733	X	D1:GDM 702	X	D2:GDM 702	X
1	1	3.09273324359139	1	3.59320319155578	1	3.05047195919863	1	2.98884924430964	1	3.131534906274	1	2.68478123695094	1	3.40846038501022	1	2.86596721235226	1	3.64779518241812	1	2.94863804483295	1	3.26671144969891	1	2.91915421664934	1	3.35808480164375	1	3.19744124794837	1	3.68116531967892	1	3.09499967120543	1	2.86202836881496	1	3.19439486974731	1	3.24326474102854	1	3.02046712981409	1	3.39092628504604	1	2.6575204023789	1	4.17533092560065	1	3.08119779302399	1
2	2	3.1691334071167	2	3.67329255024121	2	3.09900200502505	2	3.03605349773218	2	3.19162852553938	2	2.73789102204344	2	3.46824231683179	2	2.89905887761192	2	3.68419545368952	2	2.93914477146161	2	3.30557719808645	2	2.95798581538074	2	3.41051831551926	2	3.23696972219621	2	3.76375957245738	2	3.12983458921641	2	2.90995702718763	2	3.21993804352423	2	3.30240305802473	2	3.07260788431519	2	3.4294664249168	2	2.72495015408328	2	4.23421975290673	2	3.10856679668332	2
3	3	3.2411932422197	3	3.74243689546221	3	3.14373628083105	3	3.08663207879235	3	3.24143683189366	3	2.78031351457705	3	3.51118220557108	3	2.94941334216935	3	3.74805641412052	3	2.97755973610865	3	3.34813510577709	3	2.99332854880534	3	3.43253375824345	3	3.25228835898192	3	3.79633100743425	3	3.19034007230643	3	2.93970056578948	3	3.23518166412011	3	3.34476972212373	3	3.08748526299842	3	3.47185550051839	3	2.74691381362	3	4.3133056321932	3	3.16154789691402	3
4	4	3.27184694903341	4	3.77909438924833	4	3.17193648832211	4	3.1211012851228	4	3.2752645059648	4	2.80714644906114	4	3.5379923736354	4	2.93472090745319	4	3.80944451101168	4	2.99916162993214	4	3.3816338205658	4	3.02668773453483	4	3.46596773859996	4	3.26546665491831	4	3.84188225541693	4	3.17478076563516	4	2.96752395481033	4	3.26217479362628	4	3.33716402647166	4	3.09354892501649	4	3.49149904513654	4	2.75321330317132	4	4.35090535327408	4	3.19769892598501	4
5	5	3.35107162272097	5	3.86996415429313	5	3.19429065016803	5	3.15695505290019	5	3.31053772198359	5	2.85583954757804	5	3.59397250448561	5	2.96337735802877	5	3.85693727629651	5	3.05924540341174	5	3.44404409407639	5	3.06818212542288	5	3.52146880312687	5	3.31484789444877	5	3.84266887673584	5	3.26419757807553	5	3.01801940196236	5	3.31140372669882	5	3.37194878796898	5	3.12131114249369	5	3.49221488262245	5	2.78150272019244	5	4.42134654423708	5	3.22047860794259	5
6	6	3.39665850331775	6	3.92823281630918	6	3.22897143490258	6	3.21882935775936	6	3.3435961908085	6	2.8888926177255	6	3.61305437039702	6	2.97606996010692	6	3.86295594489603	6	3.06526625150981	6	3.46301512387999	6	3.08719999958622	6	3.53354771148051	6	3.29943312779442	6	3.89509047010769	6	3.27749462584542	6	3.01664240248206	6	3.32375931392608	6	3.40450776704008	6	3.16054873997316	6	3.55195139912102	6	2.81486304010713	6	4.45021836158926	6	3.24853279386469	6
7	7	3.46020930712171	7	3.99661854914101	7	3.27306255817723	7	3.2476699716637	7	3.37889994040968	7	2.91698417771077	7	3.65524076986489	7	3.00474454233503	7	3.8793358346942	7	3.08077407198513	7	3.48431247965054	7	3.12872385735784	7	3.58905994837852	7	3.3279605421409	7	3.94235111073664	7	3.30035277671988	7	3.06003987336919	7	3.3452575438818	7	3.439330806604	7	3.16119736713415	7	3.57996148606223	7	2.82238745880623	7	4.52066517020936	7	3.29346411816861	7
8	8	3.50651264473097	8	4.07072870047078	8	3.28673863444868	8	3.29616515042151	8	3.4126790539581	8	2.9506433558149	8	3.71650938591906	8	3.03909266915027	8	3.88620692906109	8	3.10976249898566	8	3.53147171598791	8	3.15521840865508	8	3.60874198788431	8	3.34109462037372	8	3.96463962615168	8	3.35132288729396	8	3.07354832432827	8	3.37914730358415	8	3.44533030445167	8	3.19435228784538	8	3.60637207905136	8	2.84250308881673	8	4.56593382122024	8	3.35170795097404	8
9	9	3.56302710390226	9	4.12504679436214	9	3.33156542482299	9	3.33981335464062	9	3.47642166960188	9	2.97940961151037	9	3.73193648489888	9	3.06846955296685	9	3.92681029188946	9	3.14083222872488	9	3.59468342239653	9	3.1974432547259	9	3.66507298043902	9	3.39123269478079	9	4.02055013275258	9	3.38973931224656	9	3.1247644086695	9	3.42220683811854	9	3.51503001257703	9	3.22283799519205	9	3.6761122659517	9	2.88529280632159	9	4.60654045325031	9	3.38266797431758	9
10	10	3.58577325549271	10	4.16914697792224	10	3.33803066482726	10	3.36015599166238	10	3.51021322386399	10	2.97183605949093	10	3.7587023391244	10	3.08179245474745	10	3.93368472718066	10	3.14009393757759	10	3.61440581249979	10	3.24439981767781	10	3.67790815914476	10	3.42523800998558	10	4.07378698878657	10	3.41852342335593	10	3.14541553536181	10	3.46302443462366	10	3.52100816383916	10	3.24241452947915	10	3.68205776913368	10	2.90540550061583	10	4.66724447849488	10	3.41876344414096	10
11	11	3.63287480203598	11	4.22166253335301	11	3.35970199885969	11	3.37419855137231	11	3.55859777556824	11	3.0199018238993	11	3.80007977240674	11	3.11680840691336	11	3.92587381822283	11	3.13262124912304	11	3.65550373837355	11	3.26478339161554	11	3.71207752637121	11	3.4738855301985	11	4.11247933166755	11	3.41848559062238	11	3.17389241997342	11	3.47686129176588	11	3.52780027656216	11	3.25593590710547	11	3.73653483809449	11	2.93998089783522	11	4.65948566707179	11	3.46301409781121	11
12	12	3.70433682364036	12	4.32766253462351	12	3.41104927306979	12	3.41715783211766	12	3.57320410678301	12	3.04805495996047	12	3.82162339060956	12	3.15255679113017	12	3.94228133792189	12	3.13325448068425	12	3.65628224680633	12	3.28593537169622	12	3.71288272690466	12	3.46071778658059	12	4.11336606982687	12	3.46360384861746	12	3.20308117701832	12	3.49841091062795	12	3.55583852034922	12	3.27696845945385	12	3.74414285030954	12	2.9891316930985	12	4.6913874099723	12	3.50064416060991	12
13	13	3.84567301152639	13	4.45522618715784	13	3.43269732312639	13	3.43119422181909	13	3.59391129689351	13	3.09612607938695	13	3.89063329644097	13	3.17356526320583	13	3.94220524199658	13	3.14061428006924	13	3.72478719000293	13	3.31310616624525	13	3.75389470856409	13	3.4885114097357	13	4.16753396170411	13	3.48575748165609	13	3.24580986621018	13	3.58160733018735	13	3.59668466251926	13	3.34472526390649	13	3.81907913988937	13	3.00987817186609	13	4.70681544526434	13	3.50799899721716	13
14	14	4.12137886237454	14	4.77898579223578	14	3.46950790960949	14	3.50933709669313	14	3.68460156975919	14	3.13797285958136	14	3.98122395495348	14	3.21629325964431	14	3.98187422401887	14	3.1485792361533	14	3.80095464383263	14	3.40917394362205	14	3.82312749525945	14	3.54489754864937	14	4.22259373879088	14	3.53825380090178	14	3.28211314697093	14	3.60313096354645	14	3.65198222025519	14	3.39963418205335	14	3.86076036961873	14	3.03127826668334	14	4.80049389659639	14	3.57512058218912	14
15	15	4.55430527749231	15	5.32062159938904	15	3.54969155016468	15	3.58044431388465	15	3.77530298026471	15	3.24172140780803	15	4.06489250518923	15	3.32919303028125	15	3.98250710608584	15	3.17876651565121	15	3.90455255104555	15	3.51885479528355	15	3.94030051323164	15	3.60125757186855	15	4.40156631655836	15	3.62770899513845	15	3.36115580459628	15	3.72872760578177	15	3.74136186241735	15	3.50200649935554	15	3.97742336521338	15	3.10117295710406	15	4.90962885038388	15	3.66437382635468	15
16	16	5.3409757363257	16	6.28304483672552	16	3.68766080774457	16	3.71490402658386	16	3.92134290049693	16	3.42107972446423	16	4.31437444138614	16	3.46310082727029	16	3.98299997850405	16	3.1789612556273	16	4.11100461974274	16	3.70347412439455	16	4.06421440173231	16	3.77591592491348	16	4.54181289988923	16	3.83557042148413	16	3.54001936362082	16	3.90285492300298	16	3.93306000903402	16	3.69252096818888	16	4.18269405550624	16	3.28885596403875	16	5.1269581738724	16	3.87173565999464	16
17	17	6.73944262308056	17	7.95017629430814	17	3.89694194851148	17	3.96111684124469	17	4.23947979933507	17	3.70272341500713	17	4.66644017656849	17	3.74354106527809	17	4.00562885904685	17	3.19294414911267	17	4.46046356416908	17	4.06440766594617	17	4.35836874284669	17	4.0122780584558	17	4.91331844916481	17	4.15344866907248	17	3.82494006203821	17	4.19397207768167	17	4.21930914027041	17	3.95670487168604	17	4.5438262412177	17	3.56587745328716	17	5.53624087624725	17	4.23315753510588	17
18	18	9.01986077495952	18	10.6935634446978	18	4.30220771788451	18	4.4123345719136	18	4.77993901983495	18	4.28079654305766	18	5.33032906863815	18	4.28434271973364	18	4.01307531262981	18	3.2070281537701	18	5.08510393530489	18	4.72601039419278	18	4.89300398079132	18	4.49300046731547	18	5.61117367776744	18	4.75334911074953	18	4.36018213911801	18	4.7912518491281	18	4.78611450831737	18	4.49972938619544	18	5.1853977758009	18	4.12083901472203	18	6.25579425482787	18	4.86856860066569	18
19	19	12.2680546892859	19	14.7228480882504	19	5.08363546749284	19	5.27200781509148	19	5.79113101266833	19	5.30585949053009	19	6.60926989080032	19	5.19005903728222	19	4.01991606126601	19	3.19790520264551	19	6.22419414434237	19	5.87837188357043	19	5.8796027858365	19	5.29383904468717	19	6.80488481268099	19	5.79727144708077	19	5.34467866189484	19	5.83264094549532	19	5.75541000533219	19	5.44286309441717	19	6.35897690741032	19	5.02240625678872	19	7.60925315284805	19	5.97646233196413	19
20	20	16.0208148125814	20	19.5052399786936	20	6.42258232217131	20	6.77270632984278	20	7.53632581904977	20	7.05324789849364	20	8.71078793989277	20	6.79775228081416	20	4.01059553981281	20	3.21022997971389	20	8.13157464826686	20	7.85573457897741	20	7.52368274889177	20	6.74903070049449	20	8.8588522472722	20	7.61849045265311	20	7.00679030980691	20	7.6027853824706	20	7.59157516598919	20	7.15260180678151	20	8.38523944337285	20	6.714465383204	20	9.82105324658921	20	7.86726366751979	20
21	21	19.5978818371577	21	23.998347751744	21	8.72336143796475	21	9.20855550947101	21	10.3113385039626	21	9.81000784969257	21	12.0957018322844	21	9.38640826501964	21	4.05457793589114	21	3.22103228842898	21	11.168889005823	21	10.9423540113129	21	10.3029757735737	21	9.16317545987865	21	12.0265678847469	21	10.4222662257053	21	9.71566313159898	21	10.4676918284492	21	10.3538412508541	21	9.83736872900275	21	11.5826242625836	21	9.37552768770777	21	13.2444264224913	21	10.804842298554	21
22	22	22.2393533876501	22	27.5140936083963	22	12.0596113126555	22	12.8555250874875	22	14.2490307800054	22	13.5979685730086	22	16.7170359293257	22	12.9501207620343	22	4.0517660640807	22	3.246197091714	22	15.2549420988501	22	15.0643659339488	22	14.3627861101019	22	12.690704674483	22	16.2089079166026	22	14.1506939493562	22	13.4938266143714	22	14.4423732635655	22	14.3644475577754	22	13.6883940635891	22	15.9045913299091	22	12.9510724087825	22	17.7265534012963	22	14.6206749247169	22
23	23	24.2731011305635	23	30.0517286175013	23	16.2397710405888	23	17.2246085054858	23	18.7861949854142	23	17.8505675822679	23	21.764343982945	23	16.9735478864146	23	4.08123285108628	23	3.21991366014557	23	19.6054337414508	23	19.5173656083138	23	19.3244090145461	23	16.952822366653	23	20.6669584461086	23	18.1642322275757	23	17.7535822896972	23	18.9623213105962	23	18.897538528385	23	18.3643911424246	23	20.62596801051	23	17.04312393177	23	22.4068500071936	23	18.6989983546671	23
24	24	25.5369064153613	24	31.838747679787	24	20.2989385773357	24	21.504353440665	24	22.9099753015471	24	21.6442741171906	24	26.219465298243	24	20.5143671334853	24	4.07226201889096	24	3.23898277608838	24	23.4159392464174	24	23.3108268025284	24	24.0695199939019	24	21.0430813838991	24	24.5071683905918	24	21.6317952564139	24	21.6444812695939	24	22.9080694994364	24	22.9412602861078	24	22.703492414783	24	24.7079985025738	24	20.7001231793816	24	26.292881767203	24	22.1736031959375	24
25	25	26.5278986546116	25	33.1155555474006	25	23.6666383993678	25	24.9560809063654	25	26.2056855203734	25	24.6085653489746	25	29.6952207855107	25	23.3847056356527	25	4.11744361527683	25	3.25073163179573	25	26.3165385716635	25	26.4049064724863	25	28.0363609118229	25	24.3986122451499	25	27.4283271775638	25	24.414538121918	25	24.7397375652027	25	26.1697106054012	25	26.2028798482227	25	26.2311834953947	25	28.0217110938593	25	23.5975853886316	25	29.3234733685878	25	24.8612150489548	25
26	26	27.2340059409085	26	33.9566886062623	26	26.2219013967887	26	27.5263749748577	26	28.607629199723	26	26.8705693946195	26	32.3006136742845	26	25.558966522093	26	4.13280649620913	26	3.24920868643978	26	28.5379507477773	26	28.5919351378945	26	30.968713612585	26	27.0223847447195	26	29.6200685770166	26	26.3593338387259	26	27.028007289895	26	28.5910831366503	26	28.6452896438234	26	28.8154976122218	26	30.4694375683192	26	25.7938088961607	26	31.6035772011522	26	26.7794831682215	26
27	27	27.6807345274953	27	34.542736167269	27	28.1044264297873	27	29.4918511992156	27	30.359574867847	27	28.4867422604158	27	34.1328318676358	27	27.0671165748211	27	4.17194229265292	27	3.23335882682508	27	30.0054344243738	27	30.2073342682146	27	33.2102429576401	27	28.9996191942401	27	31.1305598351873	27	27.8461028613572	27	28.6894445573214	27	30.2566851316997	27	30.3856645402182	27	30.7427196789144	27	32.2497232186847	27	27.4084592182795	27	33.1033475880123	27	28.2408069756637	27
28	28	28.0410765958959	28	35.0389721010086	28	29.4297339226813	28	30.7954565185681	28	31.5857511937018	28	29.5598101643469	28	35.4611767827074	28	28.1968138661896	28	4.20347142620814	28	3.26271131805667	28	31.1306485227356	28	31.3939385701203	28	34.7465385278962	28	30.3087991072156	28	32.2928738881057	28	28.8372052828375	28	29.9020169126722	28	31.5412415641052	28	31.7172403341907	28	32.0121216052645	28	33.5054926448388	28	28.6146803515014	28	34.2557551866468	28	29.2150031515206	28
29	29	28.3007979129195	29	35.3545891548126	29	30.3501181061363	29	31.8459268936803	29	32.3824105468681	29	30.3444499275237	29	36.2976924860125	29	29.0114760710288	29	4.22645424873349	29	3.29171948243879	29	31.8854515774287	29	32.1234255292313	29	36.0014215327627	29	31.2840939782714	29	33.0682601589893	29	29.5332967530954	29	30.7227320291369	29	32.395352169423	29	32.5775365176901	29	33.0441048957738	29	34.3786840175984	29	29.4609835299883	29	35.0138749052442	29	29.9243115274374	29
30	30	28.4803086877958	30	35.5804805920792	30	30.9730410200431	30	32.4663847741726	30	33.061908981494	30	30.9501641856076	30	37.0043711261186	30	29.5658171356853	30	4.2739411227617	30	3.27692988099503	30	32.4553577153467	30	32.6898883945936	30	36.7774572119332	30	32.0297543805051	30	33.6417982525198	30	29.9916228323164	30	31.407876696856	30	33.0972393595013	30	33.2678767917604	30	33.662478963928	30	35.0825412109983	30	30.140647361973	30	35.6795051726911	30	30.4705733792458	30
[truncated: 51 more columns]

## Sheet: H3F3A
Text	X	A1: ref	X	A2: ref	X	A3:GDM 713	X	A4:GDM 713	X	A5:GDM 722	X	A6:GDM 722	X	A7:GDM 731	X	A8:GDM 731	X	B1: h20	X	B2: h20	X	B5:GDM 723	X	B6:GDM 723	X	B7:GDM 732	X	B8:GDM 732	X	C1:GDM 700	X	C2:GDM 700	X	C3:GDM 716	X	C4:GDM 716	X	C5:GDM 724	X	C6:GDM 724	X	C7:GDM 733	X	C8:GDM 733	X	D1:GDM 702	X	D2:GDM 702	X
1	1	9.04362971569095	1	10.7566737173267	1	8.99331367853125	1	7.60234745606598	1	9.36433162070192	1	7.09199034063717	1	10.1883162366359	1	9.29637035205312	1	6.61450748649726	1	5.35947443953185	1	8.41623819108485	1	8.28315428075812	1	9.95207811153629	1	9.64501260879448	1	11.0238548267458	1	7.771315795664	1	9.46987233884945	1	7.71197501691673	1	8.69474721288179	1	8.96953197736935	1	10.5580903956585	1	9.65769068634299	1	12.2313554994774	1	9.09940403712911	1
2	2	9.18672328783156	2	10.7566382566525	2	9.00107956618421	2	7.63255995049667	2	9.3422759678574	2	6.82700291717662	2	10.2107282692563	2	9.228784966551	2	6.68121832312157	2	5.3276116939749	2	8.27688926614129	2	7.56754989645937	2	9.87166216758653	2	9.50338799508321	2	11.0653783897341	2	7.63661221904253	2	9.37065425891435	2	7.62285702351475	2	8.63644986447327	2	8.88988818960061	2	10.4559219876288	2	9.70235695158348	2	12.2231179848574	2	8.9491412031792	2
3	3	9.21194735191713	3	10.8290471803646	3	8.98555045042886	3	7.65522818648824	3	9.29042980260535	3	6.67237310119721	3	10.1516525590488	3	9.11610690120096	3	6.70622474731915	3	5.32759529341308	3	8.26229542566835	3	7.42891550410123	3	9.77640149889376	3	9.4363841646382	3	11.0985935167539	3	7.60494406393533	3	9.34779719483258	3	7.60805307854708	3	8.60727991386449	3	8.75915354894059	3	10.3683952919822	3	9.62076903235094	3	12.165200065663	3	8.83842588614693	3
4	4	9.30453783184156	4	10.804865660101	4	8.99330304032899	4	7.68541585844698	4	9.26079354413064	4	6.59139510556115	4	10.1147495219107	4	9.04103488085531	4	6.74792118109418	4	5.36745929684808	4	8.27705770434381	4	7.30484436738452	4	9.70318229877582	4	9.2575276160355	4	11.0322049290065	4	7.60497686505898	4	9.29432693070151	4	7.59321012683778	4	8.62928326221454	4	8.63568568694396	4	10.2370188131189	4	9.53922189289374	4	12.1983549095366	4	8.79889344001584	4
5	5	9.26033974611325	5	10.8426737622184	5	8.95248883665209	5	7.7440558930338	5	9.23645348576673	5	6.58995111851868	5	10.0533458632649	5	8.94137973137627	5	6.7881100276134	5	5.37422422389773	5	8.29726079634151	5	7.28135066795734	5	9.62037792442277	5	9.2033592714781	5	11.0629095142015	5	7.55572668970431	5	9.22350083980369	5	7.59153214964786	5	8.64929995796727	5	8.5611148982479	5	10.1398389426131	5	9.45548207312674	5	12.1873567710697	5	8.75740677923799	5
6	6	9.32136480827316	6	10.7968089949194	6	8.97001778860609	6	7.77598951252546	6	9.18661779232577	6	6.56198446562614	6	10.0630425398049	6	8.91334897166087	6	6.77292849180862	6	5.4073317221932	6	8.32856699319082	6	7.25378099651575	6	9.59322052107061	6	9.13088868324724	6	11.0571187121927	6	7.5732847739967	6	9.26379883627032	6	7.57839288411729	6	8.5927525621557	6	8.59942803407656	6	10.127533094965	6	9.42052792416322	6	12.1321622420142	6	8.71982500168623	6
7	7	9.29401538477247	7	10.7863323226003	7	8.99123332588354	7	7.88738231828929	7	9.1845321122098	7	6.52370153402439	7	10.0238376901399	7	8.84376513830526	7	6.79644850395255	7	5.4220765131782	7	8.34140030103601	7	7.22298177674212	7	9.56912837963551	7	9.0319675982125	7	11.0131605051755	7	7.53989794300566	7	9.21589534815124	7	7.59158089711795	7	8.60546446022263	7	8.52484500786199	7	10.0960956219029	7	9.39618830945617	7	12.13774425496	7	8.72582285020466	7
8	8	9.34450535534389	8	10.7943623604014	8	8.96795330680147	8	7.99300745017335	8	9.14740958425605	8	6.50899752440848	8	9.97949787765924	8	8.78369850565428	8	6.80479008240343	8	5.45397552813186	8	8.45899781157539	8	7.20107776579319	8	9.48846549771061	8	8.97237869076845	8	10.9219495570397	8	7.54789075546596	8	9.15481210916937	8	7.59162698563513	8	8.58349885019785	8	8.53941252456164	8	10.0596041521074	8	9.4036652850511	8	12.0550322066558	8	8.67841106079033	8
9	9	9.30451212285275	9	10.7887505567042	9	8.95444257397426	9	8.07025814446014	9	9.13461471359032	9	6.47365103964115	9	9.92997370026473	9	8.75564737477764	9	6.80632801433433	9	5.49509644761547	9	8.50501310246381	9	7.17351974975726	9	9.46130238040868	9	8.9296927964063	9	10.9161350501678	9	7.50202743567967	9	9.14925819900716	9	7.58591320660131	9	8.60741023184223	9	8.45413146755038	9	10.0400134914532	9	9.36868264542803	9	12.0163831407041	9	8.64875294539197	9
10	10	9.28767716776945	10	10.7726638218468	10	8.9699380020891	10	8.18343177273232	10	9.10489246298065	10	6.47365458570857	10	9.90780014067845	10	8.70307692525475	10	6.82303087840618	10	5.48714306164761	10	8.60056100261771	10	7.18812555820775	10	9.43933360621599	10	8.84770771762255	10	10.8912611602401	10	7.49412945701526	10	9.12634617088037	10	7.61566825833463	10	8.60006543969557	10	8.42506169334626	10	9.98889515653942	10	9.36874026902362	10	11.9667328777028	10	8.632964080198	10
11	11	9.28976788483515	11	10.7509386791481	11	8.98745442335676	11	8.25315146869025	11	9.17365062996175	11	6.4824630874391	11	9.91746006860328	11	8.6599387151161	11	6.84125815165971	11	5.48041707431019	11	8.67597763705811	11	7.16050523168778	11	9.39008651784651	11	8.84973587605582	11	10.9103338897503	11	7.45617630239508	11	9.11311451756784	11	7.63968043873161	11	8.6239211913234	11	8.41969804514073	11	9.96923099173377	11	9.35598962126114	11	11.911498507014	11	8.6112065682735	11
12	12	9.27083866661874	12	10.7324141835798	12	9.02416091903038	12	8.41724172816512	12	9.20115932830425	12	6.45886438175217	12	9.93742398791718	12	8.71059015560393	12	6.8647352908329	12	5.50307509931372	12	8.82831782096211	12	7.18805197730875	12	9.38795020276243	12	8.82533203219325	12	10.9327306457002	12	7.50202300309539	12	9.1798093428766	12	7.68996634946554	12	8.66576343081263	12	8.44681770349366	12	9.98888185878659	12	9.40586759492613	12	11.9501833810469	12	8.6250421655785	12
13	13	9.25817094160155	13	10.7452666934367	13	9.10573853836043	13	8.54171966637535	13	9.26455673362413	13	6.47644898332288	13	10.001093985508	13	8.75958958645225	13	6.83441608505062	13	5.51348618042518	13	8.97190475438507	13	7.22774051898337	13	9.40677186962912	13	8.8665320906881	13	10.9957289864643	13	7.5529462903464	13	9.22207879985618	13	7.76772530970126	13	8.75734657700432	13	8.45049951424841	13	10.088310600803	13	9.52888329066527	13	11.9886575618858	13	8.6209309818376	13
14	14	9.26024709143223	14	10.7476125633454	14	9.27838593275472	14	8.73975540384497	14	9.41489342162947	14	6.51463800360769	14	10.0995333286596	14	8.8442132003786	14	6.85260266580995	14	5.52259809613132	14	9.1796500282605	14	7.31689561530458	14	9.50420372877192	14	8.96539400262311	14	11.1226741589366	14	7.62591947984048	14	9.32339726301646	14	7.86599321462877	14	8.90543744520042	14	8.53219532256627	14	10.2293102756889	14	9.70180949213212	14	12.0326803204261	14	8.70984277164695	14
15	15	9.29608312059198	15	10.7724155971273	15	9.59761143905521	15	9.11831876075508	15	9.71230367070063	15	6.55415873808544	15	10.4107725707021	15	9.05600815054235	15	6.85620256610006	15	5.51068141393271	15	9.52588070073742	15	7.47229188731717	15	9.71025493024789	15	9.13798791022497	15	11.4136935217558	15	7.7949326046908	15	9.57660276261687	15	8.12799610073292	15	9.12569635402539	15	8.70773823088024	15	10.5873188563798	15	10.0736718769007	15	12.2313076275672	15	8.82232053443559	15
16	16	9.39494746476285	16	10.9145399415853	16	10.1765138801596	16	9.77193203631265	16	10.2211523816844	16	6.72895674528848	16	10.9777512292162	16	9.56453370899965	16	6.84607786009738	16	5.50103013153805	16	10.1843994481857	16	7.71818782644851	16	10.1402909646086	16	9.53043706946234	16	11.9416837028734	16	8.18107164452905	16	10.0016770902348	16	8.51948544510446	16	9.60539206579795	16	9.06108135998847	16	11.2270174291173	16	10.6870106817584	16	12.5840140489145	16	9.14403714564312	16
17	17	9.61801513390963	17	11.1684206092063	17	11.328288439523	17	10.9147568299674	17	11.1965215311028	17	7.02583698798483	17	11.9961444318583	17	10.3349295846352	17	6.84868528623436	17	5.51063414432781	17	11.2243387038274	17	8.18071739883184	17	10.8703580650095	17	10.2347545996422	17	12.9588805440843	17	8.87371445451424	17	10.8229063363051	17	9.22119280371467	17	10.4202573942083	17	9.69632015147802	17	12.3708139321729	17	11.8420446901768	17	13.3175315169285	17	9.67724511339661	17
18	18	10.0534043285534	18	11.7604483841121	18	13.1932847976561	18	12.7890969408252	18	12.8164903116559	18	7.52369302110783	18	13.7092101254534	18	11.7518633548848	18	6.87966600771089	18	5.50786140381581	18	13.0718532648762	18	8.9582785324074	18	12.1721202162359	18	11.5579005590667	18	14.713792409094	18	10.0989269690762	18	12.2398634017383	18	10.4289151381471	18	11.9585095473525	18	10.8547153893947	18	14.382321983841	18	13.7236754209823	18	14.6293543381715	18	10.6462287879353	18
19	19	10.7434300420245	19	12.6199991697663	19	16.0914085742344	19	15.6908394792072	19	15.5207754047759	19	8.35368112918633	19	16.4677385254024	19	13.9821048360053	19	6.86159968071549	19	5.53730440161604	19	15.8907419379561	19	10.2915395997235	19	14.2823654353654	19	13.6354182354469	19	17.5992868665509	19	12.0623738621265	19	14.5444153852257	19	12.492484358325	19	14.3166674320499	19	12.7262233924093	19	17.469293353982	19	16.6465454290612	19	16.8538343462491	19	12.29654728947	19
20	20	12.0083624938574	20	14.2062037749899	20	20.2415149662252	20	19.9009131008627	20	19.5186142946885	20	9.64135527673126	20	20.5101154792165	20	17.3651371965836	20	6.86102660177997	20	5.55874913672152	20	20.035337497621	20	12.3927424228643	20	17.693968791609	20	16.9083684202426	20	21.7996579267533	20	14.9553849401421	20	18.1123338909648	20	15.5689818837958	20	17.9932230823278	20	15.7188280480472	20	21.7649288015443	20	20.835213999199	20	20.3233269462151	20	14.8583382897693	20
21	21	14.0252117180972	21	16.8233789462	21	25.1104764539308	21	24.8252467478533	21	24.5300543653554	21	11.8003123875471	21	25.6670689694341	21	21.6563638798276	21	6.85657534643774	21	5.55244300669661	21	25.0512801774309	21	15.334019990992	21	22.2777093594801	21	21.343247899548	21	27.1922467516661	21	18.8471994101341	21	22.7633060591387	21	19.7001935171261	21	22.7422175961834	21	19.80767482067	21	26.9406834096878	21	25.8674590124535	21	25.3136448407749	21	18.4480345578057	21
22	22	17.0920782747288	22	20.6468400176996	22	30.0290081602176	22	29.5868240913126	22	29.9155865224773	22	14.6862328896979	22	31.1236096063577	22	26.3253490392889	22	6.87127172031811	22	5.57173332148472	22	30.3203086069614	22	19.0411956723621	22	27.4948425324891	22	26.2497387521374	22	33.1027884553222	22	23.040175611114	22	28.0276826883858	22	24.3230570468403	22	27.8298563125973	22	24.6174610001518	22	32.0548779354192	22	31.1042933814802	22	31.1837857119898	22	22.7414249751754	22
23	23	20.967524325909	23	25.4669023286622	23	33.8950535332494	23	33.5588225124831	23	34.5686999613008	23	18.2069462989904	23	35.9741199545758	23	30.5018145255364	23	6.85782090261952	23	5.52490557687697	23	34.7236489233481	23	22.9520295403416	23	32.5093213062982	23	30.9437538161359	23	38.210536025594	23	26.6525086946169	23	32.7528935853422	23	28.5640198842128	23	32.4230774005413	23	29.3879025507084	23	36.1909016942509	23	35.4368269110137	23	37.0730036956718	23	26.9220133647139	23
24	24	25.1638590461688	24	30.5240582467134	24	36.7998096190606	24	36.2718020662479	24	37.9995791489032	24	21.8916848769319	24	39.5756816585806	24	33.7531947603014	24	6.87282569039238	24	5.53719351017634	24	37.8207852488203	24	26.5019811253683	24	36.5561080959041	24	34.683320998946	24	42.0582173510485	24	29.4611498096429	24	36.5616908608614	24	31.9343270997348	24	35.854978079582	24	33.3007247839148	24	39.1754357172834	24	38.6054332870285	24	42.0027798565873	24	30.5383024551431	24
25	25	28.6588452731296	25	34.739432469441	25	38.6188337745662	25	38.1775221379003	25	40.272240900825	25	25.1994331012651	25	41.8209397482635	25	35.8931135904004	25	6.89387554312703	25	5.52439760271885	25	39.954413969976	25	29.1577627750568	25	39.4211421668698	25	37.2304278127793	25	44.5937446156512	25	31.2670026840723	25	39.1024393573677	25	34.2658799877793	25	38.1829759895945	25	36.1099378828845	25	41.121073697698	25	40.7627932297051	25	45.3257025763808	25	33.0509157296425	25
26	26	31.1903970676952	26	37.675346063895	26	39.7038227846136	26	39.2712684532301	26	41.6812991385466	26	27.7677613531903	26	43.3827584855076	26	37.2304699247216	26	6.90213210291142	26	5.53920990272919	26	41.188448108133	26	31.112153233542	26	41.1892603401376	26	38.8778821481637	26	46.1376295394419	26	32.3822003395365	26	40.8594019277964	26	35.8778198879204	26	39.6738269502784	26	37.9042323334134	26	42.4141806872051	26	42.2485527486987	26	47.6021831559137	26	34.7727622847956	26
27	27	32.806462101371	27	39.5335307190939	27	40.501548112782	27	40.0701855279206	27	42.5848912827533	27	29.6161885837402	27	44.4916963585583	27	38.1467243757246	27	6.94278803894864	27	5.53768076070747	27	42.0394579839208	27	32.4618132634442	27	42.2813186843246	27	39.9208838073927	27	47.1989933169579	27	33.0866537680346	27	41.9586675009498	27	36.8804192119346	27	40.6375916532525	27	39.1459116159465	27	43.2018506540941	27	43.2651621880757	27	48.9088977486478	27	35.8947171511075	27
28	28	33.589212566992	28	40.5309729019087	28	41.01273643343	28	40.5448659707382	28	43.3331165678826	28	30.8975785628817	28	45.127301597358	28	38.7325032599375	28	6.95052862768663	28	5.54472483390004	28	42.751324359535	28	33.2932976493401	28	43.1830983806957	28	40.6733369551834	28	47.9203830241542	28	33.5457067252095	28	42.6532464582655	28	37.4743665254337	28	41.3605880901347	28	39.8791088355588	28	43.8438579835849	28	44.0146643444786	28	49.8683849328554	28	36.6136346936435	28
29	29	34.1791077179766	29	41.2938983856168	29	41.4605316398178	29	40.8672036388621	29	43.7825426862547	29	31.7373140601108	29	45.61971057236	29	39.2269240541974	29	6.96521222470262	29	5.55076039770513	29	43.1377506088116	29	33.9130781939526	29	43.7156390322143	29	41.1929843989374	29	48.3738028419648	29	33.9101526883299	29	43.2160690538815	29	38.0824095175224	29	41.8038441572247	29	40.4072716021661	29	44.2789070196385	29	44.6354782831342	29	50.5021773307864	29	37.1663078216647	29
30	30	34.4968559677629	30	41.7563561267793	30	41.651133637077	30	41.1738480006352	30	44.1010579657378	30	32.3849827950211	30	46.0202745899547	30	39.5764980054588	30	7.01140912201012	30	5.56208181254846	30	43.445781566693	30	34.3592324881617	30	44.2072598304497	30	41.5337647681803	30	48.6967574556952	30	34.1468713402601	30	43.5430626025136	30	38.4201648352297	30	42.2120422861086	30	40.768578363536	30	44.6299595039505	30	44.9327389656855	30	50.9417333697695	30	37.5076108793314	30
[truncated: 51 more columns]

## Sheet: WWOX
Text	X	A1: ref	X	A2: ref	X	A3:GDM 713	X	A4:GDM 713	X	A5:GDM 722	X	A6:GDM 722	X	A7:GDM 731	X	A8:GDM 731	X	B1: h20	X	B2: h20	X	B5:GDM 723	X	B6:GDM 723	X	B7:GDM 732	X	B8:GDM 732	X	C1:GDM 700	X	C2:GDM 700	X	C3:GDM 716	X	C4:GDM 716	X	C5:GDM 724	X	C6:GDM 724	X	C7:GDM 733	X	C8:GDM 733	X	D1:GDM 702	X	D2:GDM 702	X
1	1	6.37033103453242	1	6.72494437629041	1	7.05761137754606	1	6.34664120504006	1	6.72704548793195	1	6.71479141264774	1	6.73450653977064	1	7.07058006962251	1	4.35852669393016	1	2.91227020840252	1	7.15353218349443	1	6.85530066106868	1	7.08159786414126	1	6.45759159001449	1	7.95092824912535	1	6.04939455905532	1	7.40656183689595	1	7.47016713098029	1	6.94056946579035	1	6.97700738006445	1	7.09682291002959	1	5.95775139768737	1	8.54225133256359	1	5.97962860200049	1
2	2	6.5596872711288	2	6.86066123019874	2	7.12829168191401	2	6.4096729346785	2	6.91034755931685	2	6.81851580671633	2	6.75465647438716	2	7.25122668283046	2	4.42645185953063	2	2.91409839144038	2	7.22595112689321	2	6.92712434479077	2	7.16955219678679	2	6.56234702842099	2	8.07979045058211	2	6.07021205488536	2	7.55783588080748	2	7.60167250489493	2	7.06440341867082	2	7.08468964980339	2	7.16366286898256	2	5.98274006524286	2	8.68883650558642	2	6.02281441264034	2
3	3	6.81780182054542	3	7.04413736277748	3	7.23329837606483	3	6.50683352653253	3	7.06848335755664	3	7.0383336939477	3	6.86530718169236	3	7.36873931330498	3	4.48244671374725	3	2.99102481282244	3	7.43439292412271	3	7.16028238960575	3	7.45580000234912	3	6.84848383281138	3	8.22714052379468	3	6.18951664481661	3	7.87215321810407	3	7.85984257684686	3	7.35474929116048	3	7.40420052177861	3	7.37607026340576	3	6.10482292748711	3	8.88816168512015	3	6.20920914555031	3
4	4	7.08508147500865	4	7.25992859862493	4	7.3700264498391	4	6.62876485984324	4	7.23610273305384	4	7.22055551142627	4	7.03243350079975	4	7.5654598055878	4	4.52082355770327	4	2.99846879841878	4	7.71539489649097	4	7.36679750825997	4	7.74687927815262	4	7.11735139387956	4	8.35615489367045	4	6.26095671576216	4	8.16456431802468	4	8.16551589352316	4	7.62902919984373	4	7.69758037170937	4	7.53094585408067	4	6.25618751747729	4	9.0818585701792	4	6.36470989174255	4
5	5	7.50300676725375	5	7.63644306103086	5	7.56231199635455	5	6.78906350729895	5	7.48833313344336	5	7.48159474620559	5	7.2158643008227	5	7.80517695672562	5	4.55607304625301	5	3.02070660838268	5	8.04860732778613	5	7.68753882880865	5	8.12132455127237	5	7.46616953756328	5	8.59137454554213	5	6.46308757810924	5	8.58707956267423	5	8.53435548758277	5	8.01756760169449	5	8.11992265980765	5	7.81550780876665	5	6.51925820556798	5	9.39275583276208	5	6.62250383268699	5
6	6	8.04631109371808	6	8.17272535151332	6	7.80951407809874	6	7.01882968187563	6	7.89300492239729	6	7.86792810926078	6	7.51464831548702	6	8.15140263893891	6	4.54978560391439	6	3.04847588332289	6	8.51715794598955	6	8.13241012280989	6	8.66217541044021	6	8.02115251930279	6	8.9736959455406	6	6.72694757700667	6	9.18834823326727	6	9.14041348231392	6	8.59778400086602	6	8.69671703499554	6	8.22942679835125	6	6.86643797901141	6	9.7622413409241	6	6.96433264490035	6
7	7	9.01554766721018	7	9.04189138824662	7	8.22336768710734	7	7.35170612709691	7	8.48343746573813	7	8.55907037250055	7	8.01443216748382	7	8.71267759848803	7	4.57388539476618	7	3.09355693173315	7	9.2950111601909	7	8.84304621142282	7	9.54844043641557	7	8.78412276135906	7	9.51100866162675	7	7.16648165490528	7	10.1439291881825	7	10.1123415084442	7	9.48572304262206	7	9.62589765702582	7	8.89888028034634	7	7.43626118672271	7	10.3627902332857	7	7.54325719389807	7
8	8	10.5300030192403	8	10.5117991849851	8	8.86968113346809	8	7.95919445117185	8	9.50627004756367	8	9.62744340738874	8	8.8146344091262	8	9.58423697408086	8	4.61334682204244	8	3.09709145415537	8	10.5841107467419	8	10.0618964276739	8	11.0388996838599	8	10.2144812129427	8	10.3969547770709	8	7.85537146363802	8	11.7991852366304	8	11.7226378116996	8	10.9910768829652	8	11.1842410487611	8	10.0093056863602	8	8.40255001685097	8	11.3163773382055	8	8.55600901886981	8
9	9	13.0702704731446	9	12.8709208332947	9	9.9915403683937	9	8.95904351327852	9	11.158551280481	9	11.4050119619048	9	10.1686259251144	9	11.1044518745057	9	4.62671009103386	9	3.08554319362227	9	12.6855605093594	9	12.0771410685013	9	13.5339368710392	9	12.511349848945	9	11.9753944099948	9	8.96162072439379	9	14.4576231805763	9	14.3724550068558	9	13.4659501047538	9	13.7066194560963	9	11.9318555907141	9	10.003245752895	9	12.949561330901	9	10.2274392044117	9
10	10	17.0774472228671	10	16.6997400256644	10	11.9982504825167	10	10.7026794044229	10	14.03921858477	10	14.4339460010992	10	12.6233748982048	10	13.8114624369743	10	4.63384430020702	10	3.13117302512797	10	16.2627451447022	10	15.4661150969581	10	17.4966229610522	10	16.2747843579504	10	14.6761884589942	10	10.9679698660271	10	18.7310329737869	10	18.6512249046079	10	17.4391860122376	10	17.6768790088404	10	15.1407103486991	10	12.7561358785752	10	15.6126502759534	10	13.0875470229098	10
11	11	22.7599682770778	11	22.0667766931376	11	15.3553848436428	11	13.7050864852184	11	18.6614594399044	11	19.3245170216042	11	16.5780158019802	11	18.1182429029204	11	4.66855829622775	11	3.12732683346233	11	21.7870183321657	11	20.7269422808383	11	23.43143467436	11	21.7126118340494	11	19.189755648476	11	14.2685904386263	11	25.0860312355689	11	24.9609829949783	11	23.304293987071	11	23.5385095280283	11	20.2426227047406	11	17.0775515698924	11	19.5320192448452	11	17.4887286770466	11
12	12	29.154079991263	12	28.1299444188142	12	20.7787208941722	12	18.5354770263594	12	25.4098896103482	12	26.3219999678665	12	22.6347060076432	12	24.7091214053307	12	4.69306617260604	12	3.13632674635209	12	29.2127717362577	12	27.7744550988798	12	30.4772818443979	12	28.5034877012359	12	25.9661027341352	12	19.355578901833	12	32.7551958669505	12	32.5914335854618	12	30.5726505792932	12	30.3404116576598	12	27.4489826948182	12	23.2131554693275	12	24.8377074168131	12	23.5920670987537	12
13	13	34.4904536044931	13	33.2727251656763	13	28.5908744192436	13	25.5606918158367	13	33.2207262285324	13	34.1921855254958	13	30.4617660122018	13	32.9324973613114	13	4.68766351803681	13	3.15011209239481	13	37.0916947066946	13	35.2105851249256	13	36.9331773908768	13	34.9070796342166	13	34.4560881261076	13	26.1701251001715	13	39.7822739663638	13	39.6452174486321	13	37.3682501889658	13	36.5794305175311	13	35.4753236970222	13	30.0501381854821	13	30.101620935414	13	29.991809030529	13
14	14	38.2876779458839	14	36.9215001832377	14	37.1937227746682	14	33.5689767292039	14	40.114717748721	14	40.7700975350473	14	38.0518181897164	14	40.7496267548133	14	4.69595366659721	14	3.15433334613294	14	43.2183857248836	14	40.9935760958863	14	41.4720780653043	14	39.4252921937919	14	42.4141671467897	14	32.8976066643705	14	44.8123160289369	14	44.7672591565961	14	42.2494866710075	14	40.9153574662448	14	42.1492785750493	14	35.6735633396888	14	34.1638432974346	14	35.0519623555891	14
15	15	40.8725721494557	15	39.4522188270544	15	44.0415864510061	15	40.171708260955	15	44.7129370209138	15	45.1296637700933	15	43.356865373315	15	46.0951604752618	15	4.71540228571444	15	3.14245898748068	15	47.2257061529693	15	44.6555218950238	15	44.4737988165448	15	42.4509140105308	15	47.88614376982	15	37.7435610978401	15	48.1808237181975	15	48.2404043123913	15	45.4791048866953	15	43.8269331463894	15	46.5707929982799	15	39.3582375026654	15	37.1197677370669	15	38.2449148519331	15
16	16	43.0192139251083	16	41.5252299311396	16	48.4706700978871	16	44.4038053376675	16	47.8478541103836	16	48.2083092788053	16	46.8482137433128	16	49.7173500248542	16	4.73298276508783	16	3.19098947194813	16	50.2233848658067	16	47.4938025330256	16	46.7936396296996	16	44.7814156812049	16	51.6242799925141	16	40.9108630563142	16	50.8248790615071	16	50.893056397679	16	48.0559028038422	16	46.1297419100688	16	49.7852653730361	16	42.1163000277756	16	39.7380889336853	16	40.5952456209151	16
17	17	44.7051066408812	17	43.2325275695202	17	51.6027919391019	17	47.4022125393611	17	50.3525802125002	17	50.5661709595938	17	49.3430044547309	17	52.4278525784391	17	4.7727186598721	17	3.18241503328441	17	52.5012999037948	17	49.7163726081222	17	48.5784983087023	17	46.6010986099578	17	54.3807110560415	17	43.2229095873481	17	52.9437925807065	17	53.0709978263219	17	50.0470669485238	17	47.94399866449	17	52.1180719331638	17	44.1663283394069	17	42.1229504921376	17	42.4125101989909	17
18	18	45.9263163453152	18	44.5758744875535	18	53.9355342973577	18	49.6987225008111	18	52.2613982271466	18	52.4783461859745	18	51.505989161963	18	54.629838285027	18	4.78806210344714	18	3.18507320209973	18	54.3970889389959	18	51.4558145945638	18	50.0711657809535	18	48.0608082270228	18	56.5884698443163	18	44.9790944574669	18	54.5789232637168	18	54.7566775362749	18	51.565008879483	18	49.4534458835098	18	54.1485785025731	18	45.8423831240951	18	44.2337948548644	18	43.8441045394068	18
19	19	47.0172510604426	19	45.7096126723542	19	55.8702025693803	19	51.5579111585787	19	53.8743538733893	19	54.0707578988142	19	53.1155925223312	19	56.3781398439395	19	4.83651684248927	19	3.20733640593877	19	55.7717082737748	19	52.8364875562473	19	51.2178551305686	19	49.209292128729	19	58.3693573678833	19	46.3889486668997	19	55.9640102599762	19	56.1314682002663	19	52.8484812335838	19	50.6356276075666	19	55.692187169418	19	47.1649093544072	19	45.9989122641741	19	44.9632380687301	19
20	20	47.8197810896069	20	46.4644265290877	20	57.4265128927756	20	53.0347830249324	20	55.1461895805716	20	55.2244232249757	20	54.3694203813178	20	57.8862413564922	20	4.85235104304029	20	3.21650275670212	20	57.0312082834508	20	54.0318438179476	20	52.1325971519181	20	50.076218150644	20	59.7166758692971	20	47.5880275212821	20	57.0678866020535	20	57.210382877471	20	53.8944462318743	20	51.5415975905102	20	57.0173783405162	20	48.2399795962141	20	47.5691291183867	20	45.8504123304027	20
21	21	48.4104829819596	21	47.1945559106132	21	58.5790300287816	21	54.1230714973141	21	56.1586555486823	21	56.1257434870502	21	55.4166248735725	21	58.8811547923751	21	4.88240273702167	21	3.238753352384	21	57.8468009093102	21	54.8782246664508	21	52.8208957757099	21	50.7275757742392	21	60.8375251403603	21	48.4370051348259	21	57.8177489976108	21	58.0143142825628	21	54.700108479284	21	52.3007682887655	21	57.9323843640182	21	49.0731235760784	21	48.9316183409491	21	46.4381832163019	21
22	22	48.8699081450066	22	47.6964315795932	22	59.4898181368489	22	54.981527933446	22	56.8924181605013	22	56.9072523236903	22	56.1803884084141	22	59.7858310154067	22	4.88297663096801	22	3.23296296912207	22	58.5794551692818	22	55.5850460086284	22	53.4419051063248	22	51.3263457673817	22	61.7290509477606	22	49.1513086419522	22	58.4324190244011	22	58.718451732006	22	55.3920909963841	22	52.8538210126866	22	58.7804648851536	22	49.7748072210017	22	50.0537025942283	22	47.0715418251988	22
[truncated: 51 more columns]

## Sheet: HIF1A
Text	X	A1: ref	X	A2: ref	X	A3:GDM 713	X	A4:GDM 713	X	A5:GDM 722	X	A6:GDM 722	X	A7:GDM 731	X	A8:GDM 731	X	B1: h20	X	B2: h20	X	B5:GDM 723	X	B6:GDM 723	X	B7:GDM 732	X	B8:GDM 732	X	C1:GDM 700	X	C2:GDM 700	X	C3:GDM 716	X	C4:GDM 716	X	C5:GDM 724	X	C6:GDM 724	X	C7:GDM 733	X	C8:GDM 733	X	D1:GDM 702	X	D2:GDM 702	X
1	1	8.39364274133176	1	12.4900006820304	1	10.3657139168232	1	11.4261793527104	1	11.1085786767703	1	10.9513453211787	1	9.37267539045642	1	11.3593570432738	1	6.01187256357989	1	6.23350205039862	1	11.2629445894257	1	10.082267441845	1	9.72817298039894	1	11.4490566732066	1	9.5977079564777	1	9.61258236299977	1	9.81762682950865	1	10.3612898620074	1	10.8201854738335	1	11.1820723281268	1	9.79552314822779	1	12.6628623794115	1	10.7275250664747	1	10.0177131605102	1
2	2	8.47047810491519	2	12.64716708036	2	10.4177970092592	2	11.5030627585384	2	11.14946625567	2	11.0264951009745	2	9.36194899101925	2	11.3832549456609	2	6.08855273825935	2	6.26938111412697	2	11.2261091237541	2	10.0117311271581	2	9.700357098512	2	11.3331681817994	2	9.61500596824207	2	9.56412603607812	2	9.80662817236133	2	10.2721059891895	2	10.7751167374532	2	11.1116813766561	2	9.70797980878586	2	12.6601408254167	2	10.6864622944884	2	9.92301447491467	2
3	3	8.48219020884068	3	12.6593550766954	3	10.4201071833701	3	11.4526666438615	3	11.1432752548229	3	11.054809714255	3	9.35542095444483	3	11.2539502557601	3	6.08015607630659	3	6.29876204418123	3	11.2028465114531	3	9.96272670142818	3	9.65112224793177	3	11.2049641673214	3	9.52008580952307	3	9.52915481078051	3	9.7820103882067	3	10.2222328797765	3	10.7518957388075	3	11.0547143056655	3	9.54787459828172	3	12.4458825057589	3	10.6985156699997	3	9.96225276963005	3
4	4	8.51172227845853	4	12.659376854743	4	10.3385006907516	4	11.4085940977851	4	11.1172836735176	4	11.0720755578154	4	9.38143949904723	4	11.2012401211789	4	6.11919737485871	4	6.2894617807991	4	11.159895016304	4	9.90295010892044	4	9.59109676345126	4	11.0829179143787	4	9.5006867543462	4	9.49208235143791	4	9.76420527870538	4	10.143969835992	4	10.8032722272346	4	11.0292422863533	4	9.49667337128544	4	12.3764654975062	4	10.6694616803795	4	9.95301991449054	4
5	5	8.5215649189313	5	12.678180643285	5	10.3747715105319	5	11.4262436498034	5	11.1172909328668	5	11.0289602087841	5	9.44207788001065	5	11.1660706483781	5	6.10941280917958	5	6.30808875233547	5	11.1599105720522	5	9.93716342172596	5	9.53959894018745	5	11.0568143316856	5	9.53948279060016	5	9.51987839954577	5	9.77312598182906	5	10.1352741726937	5	10.7690578773792	5	11.0122740761103	5	9.44546592198985	5	12.246192327814	5	10.7178711690813	5	9.95297843249508	5
6	6	8.60221647509044	6	12.6997873197226	6	10.3226269921059	6	11.4288130077852	6	11.1024011521659	6	11.0400295921467	6	9.43550176168072	6	11.2037214849633	6	6.1692956823786	6	6.33746809994997	6	11.1451992656931	6	9.92227065953523	6	9.52455420090848	6	10.989439442051	6	9.56099690867753	6	9.45701388180773	6	9.77529347348975	6	10.1636329339031	6	10.7799848935729	6	11.0232142693549	6	9.43045228963393	6	12.2575902817388	6	10.7202158654694	6	9.98292759808904	6
7	7	8.58442029823452	7	12.6461116193624	7	10.2704978598996	7	11.3518927991771	7	11.0875286660788	7	11.0338584113167	7	9.41162230763359	7	11.1798367317359	7	6.19018795077951	7	6.34823144406998	7	11.1132474355607	7	9.93304029710386	7	9.49234037878175	7	10.9570143925807	7	9.59225337325011	7	9.42200568110468	7	9.75067451921279	7	10.1223708617766	7	10.8508576789328	7	11.0001425352486	7	9.38986785370255	7	12.1647414132639	7	10.6838366346186	7	9.9388710883616	7
8	8	8.57871654720096	8	12.6753945405349	8	10.2455892841767	8	11.3091305165397	8	11.0368684981848	8	10.9834825689137	8	9.44870294052212	8	11.1636613762304	8	6.23488140343496	8	6.35337141642704	8	11.0801568247142	8	9.93506337536252	8	9.46035059112285	8	10.9062072398302	8	9.5762081148079	8	9.36940373624083	8	9.7263947920794	8	10.0374349642635	8	10.8266301674378	8	10.9589078302152	8	9.29824772653122	8	12.0959472516279	8	10.6574126350144	8	9.97857461847365	8
9	9	8.62383935215744	9	12.5896255696762	9	10.2070262732848	9	11.2989809622815	9	11.0008106899763	9	10.9304106293367	9	9.43769279210417	9	11.0919204346543	9	6.20972110149296	9	6.3576167354788	9	11.0445001241158	9	9.97589453783361	9	9.4237196432324	9	10.8349371287815	9	9.55344748616586	9	9.39421293444765	9	9.68813357668309	9	10.035415296493	9	10.7995892536656	9	10.9491905497205	9	9.22747097960826	9	12.0866171104688	9	10.5966777178961	9	9.9296549106494	9
10	10	8.59426935542488	10	12.5802195281205	10	10.1889124326141	10	11.2637046751721	10	10.9748086809903	10	10.9045735840179	10	9.39442873597463	10	11.0391932740653	10	6.25855086575456	10	6.37631417402889	10	11.0187325917888	10	9.96737971508408	10	9.38940823795039	10	10.7651772101715	10	9.54373226742253	10	9.34783946881643	10	9.61664205832054	10	10.0006608755763	10	10.8081777394364	10	10.9406923270884	10	9.23607502798913	10	12.0344968916745	10	10.6063763365219	10	9.93894267636815	10
11	11	8.5666230148322	11	12.5265284396708	11	10.1095193682025	11	11.1691030488205	11	10.9078207856181	11	10.9242668292323	11	9.36187400662908	11	10.9888638334535	11	6.25996058657912	11	6.34975382622144	11	11.0040002539581	11	9.9610618623086	11	9.34854947356455	11	10.7501315783112	11	9.52645378243661	11	9.34993485141822	11	9.62774825260496	11	9.93323081462499	11	10.8448457631086	11	10.8920637988539	11	9.24672264471535	11	12.0110931610971	11	10.5021655462835	11	9.9133944867801	11
12	12	8.56660641105268	12	12.5170923042226	12	10.1367661703943	12	11.2221220300355	12	10.8904895530082	12	10.8811603043906	12	9.35320994692848	12	11.0328690378617	12	6.30877310402637	12	6.3964420976264	12	10.9180155062431	12	9.96109922081252	12	9.37436316203652	12	10.6890327828875	12	9.54587190258486	12	9.32210172826217	12	9.59202107002353	12	9.89848844371632	12	10.7507303521101	12	10.9346794744635	12	9.17830365799593	12	11.976367393968	12	10.4924751654613	12	9.8763597565615	12
13	13	8.56848264706861	13	12.5292955713157	13	10.0936188892182	13	11.1804525285138	13	10.8234288285896	13	10.883585139705	13	9.33798126178198	13	10.9913425348799	13	6.35902580940825	13	6.36052463115666	13	10.9720675211209	13	9.9718738750118	13	9.31633242161127	13	10.6216047992242	13	9.53827740637335	13	9.25920177905309	13	9.57628146419616	13	9.87455321992017	13	10.7787849073841	13	10.9030521770259	13	9.12048914772674	13	11.9268782148024	13	10.4948308436252	13	9.86005077014958	13
14	14	8.57646075419759	14	12.4794287058547	14	10.0732857703458	14	11.0897110393111	14	10.8124362232225	14	10.8208346224508	14	9.318633613815	14	10.9625395787613	14	6.33805646354984	14	6.42447394726857	14	10.883624927913	14	9.97826856657207	14	9.27133048369971	14	10.6192917202238	14	9.58473097307818	14	9.27571595696534	14	9.52945699105723	14	9.87240805703582	14	10.8449101027543	14	10.9261648487786	14	9.11849995737478	14	11.8981833094186	14	10.4634320418728	14	9.83936446031925	14
15	15	8.63555931305727	15	12.5359116505719	15	10.1095681418049	15	11.1780338067297	15	10.7950551792741	15	10.8035615030692	15	9.38793675179384	15	10.9713271290721	15	6.36732062495324	15	6.42444177744575	15	10.8922319121215	15	9.9953694217411	15	9.28850916908524	15	10.5756434970753	15	9.60414182907288	15	9.31284823438862	15	9.51157056956968	15	9.89853617958244	15	10.8449018008645	15	10.9006386132396	15	9.10137627200891	15	11.8981698188477	15	10.4343577861976	15	9.83009124945752	15
16	16	8.76555694768002	16	12.6233902305666	16	10.2116106212624	16	11.3129373686418	16	10.9102203646952	16	10.8921296692292	16	9.46794696037023	16	11.0265119097422	16	6.41749490809149	16	6.41643877850076	16	10.946160947701	16	10.048789172242	16	9.28188754645832	16	10.5953899501399	16	9.66450746820777	16	9.39845311431809	16	9.45102916557988	16	9.87458539684136	16	10.9671018956055	16	10.9880781343267	16	9.12043413557116	16	11.9703232862022	16	10.4172336032588	16	9.82296738745893	16
17	17	8.8995356591904	17	12.834277063291	17	10.4247783140634	17	11.510904286817	17	11.0267587485806	17	11.0596622564006	17	9.55891618736152	17	11.1975044442498	17	6.45354362674214	17	6.4320646310102	17	11.001345006257	17	10.155287857192	17	9.3033781292151	17	10.6167721600811	17	9.94170867093988	17	9.598321753689	17	9.47360507121371	17	9.87011340184321	17	11.1589361463467	17	11.1786747235138	17	9.27013431898722	17	12.112677219866	17	10.4415631078299	17	9.84626525809756	17
18	18	9.25606330843138	18	13.3736968556852	18	10.8352269860857	18	11.981259282509	18	11.2892822427201	18	11.3119297979849	18	9.86400239365399	18	11.4725194780266	18	6.50349496607941	18	6.46106712072558	18	11.2614833648593	18	10.3794075778773	18	9.40813836278817	18	10.7934114051016	18	10.2544880049249	18	9.9622355419734	18	9.49340084609407	18	9.95044166983334	18	11.5290927057949	18	11.5891734819868	18	9.46850555417678	18	12.4193645334423	18	10.5308755565454	18	9.90374769087918	18
19	19	9.93350613790007	19	14.3401183308829	19	11.7306410791394	19	12.9757930646356	19	11.858900849185	19	11.8693028977882	19	10.5108862358493	19	12.1820791984433	19	6.49167980283762	19	6.47750382128064	19	11.7054327632694	19	10.8463839472774	19	9.64572338909539	19	10.9910944337256	19	11.0286397493903	19	10.6648315751419	19	9.71453087596615	19	10.0173211684618	19	12.3216955238461	19	12.39389669723	19	10.0470488663102	19	13.1635258680029	19	10.7121429474096	19	10.0213726346293	19
20	20	11.2112095989128	20	16.1812333686904	20	13.3237622395551	20	14.7727294038632	20	12.9309178783408	20	12.9776617995233	20	11.6592236950803	20	13.4889799691386	20	6.50861698835911	20	6.45592686781174	20	12.5870258043705	20	11.6371120279437	20	10.1573127956161	20	11.510948873552	20	12.5010675670975	20	12.034748616121	20	9.89046354966616	20	10.301288097499	20	13.831942641516	20	13.9034578120718	20	10.9665021011778	20	14.5933849775244	20	10.9703607774338	20	10.3513917639485	20
21	21	13.4726448573848	21	19.5172933826275	21	16.2939764074038	21	18.0858886839877	21	15.0595811127523	21	15.1273336559372	21	13.8536165407393	21	16.0694436994278	21	6.51486042543032	21	6.46103857337086	21	14.4038897292146	21	13.2889304329414	21	11.0878967908838	21	12.6139312546168	21	15.0980307743442	21	14.6462026574946	21	10.4321068876068	21	10.7929286916666	21	16.6147546041962	21	16.6778165707444	21	12.815811681922	21	17.0988723063119	21	11.6150230258924	21	10.9857173026169	21
22	22	17.2206288129142	22	24.9374745785801	22	21.1889875298855	22	23.688303289644	22	18.889176131788	22	18.9844504309337	22	17.6584102230854	22	20.4543680068353	22	6.56310907075969	22	6.48722267129967	22	17.5615547627517	22	16.2980274847348	22	12.9083955502416	22	14.7185626211941	22	19.4426074477795	22	18.9648871925074	22	11.4088592147624	22	11.8385708928335	22	21.4779748247134	22	21.5200478224152	22	16.0910582577537	22	21.6571336674127	22	12.944337917064	22	12.2647591959737	22
23	23	22.0114618783366	23	32.0170467520866	23	28.0566134690472	23	31.2517405534294	23	24.9000316560821	23	25.1637742527346	23	23.4331766229476	23	27.0589299029386	23	6.5765447310033	23	6.48860373575626	23	22.7691751979094	23	21.2765064504454	23	16.1090035132044	23	18.2687533657615	23	25.5895044935239	23	24.8846508895435	23	13.3511744001509	23	13.7705284896109	23	28.5153810320819	23	28.6423729720457	23	20.8237903705498	23	28.4854265017271	23	15.3096922114022	23	14.5613538154856	23
24	24	26.8848330688522	24	39.2712336398765	24	35.3634941078594	24	39.5692852622931	24	32.5618835412006	24	33.129849567722	24	30.2662740542409	24	35.0472942596971	24	6.61070231409711	24	6.50915948504779	24	29.7925987236926	24	28.4182398946165	24	21.259428696177	24	24.0714182721415	24	32.2931723802293	24	31.1409509046264	24	16.7245370600877	24	17.3122217520999	24	36.8809330674183	24	36.9916812250788	24	26.3270572669379	24	36.7852959838698	24	19.3809089195733	24	18.5062258455165	24
25	25	31.1250915861681	25	45.7166529337215	25	42.0169889054908	25	46.9872757244451	25	40.3625423488917	25	41.3804532514663	25	36.9596552206068	25	42.6663896505465	25	6.60777998684394	25	6.56819596925377	25	37.3050621646511	25	36.4051075467162	25	27.9183991711256	25	31.4337396451123	25	38.3251850328773	25	37.0234660721222	25	22.1481236415792	25	22.7189103803748	25	44.6049430674404	25	44.8232719623007	25	31.4606193853091	25	44.8164908143184	25	25.3452958892585	25	24.3617161046053	25
26	26	34.48525316833	26	50.7491441539047	26	47.363877685174	26	52.9459798269401	26	46.9837316881332	26	48.5276751895448	26	42.3299357730391	26	48.9480841913038	26	6.70039579147707	26	6.57820230214766	26	43.8816962057047	26	43.6850945759061	26	34.7038015379738	26	38.9052734644692	26	43.350207117145	26	41.7293556339262	26	29.0003564753002	26	29.6461661088929	26	51.1119924936217	26	51.3437661649491	26	35.6069018955544	26	51.6121474713373	26	32.1703316290764	26	31.0672564118088	26
27	27	37.3403810851905	27	54.8037249884754	27	51.5230161989387	27	57.7330120989499	27	52.4437834850117	27	54.2629418839873	27	46.6532547378238	27	54.0001411362705	27	6.80482069901489	27	6.71171820563621	27	49.2641927589525	27	49.6417870507273	27	40.6212267954977	27	45.2682638034724	27	47.4036676908672	27	45.7016802784169	27	35.8936347342867	27	36.5705876194679	27	56.2871578076107	27	56.5492615041329	27	38.9669541969652	27	57.0633658039696	27	38.6434892497446	27	37.473663082363	27
28	28	39.6429770573628	28	58.3162001861019	28	55.014611124586	28	61.740252464148	28	56.8416615525025	28	58.9090692311484	28	50.0363728493685	28	58.0194149860973	28	6.93083798525065	28	6.87575775801177	28	53.4820758306114	28	54.219104445708	28	45.339448464683	28	50.4570737761809	28	50.6827399229585	28	48.8323953802165	28	42.046557864716	28	42.6533004579295	28	60.4763195207607	28	60.876822254654	28	41.6880700281134	28	61.3735185191973	28	44.1009386011854	28	42.8820625266133	28
29	29	41.4772554482125	29	61.0380027339249	29	58.0180056075924	29	64.9631776019946	29	60.2904036885907	29	62.6436643034606	29	53.0167354247816	29	61.533178984826	29	7.24458717012	29	7.20080770832723	29	57.0895501371527	29	58.1198612195581	29	49.2588873721352	29	54.7592272485354	29	53.3707940734992	29	51.5189748766252	29	46.9977964457809	29	47.6952990325859	29	63.9817812622865	29	64.2939739995848	29	43.9353777942695	29	64.9626385737204	29	48.3649794676999	29	47.17708554252	29
30	30	43.0403346682196	30	63.3454069238825	30	60.2762033825438	30	67.6950935097497	30	63.2162366989355	30	65.6473355118507	30	55.5250526506002	30	64.2535650517385	30	7.77466215256313	30	7.79886289872656	30	60.0546240849378	30	61.3415009145312	30	52.2841504632138	30	58.4042641011465	30	55.8109681138246	30	53.7936314216339	30	51.0113515782832	30	51.7758175813041	30	66.7908687422063	30	67.2069004284276	30	45.7381551418214	30	68.0089905995012	30	51.9867875937633	30	50.7396800242919	30
31	31	44.4674930507315	31	65.2546425933066	31	62.2152462887667	31	69.8549356800989	31	65.625477977962	31	68.3084114296215	31	57.4012364758791	31	66.6259082577066	31	8.88572441476909	31	9.03625739173002	31	62.5355703564972	31	64.0211399694731	31	54.8481744494756	31	61.3679349214417	31	57.575291818823	31	55.774999442359	31	54.2525110107534	31	55.199239304712	31	69.1734104710101	31	69.5760986057914	31	47.3501814590224	31	70.4480432644408	31	54.9379778783833	31	53.7627703098147	31
32	32	45.5100755917443	32	66.8477461962404	32	64.0315833028557	32	71.8139955819086	32	67.6818786055487	32	70.4974566027974	32	59.0829596170584	32	68.6404113710419	32	10.8143012527775	32	11.1389974240411	32	64.5127827465908	32	66.1483182707894	32	57.1854943289267	32	63.8467312346868	32	59.2586068304347	32	57.3357089308865	32	57.0972953101797	32	58.0450178676561	32	71.3014440460049	32	71.6749811187231	32	48.584368498278	32	72.5934754621984	32	57.3830357395068	32	56.0891127443203	32
33	33	46.5019609218367	33	68.4340055377476	33	65.5153913370481	33	73.3240658948498	33	69.3842128722367	33	72.2821574118066	33	60.4827372695652	33	70.1905369748584	33	14.1923542746846	33	14.7852708639966	33	66.2774073155312	33	68.114892506683	33	59.0284680103935	33	66.0312538345642	33	60.6266495260319	33	58.7528006582288	33	59.3650787285126	33	60.2942473748228	33	73.0196807747847	33	73.2981179030045	33	49.705074245655	33	74.3743998044558	33	59.3592116130666	33	58.2447955344019	33
34	34	47.3483241291658	34	69.480169280561	34	66.6511814130955	34	74.746867796877	34	70.7889764914714	34	73.8189129308169	34	61.6258444546152	34	71.5619028605747	34	19.6602806380002	34	20.1695494165045	34	67.726881474577	34	69.5319491969474	34	60.409877550628	34	67.8158415040439	34	61.8322129648458	34	59.8490010819558	34	61.3013993088933	34	62.3637653260252	34	74.4336069802936	34	74.8835282638646	34	50.5333928162022	34	76.0029156844709	34	61.328063247563	34	59.9882138170029	34
35	35	48.0233950290738	35	70.472077917975	35	67.6358211459894	35	75.9215095867613	35	72.0314690913072	35	75.0863857577615	35	62.5321336129631	35	72.7865243726701	35	26.9976275484414	35	26.6949085383725	35	68.9586363510138	35	70.9176443276099	35	61.8752662148541	35	69.3894683558613	35	62.8298623389782	35	60.8755501242681	35	62.916327410315	35	64.1084660332412	35	75.5960418503821	35	76.0560688836344	35	51.2783835078312	35	77.2189917371582	35	62.6358510462118	35	61.4868371057657	35
[truncated: 51 more columns]

## Sheet: SLC2A1
Text	X	A1: ref	X	A2: ref	X	A3:GDM 713	X	A4:GDM 713	X	A5:GDM 722	X	A6:GDM 722	X	A7:GDM 731	X	A8:GDM 731	X	B1: h20	X	B2: h20	X	B5:GDM 723	X	B6:GDM 723	X	B7:GDM 732	X	B8:GDM 732	X	C1:GDM 700	X	C2:GDM 700	X	C3:GDM 716	X	C4:GDM 716	X	C5:GDM 724	X	C6:GDM 724	X	C7:GDM 733	X	C8:GDM 733	X	D1:GDM 702	X	D2:GDM 702	X
1	1	7.77382967365154	1	10.3062543489134	1	8.61428134868688	1	8.88649939374762	1	9.6389571282498	1	9.40430902340708	1	8.97290899454506	1	9.07701489514389	1	4.86841465493852	1	4.7608214946085	1	9.06287299575076	1	9.11826810982148	1	8.52854585831171	1	9.0176454134767	1	8.2311171649191	1	8.07964419255097	1	8.71786454334333	1	9.69200186801405	1	9.03875822746363	1	9.50302654671356	1	9.27768260764541	1	9.43363913529527	1	9.74338205971693	1	8.5443324789891	1
2	2	7.87650173777736	2	10.3552931784813	2	8.64580682553313	2	8.94021013297985	2	9.61637983640703	2	9.321993652086	2	8.89775379341761	2	9.01594301429535	2	4.88536114207773	2	4.76894912140413	2	9.01813026829912	2	9.02184688779296	2	8.454010694578	2	8.99495907435973	2	8.18054806864408	2	8.00718813676398	2	8.63253640311636	2	9.6165015007212	2	8.99426333472606	2	9.39226245386922	2	9.3000607304998	2	9.43365445598669	2	9.71817952233934	2	8.48009552353766	2
3	3	7.87645126961741	3	10.4534131948226	3	8.66941871465498	3	8.96324163826222	3	9.56361717760824	3	9.29955695011739	3	8.86770360903291	3	8.92427300903974	3	4.92774042757433	3	4.83375609669792	3	9.01818794619621	3	9.00706332179468	3	8.42424529481019	3	9.00262302493577	3	8.17210366402302	3	7.99106536209261	3	8.57819210823327	3	9.51070671919816	3	8.98690309432689	3	9.28888744037259	3	9.18875590737022	3	9.29782931685607	3	9.70977387005539	3	8.47206297515052	3
4	4	7.98948212188238	4	10.4884801032782	4	8.62406836427873	4	8.99596275562832	4	9.60348295753489	4	9.26423620005123	4	8.80958873752723	4	8.81172420178888	4	4.96274683046263	4	4.82673019659324	4	9.02771708215644	4	8.92001180067106	4	8.35162855606631	4	8.8910230310677	4	8.17394603075155	4	8.00901319159836	4	8.58016559880834	4	9.51288482706579	4	8.99640264864634	4	9.27626475011769	4	9.15378519288371	4	9.20184620936254	4	9.66987435213133	4	8.44180121623929	4
5	5	7.96379435275439	5	10.4802888986579	5	8.63194497327758	5	8.98829076899646	5	9.59597322652442	5	9.20431429764806	5	8.79457378260689	5	8.76587346744157	5	4.98821014598102	5	4.85917050383183	5	8.9903829650924	5	8.93493300789903	5	8.32180056433226	5	8.92898093085401	5	8.14022480552402	5	7.95260953191921	5	8.51803251285353	5	9.46000211437103	5	8.93697021736773	5	9.21718116842509	5	9.11670167061272	5	9.1263594857665	5	9.63624417033581	5	8.40967460320208	5
6	6	7.98947400910131	6	10.4557224961578	6	8.67138300489911	6	9.00365367208269	6	9.53567543193167	6	9.15191023903642	6	8.76452494294371	6	8.69713026775495	6	5.00517532332858	6	4.87539561526178	6	8.96800250638061	6	8.92756750410759	6	8.29202485496511	6	8.87596300514141	6	8.10649546751542	6	7.96071420020815	6	8.47146244525135	6	9.39198455788011	6	8.95189412885606	6	9.17288538378286	6	9.02017670286193	6	9.09623582823346	6	9.57734628118769	6	8.37753176460272	6
7	7	7.99983475771524	7	10.4335366375808	7	8.61028414633105	7	8.95200384238623	7	9.51523702793607	7	9.07157620784616	7	8.7213911716866	7	8.66855695454134	7	5.01476911074737	7	4.93330114442382	7	8.97754772890208	7	8.92221601552835	7	8.249152503056	7	8.84768513800692	7	8.12520185539914	7	7.92217434611113	7	8.45786474653915	7	9.35633044931245	7	8.89445413597205	7	9.11582967711907	7	9.02971023677289	7	9.01523828299554	7	9.57107365029461	7	8.3955256177547	7
8	8	8.01018033525661	8	10.4604325998941	8	8.60432337282246	8	8.97705992576916	8	9.49473800920146	8	9.1110956702408	8	8.76100668234565	8	8.63992206604289	8	5.04984246320202	8	4.95872328184333	8	8.97210619364523	8	8.90936703651263	8	8.23609685343697	8	8.80417620774893	8	8.08481277825311	8	7.96430262533337	8	8.44423747249213	8	9.35090482329629	8	8.89648895627784	8	9.10312713263895	8	9.00205133749649	8	9.00219382605931	8	9.57324469818455	8	8.38133328113803	8
9	9	8.02549675686861	9	10.4826453477167	9	8.53929664793522	9	8.99809211484504	9	9.50016008500013	9	9.05660204995356	9	8.76660937776979	9	8.58447428097498	9	5.03173901156478	9	4.9576409131732	9	8.96264840573401	9	8.87770197715434	9	8.18203116488677	9	8.80982598037745	9	8.05771535983911	9	7.9222329516183	9	8.4112941056752	9	9.29588472922106	9	8.87965759784732	9	9.04937644173154	9	8.94062535776408	9	8.96243562266184	9	9.52901923997522	9	8.33119480334978	9
10	10	7.99125851795883	10	10.4171829962119	10	8.5235362746234	10	9.00577935413889	10	9.46247043252985	10	9.01167867465258	10	8.72900808437185	10	8.53863846300858	10	5.05720986660247	10	4.99821485821925	10	8.94026290524284	10	8.84802324670211	10	8.18206993468382	10	8.78710507606064	10	8.02396850556635	10	7.90611553552436	10	8.38023679336978	10	9.25810311118569	10	8.83505790527053	10	9.03460785392562	10	8.94808628963795	10	8.91713807373818	10	9.49535803990524	10	8.34733025190746	10
11	11	7.97594971260454	11	10.3949996874631	11	8.48603712367436	11	9.00785459003927	11	9.41937238138487	11	8.93879723751976	11	8.70845004649672	11	8.47942132559296	11	5.02441907665449	11	4.99939655191819	11	8.94981304634804	11	8.82034505232382	11	8.13170233733765	11	8.7739704360834	11	8.00893310941875	11	7.86762503728511	11	8.296682449253	11	9.19974339649561	11	8.81476906002048	11	9.04409357996605	11	8.89069472199854	11	8.89654667316405	11	9.46384234038049	11	8.32512424858386	11
12	12	7.97415382447494	12	10.3681157607426	12	8.49202905234758	12	9.05955666913793	12	9.38708391460379	12	8.95178925606768	12	8.70651979883734	12	8.4393228656949	12	5.04876526383139	12	4.9902039362012	12	8.87306042098676	12	8.82583970980486	12	8.0701875133873	12	8.70378878220338	12	7.95653069765842	12	7.83365207997112	12	8.27156956035872	12	9.14476006032595	12	8.79796783221973	12	9.00512748057456	12	8.86646053925665	12	8.86438139618702	12	9.40280912461131	12	8.29111584943349	12
13	13	7.97774099806212	13	10.3728063794766	13	8.44857609360048	13	8.93314639383288	13	9.42907956091566	13	8.95582702605373	13	8.69540206071476	13	8.42020455664365	13	5.06802713945834	13	5.00870832002659	13	8.87708164617717	13	8.80754598849974	13	8.0514557588687	13	8.67738582354696	13	7.90946818182238	13	7.85335021442037	13	8.22092096153988	13	9.09596995257143	13	8.77965793940763	13	8.9574290306204	13	8.85563499044686	13	8.83818252177802	13	9.36493713820675	13	8.3270934533838	13
14	14	7.93492435911735	14	10.3319128676355	14	8.36970893972814	14	8.91786511040727	14	9.36122167829116	14	8.90340286985696	14	8.66533561014263	14	8.33613088792965	14	5.07654410292594	14	5.00877056006888	14	8.82481173704172	14	8.75558276942772	14	8.04406272428064	14	8.62433746286813	14	7.90106036393618	14	7.7726988460025	14	8.18986859261676	14	9.08847228254996	14	8.7350706163613	14	8.93530224457293	14	8.81107202219969	14	8.78534252993641	14	9.331283315922	14	8.32716020357408	14
15	15	7.95384832375802	15	10.3342311465363	15	8.37161014482845	15	8.87381375134657	15	9.36335812746447	15	8.90542528691296	15	8.65977342173619	15	8.33036366368128	15	5.0691966832589	15	5.03425184809065	15	8.79689478416394	15	8.73528670999618	15	8.00854980475968	15	8.6187164095067	15	7.86064134528504	15	7.78256661770453	15	8.14506937781554	15	9.06782541189171	15	8.75939798312106	15	8.90035473778253	15	8.80567711961513	15	8.74955101279906	15	9.29972273587747	15	8.2646432117668	15
16	16	7.97594339982011	16	10.3295794006009	16	8.32841771840301	16	8.82378551983752	16	9.33652971132553	16	8.87144974775412	16	8.63330987526688	16	8.29603764341492	16	5.10085517234493	16	5.03199757436128	16	8.79294215694468	16	8.73136815945236	16	7.99003804379696	16	8.60727414862975	16	7.85712146582191	16	7.74681998714991	16	8.11036242048922	16	8.99568354166051	16	8.77780049257899	16	8.9037432474129	16	8.75712341809558	16	8.71541575320075	16	9.219757628614	16	8.26097643869728	16
17	17	8.01377192902427	17	10.3751753796481	17	8.27693613559282	17	8.7970815463828	17	9.34075268111871	17	8.86795013946067	17	8.60709564922199	17	8.23860837801095	17	5.17957495907183	17	5.05049519885041	17	8.78947121152243	17	8.77251915678724	17	7.98620600596692	17	8.58842574296645	17	7.79312364535137	17	7.71808673608442	17	8.02852524208137	17	8.93170913696064	17	8.69250733508163	17	8.82642125940285	17	8.72395195755388	17	8.67404404016966	17	9.17341553748485	17	8.24867459093769	17
18	18	8.09942902224395	18	10.4734177201668	18	8.27692801549635	18	8.79710500443928	18	9.3181327990459	18	8.86048235740504	18	8.59205542608954	18	8.24627645577956	18	5.1285902266721	18	5.07484556370475	18	8.74461579860983	18	8.74281674612476	18	7.92647367408424	18	8.56568045051479	18	7.79314710340785	18	7.693906893256	18	8.01301946675117	18	8.93173981288064	18	8.67763402504333	18	8.85604788249826	18	8.70167041283408	18	8.66650859064343	18	9.17342004864955	18	8.21649013745353	18
19	19	8.20887706234274	19	10.7084389646074	19	8.28290933756793	19	8.73370855166779	19	9.34622273012983	19	8.91094744541754	19	8.62023503225485	19	8.22912311667766	19	5.14437176755889	19	5.05740754499699	19	8.72770825077959	19	8.73342170625552	19	7.90975683129385	19	8.54859493952447	19	7.75764036388769	19	7.6679912502263	19	7.97236670571517	19	8.87680472309048	19	8.64596181842932	19	8.80229437217816	19	8.68486455094686	19	8.6494662034189	19	9.12923680415849	19	8.24687054902515	19
20	20	8.57236496519628	20	11.1226925784788	20	8.25495462838681	20	8.74532501859741	20	9.3806077396409	20	8.92244079151034	20	8.63919037884424	20	8.23284674204585	20	5.14654456750628	20	5.05142732225036	20	8.79147200512411	20	8.75963224490362	20	7.90583989681326	20	8.52208572250356	20	7.76112971172861	20	7.67953231704077	20	7.92930504746382	20	8.85810519982396	20	8.67960960169202	20	8.82842406741503	20	8.70363516533212	20	8.66848797579334	20	9.15019226948454	20	8.27474686298677	20
21	21	9.23402245051742	21	11.9606015302072	21	8.27233726139111	21	8.78562705253093	21	9.510972230695	21	9.08189242398299	21	8.67873824055177	21	8.29589706548735	21	5.16437928327908	21	5.05219739091142	21	8.8831094540857	21	8.86559733733649	21	7.90752812365976	21	8.52395716062357	21	7.83038671230876	21	7.7942107102947	21	7.94655466248604	21	8.88271138988868	21	8.75589950998063	21	8.90428538619932	21	8.76499541227854	21	8.73085666852452	21	9.21113059994907	21	8.35701120272882	21
22	22	10.4287815498589	22	13.5187814078114	22	8.4101030110386	22	8.92736849427976	22	9.72533669023655	22	9.31753642307167	22	8.84791605699779	22	8.39915080536344	22	5.2463708726524	22	5.08164434003436	22	9.06584501058543	22	9.05461942832904	22	7.93359319422451	22	8.59589081832326	22	7.96180421383492	22	7.95190581623527	22	7.98166687203894	22	8.90877527782423	22	8.87076420400477	22	9.04795282912534	22	8.95418736846165	22	8.81743501930692	22	9.34155115727182	22	8.53820835968335	22
23	23	12.2871414150962	23	16.0156163385638	23	8.67754741068096	23	9.15736932462278	23	10.1626489969133	23	9.8120160133788	23	9.1639447982994	23	8.67434628820502	23	5.21145987121946	23	5.10484120007317	23	9.47673993673918	23	9.43324238440332	23	8.02279335620491	23	8.70188785097294	23	8.2824045694504	23	8.26627535115772	23	8.136877102708	23	9.0446208828729	23	9.13076879081269	23	9.25459484861657	23	9.19917699465947	23	9.07412750898711	23	9.69493775574334	23	8.85172979564092	23
24	24	14.859635587528	24	19.4664063366339	24	9.14387792216118	24	9.6579300477526	24	11.0624080236846	24	10.7959149520857	24	9.7605451856391	24	9.18858462023167	24	5.24524944857528	24	5.09612228864796	24	10.2409815562219	24	10.1927725025759	24	8.25533635897389	24	8.88552753398359	24	8.8496150783979	24	8.90513747643558	24	8.34797235541381	24	9.34109907509657	24	9.57103354666448	24	9.72922432633485	24	9.78053054162354	24	9.5668958758802	24	10.3198617149814	24	9.4486983690881	24
25	25	17.8622038683822	25	23.4403600784241	25	10.0475718919418	25	10.6296231137702	25	12.5753461947192	25	12.5391513158107	25	10.8342766118586	25	10.1802687040251	25	5.25929175060561	25	5.10886921903987	25	11.6355514915455	25	11.5638889334792	25	8.61787191947359	25	9.31517437723118	25	9.94436275908088	25	9.99128248096332	25	8.84246386333316	25	9.85212387655398	25	10.4824698232674	25	10.6647271930526	25	10.7732342377451	25	10.4781336917513	25	11.5375798209092	25	10.5961647073728	25
26	26	20.7871382168666	26	27.4245938603138	26	11.7288735312667	26	12.304068428646	26	15.0742863966308	26	15.4120899906666	26	12.6805477384511	26	11.8417123708577	26	5.26696703118358	26	5.11516189131027	26	13.9243974540609	26	13.8014486197488	26	9.34175965852385	26	10.0823188023269	26	11.6848301239327	26	11.8640205980742	26	9.77554367820938	26	10.8434128858674	26	12.0673313916753	26	12.3141089357662	26	12.6325381232442	26	12.0434339740006	26	13.5937853755059	26	12.4720461308149	26
27	27	23.4939058832499	27	31.042847534746	27	14.3309134562071	27	14.9965288687231	27	18.4524234098638	27	19.4061650987857	27	15.4350064600006	27	14.3188541989137	27	5.32414043657128	27	5.1277414031745	27	17.2265736902111	27	17.0238178949812	27	10.6375960264499	27	11.5068227438802	27	14.3428860796085	27	14.6050934808574	27	11.4131760186991	27	12.6409605619421	27	14.6605689522035	27	14.8992832272742	27	15.350803731495	27	14.5427667125441	27	16.5479740231162	27	15.2461554044532	27
28	28	25.8323423378676	28	34.218506703153	28	17.9269870493882	28	18.6403034438705	28	22.5014641127765	28	24.1643836229601	28	18.9947010379895	28	17.4762615916148	28	5.33871162551749	28	5.17216022404102	28	21.2605437056434	28	20.9883544556388	28	12.7913497791413	28	13.735004936688	28	17.6843868832822	28	18.095737237095	28	13.9440480061499	28	15.3529713836703	28	18.2275019723649	28	18.5264971924843	28	18.9231594918402	28	17.8803527472185	28	20.4198664654065	28	18.8003108279659	28
29	29	27.9178573607778	29	36.9438440575157	29	22.085311258843	29	22.9083723034303	29	26.6376378880407	29	29.145439250563	29	23.0238604352416	29	20.7955234504721	29	5.38974198292288	29	5.16184576997153	29	25.4774027078487	29	25.0973651732489	29	15.7584276325704	29	16.9266547836088	29	21.2379944202248	29	21.8378906033318	29	17.2909593670145	29	19.0946529301938	29	22.4886331278452	29	22.7332026035176	29	22.7877018498094	29	21.7488287013753	29	24.4627727136362	29	22.5414729477457	29
30	30	29.6031596255349	30	39.2094196121709	30	26.1626747502504	30	27.2342910995543	30	30.3732930330179	30	33.5378534212442	30	26.7700038323968	30	24.0904531975251	30	5.42639611814061	30	5.21897411827157	30	29.4329010516369	30	29.043441375704	30	19.3868367909402	30	20.6371313519509	30	24.6319012302935	30	25.2720806138348	30	21.1231137124163	30	23.3058064709475	30	26.6415475151379	30	26.99483306352	30	26.5734974977688	30	25.546512807608	30	28.3510624031074	30	26.2002707969168	30
31	31	31.0145507397379	31	41.1573833156985	31	29.8279930998993	31	31.1300986933299	31	33.7803955010442	31	37.3439398726135	31	30.2602204168361	31	26.9619490228852	31	5.56161747137039	31	5.32987090755933	31	33.0171220336555	31	32.5162590157004	31	22.9866482011339	31	24.554535746299	31	27.6244744932495	31	28.4050007392759	31	24.895135088228	31	27.5894798154583	31	30.750147710786	31	31.0277876765021	31	30.1960120686787	31	29.1767029624171	31	31.876023723825	31	29.5594172051444	31
32	32	32.2651001430037	32	42.7691058053949	32	33.0615616105587	32	34.5901805392556	32	36.7735567659915	32	40.6104418963812	32	33.2550547988246	32	29.6064377500832	32	5.755285281075	32	5.4806441114366	32	36.109219203384	32	35.5445358849132	32	26.5005964743471	32	28.1564174199965	32	30.2318063050992	32	31.1372387699374	32	28.390800000462	32	31.4977729314137	32	34.0868231871569	32	34.5967538858188	32	33.2850373449831	32	32.3782873230358	32	34.796827640139	32	32.4462804893544	32
33	33	33.3432291551129	33	44.0715304428522	33	35.7431681279901	33	37.4756157246168	33	39.225090720365	33	43.354726043446	33	35.9571876594423	33	31.791703089992	33	6.15435591487075	33	5.83606928903633	33	38.7245227360116	33	38.1435331469014	33	29.5138064477778	33	31.4091534676161	33	32.407473199827	33	33.5223670701713	33	31.42745539428	33	34.884768412352	33	37.0530177750449	33	37.6051012239162	33	35.9440777174978	33	35.1347238436042	33	37.4654014514796	33	34.890650013957	33
34	34	34.157725808352	34	45.2067705541797	34	38.0774329395919	34	40.0220353304563	34	41.2895036109006	34	45.5999512539967	34	38.0634199075443	34	33.7487993986453	34	6.87351810922686	34	6.45706492892555	34	40.9489349518085	34	40.3393644479919	34	32.1931398663759	34	34.1395471299924	34	34.2309350569242	34	35.4731026311291	34	33.9838588063929	34	37.840395391308	34	39.623584402203	34	40.1235449837821	34	38.2156284364777	34	37.5204600375182	34	39.5697667064798	34	36.9816730332951	34
35	35	34.8239349682245	35	46.0287575451716	35	39.9171605678166	35	42.0357190032007	35	43.0128123751909	35	47.3892271671018	35	39.9701935962306	35	35.4002561013154	35	8.1922838355705	35	7.60252297382846	35	42.7457223707348	35	42.1470829458088	35	34.5590406792111	35	36.6358624643138	35	35.8076552116577	35	37.0932068782289	35	36.2453140254444	35	40.3307062368488	35	41.6190169932196	35	42.3150407316771	35	40.1494730398502	35	39.5165255611324	35	41.3223859487617	35	38.7281120395007	35
36	36	35.3391001368276	36	46.7821349678118	36	41.4906398168303	36	43.7407582475351	36	44.5516563437745	36	48.9599628863232	36	41.5304643788618	36	36.8511162339336	36	10.1212148513143	36	9.50196636977958	36	44.277366702806	36	43.7065744458529	36	36.609570430873	36	38.5669864507421	36	37.1324721632988	36	38.4856483466127	36	37.9291077612012	36	42.3365156797403	36	43.4038752940269	36	44.1110454734641	36	41.7034837855604	36	41.2261772970591	36	42.8177017698894	36	40.1490013883705	36
37	37	35.8338798276359	37	47.4323693081405	37	42.7554164748737	37	45.1954940389372	37	45.8764708553318	37	50.24082504811	37	42.8211178280999	37	38.0067579277491	37	12.3838728491463	37	12.069429212697	37	45.5972012906046	37	44.9957181651471	37	38.3501726945104	37	40.2378526910165	37	38.1695291760946	37	39.6144967954406	37	39.4533791833966	37	44.072115353509	37	44.8878635284722	37	45.6238291677296	37	43.0665708915182	37	42.6797860827196	37	43.9146046905155	37	41.4543043820755	37
38	38	36.2094783604154	38	47.9249745123663	38	43.7589692086734	38	46.3417120004863	38	46.7540911956896	38	51.2714470839512	38	43.8017748256833	38	38.9634725112606	38	14.7218323583394	38	14.7092358855367	38	46.7059949156475	38	46.0900533974883	38	39.7548004117775	38	41.6504756728597	38	38.9790303108116	38	40.6869971811636	38	40.7055379757075	38	45.4888173945964	38	46.1098942867022	38	46.875996739247	38	44.1757434461361	38	43.8300952212449	38	44.9772734784385	38	42.4854398064257	38
39	39	36.5949321194577	39	48.1886766326446	39	44.4960766398063	39	47.2568244404606	39	47.5699084972832	39	52.1172890060436	39	44.752697057451	39	39.9166452007134	39	16.8541400026799	39	16.9979269953518	39	47.5737889737003	39	46.8781043811337	39	41.0502893860776	39	42.7993843506848	39	39.7369809474744	39	41.3769641347238	39	41.6735588740828	39	46.6174446582697	39	47.0105567729222	39	47.9041564919973	39	45.0690515437004	39	44.8448646894117	39	45.6471161887556	39	43.2625110891382	39
40	40	36.6965688880909	40	48.5343482067592	40	45.2159298063307	40	48.0348597797293	40	48.2669609937092	40	52.6758117231231	40	45.5229970694965	40	40.5600951362238	40	18.8277830077937	40	18.8919137675895	40	48.2492945255366	40	47.6385791991559	40	42.1269805219263	40	43.7722944834809	40	40.2345923556885	40	42.0628136565345	40	42.5531312621546	40	47.5731703012582	40	47.8984564482168	40	48.6982856658588	40	45.7251703548678	40	45.700957942122	40	46.2720040500658	40	44.0043848657819	40
41	41	36.8497533171482	41	48.7983419979346	41	45.707179128546	41	48.6751183028368	41	48.8134014278622	41	53.2497830864271	41	46.0676159303085	41	41.2498912254126	41	20.7174292916067	41	20.6570182259405	41	48.7307226295981	41	48.2880259489651	41	42.9650952894277	41	44.6090722223968	41	40.6649966902479	41	42.5554246247869	41	43.1297667248801	41	48.3326805895057	41	48.5263513588474	41	49.4263418941582	41	46.478536130382	41	46.4138203068085	41	46.779327477784	41	44.5534209477725	41
42	42	37.0805128983259	42	48.9613305330642	42	46.1173264945657	42	49.1356407259451	42	49.2584960608865	42	53.5644023851941	42	46.5268382587468	42	41.6627760129875	42	22.3479935812304	42	22.2962787043569	42	49.2539782319082	42	48.674045724734	42	43.659508355044	42	45.2235619681746	42	41.0104751805571	42	42.9095776356444	42	43.6037054027081	42	48.8696377450881	42	48.9649274616513	42	49.9142024190775	42	46.9018902914246	42	46.9578124191052	42	47.1330182327588	42	44.9315895962842	42
[truncated: 51 more columns]

## Sheet: SLC2A4
Text	X	A1: ref	X	A2: ref	X	A3:GDM 713	X	A4:GDM 713	X	A5:GDM 722	X	A6:GDM 722	X	A7:GDM 731	X	A8:GDM 731	X	B1: h20	X	B2: h20	X	B5:GDM 723	X	B6:GDM 723	X	B7:GDM 732	X	B8:GDM 732	X	C1:GDM 700	X	C2:GDM 700	X	C3:GDM 716	X	C4:GDM 716	X	C5:GDM 724	X	C6:GDM 724	X	C7:GDM 733	X	C8:GDM 733	X	D1:GDM 702	X	D2:GDM 702	X
1	1	2.34468141366849	1	1.91424404322733	1	1.78301753224266	1	1.70672073016685	1	1.97794891280969	1	1.70715550233552	1	2.32841500337527	1	1.60381916344776	1	1.52388801429488	1	1.1764675054916	1	1.96853791824495	1	1.79036063827924	1	1.8170981743983	1	1.64567210631838	1	2.11622904448208	1	1.93408235991382	1	1.80776417640661	1	1.74538552518232	1	1.65329123010535	1	1.65694081325341	1	1.85854817760571	1	1.6253670489214	1	2.28928142710409	1	1.60437228723933	1
2	2	2.41345404304555	2	1.91054736636206	2	1.79372214242816	2	1.72639249874476	2	1.97471778720043	2	1.69925773117261	2	2.3163389773933	2	1.61413268397049	2	1.51975675491285	2	1.18214367215919	2	1.9292428380233	2	1.76467901803661	2	1.77777029953466	2	1.61473218489299	2	2.10235145192611	2	1.93537873813274	2	1.79489841115463	2	1.73287701871399	2	1.61850465743282	2	1.61344606211465	2	1.8239280590268	2	1.58998766180274	2	2.27557032826018	2	1.59573968529967	2
3	3	2.50411597689009	3	1.90769259572718	3	1.77664422428027	3	1.70977532617147	3	1.93589537430038	3	1.68305237853746	3	2.3052724331937	3	1.60669724489347	3	1.53167040226745	3	1.18344719890383	3	1.88623675057033	3	1.72176714892906	3	1.75270854823657	3	1.57528337354745	3	2.10467745868136	3	1.93753042463727	3	1.778115878605	3	1.69368334009616	3	1.58888585307547	3	1.58400986532301	3	1.78556450181837	3	1.55525911730451	3	2.26283185214944	3	1.58779427504592	3
4	4	2.56793577441427	4	1.90399403041837	4	1.77783174324218	4	1.71555837157379	4	1.93719047669168	4	1.6705851057247	4	2.29771735085803	4	1.59390193394106	4	1.53266468129788	4	1.17933132051653	4	1.87394562411573	4	1.69598011302544	4	1.72229928176786	4	1.55800486892921	4	2.12650079563468	4	1.93394602501388	4	1.76051568244447	4	1.67653685814055	4	1.56747626230858	4	1.55379452740466	4	1.73733732620387	4	1.52891457953512	4	2.23887211767015	4	1.59374647517708	4
5	5	2.65655585776878	5	1.93409632025279	5	1.77345565723608	5	1.69274638823767	5	1.91027504131644	5	1.6256497267947	5	2.27094523930364	5	1.57578607192465	5	1.57403486433751	5	1.18447199172135	5	1.83822455883154	5	1.66494857639413	5	1.65497096238938	5	1.51709163328529	5	2.17290298435999	5	1.9294888124801	5	1.7327197235072	5	1.63118923872994	5	1.53637005686707	5	1.54075264515139	5	1.71977041702632	5	1.50186066931413	5	2.26483135746814	5	1.58437188577213	5
6	6	2.74063901739073	6	1.96464027164176	6	1.78855174031532	6	1.70278686718299	6	1.89742575647361	6	1.62184059492774	6	2.26283514035015	6	1.57185102227524	6	1.61577149398163	6	1.19477912869775	6	1.82998049101993	6	1.66117376187415	6	1.6737719633007	6	1.51774601623319	6	2.25046727983548	6	1.925437012603	6	1.72407852762281	6	1.6410650548497	6	1.56403607913324	6	1.57718679854097	6	1.74296743760263	6	1.52535640900379	6	2.27600810239332	6	1.58020197199418	6
7	7	2.86754031911242	7	2.01591901811228	7	1.79012324858332	7	1.69964935019607	7	1.88997915488374	7	1.60513435810007	7	2.24205377623747	7	1.55010580115441	7	1.6685532242493	7	1.21053524263773	7	1.82252301923232	7	1.64009061083776	7	1.67522318681386	7	1.5006948670739	7	2.30355534910959	7	1.92711943930646	7	1.70204972270962	7	1.66541150197736	7	1.61037188214843	7	1.73071911643329	7	1.85239594539351	7	1.59983837832279	7	2.31371244174619	7	1.59621985943947	7
8	8	2.96736470658421	8	2.10108532588917	8	1.80521919320994	8	1.70037951217663	8	1.88163228803228	8	1.61033459298632	8	2.24299020587531	8	1.55074344134636	8	1.7566384400822	8	1.24538142066757	8	1.90018080599252	8	1.7666449493183	8	1.7797586372857	8	1.62070046370278	8	2.44261058919691	8	1.9572046409578	8	1.76395698010097	8	1.80350450605519	8	1.85413498601443	8	2.18357900825422	8	2.28510846448787	8	1.92982881131867	8	2.37590981909843	8	1.61636735675789	8
9	9	3.05237446596006	9	2.21660488931123	9	1.82549537197176	9	1.72005815853212	9	1.91477599129743	9	1.68850819859999	9	2.30824000366621	9	1.54703176069298	9	1.83492046206234	9	1.2559206006215	9	2.11422496442301	9	2.05125562195439	9	2.08384951740038	9	1.81926307011748	9	2.5874645188264	9	2.03175023038064	9	1.89223341052008	9	2.07963166242571	9	2.22471736893252	9	2.7090385004927	9	2.93504185687267	9	2.45287791858063	9	2.45401879584686	9	1.65636797414745	9
10	10	3.14265695157579	10	2.35706276618199	10	1.88880353320117	10	1.80016563957442	10	2.07136883150083	10	1.8984705045787	10	2.51961056256501	10	1.59421580424859	10	1.99050142935997	10	1.3254179305889	10	2.63685683004521	10	2.60663574365422	10	2.5921061436533	10	2.22976204943283	10	2.8246131280627	10	2.19921573883706	10	2.18083461954102	10	2.53949233776261	10	2.72207186547636	10	3.02426767904438	10	3.43706161364323	10	2.93538036020715	10	2.57812300788203	10	1.80368263081709	10
11	11	3.25827750254193	11	2.61135899682886	11	2.02823012475338	11	1.99628117108586	11	2.42906715495317	11	2.3174655812398	11	2.89512998520465	11	1.74314369992701	11	2.19210393997248	11	1.49299737521123	11	3.18668025395075	11	3.11246499937065	11	3.02787080062531	11	2.70015218918061	11	3.12277878768255	11	2.49841105132279	11	2.62486405313333	11	2.95794159663212	11	2.97114961889936	11	3.12843557506613	11	3.64578536986483	11	3.20237624426436	11	2.78349227463144	11	2.07275443187705	11
12	12	3.37393860961837	12	2.99504731158697	12	2.30663257056908	12	2.33703415809654	12	2.9475133513367	12	2.71868156801242	12	3.34878522003689	12	2.09656182133313	12	2.41958468006223	12	1.79365217043512	12	3.51914267848549	12	3.34813720645061	12	3.21475979636155	12	3.00056884747001	12	3.47751533742439	12	2.83211407303825	12	3.00327401661271	12	3.17939046985361	12	3.039962102807	12	3.16109107012694	12	3.69238771395864	12	3.29082552640746	12	3.13729259314533	12	2.36157240037677	12
13	13	3.48369839144893	13	3.39320946004704	13	2.68059666068876	13	2.69626037700797	13	3.29165171795087	13	2.9239622908749	13	3.61917071748155	13	2.51026819639828	13	2.70340079405404	13	2.13358263828927	13	3.64684233329743	13	3.41640752856338	13	3.25609592018272	13	3.08860828170339	13	3.8060362397196	13	3.07238215309968	13	3.17364896395077	13	3.22583770096194	13	3.1083198323703	13	3.17069335453162	13	3.72927641404113	13	3.32820796855048	13	3.67476625389364	13	2.625651747353	13
14	14	3.60991963737452	14	3.807372172597	14	3.00755963358721	14	2.94916032959274	14	3.49014245467146	14	3.01167888073051	14	3.79908270159923	14	2.84584451356755	14	3.01386347946499	14	2.36585273456531	14	3.69377029772048	14	3.4539437824532	14	3.32093869134218	14	3.14515071022377	14	4.04846269104624	14	3.21560463606461	14	3.23632447660226	14	3.27317597960532	14	3.12320633234504	14	3.20801568374271	14	3.76703205369992	14	3.34801938397225	14	4.23899226001191	14	2.76828344754572	14
15	15	3.73196664431234	15	4.05866511235998	15	3.1725528568534	15	3.06306820682989	15	3.5658214191585	15	3.0500939303827	15	3.88396955709719	15	3.01044954609625	15	3.23250526930925	15	2.49545211405298	15	3.71890104221078	15	3.49235034159503	15	3.3367097607034	15	3.15640494535406	15	4.22547457395491	15	3.3156703045454	15	3.2809498265609	15	3.29831596195426	15	3.15239648960552	15	3.24160218208834	15	3.78759493787196	15	3.3686098391998	15	4.52318386589497	15	2.8677983254686	15
16	16	3.84820084800919	16	4.15998326314295	16	3.26989772927455	16	3.12042109430489	16	3.60410000713283	16	3.06510991314036	16	3.90856406412956	16	3.09550388610881	16	3.32163080867082	16	2.55566762496249	16	3.74327392594587	16	3.49387329105404	16	3.36542599509433	16	3.17161256087311	16	4.34537343808299	16	3.35630555334301	16	3.30601567732847	16	3.29975502813375	16	3.17641326991685	16	3.25201792099061	16	3.80281896098558	16	3.39307184542563	16	4.65313573611617	16	2.913029750245	16
17	17	3.9428194726519	17	4.24552877533121	17	3.31858921704737	17	3.15378206912282	17	3.6232343795139	17	3.10682306148018	17	3.93231083316051	17	3.14735838468285	17	3.39461768144667	17	2.60059243390954	17	3.76227241797426	17	3.51723027618931	17	3.37068014672305	17	3.19075688128503	17	4.39766364348049	17	3.35209929575144	17	3.31146243184544	17	3.31887929413768	17	3.19973006068151	17	3.26171297590163	17	3.83532409316007	17	3.39841310827646	17	4.70023243578114	17	2.91853339095664	17
18	18	4.06107274660309	18	4.28913394507351	18	3.3743651270305	18	3.20797730117082	18	3.66318858829088	18	3.13239089429956	18	3.95871339000877	18	3.20136687942018	18	3.42860239319923	18	2.63742478457441	18	3.79290596060713	18	3.53842999366366	18	3.39183552737148	18	3.21204035105595	18	4.41182420778921	18	3.42382847439153	18	3.35698564539638	18	3.34944900648696	18	3.22520103988411	18	3.28710102256484	18	3.87492644539275	18	3.42901578490266	18	4.71464805119163	18	2.94069937600695	18
19	19	4.09236663589209	19	4.29409849101887	19	3.38877945023371	19	3.20329430106998	19	3.67696483247278	19	3.1552024253204	19	3.98163451789982	19	3.21067464770083	19	3.43374685380622	19	2.6621189645888	19	3.80200030340369	19	3.551989516215	19	3.38726679368169	19	3.20742025241696	19	4.43751821890027	19	3.42380704943945	19	3.34275975189985	19	3.36325986020682	19	3.23423879883289	19	3.30058748053604	19	3.8975506454224	19	3.42439953176789	19	4.72488038855783	19	2.96520347824143	19
20	20	4.11598277958334	20	4.29695916291693	20	3.39103496740842	20	3.219471802285	20	3.67942324273371	20	3.15273434729385	20	3.99804832407543	20	3.22212779923553	20	3.43603024390627	20	2.67377780975859	20	3.79541964230679	20	3.56340760278118	20	3.42592052396035	20	3.23727932318265	20	4.45592620134554	20	3.41624673604004	20	3.37342892076978	20	3.35627777167363	20	3.25453849326623	20	3.32081198025028	20	3.90012606208654	20	3.46812649516439	20	4.70749361280972	20	2.97208862362409	20
21	21	4.13162410861851	21	4.30192620430087	21	3.41025225839396	21	3.2334829214564	21	3.68860200317725	21	3.16642662589166	21	4.02098175691869	21	3.24075743406043	21	3.48774865870587	21	2.68857668503681	21	3.8136251641963	21	3.567916997997	21	3.43045520653199	21	3.2418876689213	21	4.46618847001417	21	3.43097387218921	21	3.38762089950792	21	3.36546477799408	21	3.26810570939767	21	3.33431295450394	21	3.90463490757722	21	3.47732147249918	21	4.72289361251419	21	2.97207735425899	21
22	22	4.14911964358826	22	4.34875227045348	22	3.42618613155065	22	3.23958532642578	22	3.72702347192374	22	3.20437402659653	22	4.04111839685394	22	3.23752403766281	22	3.48410185614015	22	2.70953713037067	22	3.85177516472359	22	3.59212455171699	22	3.45472079168342	22	3.26644862675315	22	4.50420028173264	22	3.43739700155829	22	3.39385447632196	22	3.39002558294742	22	3.27408166483777	22	3.34479987354378	22	3.92902069618393	22	3.48806246740656	22	4.73010114103794	22	2.99301273266648	22
23	23	4.18230946504523	23	4.37564289407208	23	3.43731295966343	23	3.26910595744721	23	3.73788040903443	23	3.19206860190129	23	4.06586730928695	23	3.28560225047215	23	3.49082116467413	23	2.72062092717109	23	3.85803294459403	23	3.60731614114285	23	3.48813611189286	23	3.26325276247034	23	4.50105741780252	23	3.43891601320405	23	3.41432577162607	23	3.38227212872604	23	3.28913903720944	23	3.34626821196472	23	3.9307527572763	23	3.49422094769369	23	4.73219919608992	23	3.0090695998958	23
24	24	4.19890103957098	24	4.41656295207008	24	3.44288174940447	24	3.2557793095504	24	3.74330934746722	24	3.2156395439062	24	4.08054193489726	24	3.29565216101119	24	3.50710515429978	24	2.74098935360002	24	3.87712828674493	24	3.61262265989016	24	3.49799567590658	24	3.29173540174677	24	4.54839214241979	24	3.4691884811171	24	3.42929251543836	24	3.41071226141196	24	3.30800616016362	24	3.38309765020068	24	3.96336303118498	24	3.50881065338091	24	4.74865647837728	24	2.99497168239737	24
25	25	4.25637041494926	25	4.46148350845898	25	3.48136004304933	25	3.28854151213161	25	3.7524928463917	25	3.2384909752055	25	4.09430094829755	25	3.32830016834899	25	3.51226953099464	25	2.7409582594735	25	3.88622868455251	25	3.63527101627466	25	3.51620087422991	25	3.28245229154973	25	4.52778086407621	25	3.46425909897133	25	3.44351904141349	25	3.40145941983366	25	3.32615687497323	25	3.39209788639717	25	3.97240646895548	25	3.53646323795025	25	4.78462495319041	25	3.0047886209612	25
26	26	4.28012402842911	26	4.51445352899881	26	3.47886154843432	26	3.29073142703343	26	3.78264046082757	26	3.24065286622576	26	4.09705160211215	26	3.32119159393102	26	3.5197903841797	26	2.72791278122899	26	3.89794616122353	26	3.64224316284213	26	3.49118582525089	26	3.31245544998895	26	4.55141975096191	26	3.48134358586282	26	3.45530311973788	26	3.41757939999735	26	3.32836235260784	26	3.39887573077526	26	3.99322511830777	26	3.53881731853836	26	4.79295525547035	26	3.02152811657286	26
27	27	4.35329319215209	27	4.62937153151378	27	3.49807489718605	27	3.31415025145027	27	3.75958124822364	27	3.24978937431483	27	4.12460981732804	27	3.33984817768603	27	3.53529692265159	27	2.74766114204235	27	3.93902010832067	27	3.66489595351968	27	3.53675216647338	27	3.32631482317382	27	4.55140543257426	27	3.49117095615602	27	3.4695199019068	27	3.41293032966867	27	3.34196619764387	27	3.40787125781669	27	3.99772274415168	27	3.57109179036344	27	4.80322814790237	27	3.03624549160232	27
28	28	4.47027988929524	28	4.80141411020815	28	3.49957622656483	28	3.34374845512698	28	3.79811549997856	28	3.24663164349172	28	4.15863812025175	28	3.36467531388294	28	3.54718217188501	28	2.75376315641192	28	3.94987282852119	28	3.69828111124792	28	3.53829336700548	28	3.33705299528885	28	4.57919398821986	28	3.52227440014322	28	3.49004748944074	28	3.4375388862831	28	3.38432671577609	28	3.44549437629196	28	4.0403501020771	28	3.56804264076971	28	4.84136318220182	28	3.03756938793868	28
29	29	4.66481273541984	29	5.07750724334829	29	3.51472784761018	29	3.37262067250719	29	3.81277173577606	29	3.27481838725947	29	4.20095243637492	29	3.38877024213857	29	3.54269828169968	29	2.74930476200553	29	3.96444284191425	29	3.69454297690593	29	3.54361444622552	29	3.3609543849811	29	4.58535936574192	29	3.5674011082367	29	3.50028909468286	29	3.46139577513966	29	3.39869788360208	29	3.45528654209695	29	4.05485353932129	29	3.61037432195559	29	4.84241915047825	29	3.06772497584081	29
30	30	5.01525269277975	30	5.6025370235173	30	3.55310177764023	30	3.4288577442547	30	3.84498821357782	30	3.3343018501178	30	4.25609121284422	30	3.46346451596975	30	3.54251780417654	30	2.76393887151896	30	3.97807977867008	30	3.76712414825631	30	3.58002351332811	30	3.43042280124922	30	4.62142566331965	30	3.62649413346101	30	3.54297629974677	30	3.49832836482845	30	3.4122835702521	30	3.51397425062426	30	4.08658396773249	30	3.63802733603493	30	4.87325463080526	30	3.09225173346594	30
31	31	5.50166469160883	31	6.36758923470036	31	3.61550925191157	31	3.48507332402235	31	3.90484640839258	31	3.40750408457833	31	4.34342910820848	31	3.5334919992523	31	3.57338579801154	31	2.76856818887196	31	4.02824591718512	31	3.83059767983607	31	3.6301089191496	31	3.47670412663648	31	4.68326001812821	31	3.66584815288006	31	3.60941737777566	31	3.53060187903829	31	3.46675802411334	31	3.55454973089837	31	4.15008946174383	31	3.68873738696321	31	4.94007925801309	31	3.14134134422084	31
32	32	6.2380988007521	32	7.51269089210813	32	3.72846157445994	32	3.62341385134467	32	3.96271835544694	32	3.48759295484121	32	4.49354091414127	32	3.6947133494105	32	3.56501929470168	32	2.79471417613848	32	4.0856696030774	32	3.93752719511543	32	3.70083688252861	32	3.58095305377964	32	4.77922004311903	32	3.79148855399082	32	3.7162657927102	32	3.63922601655955	32	3.54171821584726	32	3.67888050496721	32	4.28453815834017	32	3.77886457435138	32	5.02051300050482	32	3.20727719054504	32
33	33	7.11369683329606	33	8.99078192017892	33	3.88314448081449	33	3.76958653931961	33	4.07418027692916	33	3.64864528944175	33	4.69696393858485	33	3.92920025239111	33	3.5964533079622	33	2.84425380792944	33	4.18238992545111	33	4.10179156678406	33	3.792704744602	33	3.75786044903364	33	4.97630186358807	33	3.9795723305381	33	3.88802862811251	33	3.77399771583185	33	3.65604404176876	33	3.83777789524	33	4.48076940608345	33	3.92738641632228	33	5.13987805144094	33	3.34065553885492	33
34	34	8.20440934089214	34	10.6997446677344	34	4.19697087759234	34	4.14104384519129	34	4.31474295130768	34	3.95172907371746	34	5.15363188653877	34	4.35540298821549	34	3.61738032767552	34	2.86880405927635	34	4.36584680920291	34	4.39774679161935	34	3.96200904193642	34	4.05533312404314	34	5.31794587019524	34	4.30080994906066	34	4.21663707165686	34	4.02896993079918	34	3.87491081333822	34	4.14585157229806	34	4.81786391070944	34	4.19136926451314	34	5.36732623971115	34	3.58221901313541	34
35	35	9.31650063265515	35	12.549602102503	35	4.6410866230059	35	4.65337998591164	35	4.68448531734327	35	4.40609345634545	35	5.81297828785732	35	5.04360679528983	35	3.6953254036717	35	2.97254403485021	35	4.68635652632134	35	4.89361099262512	35	4.29096333709734	35	4.56621536350795	35	5.82481805778754	35	4.79962454155987	35	4.68782711668599	35	4.44580325890506	35	4.2711150576128	35	4.64833528155379	35	5.37315423195933	35	4.61242473402632	35	5.82138134604605	35	3.98120706692823	35
36	36	10.5158214289347	36	14.41698037201	36	5.27716413601076	36	5.42284142453145	36	5.30225025554832	36	5.13445010087025	36	6.78878093685089	36	5.94114754970267	36	3.78790196416221	36	3.10519018210961	36	5.19766562116466	36	5.62453247918178	36	4.77850763646619	36	5.31728117897904	36	6.57821336565052	36	5.53901861515553	36	5.40032235429084	36	5.11136541895092	36	4.85271368144835	36	5.42102263809922	36	6.20443068117543	36	5.30036580297973	36	6.42852326920045	36	4.55633040272099	36
37	37	11.686321495859	37	16.1854890134567	37	6.02761813994249	37	6.35973611605428	37	6.15386200864913	37	5.98046385096773	37	7.92383933539816	37	6.99134605810623	37	3.96259356048248	37	3.3461245521137	37	5.86287383588401	37	6.61736949242848	37	5.497470576677	37	6.28483719500655	37	7.51564678083266	37	6.40504057899323	37	6.23957852257192	37	5.93732533405221	37	5.63757903772061	37	6.37742173288393	37	7.31568075186993	37	6.23161869852044	37	7.31207654265671	37	5.28267118277998	37
38	38	12.7443799460869	38	17.8249469484318	38	6.83050475678478	38	7.43717984843681	38	7.26357712681029	38	6.92226253678657	38	9.12887250219433	38	8.07915976786102	38	4.23341533789594	38	3.76799405356864	38	6.70582266526472	38	7.71469571975208	38	6.37550271557902	38	7.36813383827787	38	8.62347008034265	38	7.35431878568445	38	7.17820087449868	38	6.85986684898871	38	6.580967264655	38	7.46026693732733	38	8.52280123265726	38	7.30579279251784	38	8.40673712879975	38	6.12088351393156	38
39	39	13.7897791665395	39	19.3161285842248	39	7.67101500015263	39	8.53707319056074	39	8.50165115077205	39	7.88139308775012	39	10.3832966462956	39	9.2500767898017	39	4.70605120508448	39	4.34313718982344	39	7.62091525246589	39	8.92918445547229	39	7.3119767455377	39	8.53399267714926	39	9.71964033241527	39	8.40122254911438	39	8.14425804489658	39	7.85548254716688	39	7.60536970100462	39	8.62349649746288	39	9.84698478198992	39	8.47606467136668	39	9.5723774376997	39	6.99759434205922	39
40	40	14.6763568018511	40	20.6822852156786	40	8.59594101623033	40	9.65837400990589	40	9.78862984195256	40	8.90716418453855	40	11.6777376225864	40	10.4285269849248	40	5.39319004098233	40	4.96926015827367	40	8.56578154250371	40	10.1282191314036	40	8.31929967278468	40	9.68859092393702	40	10.8806661325602	40	9.44073490539494	40	9.17463109627207	40	8.86736247200448	40	8.6457853927715	40	9.82566226903695	40	11.1605672132863	40	9.639751200414	40	10.7769874875575	40	7.91092120020898	40
41	41	15.5025529272762	41	21.8642200171518	41	9.52925933598134	41	10.825222801633	41	11.1666349613547	41	9.99582549672068	41	13.0349701282397	41	11.5913475911953	41	6.19914145780583	41	5.65431026600854	41	9.55506243940016	41	11.4213215580141	41	9.30704593503075	41	10.8928750164758	41	12.1174971107242	41	10.5380298632042	41	10.2464528058079	41	9.91032854764321	41	9.71680306226467	41	11.0263464690023	41	12.5362169327827	41	10.8899250170698	41	12.0263642264519	41	8.87726527250269	41
42	42	16.2379068275844	42	22.9562010608606	42	10.4390230959511	42	11.9872337155853	42	12.4934230851347	42	11.0570840862432	42	14.3171715315953	42	12.7958009988604	42	7.04393767956723	42	6.30705092551353	42	10.6224531852681	42	12.6819355367788	42	10.3774990067246	42	12.1154658815196	42	13.3436865063711	42	11.6750655438059	42	11.3041193712036	42	11.0136360189945	42	10.897261962076	42	12.285411859355	42	13.9562652614471	42	12.1444356781703	42	13.3528504441815	42	9.82475537499859	42
43	43	16.9371398912382	43	23.9786002813255	43	11.3512015955545	43	13.11996889195	43	13.833567874366	43	12.1076680374352	43	15.5724152533202	43	13.9388942942335	43	7.89370228461656	43	6.99901342735698	43	11.6606639846114	43	13.9195613904986	43	11.459835628368	43	13.3047012299643	43	14.5016117545894	43	12.7263331132295	43	12.3601517375893	43	12.0551562284281	43	11.9805785631919	43	13.4489111652035	43	15.2676971283386	43	13.3611881421344	43	14.5958162844839	43	10.7841211362307	43
44	44	17.6028895501197	44	24.8904339121384	44	12.2249706021395	44	14.1062973042802	44	15.1312174812912	44	13.0890587903458	44	16.8074953882173	44	14.9544961309968	44	8.74032632067227	44	7.72800060104179	44	12.6621181231003	44	15.0650663274862	44	12.4735665033146	44	14.4095566758075	44	15.6380602638812	44	13.7279640703189	44	13.3016533193378	44	13.0547360897514	44	13.0317087823818	44	14.6115089352804	44	16.5182599419441	44	14.5632882926849	44	15.8483340487414	44	11.6454321672925	44
45	45	18.1637073156362	45	25.7321103427282	45	13.0311131247213	45	15.1209133773456	45	16.3410644967771	45	14.0337884166701	45	17.9272831648747	45	15.9701598542704	45	9.63381446912266	45	8.45208879437581	45	13.6682557442705	45	16.1651288841388	45	13.4828349188304	45	15.4447555390902	45	16.7021424455597	45	14.6901125390274	45	14.1956006435914	45	13.9941490017812	45	14.0008846853449	45	15.6563952476394	45	17.6960696372474	45	15.6775317010996	45	17.0131950969051	45	12.5167124520751	45
46	46	18.6552888816448	46	26.4945276350178	46	13.8114592512275	46	15.969903389778	46	17.4717668830279	46	14.9038937355118	46	18.9868339483755	46	16.8725314128511	46	10.4881350766744	46	9.1435527111093	46	14.5403704903982	46	17.1462537872421	46	14.4405716029637	46	16.4744423324035	46	17.6771921365153	46	15.5520913007965	46	15.0406460443606	46	14.8721001529045	46	14.9142885778731	46	16.614550526132	46	18.7734920784492	46	16.7076641725412	46	18.1306345262916	46	13.2529741275513	46
47	47	19.1356220911469	47	27.2584108142807	47	14.5229301758476	47	16.8184171451058	47	18.5424224111207	47	15.7458251145847	47	19.9637207274539	47	17.7465628998788	47	11.3870396704574	47	9.84257513475563	47	15.4026547619553	47	18.1000686163768	47	15.3015791940566	47	17.3644143137513	47	18.5844616640055	47	16.3687679945475	47	15.827804698824	47	15.652057066956	47	15.8089486866988	47	17.5408453668552	47	19.8331474604509	47	17.6913528590983	47	19.1445640719131	47	13.9533737741767	47
48	48	19.5664991125387	48	27.8636904413163	48	15.1765008705498	48	17.5758806082287	48	19.5037976612403	48	16.4855418183743	48	20.8628642221079	48	18.5479731200851	48	12.2629298724467	48	10.5103528861383	48	16.2777907443919	48	18.9873620090447	48	16.1022527731926	48	18.2104398155224	48	19.4484441053666	48	17.1202934021056	48	16.5187466548612	48	16.4402703356842	48	16.5928801312412	48	18.3922178592131	48	20.7750410615344	48	18.5801055132133	48	20.0787599749173	48	14.6248647527307	48
49	49	19.9657309769875	49	28.4135808973588	49	15.791181518018	49	18.3189830124842	49	20.3908274142422	49	17.2571527392227	49	21.729339121125	49	19.2600180105345	49	13.0968901089984	49	11.1133311240203	49	17.0105957886802	49	19.7923833846364	49	16.8843554907689	49	19.0607872164892	49	20.224198223834	49	17.7677656566222	49	17.228582397824	49	17.1169616431997	49	17.3401578325274	49	19.1708350382467	49	21.566238252369	49	19.4592819654976	49	20.9197440528945	49	15.2764654897247	49
50	50	20.335823827533	50	28.9591316775628	50	16.3768324044153	50	18.9377170802553	50	21.1763881845196	50	17.8700467085352	50	22.4819314224608	50	19.8819303570579	50	13.8649405529986	50	11.7116952456557	50	17.7224410722497	50	20.5290785249331	50	17.6179913305232	50	19.7705408961787	50	20.9667321234604	50	18.4464227931224	50	17.8255214527536	50	17.809403252643	50	18.0212671044941	50	19.8854345059702	50	22.4365146439445	50	20.2822218526938	50	21.7489448795252	50	15.8187170503816	50
51	51	20.6458569544945	51	29.4438525883838	51	16.9190603218989	51	19.563324351984	51	21.9155651420313	51	18.513172424568	51	23.2008349859299	51	20.5612985056563	51	14.5844944859186	51	12.3197758484509	51	18.3591748394115	51	21.2158457472709	51	18.2996043942083	51	20.4350248207977	51	21.6856724121824	51	19.0396179953968	51	18.4115981139874	51	18.3610205190923	51	18.668380925992	51	20.569012982261	51	23.1276469855506	51	20.9670118541072	51	22.4867703803732	51	16.3619017122599	51
52	52	20.9809500306949	52	29.896657427748	52	17.4399002623652	52	20.1553601585489	52	22.6553757325441	52	19.0727285752796	52	23.8748350395353	52	21.1374111645158	52	15.2586328247999	52	12.8091099571489	52	18.9629252727148	52	21.8484326225079	52	18.9208290292474	52	21.0622445156884	52	22.2591480762718	52	19.6167720282835	52	18.9297044367197	52	18.9487604586457	52	19.2737459358952	52	21.184816724517	52	23.8247128792409	52	21.5871545192336	52	23.1366475786119	52	16.8582447261497	52
53	53	21.2379143142855	53	30.2525475516547	53	17.8941366261998	53	20.6113198380418	53	23.2561868403705	53	19.5822415608768	53	24.4882867451426	53	21.6151722250255	53	15.9347289349681	53	13.3007150605205	53	19.5581018683697	53	22.4353200477244	53	19.501391731143	53	21.6663031554613	53	22.8640208112466	53	20.1303245188768	53	19.4151595817731	53	19.430406169086	53	19.8430750088913	53	21.7507212883488	53	24.4436929106891	53	22.2489475518812	53	23.7557050375928	53	17.2867906346063	53
54	54	21.4524522118051	54	30.6454894425695	54	18.3041145227936	54	21.1096987816421	54	23.8669939320017	54	20.0916988341807	54	25.075068006359	54	22.1213836506043	54	16.5157104018114	54	13.7457530101373	54	20.0844699058497	54	22.9955440770706	54	20.0315684003279	54	22.1963193368182	54	23.3551650066728	54	20.5941812663139	54	19.8717641661682	54	19.9165870621593	54	20.3257992809431	54	22.2446029135285	54	25.0410365041453	54	22.7908328638845	54	24.3338207317115	54	17.6947238302439	54
55	55	21.7410428909157	55	30.99145794248	55	18.7391457652172	55	21.5658249087442	55	24.3893243859071	55	20.6014146200679	55	25.6240284426533	55	22.6227486634515	55	17.0514443553695	55	14.1828653076866	55	20.5743841369052	55	23.4869297612453	55	20.5803075654764	55	22.7028620944755	55	23.8774423555032	55	21.0288109016081	55	20.2668371587397	55	20.4077426243423	55	20.8405932396248	55	22.7744632245232	55	25.6055611528305	55	23.3323785040853	55	24.8859364945439	55	18.0988036648025	55
56	56	21.9564418185273	56	31.3304649042851	56	19.0876787257527	56	21.937053964318	56	24.8691417178343	56	20.963962430002	56	26.1118182235848	56	23.0205084916501	56	17.5312437350065	56	14.571981129698	56	21.036768645187	56	23.9411705251948	56	21.0465422120397	56	23.1856702679407	56	24.3373716348844	56	21.424041254239	56	20.7193223974155	56	20.787558175951	56	21.2138387760199	56	23.1948752954812	56	26.155195339666	56	23.8176736104032	56	25.3704407483106	56	18.4741064544158	56
57	57	22.155439492644	57	31.6082202832497	57	19.4738367758167	57	22.3322550524876	57	25.3971480733762	57	21.3543383730758	57	26.5467092059559	57	23.4005167407022	57	18.065798860705	57	14.9577292011496	57	21.4718997328036	57	24.3469421106534	57	21.4536404378577	57	23.5952087964096	57	24.7512907896541	57	21.7992947327413	57	21.0237659194853	57	21.1953063752147	57	21.6696320540533	57	23.6212280704363	57	26.5616228811783	57	24.2303056643148	57	25.8508933229502	57	18.7540815675542	57
58	58	22.3340116516137	58	31.891914066659	58	19.7787128192103	58	22.6563004385071	58	25.7795921659123	58	21.8086946004676	58	26.9881032197678	58	23.8075173303171	58	18.5089742846439	58	15.3318162226804	58	21.888307801892	58	24.7736868432022	58	21.9334945100251	58	23.9940999866064	58	25.1696645191543	58	22.1746458792058	58	21.3951121157754	58	21.5008073346721	58	21.9652574961886	58	23.9644828492086	58	26.9971556044579	58	24.7062142789184	58	26.2681156534792	58	19.0849400033073	58
59	59	22.485674524865	59	32.0866966126091	59	20.0776644756971	59	22.9910096484534	59	26.1795871443003	59	22.1077825526411	59	27.3786279435311	59	24.1368891935679	59	18.938743256267	59	15.6716201181237	59	22.2049313140662	59	25.1033948768026	59	22.2359582758253	59	24.3488636080346	59	25.5274809246266	59	22.4661274725605	59	21.7142254947954	59	21.8487730435667	59	22.3214301522914	59	24.3104135469288	59	27.3781166925028	59	25.0969544417702	59	26.6308403192799	59	19.3645799515516	59
[truncated: 51 more columns]

## Sheet: HK2
Text	X	A1: ref	X	A2: ref	X	A3:GDM 713	X	A4:GDM 713	X	A5:GDM 722	X	A6:GDM 722	X	A7:GDM 731	X	A8:GDM 731	X	B1: h20	X	B2: h20	X	B5:GDM 723	X	B6:GDM 723	X	B7:GDM 732	X	B8:GDM 732	X	C1:GDM 700	X	C2:GDM 700	X	C3:GDM 716	X	C4:GDM 716	X	C5:GDM 724	X	C6:GDM 724	X	C7:GDM 733	X	C8:GDM 733	X	D1:GDM 702	X	D2:GDM 702	X
1	1	9.25616004087063	1	10.8886680292066	1	9.45791541078715	1	8.3205698584082	1	8.10585451266418	1	8.32765325305149	1	10.1377002939336	1	8.88116733848119	1	3.456349748223	1	4.45408066579749	1	7.82762614943074	1	8.16588717410726	1	8.44257460970118	1	8.27444382963723	1	10.6484390633759	1	9.81411245034841	1	8.66310563039862	1	9.19692699122919	1	7.95970305112179	1	8.37601019004816	1	10.5072114355501	1	7.64299587144017	1	10.591047992172	1	9.35779600840248	1
2	2	9.33458066228555	2	11.0435299572207	2	9.5610028949511	2	8.38335554427782	2	8.21124734941646	2	8.41806652849924	2	10.1566136488306	2	9.01043128829302	2	3.34447707151929	2	4.34156886211311	2	7.96797972186043	2	8.25545954721941	2	8.41729703030354	2	8.5854515364716	2	10.6205609981958	2	9.77941155251527	2	9.01956690318428	2	9.14960513447302	2	8.19289342469209	2	8.37952111039539	2	10.5115499144357	2	8.01078871707121	2	10.5956933234732	2	9.34619451401296	2
3	3	9.40071659488137	3	11.051433852715	3	9.50771427442579	3	8.39821364914479	3	8.21855322991025	3	8.39639871278955	3	10.0621708024045	3	8.9809631633846	3	3.25111425344067	3	4.19484315959409	3	7.9174861903695	3	8.2483286318131	3	8.4101295550282	3	8.53417022685046	3	10.5635415300836	3	9.8183530358669	3	9.01958605359186	3	9.09122772836846	3	8.2145046596521	3	8.35097394599722	3	10.4970878748165	3	8.20031507810447	3	10.5875752916032	3	9.35396174523494	3
4	4	9.38829001799138	4	11.0544521792063	4	9.51876160545606	4	8.35009893928326	4	8.1349006941378	4	8.39998984320734	4	10.0069180846918	4	8.92540266382999	4	3.1607117651064	4	4.08505222831231	4	7.84911386766076	4	8.1945592173059	4	8.37044336055206	4	8.50845774965813	4	10.5018804001761	4	9.78292584990629	4	8.99315649516185	4	9.02154749960975	4	8.20376649922646	4	8.32592351609646	4	10.4637139456831	4	8.29137315153557	4	10.5910575631511	4	9.33432274704803	4
5	5	9.42548677661989	5	11.0514164432536	5	9.48489134094948	5	8.38346609435797	5	8.0802498568023	5	8.38925822217945	5	9.93868549240219	5	8.84819338759574	5	3.09892279726059	5	3.97850815201769	5	7.82375539091634	5	8.22690193714437	5	8.41022182517384	5	8.49026182414966	5	10.4820887533119	5	9.72497913037328	5	8.93714790130252	5	8.97448075041698	5	8.17871690024054	5	8.28678874355588	5	10.4037339902035	5	8.31686794056088	5	10.5876127219453	5	9.33070966853411	5
6	6	9.41103265465466	6	11.0459556332403	6	9.46414845764371	6	8.35569845934882	6	8.06748301910259	6	8.41284718368077	6	9.90454921467947	6	8.82064675186425	6	3.09535687539735	6	3.91458277690049	6	7.80385516493659	6	8.18567408267268	6	8.41211495422279	6	8.44822666528029	6	10.4680916377801	6	9.73489487072585	6	8.91662366276965	6	8.91806113106351	6	8.17336810031936	6	8.31720373755826	6	10.4132162203623	6	8.28223695127752	6	10.6062087457918	6	9.39495233853158	6
7	7	9.36969695222034	7	11.0143687693803	7	9.43371087188667	7	8.34092675306563	7	7.98011350465573	7	8.36225543919196	7	9.79557153056762	7	8.7468883469497	7	3.07341517797709	7	3.83671327918021	7	7.7966878487676	7	8.20008098022473	7	8.39055902447157	7	8.40431466443197	7	10.4273662716716	7	9.72713985552697	7	8.90163603150956	7	8.89618914983399	7	8.14468577566493	7	8.28868248597128	7	10.3486276616445	7	8.34791384153213	7	10.5655808941891	7	9.35610064399694	7
8	8	9.3717770958343	8	10.9535843194914	8	9.41298781311186	8	8.2983346630189	8	7.95275925936908	8	8.39309614794855	8	9.73234169828766	8	8.65289644491958	8	3.13204574165858	8	3.79684942596817	8	7.76958396962128	8	8.15887554749485	8	8.37806776055877	8	8.33296779381243	8	10.3726396543827	8	9.70596777975609	8	8.88113338368497	8	8.85436757929111	8	8.11061698069852	8	8.24772565190635	8	10.3150620417813	8	8.34979363102387	8	10.5191579405726	8	9.33488757333149	8
9	9	9.36144914050158	9	10.9116755468948	9	9.31952748036782	9	8.30397833272262	9	7.89275617952209	9	8.39851777533416	9	9.70113047312701	9	8.62149339927097	9	3.21471423044761	9	3.75667289155739	9	7.7390445865853	9	8.12121960640025	9	8.39068788292553	9	8.27988528449272	9	10.3459294700984	9	9.68048787120151	9	8.81165452137429	9	8.81595299561218	9	8.10886922012022	9	8.26021521562853	9	10.2553654849246	9	8.34066555349679	9	10.4518084566585	9	9.34842137667302	9
10	10	9.30562589142364	10	10.9298996088326	10	9.34446613466313	10	8.21687813854246	10	7.89453111623629	10	8.36418455074433	10	9.67421631633654	10	8.59388191748982	10	3.42245881379019	10	3.74834506587445	10	7.75522527162727	10	8.15174148308638	10	8.38535945016963	10	8.24510524177389	10	10.3074899360645	10	9.61254654447545	10	8.83616927070421	10	8.75947546574071	10	8.0675992341671	10	8.22635480954991	10	10.2361222953982	10	8.32794207534303	10	10.4704143061645	10	9.30387808047786	10
11	11	9.29115720613116	11	10.8611878845887	11	9.2703600211322	11	8.24098037131507	11	7.83071417392525	11	8.35884211960662	11	9.63276551627069	11	8.51459366310129	11	3.68367669836741	11	3.79016587300921	11	7.7064101413209	11	8.12487901466713	11	8.35841182100595	11	8.20301131058024	11	10.2445612793373	11	9.64586087894761	11	8.80059328302811	11	8.7395170132276	11	8.09816391733433	11	8.19962641106165	11	10.2312281200653	11	8.34439314554217	11	10.4158305749997	11	9.30596853691195	11
12	12	9.29114152723478	12	10.876997438439	12	9.26276359583584	12	8.18171414299671	12	7.77246446072223	12	8.32269093980214	12	9.5818883685657	12	8.47029816767692	12	3.98005649002856	12	3.89115931518582	12	7.69926753296978	12	8.08903096019267	12	8.37288692656436	12	8.20302524737703	12	10.2119901142064	12	9.56021577851884	12	8.74059014657987	12	8.70305312654531	12	8.01916492687129	12	8.19254129199725	12	10.173802419972	12	8.34442101913574	12	10.375192617681	12	9.26716065522077	12
13	13	9.23122679589816	13	10.8113994200808	13	9.20743235719788	13	8.15029063453847	13	7.76346967931221	13	8.3353382678505	13	9.54343703723331	13	8.41677737517751	13	4.25633924224736	13	4.09738205935244	13	7.69758147385802	13	8.09443819058858	13	8.37107477506072	13	8.17192621756631	13	10.1853216956418	13	9.50361795019558	13	8.70115936600328	13	8.70847805219576	13	8.01023672336123	13	8.14790971021074	13	10.1213136714691	13	8.38637661169662	13	10.3322815065699	13	9.24184864448095	13
14	14	9.2332541707481	14	10.8137888387308	14	9.17899473667393	14	8.13729060325191	14	7.72148540019077	14	8.32273100809289	14	9.51647862601558	14	8.40389891255523	14	4.48578525984635	14	4.4753393515609	14	7.67765156115984	14	8.08192058068411	14	8.35856077052157	14	8.11514329106463	14	10.1549816469668	14	9.49018163258626	14	8.66559450099266	14	8.65198957418336	14	8.00488842066703	14	8.0926283958622	14	10.0517988298866	14	8.38826879496345	14	10.2858072294156	14	9.18175596453649	14
15	15	9.21251144772404	15	10.8106817452069	15	9.12970685031227	15	8.16318728675086	15	7.6884706151324	15	8.29747014668257	15	9.47704503919242	15	8.38545455200013	15	4.62886802430732	15	4.90762779545111	15	7.65218755962008	15	8.07114635286644	15	8.38391559830537	15	8.12604935378975	15	10.1187137865198	15	9.47101122527256	15	8.63190151609896	15	8.63394590192449	15	7.97970322319187	15	8.12481540224288	15	10.0490408387265	15	8.42117466069093	15	10.2415311799952	15	9.22473506237654	15
16	16	9.21455259161988	16	10.7893425364159	16	9.10887911380189	16	8.08340699165023	16	7.69019935998849	16	8.30657757148181	16	9.42824509629459	16	8.32824448266898	16	4.69917144243979	16	5.24423370104604	16	7.63945670564491	16	8.04425262213381	16	8.33533081254072	16	8.06192922358509	16	10.0557356841145	16	9.41080121932988	16	8.57374266717393	16	8.61395170571185	16	7.97430976183516	16	8.06231273959291	16	9.99383097068878	16	8.37196007779657	16	10.1868868276337	16	9.18795314159578	16
17	17	9.29524284462033	17	10.8581365936789	17	9.05349552790304	17	8.1187266879364	17	7.68119674962271	17	8.3120030633119	17	9.40434647009212	17	8.31903554140741	17	4.74499736933275	17	5.5388703083692	17	7.65945096791327	17	7.99938631894691	17	8.33351965769308	17	8.02350850310573	17	9.9964401683024	17	9.4009400318176	17	8.60191631922309	17	8.61936157064737	17	7.98691434540257	17	8.07482642163934	17	9.98444399810876	17	8.37742253829427	17	10.1602393932369	17	9.19371372963258	17
18	18	9.36139606762704	18	11.0162784644875	18	9.09154323869956	18	8.15578532033906	18	7.71761749181894	18	8.3699281998034	18	9.42615063792702	18	8.34857630658207	18	4.75264515112631	18	5.7020429550881	18	7.65942743917614	18	7.9849937033056	18	8.31907127023045	18	8.02349978875865	18	9.98829051091093	18	9.37757773872437	18	8.53431390029658	18	8.61937464216799	18	8.00846143999853	18	8.11052387302773	18	9.99876689897341	18	8.3774042381654	18	10.1765221507604	18	9.19373987267382	18
19	19	9.63248522735127	19	11.2925794249268	19	9.12798924980498	19	8.1982545299679	19	7.7883091465935	19	8.47687131109324	19	9.47602347476076	19	8.38366536052092	19	4.77188506957528	19	5.78458211212514	19	7.73670430640003	19	8.06201736817155	19	8.35338820720035	19	8.03611161456862	19	10.0030522607458	19	9.40716586309044	19	8.58506541613328	19	8.59575367592563	19	8.09997869749686	19	8.23018414737482	19	10.0411879926132	19	8.44862333134996	19	10.1913860779044	19	9.22314763683607	19
20	20	10.1351711719309	20	11.8674905055598	20	9.2324887875305	20	8.28530435337954	20	8.04165421428785	20	8.72839987241801	20	9.61932838014613	20	8.50737258941363	20	4.73899569258818	20	5.80674798301021	20	7.86479507399015	20	8.19642841141225	20	8.43795828436634	20	8.08553029730863	20	10.1557783802756	20	9.50630564080513	20	8.68821420327898	20	8.73990615222225	20	8.34243384340018	20	8.45686108469334	20	10.124920312866	20	8.57076349037185	20	10.2867161479313	20	9.29878023348862	20
21	21	11.1166016179025	21	13.0439316621343	21	9.48023585576778	21	8.51877489707249	21	8.46803433929902	21	9.17407688081344	21	9.91453142003124	21	8.76238016230693	21	4.75235280463454	21	5.80826542644868	21	8.11361710356173	21	8.48698998248064	21	8.60014993031957	21	8.20625231043761	21	10.3396758036817	21	9.68967770188011	21	8.88725731948198	21	8.96289585683776	21	8.71254059286488	21	8.87486153422926	21	10.3516982849598	21	8.76419173323079	21	10.5516426848564	21	9.54389988315069	21
22	22	12.9348561326271	22	15.1986910035635	22	10.0121007214442	22	8.97777569466927	22	9.40013395471248	22	10.1574098447393	22	10.5016709976646	22	9.25664264421879	22	4.74205483054335	22	5.80634941655205	22	8.71219028150804	22	9.05275219409691	22	8.88027173659888	22	8.49902428035165	22	10.7949933061545	22	10.1325251552107	22	9.38951377992314	22	9.43653203960629	22	9.54477207328221	22	9.75194870368886	22	10.8370478737395	22	9.16456859581545	22	11.0463020044906	22	10.0558545867103	22
23	23	15.9233532192042	23	18.6423028026829	23	10.9553572855683	23	9.84339196553328	23	10.9952082664372	23	11.8658815653935	23	11.6285327857916	23	10.304508798784	23	4.712831026407	23	5.81456659402271	23	9.74979622527937	23	10.0769596980225	23	9.46933775330951	23	8.98780099841744	23	11.6583268440705	23	10.9882356528042	23	10.2889983087027	23	10.3555642709699	23	11.0596526217797	23	11.3579943304161	23	11.8700201377174	23	9.94372225995022	23	12.0297763543281	23	11.0029604594333	23
24	24	20.272844467141	24	23.5260441272913	24	12.8645064248639	24	11.4934788718046	24	13.8709144605744	24	14.925601270093	24	13.7490157222421	24	12.1413640271317	24	4.71968643170365	24	5.79015070358371	24	11.7243873622117	24	12.0751318649307	24	10.5397095815117	24	9.9813350530812	24	13.3677034681595	24	12.5820759904053	24	12.0128133025207	24	12.0615628591061	24	13.7359497565332	24	14.2040455846841	24	13.6961459445357	24	11.4218126558061	24	13.9464550444658	24	12.8031974299652	24
25	25	25.5833408554312	25	29.1791463079836	25	16.052050087093	25	14.3567518643827	25	18.3996391056106	25	19.7078674543805	25	17.2863509422939	25	15.3354771303072	25	4.7088049959399	25	5.76782864600774	25	15.1404846240915	25	15.4054352220182	25	12.6233745906312	25	11.9387329952778	25	16.2653374199746	25	15.3341900395466	25	14.9728680849085	25	15.021632779704	25	17.9984033851885	25	18.7128643271895	25	16.8844734205168	25	14.0283457735271	25	17.1951698052353	25	15.8368914149347	25
26	26	30.6658791466395	26	34.5098297681622	26	20.9747780969025	26	18.8706654913033	26	24.236494551765	26	26.0286916988765	26	22.6606594543523	26	20.1963759508929	26	4.72122059271129	26	5.76817986050559	26	20.0552999905661	26	20.3399667958767	26	16.1965094567365	26	15.2196040813387	26	20.978451014439	26	19.8751456526318	26	19.5814413075898	26	19.7247792688876	26	23.6363283157266	26	24.6317151285103	26	22.0151503013944	26	18.2741233400896	26	22.2056920547359	26	20.5461332729646	26
27	27	34.962606233145	27	38.9530935698443	27	27.210292498302	27	24.7581628628199	27	30.5177577199113	27	32.7760329568366	27	29.2210842037807	27	26.2035584019273	27	4.71183293256294	27	5.74539458420731	27	25.9028206201729	27	26.2156278774243	27	21.4810735921835	27	20.2472303967781	27	27.2432159071918	27	25.7345367009811	27	25.5052079483376	27	25.7077195190763	27	29.7625698359869	27	30.9069241999946	27	28.9491391479557	27	24.1274516888433	27	28.4458287680656	27	26.4145859100147	27
28	28	38.497150894551	28	42.5539852457514	28	33.7395328095972	28	31.1005693085383	28	36.2814995590047	28	38.9028859756605	28	35.7152361799575	28	32.443187066531	28	4.69266758402952	28	5.74160400392657	28	31.754257483208	28	32.2609430258417	28	27.9637960468942	28	26.5123727515402	28	33.9835147453153	28	32.1258713153015	28	31.7766257800164	28	32.1912732839104	28	35.3638724611837	28	36.5972484825794	28	36.4078752015813	28	30.647435073677	28	35.152989323473	28	32.7206725931473	28
29	29	41.2051664794234	29	45.3773702940844	29	39.4348466468096	29	36.7072474610497	29	40.9167480551628	29	43.9141800881473	29	41.3094111175759	29	37.733770825673	29	4.68304157337429	29	5.73355289272517	29	36.7364937474071	29	37.3700713925126	29	34.5488080172621	29	33.1535008811867	29	40.2980011840722	29	37.9702536241303	29	37.4077276001349	29	37.9270245350722	29	39.8746506330269	29	41.2312162977814	29	43.1437021853054	29	36.7134414901971	29	41.1249197784241	29	38.3091245967928	29
30	30	43.359625608273	30	47.5943260220685	30	44.0114095594253	30	41.2996500363668	30	44.5121583964913	30	47.8496567602077	30	45.8879838540699	30	42.0582322039366	30	4.65209031585473	30	5.70716516242561	30	40.7456940612178	30	41.4909116176802	30	40.1910190706892	30	38.7037043448969	30	45.4150183297264	30	42.8579622953361	30	41.996763369721	30	42.8102943679679	30	43.4467311801703	30	44.8753484222876	30	48.7271556946688	30	41.6498663720388	30	46.057465552043	30	42.8575643936212	30
31	31	45.0410814672627	31	49.381993716001	31	47.7252426669925	31	44.7784523739849	31	47.325847075509	31	50.9859983552279	31	49.4095641164024	31	45.3839121886482	31	4.64648985214398	31	5.69770075357813	31	43.9162098289598	31	44.7350322219413	31	44.5917841142222	31	43.2349392665161	31	49.5276187629116	31	46.7316960464262	31	45.7064743551367	31	46.7716607362092	31	46.3132360762881	31	47.7247086410068	31	53.2093230521859	31	45.6582514595873	31	49.9962736853439	31	46.5425775497877	31
32	32	46.2089334715034	32	50.6158485397873	32	50.3483503860512	32	47.5230771825454	32	49.4470122523571	32	53.3473007073659	32	52.0798406405028	32	47.9706188815282	32	4.65398842399929	32	5.67557456369049	32	46.2633029014379	32	47.1824837857145	32	47.9392649244696	32	46.6663110216485	32	52.6119713575546	32	49.7402623258503	32	48.6728560720528	32	49.746157553889	32	48.4324710807826	32	49.895730204655	32	56.5708909792861	32	48.8052491417609	32	52.999258869662	32	49.2555482298204	32
33	33	47.0351521384123	33	51.6070406632027	33	52.5336078355757	33	49.8038412226491	33	51.0552210284483	33	55.0786009829855	33	54.2186847007786	33	49.9844688721713	33	4.63126855466844	33	5.66332933382838	33	48.2888475937519	33	49.1962399305639	33	50.4904959260439	33	49.3018447261968	33	55.1453776097782	33	52.1676094715601	33	50.9745470117288	33	52.2000949261236	33	50.1324154768219	33	51.529464657256	33	59.2175852876568	33	51.3219328623191	33	55.3553542835663	33	51.6379509172492	33
34	34	47.7822787364898	34	52.3317996851634	34	54.1763568532246	34	51.3283543868483	34	52.3991253533926	34	56.5414183294584	34	55.8125287047693	34	51.5403382706281	34	4.6059155448898	34	5.64041197229196	34	49.6142531354097	34	50.7930753597367	34	52.3830731605269	34	51.1753018412602	34	57.0015462879484	34	54.0736109516402	34	52.7428810217468	34	54.1535228793765	34	51.4353934385142	34	52.8307125897555	34	61.2757541535913	34	53.1204932395242	34	57.1334192931344	34	53.3139746935626	34
35	35	48.2278304029956	35	52.9280296625779	35	55.2956293859171	35	52.6095178312196	35	53.3090954656847	35	57.6081774228967	35	57.1020176470294	35	52.7060870531555	35	4.62121727702575	35	5.6403001533837	35	50.7602394096901	35	51.9041423411932	35	53.8327396180217	35	52.6031541608384	35	58.4514336020752	35	55.4817126079614	35	54.0476409763528	35	55.6450375005857	35	52.3176481939705	35	53.7375220648221	35	62.8474829472075	35	54.6317714314671	35	58.53140908198	35	54.6252470976187	35
36	36	48.5334402593881	36	53.378243624963	36	56.1269964685108	36	53.5002360942667	36	53.870568879217	36	58.2821921026311	36	58.0122774774653	36	53.4826015323819	36	4.60572507421798	36	5.62950668976587	36	51.5914109019758	36	52.6510563229004	36	54.7638368016375	36	53.608247349226	36	59.4872833664101	36	56.6819734896673	36	55.061752275017	36	56.7933726481774	36	53.0581042028267	36	54.3948871195802	36	64.0120346269505	36	55.6766148572902	36	59.6635731023135	36	55.7769945975498	36
37	37	48.7753320066933	37	53.6693842264361	37	56.7118449194587	37	54.121999833051	37	54.3570477010815	37	58.8577219488099	37	58.6197799271323	37	53.9689378567552	37	4.57804304990074	37	5.59869128636806	37	52.13185899193	37	53.3818191650243	37	55.4538586194227	37	54.3104898807709	37	60.2509863666637	37	57.4426483900233	37	55.8030911476888	37	57.6822102998701	37	53.6095565894638	37	54.9352255876373	37	64.709183934749	37	56.5139113426491	37	60.2394725925647	37	56.3431527863328	37
38	38	48.8191942068252	38	53.9361475153727	38	57.1254814986322	38	54.5095554303827	38	54.7969998369112	38	59.1880860779758	38	59.111798872452	38	54.4440187064359	38	4.59863241900185	38	5.59185288370627	38	52.5813772756429	38	53.7861262563827	38	55.9258947049523	38	54.7893264100027	38	60.6996149642725	38	58.0975443737409	38	56.3380698450978	38	58.3661562277474	38	53.8846548740837	38	55.2667798154736	38	65.3056968661381	38	57.0942743664394	38	60.9260526580969	38	56.8191521493207	38
39	39	48.9903881166661	39	54.0678566317677	39	57.3077227681961	39	54.9030656668418	39	54.913498314168	39	59.4127774297636	39	59.3812245218476	39	54.7176949523484	39	4.57916147289457	39	5.58013393587711	39	52.8993896531788	39	54.1022386137829	39	56.142256005226	39	55.0680460917167	39	60.9579408636839	39	58.4925145521425	39	56.773321148914	39	58.7243833697005	39	54.2082415754001	39	55.5383325094697	39	65.7297925370249	39	57.540063098104	39	61.3496803093179	39	57.2706234779721	39
40	40	49.0788158920277	40	54.255277551812	40	57.4977771720315	40	55.1554400325927	40	55.1688624174855	40	59.6664720300942	40	59.6944204880468	40	54.9025312861786	40	4.55696108034294	40	5.56203398723623	40	53.0871912757871	40	54.3392905745053	40	56.3297642423721	40	55.3688779562972	40	61.3064408804935	40	58.8487788056465	40	57.0808240400741	40	59.0389205265836	40	54.4239811779088	40	55.7098128194046	40	66.0820786233697	40	57.8323029598648	40	61.4798596300889	40	57.4572655294681	40
41	41	49.2616386184698	41	54.2887483794829	41	57.7619682555276	41	55.1451031038358	41	55.3051314038597	41	59.7739098042716	41	59.7731272697971	41	55.107118740708	41	5.0450860255798	41	6.3215617436245	41	53.352107015435	41	54.4950335499359	41	56.4143600475548	41	55.4764750126458	41	61.3748914960056	41	59.0312776011088	41	57.2958082769521	41	59.3446477235491	41	54.6013953562258	41	55.8149770681626	41	66.2188288012216	41	58.0351740973755	41	61.8113850337017	41	57.6567383294597	41
42	42	49.2188008309736	42	54.4569291677198	42	57.8146466311152	42	55.3757478911961	42	55.3704064496037	42	59.9661024994629	42	60.0027873806735	42	55.2183708679669	42	5.4435187894515	42	6.4998936906495	42	53.3597935735171	42	54.7389887040394	42	56.6656222484244	42	55.5054646257089	42	61.4792665709421	42	59.1853792424089	42	57.3699489261549	42	59.6051956047362	42	54.6296218146519	42	56.0639071074794	42	66.3327517636896	42	58.2230993382902	42	61.9413396711998	42	57.8285657994999	42
43	43	49.3138700374603	43	54.4796685327696	43	57.8703767089452	43	55.4670258714342	43	55.4605783766353	43	59.9925909273636	43	60.0803550927514	43	55.3538209952583	43	5.7493719595207	43	6.8563738287829	43	53.484613318408	43	54.8423069347069	43	56.6255212369945	43	55.5887249552758	43	61.6603126454074	43	59.3428748507255	43	57.6056137927871	43	59.6899568378014	43	54.7617376985096	43	56.0957683802136	43	66.5347654060786	43	58.3731241324732	43	62.1480520054735	43	57.8617602573369	43
[truncated: 51 more columns]

## Sheet: PFK
Text	X	A1: ref	X	A2: ref	X	A3:GDM 713	X	A4:GDM 713	X	A5:GDM 722	X	A6:GDM 722	X	A7:GDM 731	X	A8:GDM 731	X	B1: h20	X	B2: h20	X	B5:GDM 723	X	B6:GDM 723	X	B7:GDM 732	X	B8:GDM 732	X	C1:GDM 700	X	C2:GDM 700	X	C3:GDM 716	X	C4:GDM 716	X	C5:GDM 724	X	C6:GDM 724	X	C7:GDM 733	X	C8:GDM 733	X	D1:GDM 702	X	D2:GDM 702	X
1	1	7.64031178288458	1	10.1495612577262	1	9.40085329790298	1	7.87866312390404	1	7.16700419843436	1	8.64127574888312	1	9.76657314206915	1	9.93520029417801	1	5.12576326628127	1	5.29909027521762	1	8.74360104534893	1	7.99415431773753	1	8.8709355038971	1	9.5386973240183	1	8.64154214786664	1	7.47744072127268	1	8.83464055740104	1	8.28924864224694	1	9.15479255754572	1	8.41631925515648	1	9.30168393572118	1	10.4130307035433	1	9.08202478152628	1	7.63598216106614	1
2	2	7.67258691340884	2	10.2576681781379	2	9.46785902562071	2	7.89319420967289	2	7.14569993978736	2	8.69086681333624	2	9.70265185497851	2	9.91357516518984	2	5.17380742928855	2	5.3373759796129	2	8.56729683627086	2	7.90311906126023	2	8.78646234378704	2	9.56022627701561	2	8.60971640604301	2	7.38614927919142	2	8.7686655299039	2	8.30364780519648	2	9.05664027774509	2	8.31177169752142	2	9.18951294135962	2	10.3916847402631	2	9.03437596141946	2	7.55246735640479	2
3	3	7.74703890956478	3	10.2676454598125	3	9.48490124944863	3	7.84430219722204	3	7.09752434200805	3	8.62919680376825	3	9.62669289130713	3	9.87974157080111	3	5.19895904752139	3	5.39216184371339	3	8.48461458444117	3	7.86291342498841	3	8.74622653994382	3	9.540940948534	3	8.60367298019807	3	7.38781292878525	3	8.74132302370861	3	8.2484481324577	3	9.03769971749209	3	8.19504492465366	3	9.12151834683289	3	10.3298886177184	3	9.00460694203869	3	7.51617183059594	3
4	4	7.74876390184675	4	10.2699364934649	4	9.47212662015642	4	7.85331811223711	4	7.09200842039926	4	8.58869467462812	4	9.56489954675947	4	9.86754723957607	4	5.20812102726528	4	5.41635240827288	4	8.4582941872733	4	7.85770586558751	4	8.71297887393406	4	9.50730443000793	4	8.62951278686524	4	7.36662660326276	4	8.71394617216928	4	8.21460996355329	4	9.03978177479335	4	8.14805371420724	4	9.13066353116717	4	10.2537640503475	4	8.97482292992728	4	7.48749034745353	4
5	5	7.81517088426546	5	10.3185806563987	5	9.48914419090303	5	7.84059708925943	5	7.06514638299041	5	8.51987296647593	5	9.52441672657078	5	9.84089096147691	5	5.22529378909302	5	5.44053631505947	5	8.39669035332201	5	7.82444488259665	5	8.70088414172824	5	9.48796801387159	5	8.59956598675765	5	7.3454316691326	5	8.73061646625223	5	8.20219530061729	5	8.98563821924188	5	8.12897849333129	5	9.0695581523455	5	10.2275534116894	5	8.960948721802	5	7.47399948675416	5
6	6	7.82150030136108	6	10.3008270263672	6	9.4274537903922	6	7.83163479396275	6	7.05646957669939	6	8.50384405681065	6	9.46545004844665	6	9.78097489901951	6	5.27219304016658	6	5.46229907444545	6	8.35248742784773	6	7.81572205679757	6	8.69193502834865	6	9.47157314845494	6	8.61356088093349	6	7.35141464642116	6	8.66262657301767	6	8.17899193082537	6	8.96963562284197	6	8.08530449867249	6	9.06058124133519	6	10.1682330880846	6	8.966897215162	6	7.47233373778207	6
7	7	7.84925500853565	7	10.3053978480841	7	9.43913189307447	7	7.80616375206304	7	7.02402090163782	7	8.47934366816546	7	9.44125817364058	7	9.74203316746891	7	5.2665005096531	7	5.54902365080956	7	8.33506326475224	7	7.82626119241378	7	8.6887950820548	7	9.44719063272003	7	8.60944716405421	7	7.34706519170764	7	8.6885565569913	7	8.1612338653469	7	8.97367323227576	7	8.06797397301739	7	9.07169510712311	7	10.0800342568333	7	8.92319706946199	7	7.46810558705843	7
8	8	7.79897524166597	8	10.2799243760923	8	9.42216086637817	8	7.78995674884487	8	7.00823167893311	8	8.44917629520444	8	9.36097496187721	8	9.69658144937879	8	5.28939841820422	8	5.57080878027584	8	8.30501667967224	8	7.81052920083218	8	8.6657589475713	8	9.40214115797768	8	8.55174898222957	8	7.32261162034154	8	8.64997126210292	8	8.06658489945266	8	8.90849514395085	8	8.03130044019443	8	9.06271145636015	8	10.0421560585139	8	8.8814839531093	8	7.44367183439166	8
9	9	7.81514618539949	9	10.2799328929427	9	9.3625625027799	9	7.78999677804145	9	6.96552222955171	9	8.39257415955448	9	9.34676885551628	9	9.6821360195234	9	5.29742129122101	9	5.58614124009374	9	8.25563427805235	9	7.80356837905233	9	8.68694120604269	9	9.41647161035353	9	8.49597638780237	9	7.31503758533748	9	8.61327641242901	9	8.0952091817479	9	8.85935462088051	9	7.97547333792507	9	9.0206186269431	9	10.0207600270991	9	8.83380151481654	9	7.40570627064757	9
10	10	7.8007117506115	10	10.2435823741264	10	9.34979658991485	10	7.75551039920209	10	6.98135004558964	10	8.38030295054686	10	9.32043585834784	10	9.6554221612846	10	5.33870162043842	10	5.59509348901269	10	8.25750343285271	10	7.791301084981	10	8.64658977581806	10	9.44012006833757	10	8.49789580685478	10	7.24811988411444	10	8.62261204380923	10	8.06132593874742	10	8.86137563237765	10	7.95633146516869	10	9.00866145159102	10	9.94453668700845	10	8.80398139084701	10	7.36938006327375	10
11	11	7.78916052409581	11	10.1849215371268	11	9.33821967669896	11	7.71584340504238	11	6.94978322301592	11	8.35536803518023	11	9.27366444042751	11	9.60784043584551	11	5.33632550920759	11	5.60028553009033	11	8.19032532828195	11	7.77384213038853	11	8.60752718789237	11	9.3643239566258	11	8.47816807883127	11	7.27536508015224	11	8.58207941055298	11	8.03634013448443	11	8.80829095840454	11	7.9388473715101	11	9.01169180870056	11	9.91872719355992	11	8.75236221722194	11	7.3813191481999	11
12	12	7.7585610834502	12	10.13310154146	12	9.30307996834621	12	7.71035656223182	12	6.90147721839286	12	8.34309466584076	12	9.2544087237294	12	9.58832546812425	12	5.34555725179418	12	5.63222932400355	12	8.18513008759846	12	7.78261352048492	12	8.63062353319397	12	9.37358756554023	12	8.44023700909147	12	7.20084961782372	12	8.57669483686457	12	8.02388652197669	12	8.77516385193621	12	7.92669307762396	12	8.97863481321034	12	9.89242301612168	12	8.75436996184015	12	7.30696786964384	12
13	13	7.7458437676139	13	10.1376572490298	13	9.25507927835587	13	7.71384700377232	13	6.84044961288142	13	8.29730482273984	13	9.20878570740687	13	9.57818677815737	13	5.35599131495766	13	5.61946275006827	13	8.13939322683996	13	7.7580674993478	13	8.59925212779161	13	9.36348757254963	13	8.40418365935223	13	7.15078081646907	13	8.52917655653418	13	7.98464108983241	13	8.72993426635006	13	7.93028357094464	13	8.96864382582156	13	9.82549708683576	13	8.67876176831976	13	7.28750665565407	13
14	14	7.67598748207092	14	10.1000027997153	14	9.18190394129072	14	7.62900028909956	14	6.86440425259726	14	8.24221287454878	14	9.17423367500305	14	9.49962650026594	14	5.32838659627097	14	5.62340532030378	14	8.11278138841902	14	7.77397496359689	14	8.56532880238124	14	9.30713074547904	14	8.39061396462577	14	7.15364473206656	14	8.53085688182286	14	7.96503254345485	14	8.73115573610578	14	7.8202417918614	14	8.99779541151864	14	9.7761332988739	14	8.61733215195792	14	7.22187331744603	14
15	15	7.67942516332015	15	10.0504060364451	15	9.12642723856999	15	7.6107095000253	15	6.80335455038762	15	8.26009398541742	15	9.14278750230074	15	9.47500180324948	15	5.34681700978656	15	5.6566150660172	15	8.08820686152919	15	7.75642360944522	15	8.54803803457965	15	9.30416589339113	15	8.33857299068667	15	7.11878818718117	15	8.48330659172055	15	7.94006831521379	15	8.68590126190935	15	7.81679600676877	15	8.95271965732208	15	9.71632442499921	15	8.60532068045558	15	7.17952518710179	15
16	16	7.68405199050903	16	10.0922882556915	16	9.10746625491551	16	7.5856021472386	16	6.7576208284923	16	8.19274187088013	16	9.15294204439436	16	9.48520217623029	16	5.39252204554422	16	5.66175069127764	16	8.06346791131156	16	7.71090473447527	16	8.55130042348589	16	9.27135263170515	16	8.27111601829529	16	7.08518539156233	16	8.49423749106271	16	7.94368726866586	16	8.64693096705846	16	7.79938186917986	16	8.9206542287554	16	9.73340783800398	16	8.56971911021641	16	7.12315653051649	16
17	17	7.65516205311034	17	10.0195187444717	17	9.08180345856435	17	7.50202981421542	17	6.7393058855228	17	8.18227518344895	17	9.10729923222735	17	9.41004035407914	17	5.37091528213998	17	5.63370814116846	17	8.03886965589366	17	7.70036681202066	17	8.50581143146224	17	9.23257600308104	17	8.25889539697331	17	7.05793448035448	17	8.4393626081459	17	7.9115756445029	17	8.61570674322076	17	7.75400258005065	17	8.90364653300685	17	9.65216033104117	17	8.54971282127554	17	7.10359627032397	17
18	18	7.67597385815212	18	10.076835325786	18	9.09262044089181	18	7.5131893157959	18	6.70070222445897	18	8.1503553049905	18	9.06059997422355	18	9.39863920211792	18	5.36849541323526	18	5.70777484348842	18	8.01414506775992	18	7.65486444745745	18	8.50205336298261	18	9.20698131833758	18	8.22337014334543	18	6.99387150151389	18	8.41360858508519	18	7.85807626588004	18	8.59787123543876	18	7.73662413869585	18	8.89971000807626	18	9.61933306285313	18	8.48232592855181	18	7.07007476261684	18
19	19	7.71002270169864	19	10.1177524737839	19	9.03506746353861	19	7.48591796711476	19	6.67373238197526	19	8.12388712020026	19	9.03421492681995	19	9.37187397525257	19	5.38574188089339	19	5.68609116305781	19	7.98066435820504	19	7.66364163813726	19	8.4546177108843	19	9.21623960726228	19	8.15348913691411	19	6.97265211081074	19	8.3568246802679	19	7.80273713445951	19	8.58578572291353	19	7.71045024758552	19	8.87366974292575	19	9.59298503694323	19	8.476314387116	19	7.02608810734818	19
20	20	7.85731800755735	20	10.2127768621747	20	8.97748963329184	20	7.45138668385719	20	6.65389431965782	20	8.06909674456632	20	9.00783087324489	20	9.33066006481994	20	5.40292960503848	20	5.67969662528743	20	7.93305312272106	20	7.63030688961791	20	8.43539457333945	20	9.17534787721962	20	8.15533292565084	20	6.95901174745479	20	8.33672527331974	20	7.79739114097742	20	8.55261090079713	20	7.71220532204754	20	8.87568458056226	20	9.53805420003655	20	8.41458666904956	20	6.99729885358585	20
21	21	8.08011037962777	21	10.4940908295768	21	8.93616506031581	21	7.45534641402108	21	6.61532027380807	21	8.06552597454616	21	8.9753976890019	21	9.28320458957127	21	5.41644351822989	21	5.70770502090454	21	7.92249611445836	21	7.59184871401106	21	8.42462522642953	21	9.14263384682792	21	8.14374089241028	21	6.91784109388079	21	8.32569088254656	21	7.80107293810163	21	8.53475502559117	21	7.6738749231611	21	8.84368589946202	21	9.51243128095354	21	8.37904810905457	21	6.96381373064858	21
22	22	8.52655784230489	22	11.0296567494008	22	8.93801710227154	22	7.42803319380416	22	6.60969759103682	22	8.0531759702832	22	8.95607367666951	22	9.28528911967873	22	5.41748460793926	22	5.70112766232653	22	7.88897194748453	22	7.61460757569613	22	8.43356320516795	22	9.13751835960393	22	8.08978309639865	22	6.9194392557521	22	8.27618969633899	22	7.75999532104683	22	8.53669715263024	22	7.68258907508041	22	8.84567911429553	22	9.48602787536498	22	8.35709636779363	22	6.91218886106082	22
23	23	9.31282861257249	23	11.9442107050267	23	8.92487355990834	23	7.4224552974045	23	6.63256336397867	23	8.06207132957087	23	8.92963298680049	23	9.30180960651379	23	5.43440085747988	23	5.7097460979753	23	7.86250933518949	23	7.58826769905039	23	8.40020445959544	23	9.15390617776098	23	8.08361866155763	23	6.91339084749618	23	8.24137147168274	23	7.71888402382568	23	8.5035028495976	23	7.64940508032761	23	8.82661230812226	23	9.47388925420328	23	8.35098566461642	23	6.90613074087575	23
24	24	10.6480067873927	24	13.496505338894	24	8.97055474596081	24	7.4536783890489	24	6.6422962817835	24	8.12735767189984	24	9.01599229379734	24	9.33884882655587	24	5.47826963193553	24	5.71296332643863	24	7.9559934003575	24	7.64621376219777	24	8.4226770449951	24	9.14771980910502	24	8.07820162425161	24	6.89352189182996	24	8.27252644030438	24	7.7422401038325	24	8.55392187042339	24	7.69304830137839	24	8.91184961122744	24	9.5174168401785	24	8.33744184429745	24	6.87107553548032	24
25	25	12.5177403446391	25	15.8047466265295	25	9.02258979707044	25	7.51104689294109	25	6.71941967236295	25	8.27618041474132	25	9.066651808462	25	9.40496015687167	25	5.49037141780755	25	5.74016294123633	25	8.0195195392117	25	7.7161024211639	25	8.45125431404173	25	9.16298718651624	25	8.12526853696454	25	6.91486901408305	25	8.31660410642677	25	7.74194386379778	25	8.63175331441212	25	7.79062407022612	25	9.04612043805492	25	9.63291238934328	25	8.36069849630751	25	6.91514380520839	25
26	26	15.0378398886745	26	18.8466029914696	26	9.22824166192706	26	7.71220276642186	26	6.86735508430212	26	8.50071466198027	26	9.24937413067837	26	9.57608276203627	26	5.48800595800171	26	5.72230146100554	26	8.18696646032295	26	7.8544752999255	26	8.47022945511389	26	9.26107463691851	26	8.33861899194892	26	7.04271871099093	26	8.35864657853107	26	7.86150412242186	26	8.86847856801873	26	8.01211310689499	26	9.31767663448823	26	9.87318617363709	26	8.43811972218999	26	6.98174957507101	26
27	27	17.8113752521005	27	22.2706728718439	27	9.62946637499913	27	7.97286125206958	27	7.20902562620598	27	8.9605577612839	27	9.54769657572874	27	9.98753679283179	27	5.50275745536665	27	5.72846435233385	27	8.5043070198117	27	8.13468943327971	27	8.64602668629314	27	9.41114523624831	27	8.60154261382471	27	7.24055949147656	27	8.5125514682567	27	7.98973945593823	27	9.24045584892897	27	8.33287479729459	27	9.78761275147902	27	10.3223978701102	27	8.63654616689405	27	7.11806537105122	27
28	28	20.4509761509658	28	25.4802137486874	28	10.3710427511002	28	8.57205570848639	28	7.8407052532587	28	9.89220753980817	28	10.149235011052	28	10.6780896843691	28	5.52424290106216	28	5.74854309736125	28	9.1581402093232	28	8.70021131055167	28	8.94629207405828	28	9.70203904707428	28	9.1333110355378	28	7.65734513068364	28	8.89182511278763	28	8.27295244152617	28	9.97515910702855	28	8.9724439147009	28	10.6408906371552	28	11.1684098683396	28	9.01549829652092	28	7.48795519771521	28
29	29	22.8609717461426	29	28.405042696829	29	11.5985249047405	29	9.56486315133581	29	8.88787864947202	29	11.3910818036142	29	11.3065260853527	29	11.94014713095	29	5.53516871372752	29	5.7428488503711	29	10.2723831047388	29	9.56910595942799	29	9.49518747597813	29	10.2884266217975	29	10.0983641393373	29	8.38962914102155	29	9.54509515519761	29	8.81580368103272	29	11.2867717070539	29	10.1859021644303	29	12.1543480848851	29	12.6426795506679	29	9.69151842014325	29	8.13451338856947	29
30	30	24.8972983678608	30	31.0894505576806	30	13.6532563134798	30	11.2003846795571	30	10.5588427077556	30	13.8388274104022	30	13.0896707761764	30	13.9397946711389	30	5.56943671568666	30	5.78277146717778	30	12.0630964793167	30	11.123392352517	30	10.4647102194137	30	11.389338669433	30	11.7141977434953	30	9.58192250004143	30	10.6361893357696	30	9.84822907972666	30	13.3501594953969	30	12.0474246230129	30	14.4412753357901	30	14.8680495960315	30	10.8569435414312	30	9.20909226646006	30
31	31	26.8558025360107	31	33.4533384868077	31	16.5156364440918	31	13.5650277137756	31	12.9111698695592	31	17.0953069414411	31	15.7922438212803	31	16.8079444340297	31	5.58247225625174	31	5.78637293406895	31	14.6333302770342	31	13.4107760020665	31	12.1430626937321	31	13.0883540425982	31	14.1086408070156	31	11.4202150276729	31	12.5613485063825	31	11.5068248340062	31	16.2652032715934	31	14.7774372782026	31	17.6625081471034	31	18.0574297904968	31	12.8233543464116	31	10.8066490718297	31
32	32	28.446232428852	32	35.6464117705543	32	20.196964496426	32	16.6089704564225	32	15.9310683471652	32	20.8965453965293	32	19.3257418081254	32	20.7009320813754	32	5.62990252049168	32	5.85330205986771	32	17.9362500397907	32	16.3696520720829	32	14.6082669237038	32	15.7736650293601	32	17.2182301587094	32	13.7958547903454	32	15.2031621062135	32	13.8266329840907	32	19.9380505428327	32	18.1902548808502	32	21.6416028706882	32	21.9531935436115	32	15.4787571628755	32	13.2214145272884	32
33	33	29.9754653658186	33	37.6380273274013	33	23.9286712237767	33	19.8625905173165	33	19.1145403044564	33	24.7658933912005	33	23.1557488441467	33	24.8440521103995	33	5.79487809113094	33	5.97855065550123	33	21.4211821556091	33	19.8258314813886	33	17.9545623915536	33	19.4326536996024	33	20.7021934645517	33	16.5378042629787	33	18.6594690595354	33	16.8822697230748	33	23.8752705710275	33	21.8178868293762	33	25.7157223565238	33	26.0312642369951	33	18.8267810004098	33	15.9945709364755	33
34	34	31.2813900932021	34	39.478706733068	34	27.3928000028575	34	23.0557388670348	34	22.0958018691672	34	28.1564415579586	34	27.0294656385022	34	28.9170821383512	34	5.95723259307882	34	6.18597639440452	34	24.7433585515639	34	23.0206201351831	34	21.9181274659457	34	23.6767548813947	34	23.9829360999405	34	19.2042596376925	34	22.2955055739535	34	20.1258639126237	34	27.5686441693744	34	25.2992614241671	34	29.4845645811666	34	29.8274459651413	34	22.2728678976182	34	18.9202985833845	34
35	35	32.5033231311847	35	40.9447728336363	35	30.6479763697172	35	25.961662520783	35	24.8380339853782	35	31.2616843206108	35	30.4969457070068	35	32.6773203500098	35	6.42708765177282	35	6.60273282322409	35	27.7203861865256	35	26.0212563041493	35	25.7725002191705	35	28.0809560062737	35	26.9408453889807	35	21.6569052896845	35	25.7005968387769	35	23.2675508922527	35	30.8178436974427	35	28.3688796104305	35	32.9833275614811	35	33.3989779296439	35	25.4782131070695	35	21.5419447278274	35
36	36	33.497577375895	36	42.3424547407551	36	33.5145296929084	36	28.5395425896178	36	27.3575094886633	36	34.0337340136413	36	33.5797356302688	36	35.9460405602738	36	7.11480865205916	36	7.31219367929845	36	30.4702922349106	36	28.7046240823191	36	29.3714379348516	36	32.0251826038846	36	29.6331305970247	36	23.9692916290842	36	28.8466419051299	36	26.1425837814515	36	33.8417111150172	36	31.2001005567148	36	36.0889715933278	36	36.5066460170294	36	28.4104170464894	36	23.9249072260173	36
37	37	34.4265717759259	37	43.6879716761974	37	36.2402715932213	37	31.0014013682781	37	29.50618659542	37	36.5381741433211	37	36.3936638336829	37	38.8698241314985	37	8.22125371609625	37	8.41440503714951	37	32.8890297970443	37	31.1498379957631	37	32.6396404485338	37	35.6194737076307	37	32.0535897942348	37	26.0134201271342	37	31.6476691959425	37	28.8173325338187	37	36.480741520026	37	33.6482372032576	37	38.831641372091	37	39.3594414202102	37	31.0873884107749	37	26.1013123880999	37
38	38	35.2268568262984	38	44.8903351716028	38	38.5401982609424	38	33.0799438422042	38	31.4851857126158	38	38.8354411770479	38	38.8146963115247	38	41.5815154906627	38	9.62873291042885	38	9.81948821871554	38	35.1168729195162	38	33.3218150716	38	35.597487292475	38	38.8900600090896	38	34.11699970581	38	27.9013841159645	38	34.1705451750659	38	31.1580690330243	38	38.8509248611702	38	35.90012789305	38	41.2975582175619	38	41.9237614742823	38	33.3848742833889	38	28.076393362559	38
39	39	35.9701009241797	39	46.0793349081621	39	40.6248187209517	39	35.0206348713938	39	33.335625672777	39	40.7941715160402	39	41.016691547784	39	43.8327014100184	39	11.0541041699197	39	11.3645436881961	39	37.1899521739529	39	35.3678046938243	39	38.1680548643629	39	41.8680386119466	39	36.0920178991388	39	29.6506178916805	39	36.407065210517	39	33.298388502863	39	40.9695964777454	39	37.9573213782572	39	43.5619413879313	39	44.2616989592347	39	35.5065547232651	39	29.8295321343146	39
40	40	36.6163062112254	40	47.0055311372526	40	42.5531745968572	40	36.7005737086607	40	34.9369534641145	40	42.5690910335948	40	43.0553311905514	40	45.9757707330892	40	12.6239151334912	40	12.9557699430942	40	38.8961321757062	40	37.1474878976472	40	40.5697671362948	40	44.445015693041	40	37.7881014757041	40	31.2705506379714	40	38.4456094432591	40	35.267559424635	40	42.9551574788811	40	39.6586286537133	40	45.5879971298483	40	46.2859282806655	40	37.3738992954269	40	31.5145720004396	40
[truncated: 51 more columns]

## Sheet: PKM2
Text	X	A1: ref	X	A2: ref	X	A3:GDM 713	X	A4:GDM 713	X	A5:GDM 722	X	A6:GDM 722	X	A7:GDM 731	X	A8:GDM 731	X	B1: h20	X	B2: h20	X	B5:GDM 723	X	B6:GDM 723	X	B7:GDM 732	X	B8:GDM 732	X	C1:GDM 700	X	C2:GDM 700	X	C3:GDM 716	X	C4:GDM 716	X	C5:GDM 724	X	C6:GDM 724	X	C7:GDM 733	X	C8:GDM 733	X	D1:GDM 702	X	D2:GDM 702	X
1	1	7.38539553003529	1	10.8502744839973	1	8.57552380889255	1	7.83535646271006	1	9.90727948473974	1	7.7337846242986	1	9.81963977898384	1	8.1524971287852	1	4.83508072458607	1	5.10244268428615	1	9.97946833800038	1	7.32069057058642	1	9.90561990860099	1	8.6696916623542	1	8.10317755976953	1	8.83778017921475	1	8.68018726248305	1	8.37010927571003	1	9.8694026841715	1	6.78197256247582	1	11.0001789944061	1	9.87475702938521	1	8.40435902657786	1	9.05217791316137	1
2	2	7.7950683800474	2	11.2572616283114	2	8.86547185306306	2	8.1559832555921	2	10.2370198759537	2	7.9943819378389	2	10.0432589797018	2	8.4795821873781	2	4.90169299359444	2	5.14145765910608	2	10.3136359530442	2	7.44508189347972	2	10.1497047020389	2	8.86486341640599	2	8.31228648025872	2	9.19877778688687	2	8.94244450653267	2	8.56474075124284	2	10.2615225409135	2	6.94293117641852	2	11.2950217127753	2	10.1520860906166	2	8.78993633781016	2	9.3316868929066	2
3	3	8.22347188010148	3	11.8795867096693	3	9.33879675508923	3	8.46281587575823	3	10.6821165669018	3	8.42906208489093	3	10.4347699140271	3	8.71659534705776	3	4.90129082960226	3	5.20580615466646	3	10.6722804751875	3	7.86100341481373	3	10.4555641846438	3	9.06193641072145	3	8.82729200146932	3	9.5292536778028	3	9.27649428576513	3	8.79888414811415	3	10.5737020013168	3	7.24581121512622	3	11.7483196604437	3	10.4541396845772	3	9.25309023714312	3	9.73391136765641	3
4	4	8.31925112250479	4	13.0129432737618	4	9.64829712044535	4	8.93296021159454	4	11.1749599913213	4	8.58810155405729	4	10.7533156893796	4	9.06270240689003	4	4.91068624602355	4	5.19830126479884	4	11.3252663033524	4	8.04058138164386	4	10.9208100815941	4	9.4280177330886	4	8.95580331101468	4	9.59555817447786	4	9.70614301017822	4	9.2016092908734	4	11.0668925105039	4	7.72799416631286	4	12.2563363722158	4	10.8568757686275	4	9.65948977866948	4	10.1304662905768	4
5	5	8.37920534209837	5	13.2177817407982	5	9.66398815098898	5	9.00202945900132	5	11.3788169788894	5	8.62551605702866	5	10.8360479977937	5	9.42227422720253	5	4.91061491494903	5	5.19818027284966	5	11.4149628722443	5	8.05534149651881	5	10.9803679171154	5	9.86831646540387	5	9.0487079724099	5	9.63583585260482	5	9.77606732755421	5	9.38330037276673	5	11.1636048065983	5	7.77232417181235	5	12.3753021577093	5	10.932332307441	5	9.71839841112014	5	10.2190152418015	5
6	6	8.39443806711352	6	13.3787015119676	6	9.66177551479302	6	9.0691681407805	6	11.3762823100447	6	8.57107968626652	6	10.8788781210887	6	9.40484282503185	6	4.91800162363398	6	5.21321030520252	6	11.4498318302745	6	8.03122034006706	6	10.9778835838894	6	9.94963014706358	6	9.0213381588246	6	9.64982343565411	6	9.78164927166124	6	9.39632200365781	6	11.220657031861	6	7.81497978560382	6	12.4320444861152	6	10.9752205451084	6	9.74151863131983	6	10.2731144327732	6
7	7	8.33138392136134	7	13.3875942152313	7	9.66029276195356	7	9.07520539939081	7	11.391412579636	7	8.57678125241657	7	10.8710222731268	7	9.42642095746438	7	4.93826628067247	7	5.28979167929877	7	11.4275058423896	7	8.03658012036304	7	11.0076538269493	7	9.91825805688633	7	9.04422586074493	7	9.64813671437935	7	9.81930871489097	7	9.36468590482882	7	11.2058054420035	7	7.78316306794615	7	12.3956554938893	7	10.9522845071855	7	9.79016653975598	7	10.2154285699783	7
8	8	8.36382226959947	8	13.3928109802645	8	9.65816305153458	8	9.01170612936908	8	11.3662651636577	8	8.50734329257077	8	10.8384815845256	8	9.38605779105677	8	4.99668076612033	8	5.28049684932755	8	11.4025256350533	8	8.05715441284999	8	11.012706150362	8	9.93887960951566	8	8.98308067728057	8	9.58948219652362	8	9.80161092137553	8	9.31717553915613	8	11.1735364683462	8	7.78886304952545	8	12.3780470124773	8	10.8969128731638	8	9.7205509310864	8	10.2535274793474	8
9	9	8.31726410596657	9	13.3868901305378	9	9.63017923670079	9	9.01538017375535	9	11.4216388254719	9	8.48855798215742	9	10.841223655451	9	9.38955517697917	9	4.96048205717771	9	5.30251237686542	9	11.4124391548899	9	8.02382792495614	9	11.0078287779374	9	9.91167687944748	9	9.00445900657842	9	9.6013814061411	9	9.77389125292107	9	9.35092035198014	9	11.1387961224595	9	7.78542456876032	9	12.4023249733198	9	10.9374586551945	9	9.68253367640928	9	10.2248177419869	9
10	10	8.29522540521965	10	13.3272549379815	10	9.60288366937639	10	8.98100800525434	10	11.3436509120078	10	8.46235231116322	10	10.8008312036536	10	9.37078052744215	10	5.0136951907992	10	5.3292516044472	10	11.3501895374848	10	8.02002694139117	10	10.9454468142048	10	9.90092758487168	10	8.96618862604812	10	9.59760038774092	10	9.72376966882123	10	9.31725862666219	10	11.0991009004154	10	7.72965507333063	10	12.4153162745715	10	10.9045027362175	10	9.66998586177217	10	10.1729524672186	10
11	11	8.30379154646963	11	13.3354408635788	11	9.61867842365378	11	9.01169890436855	11	11.5023046985832	11	8.3872601713095	11	10.7857815275556	11	9.33250157152431	11	5.03068794047649	11	5.34552004782164	11	11.3576312880278	11	7.9902536173439	11	10.9753908288895	11	9.8933566874443	11	8.9831195116584	11	9.51682849434781	11	9.70823411143776	11	9.28694433070046	11	11.1363539062584	11	7.74446722753633	11	12.4078889740296	11	10.8212842770209	11	9.63627220306242	11	10.1810507896845	11
12	12	8.25052950122065	12	13.250560626851	12	9.58499666082446	12	9.00203668240127	12	11.4846533320469	12	8.37790422718219	12	10.7758590177017	12	9.35341084669435	12	5.02958882676752	12	5.3768614542759	12	11.3626230191241	12	7.99594076994648	12	10.9505479162676	12	9.85319698638136	12	8.96421586318266	12	9.54703317945681	12	9.69832097095625	12	9.30765963725449	12	11.0668600052041	12	7.73537557813782	12	12.3977353291822	12	10.8037855848374	12	9.64257438183415	12	10.1626916836083	12
13	13	8.21986119553709	13	13.2564458455341	13	9.57346785114949	13	8.92917022995949	13	11.4973581755113	13	8.33659430126831	13	10.7505132679484	13	9.30396709307317	13	5.08285612974125	13	5.37112346939995	13	11.3077782135322	13	7.9920940629292	13	10.9180385445203	13	9.86520124970261	13	8.91747668490129	13	9.51088457612616	13	9.7260051555618	13	9.2966637086162	13	11.049464235062	13	7.73143595549597	13	12.3734761496009	13	10.7858965170739	13	9.63001420368352	13	10.1430478295474	13
14	14	8.21987384209026	14	13.2400396527688	14	9.59717471839609	14	8.95992484062394	14	11.4898036666413	14	8.32159729585648	14	10.7505494009575	14	9.26571307637757	14	5.04884186999665	14	5.39551821880661	14	11.3078179598422	14	7.94747431336183	14	10.8956595653568	14	9.77406025096589	14	8.93441222624938	14	9.50282149515362	14	9.70268039488604	14	9.26638153704525	14	11.0196942488945	14	7.67221666361646	14	12.3586417427298	14	10.7708046625133	14	9.57096925357274	14	10.1350190749335	14
15	15	8.20764056401139	15	13.234186985012	15	9.54553522689196	15	8.94059895704275	15	11.4620567311501	15	8.3029054713406	15	10.723159800434	15	9.29221691108418	15	5.10610223928635	15	5.38499635700826	15	11.3102867777039	15	7.9737071448972	15	10.905776380446	15	9.78490696324429	15	8.87972014225544	15	9.53092680341599	15	9.62052405055862	15	9.24712754566483	15	11.0147801944821	15	7.68359463558883	15	12.3531479900595	15	10.7357637304235	15	9.58357545688409	15	10.1788657790237	15
16	16	8.24068077217341	16	13.2212971909715	16	9.57773498085779	16	8.94085048031364	16	11.4571394512843	16	8.26523409882139	16	10.7327173571922	16	9.2774955759368	16	5.06807809937757	16	5.43856365997908	16	11.2754164570987	16	7.94362067466704	16	10.8481448330944	16	9.77082142343207	16	8.92991630168675	16	9.50703831785885	16	9.69141555476098	16	9.25535610093874	16	10.964962239299	16	7.63859333038203	16	12.3567243938762	16	10.7301815025574	16	9.54990564813307	16	10.1314595356984	16
17	17	8.24924990034435	17	13.2623254392136	17	9.54610909598731	17	8.92549888990659	17	11.4118085644404	17	8.27280189879011	17	10.6422037945379	17	9.23924628457351	17	5.08511333097661	17	5.38980087435545	17	11.2155057616931	17	7.90642422387738	17	10.8557008846276	17	9.70245366185651	17	8.87920463134465	17	9.48285913369798	17	9.59796488321028	17	9.21750083403048	17	10.9873845804769	17	7.62380837606052	17	12.3344204407799	17	10.6848027182453	17	9.48243799746853	17	10.115389483269	17
18	18	8.28537256171898	18	13.3637088273601	18	9.5245008672601	18	8.8967195729923	18	11.4143466915177	18	8.24458017829811	18	10.6823182956106	18	9.21828410195237	18	5.1117444755962	18	5.40725287868545	18	11.2629797227679	18	7.89328280348041	18	10.8206859010832	18	9.73503252028682	18	8.8727284666199	18	9.42029353837539	18	9.59233330026554	18	9.21197469678756	18	10.9525253512406	18	7.65517778438671	18	12.3073607353092	18	10.6720316149837	18	9.47611279163293	18	10.1176599786307	18
19	19	8.33495021931184	19	13.598590066269	19	9.49068720670121	19	8.9178127018562	19	11.4647352667533	19	8.22019963404455	19	10.6648656230566	19	9.20860003848571	19	5.10205728626841	19	5.43034924419024	19	11.2304850170647	19	7.92877426699016	19	10.8407442224013	19	9.67205865154507	19	8.86229682508542	19	9.45861217010104	19	9.62914252007688	19	9.23265812338746	19	10.9500941422025	19	7.62382102822193	19	12.3195433064253	19	10.6772538965187	19	9.46558079985489	19	10.0831454499415	19
20	20	8.48074107512197	20	13.9184123058595	20	9.52222181526445	20	8.88705349004161	20	11.4042832395849	20	8.19771583951125	20	10.6347046777311	20	9.22393807300554	20	5.0849732534754	20	5.45464455711825	20	11.2230310865485	20	7.86923409916842	20	10.8183282073041	20	9.6720667850774	20	8.84538269274548	20	9.41820839639653	20	9.59021724180452	20	9.18719890747791	20	10.9575959701868	20	7.61644481812583	20	12.3195649958449	20	10.66968609655	20	9.52466820104368	20	10.0750869268556	20
21	21	8.6903569928155	21	14.5481608013365	21	9.5341929615274	21	8.87561979842134	21	11.4169121643257	21	8.21638210214858	21	10.6243329497444	21	9.22038322180759	21	5.09562359584052	21	5.44059451631759	21	11.2205231748432	21	7.88017262201412	21	10.8081780845946	21	9.63075279509123	21	8.81546191636404	21	9.45473649383335	21	9.60225924033169	21	9.18368742910489	21	10.9549802420673	21	7.64204823728323	21	12.3101324406536	21	10.6365811549269	21	9.4866747715386	21	10.1118305055643	21
22	22	9.05717461617296	22	15.6441393726644	22	9.52382563435779	22	8.90439209892911	22	11.4748663612304	22	8.18448354606637	22	10.6295217717042	22	9.21066219588508	22	5.10276939194557	22	5.43086614388895	22	11.2029870420539	22	7.90820662572555	22	10.8207247699116	22	9.67424167270171	22	8.83885654250301	22	9.47684226010972	22	9.62342836296892	22	9.2574150689416	22	11.0046927424829	22	7.65513891555833	22	12.3148172228743	22	10.6266156488382	22	9.51830264502298	22	10.1821496923955	22
23	23	9.71972881341398	23	17.2967133768542	23	9.58076272254769	23	8.96780998736664	23	11.5907377664504	23	8.30643312718587	23	10.6846391085899	23	9.28165317977648	23	5.13753619993342	23	5.47211644365105	23	11.3327533333664	23	7.9768608415775	23	10.8529748530437	23	9.69152005858301	23	8.89151073030944	23	9.51118474380502	23	9.68002137448237	23	9.28209077712707	23	11.059214303548	23	7.76795331301207	23	12.362150469514	23	10.7122285365921	23	9.6385047779092	23	10.2811291450147	23
24	24	10.6610073305439	24	19.7291067992701	24	9.64900585989494	24	9.0426042290882	24	11.7695237177634	24	8.39461927939937	24	10.7199261468831	24	9.34086463561932	24	5.11030949268801	24	5.45372689049651	24	11.4349426509275	24	8.10156006446114	24	10.8803576879815	24	9.75011814532917	24	8.990969250402	24	9.59784363463298	24	9.78677597012199	24	9.34806621598437	24	11.2355645437931	24	7.81791795310557	24	12.5157347163978	24	10.8081601951564	24	9.76285536999642	24	10.4561622775017	24
25	25	12.179326814628	25	22.7557917316684	25	9.82194683624774	25	9.1731510647204	25	12.0112986773971	25	8.60480292082316	25	10.8103648712592	25	9.40211467773505	25	5.14349624071394	25	5.48501674930491	25	11.562026545129	25	8.22792714515321	25	10.9175976412738	25	9.81847756733333	25	9.14304218554636	25	9.77540005837425	25	9.95784129952393	25	9.5296957313693	25	11.4514926364809	25	8.01036384989481	25	12.6570662960158	25	10.8534288213246	25	10.0327026629823	25	10.7866006503733	25
26	26	14.1984689829956	26	26.4034578106507	26	10.0679948238584	26	9.45945965201402	26	12.5581280813219	26	8.95199138561913	26	11.0087287695414	26	9.64167645457417	26	5.13504126214637	26	5.45211987215758	26	11.8788015926264	26	8.49741363040553	26	11.1217319564421	26	9.91922619068836	26	9.4239699644057	26	10.1247830254909	26	10.2945934006859	26	9.78905002015754	26	11.9084424842411	26	8.33039067800353	26	12.9947363172321	26	11.1887856132781	26	10.5072892203649	26	11.3209906442525	26
27	27	16.7815401422328	27	30.0047357291591	27	10.588467145405	27	9.95117803029496	27	13.328931402951	27	9.52247457462471	27	11.3554649975123	27	10.0323270232789	27	5.15919907704079	27	5.49903048896541	27	12.380006068846	27	8.98824506033746	27	11.4054849062388	27	10.2153720059488	27	9.93955819320883	27	10.6575822112479	27	10.8313291543447	27	10.2657996758429	27	12.6085738337511	27	8.89295371661426	27	13.5155847555098	27	11.627519451195	27	11.2748177948788	27	12.2802899287721	27
28	28	19.5664409949807	28	33.6051014064377	28	11.3959734987691	28	10.6448871209037	28	14.6396166909071	28	10.4330448189502	28	11.9310070264818	28	10.6934693954669	28	5.14182451717658	28	5.4736751295946	28	13.1909032472049	28	9.71913353029863	28	11.8711396507631	28	10.6200705694245	28	10.6687604589438	28	11.4997477765875	28	11.728608615174	28	10.9946592408262	28	13.6692245973663	28	9.72409828751825	28	14.3596423654699	28	12.3261953708718	28	12.4921747106407	28	13.7746384206926	28
29	29	22.4765067616022	29	36.8948634854037	29	12.6912361539812	29	11.8590804453854	29	16.5973425467961	29	11.7919458949823	29	12.7603168168682	29	11.635802019607	29	5.15711036258336	29	5.48729429967245	29	14.4554893096294	29	10.8943684320078	29	12.6181267126947	29	11.3948159597452	29	11.9030425114541	29	12.9453937418764	29	13.14486213253	29	12.2437505582232	29	15.3677611879156	29	11.0121679228898	29	15.7440789332343	29	13.4308113488506	29	14.3396956168373	29	15.943345658886	29
30	30	25.1776216679097	30	39.7500534843822	30	14.5589606801278	30	13.5449177937694	30	19.4815425651858	30	13.7994872654491	30	14.1205856802088	30	13.1633363014589	30	5.16489861968498	30	5.49355843673261	30	16.4723278730289	30	12.6972556071709	30	13.8689070801976	30	12.5748422071791	30	13.7492145005996	30	14.9757780628773	30	15.2728350264246	30	14.018168681961	30	17.8076337982532	30	12.8804062570973	30	17.8247130970151	30	15.1517458555074	30	16.8150209906083	30	19.01921656686	30
31	31	27.676315297837	31	42.2109523139987	31	17.2146432950047	31	16.0354571032678	31	23.3070124207651	31	16.3824123570493	31	16.1720281763992	31	15.3625732549052	31	5.1628543862774	31	5.52246624888875	31	19.2646023651825	31	15.1151567910959	31	15.722336625966	31	14.3830109780587	31	16.2016568974163	31	17.8032866364139	31	18.2154475087289	31	16.59290327201	31	21.0337326096738	31	15.3828111656402	31	20.8699207695944	31	17.6265038640049	31	19.9620332959412	31	22.7523304897634	31
32	32	29.8830580250956	32	44.4007098134133	32	20.7086018088384	32	19.3103787210634	32	27.8277839480581	32	19.5057368816397	32	19.0381772839794	32	18.3663336428816	32	5.1776565356572	32	5.52640953895085	32	22.858156654256	32	18.2548252331384	32	18.3983032825089	32	16.9433916123799	32	19.3731764859106	32	21.4228298256054	32	21.9445941715766	32	20.0315336136867	32	24.9972750549583	32	18.4031714525087	32	24.7713275645689	32	21.0323613451403	32	23.4292051159111	32	26.9364710465113	32
33	33	31.7479204753559	33	46.128646328953	33	24.6717343040255	33	22.9876922724408	33	32.7796567111983	33	22.7962624477116	33	22.6990581081812	33	21.9626950841031	33	5.17427178293976	33	5.56157032325643	33	27.1274985595584	33	21.724166081685	33	21.9969564305553	33	20.3657234996257	33	22.9203596743454	33	25.3761619116275	33	25.9950039776513	33	23.9954692591435	33	29.2371369430941	33	21.7368465599607	33	29.5301552864066	33	25.0683541986302	33	26.9406102668433	33	31.3714526116951	33
34	34	33.4207812244127	34	47.7128925599664	34	28.8277903680365	34	26.8907055449671	34	37.6777941795006	34	26.1567352988401	34	27.04172193116	34	25.8674491358258	34	5.19027515430872	34	5.52597084284347	34	31.7462827051874	34	25.3294919285879	34	26.1515089357299	34	24.2074303017281	34	26.5454634673246	34	29.4702676012534	34	30.1973109715241	34	28.0686362517617	34	33.6017772885087	34	24.9389420405977	34	34.6894541858305	34	29.5167060716716	34	30.3456861357922	34	35.464963978422	34
35	35	34.8109982369802	35	48.9038435660433	35	32.85928461397	35	30.7417631459851	35	42.267910851697	35	29.3532975093524	35	31.6127492187775	35	29.9424442634922	35	5.20643491065159	35	5.53946107286191	35	36.4048662715236	35	28.8469406818662	35	30.6972758194846	35	28.4387071254069	35	30.0961377893048	35	33.4126746749114	35	34.3081716614261	35	32.2577521220162	35	37.7893981471617	35	28.0907285096646	35	39.7391141288941	35	34.0958354216888	35	33.4821144228079	35	39.277973839353	35
36	36	35.9446741378064	36	50.0515717152061	36	36.5601503106361	36	34.3177473114644	36	46.4791485624394	36	32.3262581897502	36	36.1326514582666	36	33.7126031419829	36	5.18758443291423	36	5.54394264716884	36	40.7869240250121	36	32.0386050835744	36	35.1925875291135	36	32.6724363951017	36	33.3448525821801	36	37.0658141158312	36	38.0073219922123	36	36.0617243361577	36	41.5745592392704	36	30.9332978602425	36	44.5428334242791	36	38.3654534749925	36	36.2573846139237	36	42.6395119374411	36
37	37	36.9495636977741	37	50.9449661118976	37	39.8736364505956	37	37.4784826530622	37	50.1459421710064	37	34.9687901844361	37	40.456502577131	37	37.1991820035335	37	5.17747182630966	37	5.53260232352895	37	44.7496435802642	37	34.8804922686071	37	39.4786825040439	37	36.6021043963858	37	36.2043819795849	37	40.3715557769238	37	41.2781990227423	37	39.4566107392732	37	44.9649256171032	37	33.3462313889316	37	48.9444912233486	37	42.2944773093428	37	38.6783231833855	37	45.5252857090248	37
38	38	37.7826669645951	38	51.690766664613	38	42.7679725759173	38	40.2854907318709	38	53.3742390434298	38	37.0929161729501	38	44.4107176812909	38	40.2872459058197	38	5.17607402025249	38	5.5542334853548	38	48.3979843394188	38	37.4322763417664	38	43.4508293338046	38	40.0527944743274	38	38.7679021952514	38	43.1518128334034	38	44.2065638091788	38	42.4803158508261	38	47.8558635809034	38	35.5001591454218	38	52.8321689497294	38	45.837460585669	38	40.7702806332789	38	47.9272466863474	38
39	39	38.4869885969144	39	52.3020011819244	39	45.2490377326614	39	42.5754228490653	39	56.0381362285363	39	39.0585526395616	39	47.8637895484559	39	42.9442459731395	39	5.19932043487324	39	5.54255853060671	39	51.383054948253	39	39.5511007293095	39	46.8889326265591	39	43.205285534007	39	40.831594063369	39	45.4532114236759	39	46.5480992186637	39	45.0241612034909	39	50.3856318604039	39	37.312730274029	39	56.0891335203591	39	48.8547796327675	39	42.4815581635912	39	50.084623013778	39
40	40	39.0967349392902	40	52.8709890547787	40	47.235986806998	40	44.6382642222795	40	58.3261420659942	40	40.635986303245	40	50.7570684075753	40	45.1605858948692	40	5.20798380642497	40	5.53366673700873	40	54.1814706843537	40	41.345206859518	40	49.8467447248374	40	45.7306953447663	40	42.7273900590885	40	47.3867146316743	40	48.6924373875531	40	47.1558821155403	40	52.5427570506894	40	38.8011672652256	40	59.006328064347	40	51.4016768490399	40	43.9755431094462	40	51.9498375772884	40
41	41	39.620652553553	41	53.2806575111775	41	49.0232243458854	41	46.3224061004375	41	60.3145116826694	41	42.0472076796511	41	53.3907449163793	41	47.1144817238405	41	5.23265485715186	41	5.57262209901955	41	56.4964256986302	41	42.7582775016722	41	52.5324829499869	41	48.0185374451778	41	44.3009994054556	41	49.1567804171862	41	50.4680618270554	41	49.0883901547437	41	54.3981568603518	41	40.1112978600109	41	61.3894923952981	41	53.6728719388029	41	45.2915291092813	41	53.3521889921512	41
42	42	40.0243534185259	42	53.5837850994258	42	50.399107013817	42	47.9299717296122	42	61.9020249018434	42	43.2482894979424	42	55.5338593537787	42	48.7695999008243	42	5.20642360154109	42	5.57121479330956	42	58.4893189595034	42	44.0376943618109	42	54.7243731285865	42	49.9035110311488	42	45.5700408352619	42	50.6278079888049	42	51.9555301311472	42	50.6798660862351	42	55.8957726031084	42	41.2735016706071	42	63.4077253015107	42	55.6033895745592	42	46.3543755987134	42	54.536916931938	42
43	43	40.2984478235118	43	53.9040891640272	43	51.7601026186126	43	49.1693313311458	43	63.2800684420414	43	44.2720839577871	43	57.3572378762141	43	50.164919793658	43	5.21203785008494	43	5.58380456795226	43	60.2007180191414	43	45.0961938658396	43	56.5320138368511	43	51.4311698184294	43	46.6576199590102	43	51.7847292613456	43	53.2325428993223	43	52.0132455512071	43	57.2041461056868	43	42.2317767358177	43	65.2408093253566	43	57.1601740920171	43	47.3119261268781	43	55.6811322215619	43
44	44	40.7195881631948	44	54.2192388503791	44	52.838929036234	44	50.172061931939	44	64.4732257842817	44	45.1524847898035	44	58.9392580088911	44	51.3020815966395	44	5.18714593949743	44	5.60028732022556	44	61.6897613953979	44	46.0433002009193	44	58.0627413772918	44	53.0006912157376	44	47.4884067869163	44	52.7982506004793	44	54.1707308197677	44	53.2068801952618	44	58.2745963205616	44	43.0107794388599	44	66.610357841372	44	58.451912764524	44	48.0139267333779	44	56.5719597425562	44
45	45	40.9261654123409	45	54.4115251336856	45	53.6651455545128	45	51.0445876138829	45	65.3644149331386	45	45.8305412195038	45	60.2276613329838	45	52.2482678134015	45	5.19639603944745	45	5.59254060915205	45	62.8797400263851	45	46.8495554061153	45	59.4072785536475	45	54.114553320462	45	48.3111376086485	45	53.7233340945601	45	55.0706418068219	45	53.9838779057864	45	59.1817586052596	45	43.6123089560107	45	67.801797853989	45	59.6156556999828	45	48.7332478960495	45	57.2533833673955	45
46	46	41.0727072422825	46	54.5136318727631	46	54.2860167121898	46	51.786684101472	46	66.2636663788189	46	46.471427410471	46	61.3958684725986	46	53.1873198306662	46	5.19722444635445	46	5.63379013972833	46	64.0479061623391	46	47.3878642085814	46	60.6327738240281	46	54.9854441259504	46	48.9395978616299	46	54.4628218792997	46	55.8384381118194	46	54.8980279157814	46	59.9699453875353	46	44.1624087576022	46	68.9194251395347	46	60.6284808374748	46	49.2080434508039	46	57.9273163235351	46
47	47	41.2697018094808	47	54.6736214596006	47	54.890734667611	47	52.4366432145511	47	66.8384932504044	47	46.9865566848373	47	62.4086006737089	47	53.8036957290082	47	5.24683738644133	47	5.68073945717312	47	64.9102482934932	47	48.0395922947328	47	61.5768074542477	47	55.9006798523344	47	49.4871150110988	47	54.9760035512851	47	56.3632459945266	47	55.6741574643922	47	60.6048246916337	47	44.663393970528	47	69.708351032242	47	61.4326081528778	47	49.7202310628239	47	58.3576411052735	47
48	48	41.4150870220248	48	54.8335979244332	48	55.4003426415957	48	52.9478450685675	48	67.4358663268119	48	47.4715608563929	48	63.2247093260739	48	54.4506641626783	48	5.24538804878831	48	5.77655044126612	48	65.7274082062351	48	48.400532879042	48	62.2585792908657	48	56.488507984068	48	49.8905257653124	48	55.5861073776052	48	56.8724222542361	48	56.0555248758935	48	61.2695683139416	48	45.0456600263366	48	70.5269715620316	48	62.1077474283963	48	50.0886861538075	48	58.7959409655147	48
49	49	41.5359526502273	49	54.8455669850231	49	55.7684953499543	49	53.3441115730713	49	67.858983954482	49	47.8048151608582	49	63.8423932252052	49	54.8687750892164	49	5.25487273563018	49	5.86701633977921	49	66.4238741177953	49	48.8725978508391	49	63.0505673069618	49	57.1015264411274	49	50.2400267324935	49	55.8892911257015	49	57.3056585997473	49	56.5985804413664	49	61.7226859323438	49	45.3738811471765	49	71.1011195592358	49	62.7348386554357	49	50.3866434693227	49	59.1153117003645	49
[truncated: 51 more columns]

[truncated: 4 more sheets: LDHA, NFKB1, DVL2, CTNNB1]
