# Supplementary material for: Identification of a novel association for the WWOX/HIF1A axis with gestational diabetes mellitus (GDM)
Source: PeerJ. 2021 Jan 14;9:e10604. doi: 10.7717/peerj.10604 (PMC7811782; doi:10.7717/peerj.10604)
Supplement: Supplemental Information 9 — Quantitative RT-PCR (RT-qPCR) raw data results for all the studied genes (WWOX, HIF1A, NFKB1, SLC2A1, SLC2A4, HK2, PKM2, PFK, LDHA, DVL2, and CTNNB1) and the Ribosomal Protein Lateral Stalk Subunit P0 (RPLPO), 40S ribosomal protein S17 (RPS17), and H3 Histone Family Member 3A (H3F3A) used as the housekeeping genes for internal normalization. Results of reactions performed in duplicate on a LightCycler 480 II (Roche Diagnostics GmbH, Germany). The Universal Human Reference RNA (Agilent, USA) was used as a calibrator. [file peerj-09-10604-s009.xls]

## Sheet: RPS17
Text	X	A1: ref	X	A2: ref	X	A3:NGT 214	X	A4:NGT 214	X	A5:NGT 364	X	A6:NGT 364	X	B1: h20	X	B2: h20	X	B3:NGT 236	X	B4:NGT 236	X	B5:NGT 382	X	B6:NGT 382	X	C1:NGT 79	X	C2:NGT 79	X	C3:NGT 244	X	C4:NGT 244	X	D1:NGT 89	X	D2:NGT 89	X	D3:NGT 262	X	D4:NGT 262	X	E1:NGT 93	X	E2:NGT 93	X	F1:NGT 101	X	F2:NGT 101	X
1	1	4.59867904988687	1	5.53582755955863	1	4.57651733473724	1	3.14948531111839	1	2.59467966628027	1	1.97681329149558	1	2.93273497679113	1	2.93540157922287	1	3.32141423517418	1	3.57556500726255	1	3.13806818319675	1	2.54528808497367	1	5.46182773569061	1	5.08387378789147	1	4.25919218082154	1	3.17888567385308	1	5.48896764417518	1	4.42324043795178	1	2.78592164585982	1	3.43029862701905	1	5.68172658855174	1	3.80846970479531	1	4.21503447611517	1	3.06857962950694	1
2	2	4.67697081905391	2	5.70000122221464	2	4.65382101056784	2	3.2136231965521	2	2.625578000527	2	1.98875327227292	2	2.9624018953086	2	3.03626280001268	2	3.38686036695709	2	3.58556838671566	2	3.08507625225895	2	2.54036340908401	2	5.46514224014584	2	5.1491664192377	2	4.31193136901302	2	3.11178082492947	2	5.55745724311513	2	4.4634846655926	2	2.82711921319292	2	3.38616453735321	2	5.73553331179819	2	3.82386066444846	2	4.25673130038709	2	3.14073538072374	2
3	3	4.71480950061035	3	5.77843328666263	3	4.69895377965287	3	3.29070250032073	3	2.6774730287562	3	2.01634207885175	3	3.00051909419389	3	3.14088803677509	3	3.47025773237828	3	3.65848634706282	3	3.03968575759134	3	2.51159287209377	3	5.50965924412449	3	5.27321446171144	3	4.44836934836032	3	3.06579328185102	3	5.68749625330088	3	4.60949703657178	3	2.92241240828287	3	3.38152742306732	3	5.86618713133513	3	3.92998169330978	3	4.33355221627018	3	3.2117524307173	3
4	4	4.7851826775563	4	5.87464685903733	4	4.74951300271207	4	3.40424636503736	4	2.77576214440353	4	2.03818254150749	4	3.04022156058115	4	3.27540047007109	4	3.59977076931199	4	3.82079566884031	4	3.01214040047802	4	2.50644432627263	4	5.56867532127376	4	5.44011353866515	4	4.61867402058212	4	3.02436207009982	4	5.82664396620003	4	4.77618569663345	4	3.09277401421852	4	3.3941244927079	4	6.0054734767695	4	4.07790848240729	4	4.39810875410166	4	3.35581636289419	4
5	5	4.83361856287253	5	5.98794587830552	5	4.84211867669666	5	3.49570657601387	5	2.89576131963597	5	2.1106777090107	5	3.09381855328324	5	3.40023256449408	5	3.72588987397328	5	3.98533442299338	5	3.01543936484455	5	2.53945239488496	5	5.66397080441574	5	5.64227745748616	5	4.83512831676102	5	3.04567648502881	5	5.97275347448518	5	4.99063027224815	5	3.28627174866612	5	3.48859898242213	5	6.14719230371886	5	4.26197108555401	5	4.47543848116906	5	3.50983309682298	5
6	6	4.89279855855497	6	6.14165552633073	6	4.94347504453721	6	3.6590621051221	6	3.02958294381725	6	2.18124477602258	6	3.14302289882199	6	3.56325089729555	6	3.88739803472937	6	4.23781763827457	6	2.99591831604394	6	2.62229749142606	6	5.7470098325977	6	5.84187119304186	6	5.08348513478481	6	3.11623698713181	6	6.14599476105432	6	5.21410935364928	6	3.55800545536994	6	3.70317586225307	6	6.32562043724997	6	4.46690865075558	6	4.55426767155162	6	3.68234252504061	6
7	7	4.92996100405041	7	6.23291344169086	7	5.04422259507714	7	3.81979758887613	7	3.2049170812127	7	2.31840641129195	7	3.18260116922248	7	3.73757039496726	7	4.07458811339623	7	4.58890580788432	7	3.04859213647629	7	2.81195461681673	7	5.84025524472458	7	6.10019188096761	7	5.30838121164763	7	3.34607424063136	7	6.32517282907908	7	5.50953327257998	7	3.85933158470626	7	4.07344657105367	7	6.51534051211117	7	4.75697579909518	7	4.64117344959474	7	3.93412499661637	7
8	8	4.99758496024314	8	6.37125912585969	8	5.19614926477731	8	4.0132373218673	8	3.41301689131517	8	2.49348578022989	8	3.21868898932812	8	3.94681737206129	8	4.28554449290177	8	5.00813792478447	8	3.20521786595673	8	3.1277166828419	8	5.95749139961611	8	6.35216051017346	8	5.54627328514621	8	3.78520220323133	8	6.50771650638826	8	5.75114821607045	8	4.16606752678587	8	4.57084038457203	8	6.73852301255219	8	5.03254620816445	8	4.72307837807862	8	4.16733720646914	8
9	9	5.04428074373044	9	6.49760168390042	9	5.31866424284697	9	4.22504725341862	9	3.67124753056953	9	2.75069750339215	9	3.30195148166311	9	4.14672544288649	9	4.48696916569669	9	5.39874252009565	9	3.48327594006633	9	3.56857698321943	9	6.05293472089313	9	6.57765030931687	9	5.75458068060063	9	4.36005150644454	9	6.6678614263254	9	6.04398795442254	9	4.59325265402315	9	5.03577174612844	9	6.92389313691173	9	5.26379703160998	9	4.80985012336266	9	4.38606425017492	9
10	10	5.11701066706186	10	6.61146113256626	10	5.44226058462064	10	4.45517000858703	10	3.94685134473894	10	3.08243104316944	10	3.36345169571049	10	4.30745350605598	10	4.71665765535228	10	5.6677348754867	10	3.85454261838515	10	3.98648679709056	10	6.12472837328723	10	6.76687209605899	10	5.93659451579089	10	4.84449981117343	10	6.8906677710436	10	6.30478328943324	10	5.13206579745566	10	5.39772395098927	10	7.1167762118915	10	5.48626444598835	10	4.89175207346855	10	4.59979988314523	10
11	11	5.18464012301172	11	6.7498427806669	11	5.547054840615	11	4.64408701748952	11	4.23610482430538	11	3.44569649740366	11	3.41987507173776	11	4.521617549998	11	4.9043637951776	11	5.91869912407856	11	4.30210738500377	11	4.28906884333089	11	6.24201116135585	11	6.9272093412865	11	6.18382800406205	11	5.23877320959229	11	7.04308375755335	11	6.50311855682238	11	5.74082610235898	11	5.59725759488936	11	7.28456322342537	11	5.71854505013317	11	4.96355663849819	11	4.78457307002158	11
12	12	5.23811668397256	12	6.85557582398169	12	5.62486284221818	12	4.8158049253852	12	4.54910366265056	12	3.77862339545468	12	3.44669577894438	12	4.63993837104106	12	5.05128005399692	12	6.15305066965978	12	4.6749600542044	12	4.48620244689241	12	6.26990706655264	12	7.02175655158774	12	6.35839613211136	12	5.44449925834562	12	7.18712302222735	12	6.67428898386684	12	5.97529821200368	12	5.68992030107636	12	7.44397388010941	12	5.97647831802464	12	5.0568125766457	12	4.96579548332833	12
13	13	5.34169231189421	13	7.01370298357103	13	5.7014348185904	13	4.97283178320353	13	4.80721452304087	13	4.0527246492538	13	3.50320379724012	13	4.80093110809711	13	5.31881198121985	13	6.32252032340285	13	4.90841787465745	13	4.54914222536776	13	6.33684232125097	13	7.09065781546647	13	6.55965150272705	13	5.56319537207122	13	7.3095113923967	13	6.82970935233765	13	6.02286695253806	13	5.74531887508091	13	7.58168170430673	13	6.25262124512017	13	5.10339641779174	13	5.11699087369309	13
14	14	5.53857930381731	14	7.21907266690065	14	5.71824606146394	14	5.11725835760158	14	5.12077767468513	14	4.44399494896544	14	3.52296313280676	14	4.93831794549553	14	5.63959699883292	14	6.34433375958748	14	5.07152993381346	14	4.59046652644877	14	6.42101779812209	14	7.15304007498764	14	6.66137277934032	14	5.61578216059519	14	7.4401454438461	14	7.03149068843003	14	6.01208201615758	14	5.78909987998973	14	7.70265612579491	14	6.7293531014083	14	5.15566820154548	14	5.31290525757679	14
15	15	5.82200555351027	15	7.51976892131431	15	5.74762029174856	15	5.26546288360081	15	5.37498423395055	15	4.64679420351561	15	3.55916820320998	15	5.03633288214531	15	6.03429780075917	15	6.35004474724669	15	5.14861646961328	15	4.62237029750526	15	6.49821201115681	15	7.29949105196216	15	6.69059344783569	15	5.66222013649211	15	7.50724479767591	15	7.19204705528078	15	6.0318793567539	15	5.84465103288286	15	7.81028437230916	15	7.12207326458011	15	5.20233846795396	15	5.55187173667253	15
16	16	6.25811684728579	16	8.09357746515593	16	5.78041577628142	16	5.39415340277376	16	5.59644105421364	16	4.78116325515961	16	3.58944145713744	16	5.09430580664994	16	6.33402863695785	16	6.35894336709802	16	5.20662723298254	16	4.6264898687534	16	6.59926826693288	16	7.40084353199279	16	6.7510086007748	16	5.67109389080382	16	7.66861241979095	16	7.35107461389586	16	6.07826980479429	16	5.87172419997276	16	7.91624238272087	16	7.3151666124693	16	5.25295821994993	16	5.77514590354843	16
17	17	7.0924910339915	17	9.03432219094648	17	5.78732041332658	17	5.57135469223234	17	5.72998754937168	17	4.91751798355254	17	3.61604207054061	17	5.19822599330216	17	6.48663523091719	17	6.39801578589543	17	5.24890113683611	17	4.6681100747309	17	6.75390233551348	17	7.52003068448649	17	6.82842110615816	17	5.75039767254669	17	7.81326511598177	17	7.43622539162032	17	6.16924567471045	17	5.99192133914452	17	8.04604359559825	17	7.36175367009242	17	5.30087689101195	17	5.92823576283603	17
18	18	8.37394752675795	18	10.6168861148898	18	5.83755228368579	18	5.65285723102112	18	5.9050301208634	18	5.02340470915467	18	3.64511353297089	18	5.25470971438114	18	6.54585844054093	18	6.42827843226246	18	5.26955772576365	18	4.68409558704861	18	7.00016422672673	18	7.69706106393313	18	6.95256862400287	18	5.81663249428909	18	8.06881337746762	18	7.54529797271691	18	6.34447870419507	18	6.1397554348804	18	8.21598127355093	18	7.4469443603587	18	5.36562698708803	18	5.93648712145497	18
19	19	10.3053647411248	19	12.8968023951558	19	5.8974993861819	19	5.69790765434047	19	6.13511389803989	19	5.22785199672082	19	3.68730018363089	19	5.31064857768578	19	6.65764876132913	19	6.55991152937584	19	5.34831373429828	19	4.73942499218972	19	7.34885094113512	19	8.05991718036666	19	7.19005208284857	19	5.97842777711018	19	8.37699712750303	19	7.72375334468019	19	6.59510362005796	19	6.40619352038972	19	8.46406949933385	19	7.52901468686974	19	5.42497877814027	19	5.92077087707311	19
20	20	12.7607037581602	20	15.8443435302689	20	5.94178985273341	20	5.72785472782445	20	6.55420461470607	20	5.56608700685735	20	3.70292085976134	20	5.32614098127058	20	6.84770099816733	20	6.72197938958477	20	5.43892561061892	20	4.80662121060014	20	7.97977950957602	20	8.69707414190215	20	7.57055450990165	20	6.2929470254446	20	8.9007689124271	20	8.10808191046806	20	7.15164396123699	20	6.94770778270657	20	8.7863274447274	20	7.75930038738905	20	5.46788915853838	20	5.93274246526427	20
21	21	15.27126225996	21	18.8027822213701	21	6.00764881936082	21	5.75557957751311	21	7.31195236694381	21	6.23577634817954	21	3.72509580551165	21	5.36808333407532	21	7.23802197370281	21	7.07882336968702	21	5.585438094275	21	4.94253161507079	21	9.05584988460529	21	9.83754819647291	21	8.24393527051353	21	6.90545682778212	21	9.75253515160306	21	8.8344325148067	21	8.11712973433975	21	7.95991665695151	21	9.36086794786362	21	8.19636118571187	21	5.5437100716392	21	5.97631433788449	21
22	22	17.4465163855249	22	21.3883095333474	22	6.09664158554198	22	5.87933720841907	22	8.6436339700929	22	7.44079543808245	22	3.76932158272216	22	5.37087715694524	22	7.87078953589896	22	7.72625674125134	22	5.90631815865966	22	5.2166951904659	22	10.8391583451247	22	11.7884188517519	22	9.44684314697373	22	7.93439627418374	22	11.19265793032	22	10.1328645378087	22	9.78864844082333	22	9.58694060560505	22	10.332429196127	22	8.99881028241304	22	5.62465888164961	22	6.01897526007081	22
23	23	19.0373637611132	23	23.309620954186	23	6.3201970787955	23	6.06902853007422	23	10.8583037911333	23	9.38445044902259	23	3.80662116820593	23	5.3854609676636	23	9.09530285603574	23	8.82602772282586	23	6.4530189508767	23	5.67558490936095	23	13.4928402636794	23	14.7782371856401	23	11.4979903544277	23	9.73536847872967	23	13.5464955801691	23	12.2174602571079	23	12.4695477541163	23	12.2738383031131	23	12.0324576096011	23	10.4543152794385	23	5.71293850561729	23	6.07765754654777	23
24	24	20.0619297723578	24	24.5353746118012	24	6.66262982096032	24	6.39674727862568	24	14.0520470004166	24	12.2673371002297	24	3.80393454002611	24	5.39345248469132	24	11.1281820220703	24	10.757806456079	24	7.48602352803391	24	6.56774847926343	24	16.8078674681086	24	18.480433489168	24	14.5250686075244	24	12.3794603790237	24	16.8432469146997	24	15.1822593653436	24	16.1917613650557	24	15.9157624325884	24	14.7550951850253	24	12.8272725989632	24	5.84532080189107	24	6.23741074582374	24
25	25	20.7371225854458	25	25.3351891595032	25	7.36418301443073	25	7.09204377863867	25	17.9279456146834	25	15.7632330483893	25	3.82600339131399	25	5.41702025005188	25	14.3184830565738	25	13.7790207578698	25	9.25321628446628	25	8.10192012793004	25	20.2558911114551	25	22.3058792752009	25	18.4647928312181	25	15.7461336839195	25	20.773115999869	25	18.6854871258454	25	20.4450700353902	25	20.0789650341861	25	18.5603511632475	25	16.154589361049	25	6.13100053958476	25	6.56686743648443	25
26	26	21.1407271364393	26	25.8358298108555	26	8.62481634835463	26	8.28015100972559	26	21.8611962838449	26	19.3395857384638	26	3.82972444780135	26	5.416056359597	26	18.5242036170551	26	17.7097243745466	26	12.009687098844	26	10.5414822953226	26	23.1846496321477	26	25.5921176192567	26	22.637092646043	26	19.3437441903215	26	24.7028491843864	26	22.0991027036695	26	24.5236364042217	26	23.9448888588022	26	23.0458927719349	26	20.1632391855666	26	6.63116803804248	26	7.17109721670771	26
27	27	21.4311160864235	27	26.1601270022795	27	10.7082107750909	27	10.264422989537	27	25.1657634743026	27	22.3469165273057	27	3.83464578826026	27	5.44111382222486	27	23.0190322141836	27	21.9679175980982	27	15.5731591590343	27	13.8312647571474	27	25.2972685169923	27	27.9205792723029	27	26.2838468458478	27	22.4542443100119	27	27.8652460400076	27	24.8461193714784	27	27.765263357447	27	26.9956213039664	27	27.3952658614758	27	24.0318820671137	27	7.53739900825504	27	8.24491556298342	27
28	28	21.6056710652256	28	26.3711375597536	28	13.7713143281369	28	13.2387902838092	28	27.6346839574712	28	24.5120008227782	28	3.87052593151256	28	5.47387022375498	28	27.0426000118353	28	25.7761652305034	28	19.4871913076009	28	17.4585550258833	28	26.7269833851986	28	29.5529805155921	28	29.150309047679	28	24.892413088138	28	30.10616452605	28	26.8654566591048	28	30.10923072307	28	29.2043079431472	28	30.7791752558348	28	27.1349914237385	28	9.14008719684913	28	10.1230472930783	28
29	29	21.655717541059	29	26.5604726027926	29	17.5733495085477	29	16.8906808187517	29	29.2853893386059	29	26.0108602649608	29	3.87865408156616	29	5.49134908057619	29	30.157895913509	29	28.6317527632539	29	22.983066725001	29	20.7533768955734	29	27.6535746309142	29	30.6497174905812	29	31.1518679154565	29	26.540906609318	29	31.651023213211	29	28.2475191908994	29	31.706717384986	29	30.6726323834381	29	33.213637462118	29	29.3337020412953	29	11.5709715130456	29	13.0975389729761	29
30	30	21.7690418653278	30	26.5983696423999	30	21.5011559593286	30	20.6236792097104	30	30.4083080742543	30	26.9563394225153	30	3.90898381313151	30	5.54350715752386	30	32.3137254740586	30	30.7376331531076	30	25.6166494466825	30	23.2732467946132	30	28.2470004696082	30	31.3568626630627	30	32.5250078182367	30	27.722078397086	30	32.6833567165078	30	29.1610264516292	30	32.7786907446134	30	31.7159132934	30	34.8548868202405	30	30.7907554222462	30	14.834603098811	30	16.9848070292901	30
31	31	21.8247400644368	31	26.6986426377221	31	24.8242220989597	31	23.7636769427448	31	31.2032214187638	31	27.6049705907307	31	3.98802645845621	31	5.63400782405934	31	33.7732200096119	31	32.0421184382839	31	27.4460796124385	31	25.0457942216544	31	28.641417137116	31	31.8090855762172	31	33.3503867050232	31	28.6045177696859	31	33.2722160792485	31	29.7267732629319	31	33.565095849432	31	32.4177383615564	31	35.8608076944974	31	31.7887225115306	31	18.38093448161	31	21.2572151967564	31
32	32	21.8719765710982	32	26.7340901382344	32	27.3125511932336	32	26.0783244181682	32	31.6938795756236	32	28.0548109756348	32	4.0719881807318	32	5.76121871569755	32	34.6708818366824	32	32.9660685017555	32	28.6726036927247	32	26.2040242604394	32	28.916506877937	32	32.1074827568188	32	34.0475698382386	32	29.1305803333307	32	33.7156077452897	32	30.1516755987782	32	34.0460635931502	32	32.8678630583014	32	36.5402600438471	32	32.4493309396486	32	21.5210692139186	32	25.0486648254604	32
33	33	21.9067678789901	33	26.7965426363864	33	29.0936987334557	33	27.6488011448949	33	32.1209012832277	33	28.3726260983205	33	4.31563073490157	33	6.09297665721277	33	35.3501266022967	33	33.6169828682849	33	29.4402084376043	33	26.9203317901235	33	29.0893106648315	33	32.388089043905	33	34.4844692783061	33	29.5293709508119	33	33.9734591362196	33	30.4251886435046	33	34.4356139994161	33	33.2012307446335	33	36.9675230786342	33	32.8214086482316	33	23.9819507007007	33	27.8851399142198	33
34	34	21.8996920436514	34	26.8515044270739	34	30.2165739915204	34	28.7217969387946	34	32.3724565443559	34	28.5683640464842	34	4.71014801917377	34	6.61424222971998	34	35.7311744912748	34	33.9729227725723	34	29.9298963446646	34	27.430745843056	34	29.199116645573	34	32.484384226377	34	34.8301301134245	34	29.8694972474422	34	34.2420116593841	34	30.6693333854549	34	34.6777369722025	34	33.4455753769179	34	37.3362956720628	34	33.1607510102448	34	25.6371491129815	34	29.817298697507	34
35	35	21.8962279736969	35	26.8386083018422	35	31.0239413138422	35	29.4944766507509	35	32.5532430897905	35	28.7355984831199	35	5.43819901779418	35	7.63860179487002	35	36.0935755934784	35	34.2582110479175	35	30.2700083998684	35	27.7363575319932	35	29.3056774212004	35	32.6614327300807	35	35.0328349726921	35	30.1095689078047	35	34.2949366690619	35	30.8441703756634	35	34.9177671513159	35	33.584138442347	35	37.6532265018851	35	33.4141537637115	35	26.7133046524085	35	31.0971666859595	35
36	36	21.9458673913849	36	26.8281885122723	36	31.590615303916	36	29.9479349303151	36	32.7255771222457	36	28.880181163982	36	6.63046047517574	36	9.28425936744963	36	36.3119901972146	36	34.4563774253012	36	30.5558035063255	36	27.9277427693207	36	29.3783960993355	36	32.7359547881957	36	35.1323563645106	36	30.2659594056634	36	34.4142405792692	36	30.9219896574455	36	35.1388486566805	36	33.7669573105412	36	37.6947484141726	36	33.543251533896	36	27.4624719769536	36	31.8883888719402	36
37	37	21.9074950764893	37	26.7878882138652	37	31.9729251420759	37	30.2543309564296	37	32.8529049012551	37	28.9572260902073	37	8.4857680235067	37	11.7752076715577	37	36.4222429294414	37	34.5771235880447	37	30.6798971685168	37	28.0745407370185	37	29.3898925819886	37	32.8054906178167	37	35.3165626485704	37	30.3862433568895	37	34.518560428888	37	30.9757581179766	37	35.2106265626014	37	33.8682187775339	37	37.8687518722798	37	33.6192301220448	37	27.9680561315881	37	32.432127351132	37
38	38	21.9425633187184	38	26.8359228466944	38	32.3056457286723	38	30.5273565183141	38	32.9210062043785	38	28.9838728173732	38	10.9376565457129	38	15.0385926451947	38	36.5578643662589	38	34.7420864627152	38	30.8511680169927	38	28.2347758963316	38	29.4397077264026	38	32.8771899474068	38	35.3723788570913	38	30.4773998907057	38	34.5235319306726	38	31.0922031402924	38	35.3134826682617	38	33.9637917636797	38	38.0008492892246	38	33.7065165463281	38	28.264263170708	38	32.8132874301601	38
39	39	21.9356805638898	39	26.8119394734454	39	32.4863165996527	39	30.7447165435094	39	33.0084501548775	39	29.0370396745877	39	13.5696625075175	39	18.5305050887934	39	36.5683029947412	39	34.8263174973258	39	30.8738437249624	39	28.2819580447288	39	29.4975048038961	39	32.924554615598	39	35.4674979648004	39	30.5502603328713	39	34.5540892550771	39	31.1788192319073	39	35.4743509799619	39	33.9924860780529	39	38.0990579644581	39	33.8430263250832	39	28.5476925814766	39	33.0625099265282	39
40	40	21.8847619170895	40	26.7996375129301	40	32.5947275661368	40	30.8562373030706	40	32.9915457552937	40	29.0384695213846	40	15.7199496928102	40	21.5463460366651	40	36.6504139707004	40	34.9401125263194	40	30.9722068251511	40	28.3817974850546	40	29.4876616744665	40	32.9280524093337	40	35.4759632233735	40	30.6187744508969	40	34.5586848841333	40	31.1759309538961	40	35.506420282908	40	34.0380355327519	40	38.0887613837419	40	33.8560434565544	40	28.6626548510413	40	33.19412597734	40
41	41	21.8932749271204	41	26.7634268578866	41	32.7568574022419	41	30.9114768611018	41	33.0664291615708	41	29.0956249509641	41	17.1927787597495	41	23.674391624702	41	36.6635675491234	41	34.8748216423671	41	31.0358906522588	41	28.4015541092194	41	29.5183593224989	41	32.9468628023202	41	35.5261319094367	41	30.6780230603572	41	34.5996150626244	41	31.2377088107368	41	35.5239791882174	41	34.0683151943694	41	38.1379007946379	41	33.8569654219182	41	28.8108040439961	41	33.3263512029899	41
42	42	21.8965700333079	42	26.7877720320912	42	32.8455981198541	42	31.0479050369473	42	33.1078342400024	42	29.0825178583622	42	18.0779251407839	42	25.1556331779004	42	36.7559326072617	42	34.9182532119726	42	31.0479093951285	42	28.4055049183713	42	29.4896983683974	42	32.9392358217279	42	35.5561819830865	42	30.6802074693675	42	34.6025857904829	42	31.2676532487124	42	35.6151220254472	42	34.1610344845235	42	38.2007524758932	42	33.9530947646822	42	28.8991452058668	42	33.4319456375401	42
43	43	21.8761960489902	43	26.7705046638104	43	32.9165676754908	43	31.0896132979849	43	33.1659166198841	43	29.0874008896374	43	18.6332418160696	43	26.1628245649002	43	36.7816777896435	43	34.9347587686282	43	31.0656017084096	43	28.4460339942494	43	29.4355035948939	43	33.0118429794824	43	35.5589359447739	43	30.7304501018119	43	34.5363044744555	43	31.2974363937523	43	35.6507719980453	43	34.1320672729603	43	38.2091563349223	43	33.9330416019295	43	28.9680246931702	43	33.5393421426663	43
44	44	21.9279956924233	44	26.7741204984501	44	32.980565547587	44	31.1057726667411	44	33.208570392346	44	29.1078563422244	44	18.9874598716003	44	26.9059719004201	44	36.7826257631546	44	35.0462759833235	44	31.1127171425435	44	28.4974719791076	44	29.459302565263	44	32.9749624945172	44	35.5978293780247	44	30.7600144245103	44	34.6200563311139	44	31.3535613191717	44	35.6942833343479	44	34.156294263466	44	38.2667401613019	44	33.9740415154796	44	28.9972934932315	44	33.6002723631685	44
45	45	21.8600806518854	45	26.7513014776812	45	33.0000023319787	45	31.1474561151579	45	33.2552564020729	45	29.1297607502756	45	19.221321660138	45	27.4273465576118	45	36.7563987335341	45	35.0113753853028	45	31.1311078636303	45	28.500884646068	45	29.446839271576	45	32.9943749953988	45	35.6324390121679	45	30.7554510124957	45	34.6100676395138	45	31.3286441528446	45	35.7430075704744	45	34.217127915329	45	38.3296260100082	45	33.9843200120111	45	29.0306494753891	45	33.6544182219884	45
[truncated: 19 more columns]

## Sheet: RPLP0
Text	X	A1: ref	X	A2: ref	X	A3:NGT 214	X	A4:NGT 214	X	A5:NGT 364	X	A6:NGT 364	X	B1: h20	X	B2: h20	X	B3:NGT 236	X	B4:NGT 236	X	B5:NGT 382	X	B6:NGT 382	X	C1:NGT 79	X	C2:NGT 79	X	C3:NGT 244	X	C4:NGT 244	X	D1:NGT 89	X	D2:NGT 89	X	D3:NGT 262	X	D4:NGT 262	X	E1:NGT 93	X	E2:NGT 93	X	F1:NGT 101	X	F2:NGT 101	X
2	2	4.40687604478587	2	3.50621056221215	2	3.12643775825419	2	3.08882676041674	2	3.22195652696805	2	3.75401519262226	2	2.57008163451676	2	1.73589147564732	2	2.75048437505835	2	2.85525244872643	2	3.09479400203707	2	3.77876742026548	2	4.38423034406677	2	3.56178495766929	2	2.90163679870621	2	3.20972252863394	2	4.69032109432095	2	3.8518721633191	2	2.933602057696	2	2.92855749417469	2	4.84375004719307	2	4.42041187461394	2	3.93233071249464	2	3.15919162412838	2
3	3	4.46339190194044	3	3.57925048948839	3	3.1767413878916	3	3.1163325858518	3	3.26081601489416	3	3.78522296146187	3	2.51888597678743	3	1.75844760529059	3	2.79944884034199	3	2.86273837437548	3	3.10794284039265	3	3.79927577166344	3	4.59938396007394	3	3.78706566207641	3	3.00158239751027	3	3.25168155383794	3	5.18497507322366	3	4.38833182871747	3	3.21387688654689	3	2.96489910522115	3	5.4560160623013	3	5.00991098703214	3	4.18856899434156	3	3.49950300961027	3
4	4	4.54313077564889	4	3.68774964170685	4	3.25542766699828	4	3.17367615042382	4	3.32074528617721	4	3.84293009119436	4	2.56254240536869	4	1.82103226793528	4	2.90534667774145	4	2.95814588175188	4	3.18254223000497	4	3.86718581414124	4	5.15608128080374	4	4.28994580870672	4	3.2825172561578	4	3.40411627006943	4	6.00660240004495	4	5.13824268030404	4	3.76280691204912	4	3.16527454213315	4	6.45375116922906	4	5.64025765825769	4	4.75539738088974	4	4.0442273252754	4
5	5	4.70355334623055	5	3.8298958006308	5	3.32955171947284	5	3.22568701220795	5	3.3954364951975	5	3.86907259347391	5	2.61798843387043	5	1.93423324099836	5	3.07095502581389	5	3.07188507948564	5	3.24628186630471	5	3.95167354104559	5	5.89767434609014	5	4.91466124607735	5	3.70332522495132	5	3.60988380247597	5	6.79864221301142	5	5.7287225909674	5	4.30069511393217	5	3.49061594031242	5	7.20063076023338	5	6.04836244510528	5	5.48975296736138	5	4.56075898005968	5
6	6	4.90371991776554	6	3.98784453010799	6	3.44503746083426	6	3.32606597827711	6	3.48004927713828	6	3.92601474543809	6	2.78577926411103	6	2.1684654765408	6	3.32965336273291	6	3.17623900251938	6	3.35047296137007	6	4.05066160651254	6	6.75591638696264	6	5.57518281826249	6	4.2665086324061	6	4.00187107671977	6	7.33637496468443	6	6.09996945627009	6	4.69674477890865	6	3.97412104030425	6	7.57538630606604	6	6.20812598622929	6	6.01599120253272	6	4.79527191450296	6
7	7	5.18917527488858	7	4.22148184677503	7	3.56661552772764	7	3.43722310584936	7	3.57087365329941	7	3.98459454729288	7	3.11492944940318	7	2.52011737480789	7	3.76206635072227	7	3.37790956916492	7	3.45555602770955	7	4.16218395504707	7	7.44463204581513	7	6.05641351633781	7	4.87485245403378	7	4.55518553183426	7	7.54556413391178	7	6.2928422567504	7	4.96228294467895	7	4.50837528253281	7	7.73670504113385	7	6.25233045113961	7	6.34680980390573	7	4.87413008862892	7
8	8	5.55930949061504	8	4.53292104739289	8	3.74533517849725	8	3.55930039467943	8	3.67313179186791	8	4.0281656360524	8	3.5035898935236	8	3.44142280407616	8	4.27939304862242	8	3.60993838250649	8	3.54180574110902	8	4.28524474489324	8	7.77936681023041	8	6.28314400336111	8	5.24206709832072	8	5.13329337545069	8	7.64478346180553	8	6.36633041603096	8	5.05120720794624	8	4.91820866582386	8	7.77396001446909	8	6.27628244498777	8	6.43775515931863	8	4.92974855945176	8
9	9	6.0895218471215	9	4.97631820513156	9	3.97604572269228	9	3.67245436014136	9	3.76615819342465	9	4.10464679732885	9	4.00429771888036	9	3.8640025007359	9	4.8849048411071	9	3.92947536367578	9	3.68456255105204	9	4.41407579695982	9	7.91432525448182	9	6.41723174044743	9	5.46419974843308	9	5.62842399518838	9	7.66011093164916	9	6.40123754214174	9	5.12071022824197	9	5.21176777027966	9	7.80715652418219	9	6.26615942909736	9	6.46783178346419	9	4.91610018598733	9
10	10	6.81066780955851	10	5.55290196142745	10	4.25320051915262	10	3.81387909890735	10	3.85312683541123	10	4.16423887522852	10	4.36179438959798	10	4.15003143511658	10	5.38840151486162	10	4.24839289656492	10	3.826254460309	10	4.54770144237491	10	7.96027711346469	10	6.46810656813312	10	5.57176145246913	10	5.96117699472144	10	7.70172187112228	10	6.43872590337055	10	5.12635413367361	10	5.34739153163948	10	7.81773033531794	10	6.30377814014229	10	6.52307540036037	10	4.93080244696788	10
11	11	7.62222930676621	11	6.15721749150663	11	4.52117041873934	11	3.93110709999961	11	3.93507006371854	11	4.2185178412522	11	4.59000301286858	11	4.3137932062946	11	5.69661242588456	11	4.52412935973451	11	3.97310426753862	11	4.67076818649233	11	7.96632566618152	11	6.51006931741386	11	5.64700890300751	11	6.15943319139875	11	7.68117620092643	11	6.45367576387908	11	5.1459576058347	11	5.45426890177807	11	7.81499897291631	11	6.31422960165667	11	6.50654512483958	11	4.93188421175396	11
12	12	8.42710094243614	12	6.67644846456912	12	4.75282115076961	12	4.09305096239082	12	4.02807201538727	12	4.31119304774456	12	4.67203326176834	12	4.39250219070846	12	5.91784048483237	12	4.80110782996095	12	4.12600246871402	12	4.76304064227895	12	7.97422567898684	12	6.52192418427204	12	5.66329318095281	12	6.24854428769131	12	7.68011865278698	12	6.46104431152006	12	5.16678259354795	12	5.48061633027099	12	7.8095283128127	12	6.29887551270497	12	6.51838764341179	12	4.92489107687258	12
13	13	9.14506626146354	13	7.23120078500403	13	4.95544795637621	13	4.20073328939861	13	4.12027351877745	13	4.39763350397314	13	4.73976037429739	13	4.45217054484434	13	6.0354051772897	13	5.07727938900556	13	4.24781302531551	13	4.85432826128912	13	7.93587589407954	13	6.54140358490806	13	5.68766117580008	13	6.3074686247298	13	7.67734483479311	13	6.51670709796452	13	5.16323026627831	13	5.5250706628462	13	7.81123036374217	13	6.31384810975259	13	6.52880599100647	13	4.94424715665726	13
14	14	9.94188917466781	14	7.8406174627815	14	5.15916914381625	14	4.32298734916708	14	4.2069898582482	14	4.5051325447967	14	4.80385322729436	14	4.47139260547796	14	6.13186958243073	14	5.30147126010492	14	4.39979541768798	14	4.9564079486801	14	7.96861640862584	14	6.55004951653196	14	5.69048604283463	14	6.33974654161985	14	7.70531560972737	14	6.53439309516975	14	5.22123331660387	14	5.54196351198334	14	7.81264289119117	14	6.30405941258181	14	6.55546846499585	14	4.93707656476136	14
15	15	10.7515641868782	15	8.4881276311287	15	5.38102872229811	15	4.43092726466928	15	4.31973830149963	15	4.61317761562021	15	4.83587446953285	15	4.48115241136265	15	6.13769033614874	15	5.44760998850681	15	4.51679310823833	15	5.01052028980291	15	8.00147496586251	15	6.5831602622585	15	5.72891275707387	15	6.36023313182681	15	7.71142114901619	15	6.5675171350639	15	5.20839701073696	15	5.57688322619512	15	7.81435691525412	15	6.29634383055916	15	6.56591222664824	15	4.94731262865387	15
16	16	11.8297577690636	16	9.31710688306643	16	5.58286176680717	16	4.57687987388793	16	4.45187458985265	16	4.76840344945006	16	4.87568095512705	16	4.49436439150456	16	6.20282777939408	16	5.52963599814839	16	4.66812234984376	16	5.10602612469249	16	8.05480019667976	16	6.62384460951219	16	5.76604727826975	16	6.35996988144	16	7.76477881314598	16	6.62177536417196	16	5.26880892034481	16	5.60088712080805	16	7.82772646723947	16	6.32810955741879	16	6.56591168609303	16	4.92895807653069	16
17	17	13.5997364820286	17	10.5492274991023	17	5.67427220160385	17	4.70548167490072	17	4.62677336968524	17	4.9633151611863	17	4.95764060506762	17	4.51392092555185	17	6.22872495182032	17	5.55605832133583	17	4.80120878132226	17	5.16635427264507	17	8.20965284322689	17	6.71728298041763	17	5.77780729823234	17	6.42031220009703	17	7.84823396642936	17	6.67440717437951	17	5.35481518823122	17	5.71418715805178	17	7.89816497680603	17	6.39902058197554	17	6.60479773571287	17	4.944795114599	17
18	18	16.2771208535693	18	12.5535108013157	18	5.70993735110249	18	4.89916304665423	18	4.86984225220104	18	5.24066406440318	18	4.98666099035983	18	4.52101779427381	18	6.28306020951123	18	5.62707353111546	18	4.92068622912874	18	5.21762915518533	18	8.46138707758505	18	6.95564992969324	18	5.8274854595677	18	6.49060526061183	18	8.0154563440653	18	6.84930135905402	18	5.53954530962101	18	5.86218542761512	18	7.97230616955451	18	6.43382737774417	18	6.60331487028372	18	4.92069487992556	18
19	19	20.0538151611873	19	15.2986823319473	19	5.73162542766089	19	5.02410187836857	19	5.25991366529109	19	5.64601601147999	19	5.0419435530976	19	4.53169719264732	19	6.4082662212384	19	5.74656445554753	19	5.00868511755335	19	5.29975972953111	19	8.94785443305271	19	7.34517353375625	19	5.95669823281744	19	6.60007626257955	19	8.32780307963903	19	7.08907189373345	19	5.78965672315275	19	6.16977577550569	19	8.14289663078786	19	6.56520879223395	19	6.6121137256916	19	4.92833292772239	19
20	20	24.3993907390225	20	18.5847530808771	20	5.75187157672623	20	5.13819618864435	20	5.95488704893986	20	6.27570692144941	20	5.06882115712058	20	4.51369587073923	20	6.62551307536773	20	5.94707809536419	20	5.04451635068762	20	5.39098934205523	20	9.80270656869494	20	8.02793661775009	20	6.18686877544072	20	6.84295078145006	20	8.91469317462535	20	7.61275327878404	20	6.34584839632684	20	6.72235719852605	20	8.49065297648147	20	6.84516404901579	20	6.67350184746624	20	4.93925488247799	20
21	21	28.7659977298846	21	21.8191119274062	21	5.76994092140661	21	5.21546540998991	21	7.12241123213521	21	7.35971173144714	21	5.09759880679144	21	4.54294641285253	21	7.01419109200089	21	6.32962972688522	21	5.12264190471368	21	5.55366641771316	21	11.3591181984329	21	9.29102941891126	21	6.58735325015494	21	7.29161981582281	21	9.93419160577392	21	8.5119477765146	21	7.31066407708834	21	7.74721339242007	21	9.11107948830842	21	7.35130263340818	21	6.70622805664232	21	4.96584435227041	21
22	22	32.3421170075529	22	24.5228281859226	22	5.86303421993263	22	5.27802873100739	22	9.06967110024567	22	9.23225349670775	22	5.12170412938154	22	4.54514782825527	22	7.75687448282909	22	7.02167541679204	22	5.25160687039289	22	5.81804538289814	22	13.8350390230343	22	11.3858093105436	22	7.33572342761599	22	8.09127292264	22	11.7170352417786	22	10.0612793955283	22	8.9496380247461	22	9.39881886500222	22	10.2474454059468	22	8.26966639539811	22	6.77793455170977	22	4.98750203248582	22
23	23	34.9845876440921	23	26.5812089856863	23	6.02408454009904	23	5.41084657564999	23	12.015770331807	23	12.0169302535695	23	5.1702218348833	23	4.55864739968475	23	9.04234230127396	23	8.29126967494167	23	5.5297780867922	23	6.21833244636033	23	17.490379030565	23	14.4034633233804	23	8.64765915632423	23	9.55287845352831	23	14.4697023289077	23	12.5519715129765	23	11.5425558265167	23	12.0787927475725	23	12.1882640191294	23	9.89765030582876	23	6.88682156737116	23	5.05207118610412	23
24	24	36.854838145599	24	28.0941776507819	24	6.28399135274499	24	5.68341519064539	24	15.8341861958176	24	15.7240665705218	24	5.17279797474382	24	4.5515287775575	24	11.2033396285871	24	10.3403602120727	24	5.97858273351407	24	6.97033700372816	24	22.0148869338504	24	18.1029150285628	24	10.784142356226	24	11.8902642573668	24	18.3262584241573	24	16.0340506322649	24	15.0354039241243	24	15.6442337725092	24	15.2105013384614	24	12.4341336643598	24	7.09177488598708	24	5.18340226751402	24
25	25	38.1261683662598	25	29.1465159033757	25	6.78369654646332	25	6.17121785900368	25	20.0228117529947	25	19.9082423263064	25	5.18522350648875	25	4.5643392751815	25	14.5125052470708	25	13.5181411143682	25	6.78791015585985	25	8.19780195852033	25	26.6463933098842	25	21.9212118507088	25	13.9157289738464	25	15.3553831859853	25	22.7675707858635	25	20.1233683274461	25	19.1261105895252	25	19.7137291982947	25	19.39739637434	25	15.8994048094658	25	7.49286499810509	25	5.39324446050818	25
26	26	39.0360126584177	26	29.9524974748561	26	7.72967051910508	26	7.07575287928776	26	23.7396206430676	26	23.8464359918033	26	5.23851206057301	26	4.60350875704329	26	18.7445190909993	26	17.6007798810967	26	8.12753897360115	26	10.2483689544757	26	30.6452985928869	26	25.2182107243234	26	17.8260362295994	26	19.6732776258441	26	27.0698742738353	26	24.1157217941743	26	22.9410416188835	26	23.5985241110893	26	24.2904657578593	26	19.9063571161637	26	8.19633031538421	26	5.78256116681596	26
27	27	39.7468864267905	27	30.5154006648587	27	9.32134833602731	27	8.65150143524818	27	26.6541066668243	27	27.0505187732365	27	5.27025948676138	27	4.59060141399023	27	23.35254919063	27	22.019112165642	27	10.1826816507265	27	13.4920579296584	27	33.7353837363367	27	27.678496652008	27	21.9318489938708	27	24.0892965556486	27	30.6691469656338	27	27.487896939965	27	26.1319953554408	27	26.7446413132472	27	28.8924543930158	27	23.7380802292645	27	9.45280351528619	27	6.52031509966248	27
28	28	40.2975832420708	28	31.0539338313746	28	11.8575791175631	28	11.0872925283591	28	28.7949858201702	28	29.5357412890652	28	5.30494694623916	28	4.59798361402108	28	27.3932155210057	28	25.9388471490568	28	12.8532778095448	28	17.6269519106645	28	35.8718401013869	28	29.4795869481671	28	25.5185331217697	28	28.0893376566174	28	33.3693506096214	28	30.0231039810329	28	28.5767480546207	28	29.1356112517797	28	32.6553560582821	28	26.8374965852887	28	11.6143412208654	28	7.76198451251829	28
29	29	40.7038904329507	29	31.4572493403983	29	15.2588302997575	29	14.4084703024933	29	30.2729717360289	29	31.3015830342443	29	5.35267415228283	29	4.6135516570217	29	30.5855978959921	29	28.9628662368519	29	15.744039808153	29	22.2596241542942	29	37.4672388654752	29	30.6941256761035	29	28.3291884941113	29	31.1261944671137	29	35.2957738732016	29	31.7870215179378	29	30.3347777034361	29	30.8766743333587	29	35.5025830601361	29	29.160659657076	29	14.9015875976026	29	9.65795560595842	29
30	30	41.0112555870146	30	31.7316984814799	30	19.2915269704651	30	18.2333094917742	30	31.3527172334968	30	32.5952804457155	30	5.42760767504572	30	4.62540465556448	30	33.018431137204	30	31.226223031424	30	18.3752416208115	30	26.411818800789	30	38.6108391709316	30	31.614942783314	30	30.4505133220754	30	33.4564836713101	30	36.6256689151963	30	33.1161656077703	30	31.5035153728884	30	32.1182543625442	30	37.5673455635364	30	30.826473398354	30	19.4927778091702	30	12.2038288514008	30
31	31	41.3508602053509	31	32.0046044433681	31	23.099297208089	31	21.9119368097547	31	32.1785918020609	31	33.4870012376573	31	5.54258524329845	31	4.65449304889065	31	34.6738425689631	31	32.788730118143	31	20.4980069111825	31	29.7181576189887	31	39.3875054584133	31	32.239618013092	31	32.0197746659401	31	35.1284410382389	31	37.6282765352555	31	34.0096648143645	31	32.4893305185879	31	33.0484895026108	31	38.9361907939377	31	31.9211736487932	31	24.5927377506645	31	14.9848939245566	31
32	32	41.6082712374897	32	32.2718805096449	32	26.3198184793919	32	24.9068108301741	32	32.6863344805729	32	34.2162736288964	32	5.71778340389401	32	4.70500992552138	32	35.7541997828757	32	33.8907445481116	32	22.0814140906004	32	32.0228834379451	32	39.9821212267441	32	32.7807287332848	32	33.112738574637	32	36.3572230506483	32	38.4111857333577	32	34.7355418563824	32	33.0869457552857	32	33.6786070734367	32	39.9035577401336	32	32.7776836873785	32	29.4478337476575	32	17.6176904122289	32
33	33	41.7945506270159	33	32.4607876105272	33	28.7888170288344	33	27.2418881555166	33	33.1433321342175	33	34.8216793182071	33	6.07309240664275	33	4.77224837684907	33	36.6846881603826	33	34.6965042299244	33	23.1869477984929	33	33.6451751230397	33	40.4379249040707	33	33.1639842967968	33	33.8887085870593	33	37.2459829621288	33	38.909908172061	33	35.234016568652	33	33.6478774781726	33	34.3084056278501	33	40.677926190079	33	33.4029515626738	33	33.3827838254922	33	19.7918056945835	33
34	34	41.8727253204473	34	32.6048300365619	34	30.6852581087151	34	28.8352298671613	34	33.5602721031557	34	35.2340212062029	34	6.68862684916642	34	4.91050239836382	34	37.3428343577779	34	35.3205532941709	34	23.9240917632419	34	34.771919278953	34	40.8992659771476	34	33.4717997265456	34	34.5647891159963	34	37.9498358226941	34	39.3824301047821	34	35.6902826906234	34	34.0756079810062	34	34.7416425103341	34	41.216368307003	34	33.8850203013706	34	36.2553656550687	34	21.3679180926309	34
35	35	42.1016874044673	35	32.8295843854018	35	31.8976831509637	35	30.0516288651738	35	33.8854535947022	35	35.5230818361407	35	7.77008483954683	35	5.13028693615299	35	37.8322025508067	35	35.8669474538691	35	24.4904685150603	35	35.5251754788837	35	41.2242730052314	35	33.7191805710954	35	35.0848285486942	35	38.5099998423774	35	39.8081452161448	35	36.1115496467363	35	34.4048029610092	35	35.1471274512682	35	41.6986915820508	35	34.2555440424317	35	38.3177408899124	35	22.5421884302376	35
36	36	42.2023212116142	36	32.9437646679709	36	32.9774719705526	36	30.8924851682476	36	34.1323433399202	36	35.820782849826	36	9.52900856330641	36	5.52368174933719	36	38.3099333207763	36	36.2610933226654	36	24.990052312516	36	36.1802527616585	36	41.5247442031667	36	33.9381464009606	36	35.5114292589965	36	38.9935764695968	36	40.1252269145257	36	36.4243812108928	36	34.7511809762109	36	35.4233615113946	36	42.045362547267	36	34.6401292967512	36	39.7578666717207	36	23.3209831411705	36
37	37	42.2302434225586	37	33.0213090825461	37	33.6290860590328	37	31.5491024382766	37	34.4055284165539	37	36.1084266742806	37	12.1748802824061	37	6.11918788169293	37	38.6338233343007	37	36.554063909991	37	25.3330361158865	37	36.6545692179599	37	41.7359316146474	37	34.1438606901825	37	35.8875822911533	37	39.4200650355321	37	40.3713370880344	37	36.7061300473263	37	34.9813606644108	37	35.7100361188398	37	42.4515057252755	37	34.8839440434088	37	40.7619308311317	37	23.81153672669	37
38	38	42.3970978187049	38	33.158782860878	38	34.2533969792828	38	32.0683849416662	38	34.5434462344498	38	36.2969258225048	38	15.6929752742472	38	7.0560814324818	38	38.9572495633576	38	36.8456673036318	38	25.6380695296722	38	37.0671690394469	38	41.9364590110596	38	34.229555972695	38	36.1680019824434	38	39.7740385745911	38	40.6311089396009	38	36.8972194263402	38	35.1916264579264	38	35.9718801550381	38	42.6264703734574	38	35.0664160075518	38	41.5633395308022	38	24.2394014965199	38
39	39	42.4873133812694	39	33.2187530103617	39	34.6707930328134	39	32.4502549755425	39	34.7174140056742	39	36.4639551140581	39	19.7920478397756	39	8.29865293911086	39	39.1854231013147	39	37.0468032913734	39	25.878359337144	39	37.3999676678795	39	42.0793118176653	39	34.3942988049589	39	36.4084929459143	39	40.0391254336314	39	40.8239187059637	39	37.0957434447702	39	35.4083686604849	39	36.201325883831	39	42.8610694677747	39	35.2783943792868	39	42.2839876661023	39	24.5907742574943	39
40	40	42.4881830523516	40	33.3669385284896	40	35.1253231993117	40	32.7396731582806	40	34.8498743807768	40	36.6305543585855	40	23.6900706845611	40	9.76309252975166	40	39.4139142270747	40	37.2596247526726	40	26.1231885041326	40	37.6980063350336	40	42.2278203189285	40	34.5203814075477	40	36.6120039324642	40	40.2423810420543	40	40.9483541522613	40	37.1825219616168	40	35.4776790834216	40	36.361299164153	40	43.0102481513772	40	35.4640196195918	40	42.716029259237	40	24.7876535114091	40
41	41	42.5611834975702	41	33.414220973367	41	35.4071597796026	41	33.0775366806631	41	34.9370698945717	41	36.7978938705461	41	27.0896065675729	41	11.2581453659878	41	39.5235088406153	41	37.4483857117527	41	26.217521570641	41	37.87623959826	41	42.2956086583689	41	34.5866856753213	41	36.8175056179537	41	40.4673410537569	41	41.1326603337361	41	37.3203020641996	41	35.6307837633336	41	36.5148861251309	41	43.1832785733295	41	35.5502406457615	41	43.0981492235946	41	24.9799310659747	41
42	42	42.6350013564054	42	33.4460683236737	42	35.7401451691326	42	33.3007316974799	42	35.0886755290734	42	36.8873622772907	42	29.7443207460135	42	12.6077039059791	42	39.6986419168277	42	37.5727516415211	42	26.3841586933568	42	38.1491516106499	42	42.4450631039533	42	34.6883003189603	42	37.0410055968251	42	40.6774894112235	42	41.2636865716586	42	37.4940516056627	42	35.7780809572669	42	36.6720506939731	42	43.298752351047	42	35.7178726841811	42	43.5178424774529	42	25.1365792097548	42
43	43	42.6697926410702	43	33.5135662762807	43	36.0175520781755	43	33.5751177557627	43	35.2522371134503	43	36.9840947927651	43	31.741295767414	43	13.7875248695944	43	39.8355146172242	43	37.7019202176218	43	26.4944410835189	43	38.3198135189557	43	42.5330459414406	43	34.7314356677868	43	37.1272495200191	43	40.80492591522	43	41.4155922159905	43	37.6139503264963	43	35.9024798458775	43	36.7672978445803	43	43.4232433887765	43	35.8436052752842	43	43.7883877011481	43	25.2542220076304	43
44	44	42.7096759755411	44	33.5655478065223	44	36.2508017352672	44	33.7342534914899	44	35.3108476633517	44	37.1052335750765	44	33.3068818707324	44	14.7500143410285	44	39.9295773622252	44	37.7907180125102	44	26.625867154886	44	38.4398795097169	44	42.6126928540815	44	34.7504966260535	44	37.2123731829401	44	41.0141786152938	44	41.4869778653124	44	37.7102892670461	44	36.0066758637397	44	36.924067466609	44	43.5303871481194	44	35.9406608797481	44	44.0549139234467	44	25.3266992383618	44
45	45	42.7737666000634	45	33.6308609666888	45	36.4373246101015	45	33.8571265193486	45	35.3828689223824	45	37.1918495760637	45	34.3450250973896	45	15.603644660721	45	40.0221972655183	45	37.8951381108655	45	26.7446088032818	45	38.6071802803472	45	42.7210574319584	45	34.82940087123	45	37.3927518099222	45	41.1100662173205	45	41.5727147640174	45	37.7406488768131	45	36.120999886113	45	37.0181799040516	45	43.5856716631385	45	36.0527202284466	45	44.2648561127988	45	25.4162262224616	45
[truncated: 19 more columns]

## Sheet: H3F3A
Text	X	A1: ref	X	A2: ref	X	A3:NGT 214	X	A4:NGT 214	X	A5:NGT 364	X	A6:NGT 364	X	B1: h20	X	B2: h20	X	B3:NGT 236	X	B4:NGT 236	X	B5:NGT 382	X	B6:NGT 382	X	C1:NGT 79	X	C2:NGT 79	X	C3:NGT 244	X	C4:NGT 244	X	D1:NGT 89	X	D2:NGT 89	X	D3:NGT 262	X	D4:NGT 262	X	E1:NGT 93	X	E2:NGT 93	X	F1:NGT 101	X	F2:NGT 101	X
1	1	6.24869498588481	1	7.5777368918699	1	5.19387092402171	1	6.87981397336896	1	5.97722240437351	1	5.23936652771383	1	3.96076545072168	1	3.69228820753727	1	4.94613002958941	1	6.07780971767107	1	5.20147873742908	1	4.89206383564097	1	6.7750020515473	1	7.24811423044618	1	5.78306162471318	1	5.75044037624154	1	7.10341743067384	1	7.67708232857425	1	5.1110756330774	1	5.42778054982458	1	7.77075899148111	1	7.18110566537319	1	5.59903052400668	1	5.91763284993971	1
2	2	6.30574417660687	2	7.67521749752994	2	5.14880465014765	2	6.94121900218606	2	6.04228501134379	2	5.25999852260886	2	3.96161944263562	2	3.75112834008031	2	4.94722620591391	2	6.11374990439991	2	5.25119260271031	2	4.91727581494894	2	6.74909746493627	2	7.18682294058858	2	5.73382152538442	2	5.75170431656301	2	7.09413410912364	2	7.61090525176538	2	5.08709166092591	2	5.4240988779184	2	7.73972562589497	2	6.82628166074634	2	5.59484692567218	2	5.86638830086679	2
3	3	6.33638468538805	3	7.73186758762816	3	5.16137925718146	3	6.91436847616349	3	6.07443841953756	3	5.31598145166921	3	3.99096211019803	3	3.82139871584978	3	4.88332765484833	3	6.08188762905279	3	5.21460683979039	3	4.91461245725477	3	6.74661516462515	3	7.19530447625788	3	5.68077914574617	3	5.72968775929069	3	7.08088846709684	3	7.54624403552543	3	5.08437534209098	3	5.41671182661925	3	7.74319806060774	3	6.82937379355663	3	5.58081152854422	3	5.87958960583999	3
4	4	6.35579218102795	4	7.70166809981728	4	5.1744388794414	4	6.88631733189217	4	6.07663953520774	4	5.32336243853819	4	4.0111413791147	4	4.22054662348205	4	4.88612520319993	4	6.09402264981266	4	5.20253864901177	4	4.90273563718772	4	6.69416119262613	4	7.20773956617511	4	5.63271150152366	4	5.71238059128046	4	7.07227501845041	4	7.53242494653301	4	5.06700548372941	4	5.3848584320648	4	7.7233002247229	4	6.81585941615646	4	5.57833707212146	4	5.86643287295552	4
5	5	6.39762122435196	5	7.68911032195365	5	5.1613640020265	5	6.88441263244892	5	6.08426625975338	5	5.34037033729615	5	4.0460458344501	5	4.26993400909107	5	4.86288868088305	5	6.0769742956816	5	5.18542196813812	5	4.89526305339581	5	6.67518407498959	5	7.18998160064964	5	5.60996354293965	5	5.71004146664671	5	7.07545293803658	5	7.4991613466825	5	5.04405362057981	5	5.37252703048234	5	7.74321918312999	5	6.77694945353012	5	5.58083558475012	5	5.89016964254279	5
6	6	6.38933328510113	6	7.66056497682329	6	5.16368029237554	6	6.86251070272638	6	6.08699307512678	6	5.3378810033846	6	4.05336494089483	6	4.32991154130335	6	4.8701386080269	6	6.0747447573133	6	5.19747322864525	6	4.87325586537131	6	6.67266001562104	6	7.21943065192313	6	5.61246438616985	6	5.69288498836476	6	7.07314936678209	6	7.48679394896575	6	5.04127166309361	6	5.37985435550059	6	7.69728703730892	6	6.79575484654795	6	5.59437132089789	6	5.87169246627693	6
7	7	6.38775584712369	7	7.65199266878992	7	5.12714263138098	7	6.82992489408057	7	6.06060052125437	7	5.31731744452544	7	4.07088261306048	7	4.43054338446133	7	4.87486020949229	7	6.05314398459914	7	5.18683010526288	7	4.86299759084478	7	6.65972388931549	7	7.20086956260036	7	5.59103513721493	7	5.69639118626912	7	7.0433734596396	7	7.4575246448733	7	5.03568234879627	7	5.33456768502217	7	7.67227313508159	7	6.79344374305318	7	5.55509283632407	7	5.86515564823281	7
8	8	6.39489803411252	8	7.60192203162444	8	5.12774539733551	8	6.84255332913584	8	6.05754921326903	8	5.31838853287602	8	4.09200149809993	8	4.48301492697291	8	4.88030190595762	8	6.05495996138198	8	5.19750257858729	8	4.85392159105035	8	6.62870084642641	8	7.22991914721169	8	5.58716004013787	8	5.68306273676058	8	7.04030032464849	8	7.43443365236066	8	5.03627923795206	8	5.34054069513255	8	7.68085987474733	8	6.76956530626395	8	5.55579727906934	8	5.87172886020506	8
9	9	6.41018571827325	9	7.58422287993394	9	5.15741379162438	9	6.81604585216368	9	6.04639109138428	9	5.30257670476125	9	4.10764382322081	9	4.5083999682389	9	4.86393472489863	9	6.06351413189575	9	5.20121818778632	9	4.82382466125956	9	6.6272135224487	9	7.23879662693429	9	5.58590530678239	9	5.68671568927338	9	7.02778128291718	9	7.42229726308767	9	5.05030925245225	9	5.33442249666291	9	7.64622721893928	9	6.76806471818359	9	5.56558559760498	9	5.87039179888575	9
10	10	6.40045926113086	10	7.58058168876482	10	5.1482909437646	10	6.81256884134566	10	6.05263838096636	10	5.30862263316057	10	4.1361722803767	10	4.54107057983148	10	4.8853694669508	10	6.06485382684474	10	5.23642999371804	10	4.85390045909207	10	6.63966539777491	10	7.24039531552459	10	5.58208073916787	10	5.68304688779188	10	7.04030795563342	10	7.42394574407094	10	5.06658540110703	10	5.34051428018472	10	7.65341180894852	10	6.76431166663821	10	5.59439480085152	10	5.88224377044146	10
11	11	6.39488981612874	11	7.55926071686695	11	5.15856635847393	11	6.80757172021338	11	6.05264659895013	11	5.30375582577096	11	4.13064157729808	11	4.57803272284302	11	4.8751747645821	11	6.06980574906627	11	5.22183955052952	11	4.8345717612601	11	6.63418165460356	11	7.24564719415381	11	5.59219590319365	11	5.70766620617656	11	7.00744599952532	11	7.39252780511137	11	5.05648726004765	11	5.35034416277383	11	7.61502678074673	11	6.75908913795105	11	5.54478694181125	11	5.89807923817145	11
12	12	6.36985648464138	12	7.5306486915257	12	5.17115010828157	12	6.81560945402186	12	6.05535169240217	12	5.30123668279552	12	4.18223251380487	12	4.61705185441109	12	4.87734803465762	12	6.07251616236748	12	5.21929554215201	12	4.85124809210586	12	6.62064226359965	12	7.23837173520365	12	5.57950863433679	12	5.71021829296985	12	7.01606107666681	12	7.40631140402968	12	5.05875066618909	12	5.33796634645741	12	7.61842016123091	12	6.7883605349583	12	5.55279059938602	12	5.87431198828409	12
13	13	6.36973714802856	13	7.51325534965709	13	5.18191445597034	13	6.83947740003523	13	6.02539426980856	13	5.30139987047256	13	4.18400084108569	13	4.64456805106644	13	4.88312552404508	13	6.08686491672747	13	5.21949787716586	13	4.82273828649683	13	6.62569400534632	13	7.27385561610353	13	5.60988550695465	13	5.71984818434028	13	7.00430876266165	13	7.39966663928437	13	5.10974525152932	13	5.35773363732642	13	7.61710892421721	13	6.77179849178357	13	5.54232746646922	13	5.86378878571986	13
14	14	6.38374388213842	14	7.47930971374473	14	5.19963690637267	14	6.85249943749545	14	6.07225764322456	14	5.31350176752583	14	4.18033660566622	14	4.65192354993216	14	4.89547993498585	14	6.09451018228288	14	5.25586787333442	14	4.84422319620159	14	6.6506211441408	14	7.29283896596508	14	5.59719772031665	14	5.72731481837681	14	6.9964538592313	14	7.44487812273616	14	5.10696211637588	14	5.36994875006101	14	7.61501680176644	14	6.80105016309138	14	5.53928793667003	14	5.86110476818426	14
15	15	6.38230539179765	15	7.49358643685779	15	5.2548978076754	15	6.96080441341679	15	6.12974861368502	15	5.39032869281756	15	4.19042063987718	15	4.69307345960229	15	4.89941088073777	15	6.1079294573915	15	5.25950941450061	15	4.84311177662061	15	6.67655266841576	15	7.33840099618707	15	5.61611901945512	15	5.78014268852844	15	7.05512638599948	15	7.45884797378771	15	5.171424085559	15	5.41783870573924	15	7.66813851347047	15	6.85718352124319	15	5.54353580228342	15	5.88081926517111	15
16	16	6.44357203803393	16	7.5574229769968	16	5.37289050432121	16	7.07559692019013	16	6.22784708027639	16	5.49270894655536	16	4.21793211996825	16	4.74571901850561	16	4.95525721638133	16	6.11772721457487	16	5.29834832258059	16	4.86720592576956	16	6.81924897637493	16	7.51148179533592	16	5.67165255458482	16	5.80468080313466	16	7.09883336211395	16	7.54250479864393	16	5.23190491587024	16	5.49149119596204	16	7.77780649100001	16	6.95676206831473	16	5.565537474449	16	5.87543651411475	16
17	17	6.52858760711818	17	7.6602433014585	17	5.56395069296894	17	7.32181909873855	17	6.41077165676717	17	5.63533327401107	17	4.22426642491882	17	4.75717625759158	17	4.98165077782587	17	6.17833537775481	17	5.33343566116273	17	4.91656111785722	17	7.05133766385326	17	7.73873091647045	17	5.70816104619941	17	5.87971263143965	17	7.27012093682596	17	7.69585945612794	17	5.39454869748395	17	5.60563817664944	17	7.93308975467363	17	7.13133093089203	17	5.52813730668898	17	5.85550186424821	17
18	18	6.67643971073299	18	7.8500559401516	18	5.88985033202338	18	7.75466534380995	18	6.71302490814295	18	5.92079429847376	18	4.2038202350285	18	4.79597125201454	18	5.02430133771521	18	6.26993869181134	18	5.4231708975155	18	5.0008161755973	18	7.39494672554438	18	8.23033985791474	18	5.83187414588733	18	6.04466588784871	18	7.5416686476944	18	7.98710097246694	18	5.6038077404595	18	5.84889356233951	18	8.29325902145937	18	7.45966760640985	18	5.5690365928553	18	5.92110143607441	18
19	19	6.9368632655168	19	8.20504406958208	19	6.48903163124182	19	8.51700677988772	19	7.25618565017794	19	6.44132379722261	19	4.24115663455229	19	4.79434023115809	19	5.14484039225529	19	6.352159302129	19	5.62103392756073	19	5.18315121087283	19	8.07413874250157	19	8.99986247912711	19	6.0223460789051	19	6.27932347903386	19	7.98883697557587	19	8.48756338542584	19	5.98088472079081	19	6.26514017999868	19	8.87284453967386	19	8.04004880134248	19	5.59511683578566	19	5.9192067159208	19
20	20	7.4512621370444	20	8.84597163255979	20	7.51720452117823	20	9.78260624447505	20	8.21490017405482	20	7.35013164986379	20	4.20825493787998	20	4.81032068548132	20	5.32326719895394	20	6.60521608674703	20	5.90377664380514	20	5.44493068626684	20	9.16329821480116	20	10.3245003299938	20	6.4277105204506	20	6.75290287902683	20	8.81197684424443	20	9.37910965378463	20	6.6128469586072	20	6.98384862605312	20	9.87885717845524	20	8.9753440974707	20	5.64002296332183	20	5.98818545595522	20
21	21	8.27433845858679	21	9.91694453086056	21	9.07250486062447	21	11.7787505674115	21	9.7227246178175	21	8.79904123354507	21	4.24512480456662	21	4.8089570551524	21	5.61836268709529	21	6.95321598620182	21	6.41098325789921	21	5.95374231868569	21	10.7568442976951	21	12.290635552424	21	7.05168285764835	21	7.49901561348621	21	10.1540354301822	21	10.7569418920961	21	7.70626202739288	21	8.20166825658528	21	11.4387622460043	21	10.5290248664702	21	5.77259535203443	21	6.0937420748643	21
22	22	9.55534677053195	22	11.5626200604165	22	11.310893574917	22	14.6344978087852	22	11.9293856694835	22	10.9892081222358	22	4.26266815480375	22	4.85517338626108	22	6.12883712865817	22	7.53559887104568	22	7.32491520649768	22	6.81506445820238	22	12.968185446613	22	14.9714595389506	22	8.12766258311422	22	8.76656842196667	22	12.1690347661471	22	12.8895768065678	22	9.38959540471399	22	10.0356611918741	22	13.7343556555247	22	12.8343214618224	22	5.94720279957797	22	6.29538762990145	22
23	23	11.2575761367591	23	13.7459016336846	23	14.0913661373157	23	18.1552999876254	23	14.8909177160592	23	13.9137988928715	23	4.28559797483274	23	4.85451671122056	23	6.92504748129283	23	8.44209648665227	23	8.80911323671225	23	8.29597018020653	23	15.4540014501253	23	17.9844381731717	23	9.77192937069411	23	10.6465189092544	23	14.7747289615945	23	15.6661371914671	23	11.7712134812573	23	12.667874180687	23	16.5624425664325	23	15.7159564958194	23	6.31065981986492	23	6.68341511865846	23
24	24	13.1904298247762	24	16.2497954207895	24	16.9477264049294	24	21.8390657810902	24	18.2194238928329	24	17.2200281696866	24	4.27675581513068	24	4.87305742458517	24	8.11405077171964	24	9.80497145026505	24	11.0268587003832	24	10.4611830326625	24	17.8346167257855	24	20.8806307968936	24	12.0088786361881	24	13.298929769595	24	17.6523084700058	24	18.8541302351818	24	14.7310782677974	24	15.8175115945394	24	19.574696520215	24	18.8311552696144	24	6.91351362069165	24	7.34459569216923	24
25	25	15.0557301262575	25	18.5428423158253	25	19.4854501722541	25	25.0613315590529	25	21.3670549640385	25	20.3730963553116	25	4.27967969514627	25	4.87967159794071	25	9.81998387398605	25	11.8000259228647	25	14.0884051449439	25	13.4081795276954	25	19.8025073732071	25	23.3319412498192	25	14.6915253180367	25	16.3521142440398	25	20.2841147057263	25	21.8188160891855	25	17.7614862325339	25	19.0374562495022	25	22.3086581548254	25	21.6908252115552	25	7.96382473655773	25	8.44284990212023	25
26	26	16.5911778071796	26	20.430701468004	26	21.4344068856348	26	27.5143893789517	26	23.9462325472225	26	22.8769378624025	26	4.31644454295189	26	4.86674897606021	26	12.0047933628371	26	14.2840768630661	26	17.5033163446764	26	16.7152322902974	26	21.2047479887476	26	25.0649438676709	26	17.4269915933711	26	19.385592796051	26	22.4519745588893	26	24.259843729823	26	20.3988243971543	26	21.8822080905974	26	24.3218968513568	26	23.8516224173178	26	9.63333715578994	26	10.1824725786703	26
27	27	17.6201204469415	27	21.6633415549133	27	22.7753810463771	27	29.1823111704697	27	25.8221391138837	27	24.7661454568561	27	4.31461748063851	27	4.87418022541017	27	14.4255678651353	27	17.1186775876623	27	20.6740774180571	27	19.8386447130345	27	22.1894977880753	27	26.245715969039	27	19.7769912372965	27	22.0855164997431	27	23.9662874024406	27	26.0310425699611	27	22.3996949533456	27	23.9866762593212	27	25.7876699965869	27	25.3939190188251	27	12.003736023274	27	12.7080642386849	27
28	28	18.3237864293313	28	22.4803819515887	28	23.6630249931896	28	30.3291683594871	28	27.1337041429897	28	26.0413635044028	28	4.33781164676508	28	4.87340771329703	28	16.824243643147	28	19.9096270565325	28	23.2485857278283	28	22.3166578784392	28	22.8231903192568	28	27.1138387893742	28	21.6508030925356	28	24.1078838891199	28	24.9531613832318	28	27.2067168965834	28	23.8584212975798	28	25.4683774253282	28	26.7567911956851	28	26.4294018017626	28	14.9208041180795	28	15.8349628986543	28
29	29	18.8327656960769	29	23.0765300582101	29	24.2484248122575	29	31.0984159060041	29	28.0405881333035	29	26.9520154810024	29	4.35139834621749	29	4.85953682327525	29	18.9944902010894	29	22.4642698196685	29	24.9727210714957	29	24.0159878724447	29	23.2836700589446	29	27.6356442709199	29	22.9253057700782	29	25.5371624052107	29	25.7157742691078	29	28.0371006032623	29	24.7631353315549	29	26.4242766970871	29	27.3940922492192	29	27.1281110555239	29	17.84985368083	29	19.071044189917	29
30	30	19.1367042118818	30	23.4657798460966	30	24.704279519522	30	31.6433443859388	30	28.6709494008347	30	27.5400094239952	30	4.37128014527978	30	4.88274991472701	30	20.8336136840147	30	24.5885138064847	30	26.1339880735604	30	25.113092399262	30	23.6193505899524	30	28.063871077495	30	23.820236975501	30	26.5640740695665	30	26.1866114165271	30	28.5953698972653	30	25.4537537364713	30	27.1248874786135	30	27.8308775654184	30	27.6342387512613	30	20.461921804504	30	21.9648780464945	30
31	31	19.308341343156	31	23.689445078907	31	25.0380931787956	31	32.0796800406591	31	29.1437260303453	31	27.9462966089744	31	4.42738663904708	31	4.90953798033506	31	22.1670143491702	31	26.1740824442665	31	26.908566450934	31	25.8300039345776	31	23.8553960403295	31	28.4112193377414	31	24.4577667835584	31	27.3378975265549	31	26.4774861224434	31	28.9998452795241	31	25.9643813519322	31	27.6371326222885	31	28.187745230205	31	27.9753708844933	31	22.3975183842339	31	24.1339716132599	31
32	32	19.5344026535842	32	23.902464055073	32	25.260095751728	32	32.4083304677911	32	29.4951893520457	32	28.3363391541701	32	4.50311815843655	32	4.91176503386548	32	23.2455407215085	32	27.4684791168677	32	27.4445090902491	32	26.3113120557158	32	23.9990765725066	32	28.6549449638611	32	24.9396589146388	32	27.9144070599188	32	26.775515060683	32	29.3415778906961	32	26.2866729998555	32	28.0257710852627	32	28.4007161995122	32	28.2716217255296	32	23.7451788015719	32	25.656179842542	32
33	33	19.7191028038811	33	24.0782290915807	33	25.4672195654248	33	32.6567598002548	33	29.707880544293	33	28.6104246900402	33	4.65625787622785	33	4.95268224424922	33	23.9938160977214	33	28.393968223531	33	27.8482477457363	33	26.7120357377911	33	24.1577714272645	33	28.8482998347587	33	25.3360125396201	33	28.3426724158672	33	26.9857206756848	33	29.5614130626998	33	26.6230763263874	33	28.3209036517593	33	28.639773166292	33	28.5062682612323	33	24.615434728455	33	26.6654978089529	33
34	34	19.7780393042717	34	24.1795058252365	34	25.6324737699327	34	32.8659867729188	34	29.9617362784837	34	28.813509837885	34	4.90712790695418	34	4.98094620805259	34	24.6102546962466	34	29.1098972364344	34	28.1184078256153	34	26.9803525202745	34	24.2673861263109	34	28.9660228024789	34	25.6052183242857	34	28.6703170838982	34	27.1457985993099	34	29.7579586296193	34	26.8116296761478	34	28.5251874185519	34	28.7236244574542	34	28.7076801980473	34	25.227701606973	34	27.3739944947789	34
35	35	19.9251882693356	35	24.2484507237547	35	25.7440529268377	35	33.0059176189554	35	30.159362127365	35	28.9615608465044	35	5.40231060414905	35	5.09451754900067	35	25.0519988929278	35	29.651274708903	35	28.36348960421	35	27.2100341035732	35	24.294730199916	35	29.1524023031588	35	25.8009195644744	35	28.9132372446254	35	27.2871023422677	35	29.8964241216925	35	27.0267535625042	35	28.758074005238	35	28.8422825865255	35	28.7889497018535	35	25.7126438778798	35	27.8680593182088	35
36	36	19.9885291520477	36	24.3018763772827	36	25.8176839278075	36	33.1529101571387	36	30.3318613702731	36	29.0932492697829	36	6.18024440380527	36	5.24027138345392	36	25.4048038230587	36	29.9980526677543	36	28.5040966712222	36	27.3492465098907	36	24.4097375663257	36	29.2242292806904	36	25.9851490274666	36	29.1148045793379	36	27.3711521402489	36	30.0842151273161	36	27.1761786285268	36	28.8756224631695	36	28.9438879968661	36	28.8815685122385	36	25.9946711701038	36	28.2139675652254	36
37	37	20.0628391544399	37	24.3813715025472	37	25.9138543962616	37	33.2628296352388	37	30.4901146202655	37	29.1924179743874	37	7.42688030298012	37	5.52800525005974	37	25.6324399121677	37	30.4054876968425	37	28.6809761849713	37	27.5062835149878	37	24.4643392588518	37	29.3211914336756	37	26.1150342846157	37	29.3527931620641	37	27.4301568854281	37	30.0758281110837	37	27.2750318101348	37	29.0248373952301	37	29.0076629004682	37	29.0102362545684	37	26.2422143794474	37	28.5178654866347	37
38	38	20.0979124133296	38	24.4500392948205	38	25.9585324070455	38	33.4227160519812	38	30.559801323433	38	29.3500949577848	38	9.04263072246093	38	6.06889393536782	38	25.9107692802076	38	30.6541013757509	38	28.8285788354451	38	27.6631871989464	38	24.4692732732078	38	29.391647210312	38	26.244803443211	38	29.5266186233771	38	27.5329373658226	38	30.2509230806237	38	27.3384035741562	38	29.1543208704921	38	29.0878616965139	38	29.1020193892033	38	26.4344183351775	38	28.7265433787758	38
39	39	20.123001588198	39	24.5031745798617	39	25.990519197592	39	33.4975406800328	39	30.6814946121833	39	29.4315142965796	39	10.8101224031788	39	6.91641086539871	39	26.0747560052337	39	30.8559374689411	39	28.9143664763368	39	27.7480941969843	39	24.567553084173	39	29.4515676578007	39	26.3829357220647	39	29.638212208155	39	27.5397159674348	39	30.285362587407	39	27.4010697587631	39	29.2164194953238	39	29.1172760346615	39	29.1254238142646	39	26.6061783029236	39	28.897640849733	39
[truncated: 19 more columns]

## Sheet: WWOX
Text	X	A1: ref	X	A2: ref	X	A3:NGT 214	X	A4:NGT 214	X	A5:NGT 364	X	A6:NGT 364	X	B1: h20	X	B2: h20	X	B3:NGT 236	X	B4:NGT 236	X	B5:NGT 382	X	B6:NGT 382	X	C1:NGT 79	X	C2:NGT 79	X	C3:NGT 244	X	C4:NGT 244	X	D1:NGT 89	X	D2:NGT 89	X	D3:NGT 262	X	D4:NGT 262	X	E1:NGT 93	X	E2:NGT 93	X	F1:NGT 101	X	F2:NGT 101	X
1	1	4.09936469955349	1	4.45297743372714	1	4.36324794267225	1	4.79414230269789	1	6.26917476657702	1	5.27006116475259	1	4.35956218084752	1	4.74511252584088	1	4.37832364489742	1	4.7116937107817	1	5.77484023732168	1	5.67394148065694	1	4.78562140836501	1	4.84085800594455	1	3.94845627139715	1	4.08513363967191	1	5.42927118140154	1	4.76231475548341	1	4.09689785108812	1	4.20302243868056	1	5.62015542282984	1	4.97057645219441	1	5.25070146941558	1	4.64714496558793	1
2	2	4.23402868111424	2	4.64694807368354	2	4.43517267451461	2	4.87872022970003	2	6.4319662278432	2	5.40797878284998	2	4.38497973214354	2	4.81933653612815	2	4.41638770112292	2	4.77230749704393	2	5.98108410728893	2	5.82461959228885	2	4.86274530018747	2	4.90012611994425	2	4.00005525096653	2	4.13095390342886	2	5.52227564564059	2	4.8213440235814	2	4.14379179117431	2	4.3591397724658	2	5.76984401983438	2	5.10341629395069	2	5.35945701074139	2	4.72610568312817	2
3	3	4.4027466073764	3	4.87242298707725	3	4.49915487773977	3	4.94993921695036	3	6.54664547070608	3	5.53170592327224	3	4.45407102034505	3	4.89968224220634	3	4.47978321591739	3	4.81515165306811	3	6.14492110725526	3	6.01464269606835	3	4.94653393288351	3	4.98000498274137	3	4.02558236221469	3	4.18779626804077	3	5.60542681723558	3	4.89620081037802	3	4.23043517968414	3	4.42490177118457	3	5.85294210285016	3	5.16350300963651	3	5.44324030269061	3	4.77200928967804	3
4	4	4.60757052553928	4	5.15801336911031	4	4.58252887202983	4	5.0453326421917	4	6.69613392827678	4	5.67071876064223	4	4.53844420581506	4	4.98054896572116	4	4.54816288083189	4	4.86798497799773	4	6.33831788168523	4	6.18424571111114	4	5.0358532003143	4	5.05563967179082	4	4.10286642748377	4	4.25390255687609	4	5.69484102448069	4	4.9569396966559	4	4.31704503372233	4	4.49559324818413	4	5.96306056087625	4	5.27342129901122	4	5.54337876962239	4	4.86754980935466	4
5	5	4.93005022062739	5	5.63035385460449	5	4.68297308420076	5	5.16178245570784	5	6.88387850576945	5	5.8254009346165	5	4.61040076593329	5	5.1922130206569	5	4.6476970205446	5	4.95091968106955	5	6.65606169233401	5	6.4729729808652	5	5.1331758721746	5	5.1583712596946	5	4.19715963501837	5	4.36859525367976	5	5.81241602845557	5	5.07413214683623	5	4.46768929210734	5	4.63302734308793	5	6.08590527077453	5	5.38095289570098	5	5.64620681808182	5	4.9806059651404	5
6	6	5.3874025409037	6	6.30229005397794	6	4.75882893538179	6	5.30159789419049	6	7.1283437530544	6	6.0765551036095	6	4.70196155839481	6	5.45301347047103	6	4.81799589028563	6	5.09841603229913	6	7.12999273473811	6	6.94843359773915	6	5.26596101924034	6	5.31973669271123	6	4.33780457953394	6	4.51483669679079	6	5.95062797874333	6	5.22529052621645	6	4.62709965507033	6	4.77925798624101	6	6.29119974702536	6	5.55215204858338	6	5.81596607831176	6	5.1425084640266	6
7	7	6.17666524839271	7	7.41697720468424	7	4.94981581849266	7	5.53746322522399	7	7.55761574133637	7	6.50061553576566	7	4.85674586051385	7	5.91892610856825	7	5.04501702836209	7	5.32760307245249	7	7.88636558825851	7	7.73661735947697	7	5.48046852400956	7	5.55335263053432	7	4.55041193300786	7	4.74853158682736	7	6.21437302330192	7	5.48788328784374	7	4.9468661176998	7	5.08994740953711	7	6.53922442565353	7	5.8339815142063	7	6.0661976398021	7	5.38250977091563	7
8	8	7.43211566301426	8	9.22395893449198	8	5.28652152947855	8	5.94485158746123	8	8.27025492232203	8	7.11274575172579	8	5.15693941767154	8	6.64457757426858	8	5.42622409447912	8	5.73546588473418	8	9.14636094293391	8	8.97542452771855	8	5.83099950139937	8	5.93231521701273	8	4.90587298063976	8	5.14484340031145	8	6.63095729988729	8	5.8513340649732	8	5.39105226079957	8	5.54532153069979	8	6.98204468300382	8	6.2419995511676	8	6.48001477707537	8	5.77289754035748	8
9	9	9.44065374533074	9	12.0041675873643	9	5.8421778772019	9	6.65844353235773	9	9.54909363591904	9	8.27858576622604	9	5.63093357819964	9	7.65924698743941	9	6.09563159255983	9	6.40954608269865	9	11.2534437896342	9	11.1284858608889	9	6.4518645163531	9	6.60372123096814	9	5.48191021770201	9	5.8658444919014	9	7.34777579957507	9	6.51139617887895	9	6.22959796583459	9	6.34774806557426	9	7.77662191392384	9	7.02042533822912	9	7.19590703279636	9	6.38317211377484	9
10	10	12.3782842785904	10	15.7164849067152	10	6.78894326509596	10	7.88750346330976	10	11.6178957412355	10	10.1933245153218	10	6.38667107602306	10	8.95731158157429	10	7.19991382939625	10	7.62177626271474	10	14.5969462741294	10	14.4338465342725	10	7.51179369517466	10	7.78262334361373	10	6.53300242141379	10	7.0716985295021	10	8.64567111559273	10	7.67283744547198	10	7.65034262977812	10	7.73055197040938	10	9.10679401994322	10	8.30569436930906	10	8.4037567991383	10	7.5031851633493	10
11	11	15.9639691821835	11	19.5735188050475	11	8.45961628377902	11	9.97346451243423	11	15.0441638002556	11	13.398570531306	11	7.70544567611248	11	10.5157101123502	11	9.1347557470926	11	9.65038238194782	11	19.396713943806	11	19.227537968873	11	9.31521953873266	11	9.76445755917244	11	8.32989181414778	11	9.1358207904367	11	10.7971345372092	11	9.58155922629441	11	10.0127051993877	11	10.0206045902782	11	11.3937351307026	11	10.495712486167	11	10.4086680542575	11	9.43465552538591	11
12	12	19.2294057775581	12	22.6766082291698	12	11.19098127733	12	13.3557836514426	12	19.9494992087552	12	18.0012082701402	12	9.83662965527117	12	11.9141288369837	12	12.3095268157996	12	12.8939446953252	12	24.9028117212958	12	24.6606248080387	12	12.2017138919435	12	12.9961780877322	12	11.1801779820834	12	12.4130256463771	12	14.2535660573087	12	12.7568252743225	12	13.5913084049195	12	13.5451330477314	12	15.0382745567516	12	13.9738538668147	12	13.6442072233908	12	12.5773519880463	12
13	13	21.7224131151028	13	24.8840271892833	13	15.304337310785	13	18.059696472088	13	25.6119124793887	13	23.4923933066605	13	12.9085793345137	13	13.0700069908234	13	16.7869064998649	13	17.3453456781249	13	29.7592087468207	13	29.2320946366299	13	16.3715899112298	13	17.6356170525229	13	15.1269843997133	13	16.8915350295704	13	19.1084294505872	13	17.2437034073547	13	18.2048288752778	13	18.0178571015725	13	20.2827801555755	13	18.94764436539	13	18.3068280083695	13	17.0110707712191	13
14	14	23.4618828793231	14	26.6403464361259	14	20.1975867521587	14	23.2671544507377	14	30.6224841132575	14	28.3857021328845	14	16.4530532769413	14	13.9676259726068	14	21.9091008185885	14	22.1987408520472	14	33.1947151774871	14	32.5043406631878	14	21.1193277380763	14	22.9110377528626	14	19.5635872172296	14	21.7698889560764	14	24.4024936289616	14	22.4532691538705	14	22.7197933435508	14	22.4222567836934	14	26.0544837407132	14	24.3180494107178	14	23.4675983352024	14	22.1773637331608	14
15	15	25.004390258454	15	28.1778675727138	15	24.5183137291357	15	27.4141009113672	15	34.1219548261299	15	31.8095624010828	15	19.438699031693	15	14.6910001276618	15	26.1887728657477	15	26.0109980997743	15	35.7493575284514	15	34.9052022137225	15	25.0496956479889	15	27.2632106863248	15	23.1536008244468	15	25.6310363447845	15	28.7118553890752	15	26.8298565002054	15	26.030781022538	15	25.6313297819829	15	30.758146261601	15	28.7361778290948	15	27.7151565277755	15	26.5297425106278	15
16	16	26.3762108790231	16	29.5455005506236	16	27.505436351129	16	30.2794804349064	16	36.7082782120091	16	34.2853127195867	16	21.4485227976518	16	15.4042518906081	16	29.1129456641898	16	28.5835164720376	16	37.8466955440068	16	36.9581081375923	16	27.627233979098	16	30.2220609263606	16	25.5407585653146	16	28.3230446103363	16	31.5868568755302	16	29.8499375827522	16	28.2823547255458	16	27.8094697311764	16	33.9735770435775	16	31.695794674696	16	30.6463606889823	16	29.5300367271446	16
17	17	27.5932584415152	17	30.6822411518141	17	29.6367311885507	17	32.436419446256	17	38.9427546313122	17	36.3361031463725	17	22.9489595770131	17	16.0259068721764	17	31.3591755800792	17	30.5370757986247	17	39.6541417594197	17	38.7743381968926	17	29.6227012324404	17	32.368070512663	17	27.4153119775704	17	30.3261620049565	17	33.7920365702715	17	32.0697783977108	17	30.1405301746727	17	29.6451833388745	17	36.285834979141	17	33.8531448722366	17	32.8198705905592	17	31.7164903445579	17
18	18	28.6194682455718	18	31.6843061355919	18	31.3594932516597	18	34.2396703212461	18	40.8970971742482	18	38.1271563744238	18	24.34511305027	18	16.6170957427439	18	33.2659461942324	18	32.1467899724276	18	41.3408652837254	18	40.2841006645659	18	31.2237379265476	18	34.1884787849789	18	29.016711147807	18	32.0698821193671	18	35.6827868191903	18	33.9202317157404	18	31.7262746034992	18	31.2530531687798	18	38.4156578102766	18	35.6827999699531	18	34.6492530226415	18	33.5989585788142	18
19	19	29.4834596422829	19	32.5314899399736	19	32.9127918845633	19	35.878501176507	19	42.6999959221489	19	39.8114757150159	19	25.615859599797	19	17.1897678140414	19	34.8694008083537	19	33.5911188117874	19	42.7268930579134	19	41.6267476374537	19	32.7127017260651	19	35.8430245553362	19	30.4721878394471	19	33.6535319944917	19	37.3901859160864	19	35.5565415852779	19	33.18212026445	19	32.6744302559337	19	40.1489077302712	19	37.3598105513647	19	36.2802015759318	19	35.2615755039153	19
20	20	30.1884707883567	20	33.1740497532983	20	34.2881125448085	20	37.2852954180659	20	44.1497769120487	20	41.1892846377403	20	26.7116998515933	20	17.6517945984879	20	36.3545213840633	20	34.7956603556962	20	43.8907156624591	20	42.8112697010406	20	33.9232518563871	20	37.2334271085041	20	31.7091521334843	20	34.9435176664119	20	38.8012751985296	20	36.9780885696404	20	34.3692391708465	20	33.9674338632147	20	41.6787904405862	20	38.8468805947525	20	37.7102143796462	20	36.7273223954802	20
21	21	30.8585587190293	21	33.7494866688485	21	35.4267233288116	21	38.5372474148656	21	45.4811277591436	21	42.3532405122977	21	27.6948436661908	21	18.12776725293	21	37.6388872421369	21	35.9202978354979	21	44.8465457294772	21	43.6760597823406	21	35.0798214348982	21	38.4019378291262	21	32.7408422857782	21	36.1219417467142	21	40.0829125286241	21	38.2222141145962	21	35.4227706859525	21	35.01581270871	21	43.0182962140007	21	40.0685297262428	21	38.9480594926243	21	37.994703933324	21
22	22	31.3293657424222	22	34.2478711914602	22	36.3754493225028	22	39.4544749466712	22	46.5870186746097	22	43.3528783542781	22	28.4811731174063	22	18.5210975603263	22	38.6681430520666	22	36.7323466733811	22	45.7062342998093	22	44.4995010758239	22	35.9570337239535	22	39.390585644435	22	33.6237737247326	22	37.0444107321207	22	41.1307032466397	22	39.1940398895536	22	36.2517910547726	22	35.9005443888738	22	44.0871390007028	22	41.0806724627763	22	40.0023483730091	22	39.0617643819631	22
23	23	31.7979371710239	23	34.6763793431523	23	37.1427990209878	23	40.2856593067052	23	47.5108267678421	23	44.1349397025417	23	29.1584716409334	23	18.8456259087637	23	39.5742583242583	23	37.4507668831648	23	46.348205228945	23	45.1095245419225	23	36.8149646689188	23	40.2169443145208	23	34.3717722544253	23	37.8746715640848	23	41.9987724675225	23	40.0477788073451	23	36.9879885983202	23	36.6822283674962	23	45.0780696316411	23	41.9921386120366	23	40.7810675667818	23	39.9799012681666	23
24	24	32.1391033515298	24	34.9564438843271	24	37.8815264255287	24	41.0685743549042	24	48.2969306189598	24	44.8577211951301	24	29.7598651412062	24	19.2740977910366	24	40.2815406493938	24	38.0881950476261	24	46.8954362855007	24	45.6765139929728	24	37.4417780659022	24	40.9909936211436	24	35.0195346691983	24	38.513175100549	24	42.6741334594123	24	40.7517198743026	24	37.6151971758754	24	37.3246836733033	24	45.8201685429824	24	42.6919001400504	24	41.5379469996903	24	40.772427942236	24
25	25	32.3856434157082	25	35.173388995815	25	38.407370995408	25	41.5901354965953	25	49.0040581460292	25	45.3804272428056	25	30.2706855574527	25	19.5885221657381	25	40.9058224704902	25	38.5454252851531	25	47.3893606139704	25	46.1605562543972	25	37.9644309573055	25	41.4993067370906	25	35.4901456544372	25	39.0722644635013	25	43.2512229798046	25	41.3422441167392	25	38.056143418256	25	37.885265306983	25	46.4684255888244	25	43.2551252653974	25	42.1007180681465	25	41.3478088109927	25
26	26	32.5839865062608	26	35.3952720163001	26	38.8065427215492	26	42.0839116969469	26	49.5680905981637	26	45.8712800308715	26	30.7061892823388	26	19.8596166778749	26	41.3917975712206	26	38.8818972315175	26	47.823458826457	26	46.558853777842	26	38.3909315264042	26	41.9651080412401	26	35.9073837904257	26	39.4726110258992	26	43.747785206749	26	41.8215733456501	26	38.500926146108	26	38.3013379328667	26	46.9507506974583	26	43.7679188940117	26	42.5976888609636	26	41.8692692356109	26
27	27	32.8789679926903	27	35.6145472239152	27	39.1775186224531	27	42.4558340402454	27	50.0288831548282	27	46.3315131397639	27	31.0870149067919	27	20.1755395453417	27	41.8236608234018	27	39.2382864004798	27	48.1491638788206	27	46.9194868311412	27	38.7847595018854	27	42.3426285968989	27	36.2506752734477	27	39.9046472407668	27	44.1421563042097	27	42.2667860302619	27	38.8371314723101	27	38.7105724466066	27	47.3742181361469	27	44.1636034976509	27	42.9644964745211	27	42.3275143913515	27
28	28	32.9797565532707	28	35.791236617387	28	39.4782009280735	28	42.753939135472	28	50.452004526653	28	46.6283488843986	28	31.4080833157827	28	20.4357121868115	28	42.1506153531977	28	39.4220892974534	28	48.4591063727855	28	47.222915765306	28	39.0544396205527	28	42.6552783387802	28	36.5698977461665	28	40.1382014436574	28	44.458446550124	28	42.5934499716499	28	39.0951182529157	28	39.0077682712962	28	47.7837692330466	28	44.525474738126	28	43.2720594502188	28	42.6268129335363	28
29	29	33.1905807787514	29	35.8425763948592	29	39.7228782251674	29	43.1121041446352	29	50.788394976798	29	46.9634717532833	29	31.6841661750236	29	20.64246163306	29	42.4681759212169	29	39.6805444347237	29	48.6746923825147	29	47.4645924135941	29	39.2861517010963	29	42.9194691933757	29	36.8443906986624	29	40.441028541142	29	44.7702345392548	29	42.8815150626097	29	39.3780063035145	29	39.2599481972452	29	47.9927793707126	29	44.8380798473204	29	43.5602659601245	29	42.9857816205543	29
30	30	33.255800505853	30	36.0032572466083	30	39.9052730642176	30	43.293153175572	30	51.1155227175664	30	47.2211082863378	30	31.7901735196843	30	20.8639621914748	30	42.6955598515649	30	39.8189561692151	30	49.0264112797008	30	47.7061783227797	30	39.5280849158229	30	43.1738341785234	30	37.0150516908286	30	40.6749353286657	30	45.005220961443	30	43.1011305958814	30	39.5713287475606	30	39.5396095984002	30	48.278528563558	30	45.0526945968925	30	43.8175349901974	30	43.2561183103596	30
31	31	33.3930852930944	31	36.140283761444	31	40.1726210978003	31	43.5123043069952	31	51.3191002382311	31	47.4317362066928	31	32.0083157369119	31	21.0997506593175	31	42.8614080450298	31	39.947624841183	31	49.1823080781274	31	47.9241150662872	31	39.746764889049	31	43.3937206415645	31	37.1976628075768	31	40.8490770536442	31	45.1581672748577	31	43.320589084268	31	39.7683566112596	31	39.69947770351	31	48.5859911350643	31	45.268022278551	31	43.981365858466	31	43.4868803825667	31
32	32	33.4975370333668	32	36.2133253768491	32	40.2597392090927	32	43.6881774435654	32	51.6483696036498	32	47.5967791431153	32	32.1895048457548	32	21.2721314889957	32	43.0886035007802	32	40.1047905762345	32	49.3005793382949	32	48.0737731545921	32	39.8772597048459	32	43.5208005251109	32	37.3363647878734	32	40.9819368601696	32	45.3216849364479	32	43.5499953953618	32	39.9244381598907	32	39.9563953577962	32	48.6918822721624	32	45.4577919556368	32	44.1979035055544	32	43.6736347296692	32
33	33	33.600838829561	33	36.3287996427767	33	40.3781979434071	33	43.8893229306816	33	51.8636145666276	33	47.895480851315	33	32.3171364899286	33	21.4291777111173	33	43.2310994980756	33	40.1455942179298	33	49.5357334751306	33	48.3025614590285	33	40.0127985568454	33	43.6771765955584	33	37.5038929918942	33	41.1194860014585	33	45.515639477403	33	43.6669982664676	33	40.1211381982901	33	40.1116518554285	33	48.9080406501371	33	45.5660143230148	33	44.3306656160529	33	43.8504140341058	33
34	34	33.6446896706251	34	36.4014161028326	34	40.5212271704822	34	44.0294810410904	34	52.0583242538416	34	47.9925856284247	34	32.4582478127074	34	21.5913822319967	34	43.3877258952881	34	40.2605834113858	34	49.6691971211633	34	48.3989557911598	34	40.1189923328549	34	43.843496546625	34	37.6065063495043	34	41.2709256912638	34	45.5819495484169	34	43.7694724749396	34	40.195929530808	34	40.1846537608637	34	49.04174914888	34	45.7327049279282	34	44.4072981857614	34	44.0027591309661	34
35	35	33.7160210932732	35	36.4598302735647	35	40.5474944645854	35	44.142977747219	35	52.1462608325089	35	48.1341897165182	35	32.5504227404721	35	21.7342616263589	35	43.4859168143076	35	40.3490284571725	35	49.826441047695	35	48.632988929787	35	40.3349779599989	35	43.9017432691196	35	37.7386114852543	35	41.3987988170019	35	45.6890356462662	35	43.9301461894415	35	40.3530453853585	35	40.3501311433412	35	49.1605323710013	35	45.8328224220752	35	44.5423601757532	35	44.13511016892	35
36	36	33.7944558288946	36	36.518473420578	36	40.5766018808111	36	44.2554101674	36	52.3110810897801	36	48.286001331282	36	32.6831491133149	36	21.8914885289248	36	43.5546987683467	36	40.3657522598849	36	49.9860616250922	36	48.6769077330302	36	40.3599163962684	36	44.019743876249	36	37.8006249339158	36	41.4271822913405	36	45.8375474319352	36	43.9992153161796	36	40.4203445498088	36	40.4407678801811	36	49.3212116298851	36	45.9595919576787	36	44.6322157897413	36	44.2586240577312	36
37	37	33.829288447834	37	36.576767214403	37	40.6985700488235	37	44.3966627077346	37	52.5179094445027	37	48.4000964800486	37	32.7854819670421	37	22.0784316007035	37	43.7381677362286	37	40.4171988128361	37	50.0523537510405	37	48.7981199515488	37	40.4682218480802	37	44.1415212535564	37	37.9231709518098	37	41.5734289677222	37	45.9342692476863	37	44.1304801315092	37	40.5208390794468	37	40.5419402797735	37	49.398864730546	37	46.0448906918231	37	44.7311811139096	37	44.361283816859	37
38	38	33.8528289802961	38	36.6926736541973	38	40.7802775830141	38	44.517015790987	38	52.6204352098459	38	48.5756569489422	38	32.8398610501599	38	22.1816314319639	38	43.8610415426625	38	40.5141108353594	38	50.2088428363974	38	48.9448671445802	38	40.5461540067503	38	44.2000082038926	38	37.9994399844974	38	41.6741366926837	38	45.9545097659249	38	44.2523772022302	38	40.5869545357227	38	40.6564791975626	38	49.5668103013428	38	46.0931212217256	38	44.8238473285716	38	44.4446843960422	38
39	39	33.9247962902097	39	36.6857322429749	39	40.8599509268852	39	44.5801777525676	39	52.7913037238651	39	48.6783560488307	39	32.8795844467254	39	22.3148133422595	39	43.9430171106435	39	40.5873266017082	39	50.281022097529	39	48.9932111555626	39	40.5311854319574	39	44.2640560729974	39	38.1231675101463	39	41.7435585944609	39	46.0928820689104	39	44.340874373028	39	40.6562518301758	39	40.7754455377256	39	49.6470125485831	39	46.2029380450839	39	44.9617667852789	39	44.5533693579255	39
40	40	34.0266862789929	40	36.7106512209174	40	40.8371994165985	40	44.5967255618073	40	52.9251302013259	40	48.7592373329311	40	32.9964457940523	40	22.4769149364698	40	44.0177783490255	40	40.5737585073313	40	50.4013294138112	40	49.2262492036728	40	40.6318984895514	40	44.3271443696721	40	38.1493146792626	40	41.7659062512333	40	46.1231070340053	40	44.462405779155	40	40.7371417116041	40	40.7754024185476	40	49.7261698372319	40	46.2402191337843	40	44.9519904158751	40	44.6265773221698	40
[truncated: 19 more columns]

## Sheet: HIF1A
Text	X	A1: ref	X	A2: ref	X	A3:NGT 214	X	A4:NGT 214	X	A5:NGT 364	X	A6:NGT 364	X	B1: h20	X	B2: h20	X	B3:NGT 236	X	B4:NGT 236	X	B5:NGT 382	X	B6:NGT 382	X	C1:NGT 79	X	C2:NGT 79	X	C3:NGT 244	X	C4:NGT 244	X	D1:NGT 89	X	D2:NGT 89	X	D3:NGT 262	X	D4:NGT 262	X	E1:NGT 93	X	E2:NGT 93	X	F1:NGT 101	X	F2:NGT 101	X
1	1	7.3454357525157	1	11.0443764456845	1	5.7684789077801	1	5.48030203791387	1	5.49690028628774	1	5.69388180329088	1	4.56095479281337	1	5.97125107700855	1	5.72763436423651	1	5.32348946088104	1	5.30186355126059	1	4.95657406547579	1	8.18439606531117	1	9.43304502304653	1	6.84726694735281	1	5.613260738692	1	8.7653195068211	1	9.33929317636929	1	5.77756348810423	1	4.89356650953202	1	8.82307681095723	1	8.72078820405889	1	6.9907607769446	1	7.59559621557794	1
2	2	7.40734134324298	2	11.0483816709112	2	5.79350714445623	2	5.49005844952982	2	5.87356299140712	2	5.67010585496901	2	4.59837209151551	2	5.98967884612738	2	5.74532817567553	2	5.30501791638087	2	5.29068520861913	2	4.92412074973855	2	8.15549016471268	2	9.41781536720311	2	6.81141138569399	2	5.57510246248687	2	8.72290645217288	2	9.28695208899629	2	5.7385306417613	2	4.83943232553856	2	8.78846130691537	2	8.78471522070716	2	6.96574558924398	2	7.58187422862048	2
3	3	7.4332267536246	3	10.9473032597024	3	5.80038136056313	3	5.47517857086014	3	5.88785676039951	3	5.64254523193853	3	4.63293506975982	3	6.02663348203296	3	5.70181615789412	3	5.32492989666273	3	5.26229091353051	3	4.91559157972111	3	8.1985574403044	3	9.44811245554131	3	6.7922460145016	3	5.57474681295414	3	8.73635733748706	3	9.25032717322335	3	5.75251524155709	3	4.80953176594358	3	8.81758529383053	3	8.75419237321316	3	6.93595503743973	3	7.60777965336019	3
4	4	7.44014920777268	4	10.9012439584893	4	5.80468153623418	4	5.46487521343305	4	5.89263545356781	4	5.63307915840932	4	4.65780160906721	4	6.04611105654939	4	5.7347738247627	4	5.31450234683322	4	5.30030725520851	4	4.91165785646242	4	8.19932995180613	4	9.45949111236094	4	6.82008326878955	4	5.58582545097366	4	8.75377245565483	4	9.23909341855416	4	5.76397011312749	4	4.82606245069511	4	8.79631620012631	4	8.756787562887	4	6.95758461769703	4	7.60800346675867	4
5	5	7.47627653184087	5	10.8888520372649	5	5.86018157898792	5	5.51895341897168	5	5.88999843383366	5	5.65816363874507	5	4.67134392813648	5	6.05087503400666	5	5.77537953298222	5	5.34011289747947	5	5.29790594327582	5	4.95048128065913	5	8.23454629529263	5	9.45528179968586	5	6.82419747922937	5	5.59026737209243	5	8.74211902173451	5	9.24979303756036	5	5.7828313597512	5	4.8377914444278	5	8.8156949660571	5	8.83454973581072	5	6.93891725434435	5	7.57477381582415	5
6	6	7.53312363677529	6	10.8610909890049	6	5.85422263173587	6	5.51309009626546	6	5.95381875316226	6	5.6662942656072	6	4.71143490761429	6	6.06714137490646	6	5.77665850038372	6	5.34129064827846	6	5.29215609667044	6	4.94469655760515	6	8.22856588228541	6	9.46478382657443	6	6.82569753657588	6	5.57755096082098	6	8.79057304200539	6	9.25921309381324	6	5.81267193107026	6	4.83882616453405	6	8.80984719260744	6	8.86615993283262	6	6.95603721537037	6	7.62866977834444	6
7	7	7.50822581897799	7	10.8707105189946	7	5.85214225034895	7	5.49677171015116	7	5.90348006134888	7	5.66441075581519	7	4.69212872705202	7	6.10242639052313	7	5.76736606297449	7	5.34603886355367	7	5.28994765158221	7	4.95590715669524	7	8.27475515372061	7	9.46573019819097	7	6.81742342295138	7	5.56155560337124	7	8.77506993043262	7	9.23032505915196	7	5.81784196161081	7	4.84311009032908	7	8.82543154464271	7	8.87403110079025	7	6.95438603513796	7	7.60553547548173	7
8	8	7.57639038227329	8	10.8628048123233	8	5.87056692723415	8	5.52163563007278	8	5.92825194913278	8	5.68198921196856	8	4.72653887939037	8	6.11393114944939	8	5.80000992065604	8	5.36358131491343	8	5.32791793707842	8	4.94546990973866	8	8.25690180905924	8	9.49433564473751	8	6.85061513057739	8	5.57220244818636	8	8.7420874284595	8	9.20677135675717	8	5.81454782368353	8	4.84632905452089	8	8.82353445095856	8	8.87994612238749	8	6.95902749092969	8	7.59565614992846	8
9	9	7.49906411720547	9	10.8576729411577	9	5.89370401279922	9	5.48740359991269	9	5.95739645226382	9	5.67634086631634	9	4.75891201670181	9	6.13026565095515	9	5.76520605726638	9	5.51912669906402	9	5.32212545055477	9	4.96025409758604	9	8.28985346654315	9	9.48155587145413	9	6.79475366566573	9	5.58036255017996	9	8.76729012266803	9	9.2236232456981	9	5.8301450926133	9	4.86130799312122	9	8.87213062494676	9	8.97113953754579	9	6.92149216154485	9	7.55994058932831	9
10	10	7.51820711720628	10	10.8322759690488	10	5.8744781035875	10	5.5111056041095	10	5.93218607449739	10	5.6788468462902	10	4.75318522598711	10	6.11801200777881	10	5.78220660479768	10	5.49348573272299	10	5.32447237427879	10	4.96928061854429	10	8.30909890125109	10	9.50809157492671	10	6.79775445388003	10	5.58281600882706	10	8.78672883038743	10	9.19798649920529	10	5.85421371180372	10	4.87040926239794	10	8.85272906848165	10	8.95280304680709	10	6.9167595362862	10	7.55581548470018	10
11	11	7.51986589447371	11	10.8422203917225	11	5.88306191835128	11	5.49815001542361	11	5.96135207622089	11	5.69394034111493	11	4.7620661975384	11	6.14931155473758	11	5.78348104640297	11	5.48769320806908	11	5.32562538892014	11	4.9909342980684	11	8.30315123213098	11	9.49529553136082	11	6.82080732429866	11	5.52817811357214	11	8.78866791920264	11	9.19257963672727	11	5.86984804010886	11	4.83662781660764	11	8.89359311334305	11	8.98453566264534	11	6.91045791284673	11	7.58741163388017	11
12	12	7.51733145573267	12	10.8610619241505	12	5.89779583105686	12	5.4847693021193	12	5.92600493311961	12	5.70770503975939	12	4.76610506835257	12	6.11940413527441	12	5.76940557356949	12	5.49533977445939	12	5.31953809601885	12	4.95823496679365	12	8.30627699875848	12	9.44993168596617	12	6.78273428398548	12	5.54953534764622	12	8.76727465470289	12	9.14796943958443	12	5.86985910820124	12	4.85266518735969	12	8.92628432110878	12	9.01462985260166	12	6.92482073129964	12	7.56891575935603	12
13	13	7.56439678069075	13	10.8720842902869	13	5.9161262311115	13	5.49471677971514	13	5.95834989342895	13	5.7115878086242	13	4.80439819812832	13	6.18337102171192	13	5.75122707976142	13	5.48431049226334	13	5.34296116301052	13	4.94617694032341	13	8.35544122758756	13	9.44945962108902	13	6.78226962874465	13	5.55976471869296	13	8.82561382976568	13	9.17637964588984	13	5.88808652393397	13	4.89562033451793	13	8.92284025032201	13	9.0277294636155	13	6.961987899868	13	7.59243232285429	13
14	14	7.5311015918152	14	10.8243558318587	14	5.86383099322552	14	5.49350343587434	14	5.96397820215227	14	5.73107729018314	14	4.81120763287779	14	6.15205726057479	14	5.76440542117943	14	5.4971332735481	14	5.36246117402034	14	4.97249909722518	14	8.30684999546947	14	9.44738854895105	14	6.80948220034539	14	5.54453811242112	14	8.76146873800742	14	9.14462002840909	14	5.90110709840845	14	4.88755748110502	14	8.92867529288547	14	9.04063935778398	14	6.94482804971324	14	7.53088839038248	14
15	15	7.5581661581334	15	10.8669465088241	15	5.89558949821045	15	5.46048811194628	15	5.94572531111891	15	5.71978358585805	15	4.80547894488324	15	6.17726605692444	15	5.74529870574641	15	5.49256208447269	15	5.38556080256361	15	4.97468101246822	15	8.33392545197427	15	9.4292238477749	15	6.78380203689701	15	5.51904578492402	15	8.78868090008788	15	9.14868292373388	15	5.88941724461001	15	4.86182325505192	15	8.96380276543623	15	9.03720492495179	15	6.89312541259449	15	7.54924688507824	15
16	16	7.56823506459736	16	10.8814360084087	16	5.86696002030615	16	5.46068692693739	16	5.93970538334458	16	5.72047564530615	16	4.81973456508646	16	6.20050819093757	16	5.75296863253084	16	5.48582641155213	16	5.37199646044066	16	4.96755757123437	16	8.32943354636187	16	9.44180808129079	16	6.79285560250466	16	5.51240672882031	16	8.75366323567731	16	9.11620493055437	16	5.8901059498396	16	4.854329148984	16	8.99914874906025	16	9.07909618962085	16	6.94148829486574	16	7.52929337094838	16
17	17	7.57275667488941	17	10.9522646869983	17	5.90808053765243	17	5.50080033693341	17	5.99282842334591	17	5.76642668789602	17	4.85681480911199	17	6.21270175709199	17	5.75760081583464	17	5.51147919597644	17	5.40411352769227	17	4.99279086324976	17	8.32570817793372	17	9.47489534543013	17	6.78981630377698	17	5.50992308719706	17	8.75756922665964	17	9.1047024039529	17	5.90900994988963	17	4.85214940152023	17	8.97957991667663	17	9.03779389607742	17	6.92276186525439	17	7.48848746360073	17
18	18	7.68421544931993	18	11.002291374579	18	5.92194816663318	18	5.49981534692004	18	5.9995011244486	18	5.74506257132995	18	4.87789562544347	18	6.21209552643643	18	5.7495549224614	18	5.49649847068045	18	5.40318638516893	18	5.01895553445638	18	8.34277358777378	18	9.44064376084643	18	6.73980694628187	18	5.49502745735698	18	8.80628387504916	18	9.09992217821909	18	5.94433728996401	18	4.88548445127229	18	8.99735531507002	18	9.03290090773377	18	6.93045177574183	18	7.52681451914528	18
19	19	7.7231421628958	19	11.1868493363805	19	5.92261380975991	19	5.50790248078097	19	6.00677252565028	19	5.79409807134577	19	4.85674517616286	19	6.1976401918914	19	5.72870022319904	19	5.47631747541181	19	5.40405348490978	19	4.99268286963404	19	8.35694043195578	19	9.43763129355103	19	6.73233659757032	19	5.48190020329152	19	8.75757256236977	19	9.06750089663889	19	5.93056906147527	19	4.87304762553478	19	8.99518270084711	19	9.01543296316736	19	6.92276895363843	19	7.48848496181813	19
20	20	7.95975227029915	20	11.5072933360043	20	5.9788816272703	20	5.56248789730235	20	6.06095836672009	20	5.84772010216346	20	4.88451981503739	20	6.21053268563034	20	5.71926123464209	20	5.50227697649573	20	5.38801457331731	20	4.99703316973825	20	8.37998213808761	20	9.43853832799145	20	6.75990376268697	20	5.46568092280983	20	8.77313785389957	20	9.07554837740385	20	5.95736678685897	20	4.92625826322115	20	9.03439336271368	20	9.01595886752137	20	6.913232421875	20	7.51011284722222	20
21	21	8.34790331196581	21	12.1661800547543	21	6.07357438568376	21	5.61215361244658	21	6.15166266025641	21	5.93772410857372	21	4.90000751201923	21	6.25528804420406	21	5.76255926148504	21	5.47402969751603	21	5.43628597422543	21	5.03117529714209	21	8.44245793269231	21	9.49075186965812	21	6.77426340478098	21	5.4585687099359	21	8.71856303418803	21	9.07552083333333	21	5.97890625	21	4.8912096854968	21	9.0109875801282	21	9.06072549412393	21	6.92108832465278	21	7.48003806089744	21
22	22	9.0666236900239	22	13.3706947208764	22	6.20500792388799	22	5.75483537255613	22	6.30512454777811	22	6.15950142870102	22	4.90987077659438	22	6.22535499084884	22	5.73430529913344	22	5.48189103119931	22	5.41610458531653	22	5.02517985491548	22	8.56565454783147	22	9.62185112161701	22	6.74511418602728	22	5.46623876782208	22	8.77887583507641	22	9.05790274427986	22	6.05115201525549	22	4.97633130322612	22	9.07111839542602	22	9.05062333918509	22	6.91340384348587	22	7.44168305248442	22
23	23	10.3431459314222	23	15.4937760323121	23	6.49299093693338	23	6.00657349290553	23	6.61657801916021	23	6.47533468492884	23	4.92581325584578	23	6.24309268411847	23	5.74418444093605	23	5.46322790581007	23	5.45982937276026	23	5.06782708571206	23	8.69806132774414	23	9.84806928577385	23	6.75702162485995	23	5.48256797266554	23	8.79442965983733	23	9.08135054111929	23	6.14090575274007	23	5.05475914565373	23	9.07943453354587	23	9.1264017758634	23	6.91001783641017	23	7.43970456132079	23
24	24	12.4490425231727	24	18.7711064693282	24	7.02365531181594	24	6.48812332724801	24	7.18050921269496	24	7.14615901004079	24	4.89998843636702	24	6.2403010111866	24	5.74955472330651	24	5.49675348164889	24	5.49911747969717	24	5.07913498079809	24	9.17263057753232	24	10.2713377085863	24	6.80566312725528	24	5.51556108604358	24	8.87017827902145	24	9.16844953259141	24	6.39805466759265	24	5.22077320155112	24	9.21787721626278	24	9.1913655334529	24	6.90843149172068	24	7.44516008851156	24
25	25	15.2853033492378	25	22.9939182719041	25	8.02639956804553	25	7.37906601407448	25	8.19627295576838	25	8.36988815111295	25	4.92420421050015	25	6.24113503202098	25	5.79467280544779	25	5.54065135221693	25	5.58290478956722	25	5.18246495883627	25	9.80181418606068	25	11.0601066466132	25	6.829901234992	25	5.5236724510997	25	9.00638892557273	25	9.2913318783363	25	6.74570012086064	25	5.54379333445969	25	9.29217647925293	25	9.32963047816008	25	6.9036350620958	25	7.43279466229597	25
26	26	18.516117230111	26	27.4171904654026	26	9.74999736186033	26	8.86503925284679	26	9.97735741489562	26	10.4925301576098	26	4.91895167408997	26	6.24957422429343	26	5.86186286589328	26	5.62005983300776	26	5.73553604860909	26	5.28569483122318	26	11.0603154199865	26	12.5678043638437	26	6.92530364653684	26	5.62288831946629	26	9.22572303727751	26	9.52258137358515	26	7.45188216906107	26	6.09053781449297	26	9.54335755835698	26	9.60649425166063	26	6.89108505482522	26	7.41913918237172	26
27	27	21.6414496527778	27	31.4242154113248	27	12.4983340010684	27	11.4184211404915	27	12.9194895165598	27	13.8800180288462	27	4.94700061765492	27	6.27542526375534	27	5.90214509882479	27	5.76456705729167	27	6.01408169738248	27	5.5551749465812	27	13.2282326722756	27	15.1094334268162	27	7.08070996928419	27	5.75883538661859	27	9.65108006143162	27	9.97318376068376	27	8.7205570579594	27	7.13514957264957	27	9.95447799813034	27	10.0586246327457	27	6.88153837807158	27	7.43065488114316	27
28	28	24.2746642738653	28	34.7328379920991	28	16.61401628555	28	15.1161416959888	28	17.1551939751	28	18.7969893670691	28	4.96237426970748	28	6.27492969965818	28	6.09043597702077	28	6.00370914717439	28	6.53819524422714	28	5.9996930226201	28	16.5378689941256	28	19.1546252795046	28	7.44871485350327	28	6.03122914070249	28	10.5032199473805	28	10.861643302472	28	10.8784217598313	28	8.90460864550911	28	10.7076861551181	28	10.957413197265	28	6.90779435625235	28	7.45394971883871	28
29	29	26.4600068322091	29	37.538601713777	29	21.5075815049907	29	19.5903513504982	29	22.2614267626778	29	24.3800034428556	29	4.95721835662633	29	6.28571720205255	29	6.32601593330544	29	6.41586590291629	29	7.51768125016051	29	6.84143650539729	29	20.9034399396925	29	24.5937239846385	29	8.08063628491543	29	6.57423608800121	29	12.0027671918069	29	12.548213687638	29	14.2400464825626	29	11.6766940614888	29	12.1564484256493	29	12.611478164752	29	6.93057548320357	29	7.42919558228398	29
30	30	28.3028339898182	30	39.7670369056372	30	26.4497195290193	30	24.0722965146101	30	27.2629494588541	30	29.6800364023202	30	4.98706827345179	30	6.34856123209004	30	6.79175575675471	30	7.12867249078855	30	9.19843582361251	30	8.29249198139116	30	25.4741137720776	30	30.4260622285722	30	9.20983325487929	30	7.49278251737566	30	14.625403869129	30	15.3050370702036	30	18.8722827829261	30	15.4820295268607	30	14.620155974832	30	15.4124160336912	30	6.9594466839319	30	7.42331261915041	30
31	31	29.971128850645	31	41.7857239287486	31	30.7547581022875	31	27.9383841325837	31	31.707725242951	31	34.1957942316247	31	5.00353988868845	31	6.44678198863734	31	7.55309891511472	31	8.24951957161708	31	12.0186234251493	31	10.8677748944575	31	29.7170067303415	31	35.9410488275903	31	11.0762459592822	31	9.08408886825683	31	18.7410978562141	31	19.6179606899509	31	24.0841451749846	31	19.8821227843553	31	18.5708443563082	31	19.7794607492985	31	7.04084135818377	31	7.46945919743832	31
32	32	31.2774317183816	32	43.3412039894662	32	34.185490876918	32	31.1426725675341	32	35.2625562517086	32	37.7871720474661	32	5.10461437878571	32	6.56983648293066	32	8.7252570572267	32	9.97879064299414	32	16.0508607419138	32	14.69145056791	32	33.2650666210317	32	40.4994047784318	32	14.062496662808	32	11.6145611966263	32	23.9532780436259	32	25.0497124808846	32	29.0062923422923	32	23.9874542270743	32	23.8613734440676	32	25.4229957625671	32	7.20146681603048	32	7.61262388991645	32
33	33	32.4911356505592	33	44.8090229605993	33	37.1069571469735	33	33.843349136643	33	38.1990596719457	33	40.9322007331597	33	5.20912677820584	33	6.84704961901306	33	10.5436392456565	33	12.4279704908542	33	20.7284324175062	33	19.5548198982968	33	36.2899562718774	33	44.3073034502262	33	18.1515913808375	33	15.0846315258687	33	29.5056874573124	33	30.6881476511141	33	33.3776339590626	33	27.5903726761931	33	29.7492502988133	33	31.5486632107487	33	7.5541323942948	33	7.87268119557329	33
34	34	33.4174559454915	34	45.9475206935624	34	39.5537720539281	34	35.9395572196473	34	40.6831823060705	34	43.3100217338421	34	5.41815681721914	34	7.31462033661315	34	13.094642339861	34	15.4427643483902	34	25.2108366728977	34	24.5055170829919	34	38.7514763968555	34	47.3638414005685	34	22.8272626348629	34	19.2226587173299	34	34.5143574592851	34	35.688879837567	34	36.8205573658199	34	30.4903491391819	34	35.14677411955	34	36.9381923194288	34	8.1212229847383	34	8.24111271109674	34
35	35	34.3345311646058	35	46.9276375059776	35	41.4948264470044	35	37.7480400701513	35	42.7767765458481	35	45.4958739934161	35	5.81926767219203	35	8.14717263207277	35	16.3777596997114	35	18.9680370253151	35	29.0752370755909	35	28.9862470005294	35	40.8651377728344	35	49.9979552096854	35	27.4473955175528	35	23.3255385570732	35	38.7614021243937	35	39.9636554366204	35	39.8014098312184	35	33.0204348271622	35	39.8052759192683	35	41.5563969847315	35	9.16365774493185	35	8.98969378981504	35
36	36	35.1020013460258	36	47.9704772307095	36	43.184777259957	36	39.278213703204	36	44.5877702725782	36	47.3025679897783	36	6.42198004151225	36	9.56147286813431	36	20.0744587209873	36	22.3251490795575	36	32.1409414921779	36	32.5428245138936	36	42.7200494592414	36	52.1937431150943	36	31.6768074478669	36	26.9937389387852	36	42.0828454301305	36	43.3900201690378	36	42.1856653594241	36	34.9580054107887	36	43.5441566630943	36	45.3015688778778	36	10.9776119144094	36	10.4164804228506	36
37	37	35.7029802944365	37	48.6584093804415	37	44.7089777732254	37	40.6840958849739	37	46.0577736628939	37	48.8176321795299	37	7.60980801639481	37	11.9305444303429	37	23.9630746077879	37	25.4814694189798	37	34.7561691249274	37	35.4518427886749	37	44.2353504622042	37	54.0599379779952	37	35.164825638465	37	30.1033617836474	37	45.0266398274523	37	46.2010755157653	37	44.3285755211001	37	36.7401757592441	37	46.7632099508348	37	48.4587790531428	37	13.990960770255	37	12.8560557077742	37
38	38	36.3204159113452	38	49.3036234587167	38	45.8527173936279	38	41.7137217235438	38	47.3043341111007	38	50.1174867783117	38	9.49954537085927	38	12.5535289321964	38	27.6642951087235	38	28.2909090739046	38	36.9681964687297	38	37.8522298639139	38	45.6634806441752	38	55.802445317577	38	38.1963030577693	38	32.6963259044618	38	47.420037244117	38	48.6125711320416	38	46.1353917713428	38	38.1804239384171	38	49.4111966429524	38	51.1383063947224	38	18.5213393452646	38	16.7978937487174	38
39	39	36.8097153623981	39	49.8513150923726	39	47.0243157770495	39	42.6639265793499	39	48.436825737443	39	51.2478029722028	39	12.3652134127779	39	13.3582346951746	39	31.0631858785654	39	30.8516476840617	39	38.7604871193154	39	39.8671622652231	39	46.8251613156478	39	57.0894502076462	39	40.6920323795567	39	34.9395647121153	39	49.5523964759968	39	50.7221051571873	39	47.68109090074	39	39.4593936390204	39	51.6913976381317	39	53.4866617514484	39	23.9908592695213	39	22.3152166772768	39
40	40	37.2044170673077	40	50.3293603098291	40	47.8284955929487	40	43.5525741185897	40	49.3537727029915	40	52.312359775641	40	16.0652644230769	40	14.8620759882479	40	34.0905215010684	40	33.0379240117521	40	40.3031083066239	40	41.5933860844017	40	47.8560329861111	40	58.2326388888889	40	42.8634949252137	40	36.7931991185897	40	51.2527844551282	40	52.5261752136752	40	49.0391626602564	40	40.5145833333333	40	53.6969384348291	40	55.4489549946581	40	29.2208166399573	40	28.4956196581197	40
41	41	37.6075531432774	41	50.7962372967045	41	48.6878950740928	41	44.2953311781732	41	50.163808113435	41	53.1811581055255	41	20.2036709157061	41	15.1500891421828	41	36.729625560078	41	34.9516852575504	41	41.606876694129	41	42.9997600429251	41	48.7809886659028	41	59.3525006840647	41	44.8447674126535	41	38.411482827838	41	52.8958116000274	41	53.9707685253275	41	50.1867049083781	41	41.3630016118275	41	55.4038640571023	41	57.0969242205938	41	33.8887261859972	41	34.3945666556931	41
42	42	37.9150549282587	42	51.0592013918579	42	49.2414296845607	42	44.8412769457366	42	50.8892006222851	42	53.874030819253	42	21.060219338937	42	15.7961644812224	42	39.1080397377467	42	36.6116544586055	42	42.7960537215258	42	44.2087208363974	42	49.4974930097137	42	60.1930786011732	42	46.41865401717	42	39.7264769919109	42	54.1185973146185	42	55.2359007849643	42	51.2050027041933	42	42.2076779049236	42	56.9938669323118	42	58.4446385893731	42	37.5010922322314	42	39.2910470893046	42
43	43	38.2363647673684	43	51.3601560364197	43	49.8165612291973	43	45.3754260926768	43	51.3943689289803	43	54.463123894722	43	22.3347579361096	43	16.5812164411971	43	41.1461726145218	43	38.0618796827478	43	43.7872063538	43	45.1918705201534	43	50.2087079887571	43	60.8529422286676	43	47.9142349660834	43	40.9281605344206	43	55.3001183501777	43	56.3913567794655	43	52.0980959584202	43	42.8535134224533	43	58.2123089524314	43	59.7546189407272	43	40.4662431013567	43	43.3015247763814	43
44	44	38.4502604166667	44	51.676766159188	44	50.3850894764957	44	45.8350093482906	44	52.0657084668803	44	55.1523704594017	44	23.0161959134615	44	16.8698050213675	44	42.8842047275641	44	39.2950721153846	44	44.6358406784188	44	46.1250434027778	44	50.7917067307692	44	61.4897369123932	44	49.0849492521368	44	41.9112045940171	44	56.2043936965812	44	57.3239249465812	44	52.7302550747863	44	43.4516392895299	44	59.3132144764957	44	60.8831463675214	44	42.9279046474359	44	46.5809795673077	44
45	45	38.6236010950855	45	51.8496127136752	45	50.7783153044872	45	46.2675213675214	45	52.435109508547	45	55.5470886752137	45	25.2850928151709	45	17.6080729166667	45	44.4233607104701	45	40.3918703258547	45	45.2922208867521	45	46.8320012019231	45	51.266639957265	45	62.1445579594017	45	50.1697315705128	45	42.8131844284188	45	57.0686231303419	45	58.1197449252137	45	53.4615351228632	45	43.8839977297009	45	60.2558627136752	45	61.7690438034188	45	44.9799445779915	45	49.3240551549145	45
46	46	38.7336805555556	46	52.0832298344017	46	51.1424545940171	46	46.550938167735	46	52.762686965812	46	55.9765458066239	46	26.0828291933761	46	18.1139256143162	46	45.7746160523504	46	41.4114249465812	46	45.8864282852564	46	47.470359241453	46	51.7262954059829	46	62.5010416666667	46	51.1109408386752	46	43.5402210202991	46	57.6991452991453	46	58.8786525106838	46	53.8482071314103	46	44.3724592681624	46	61.0660924145299	46	62.5507612179487	46	46.7186965811966	46	51.6698684561966	46
47	47	38.9022513869166	47	52.2119488156139	47	51.4722120784715	47	46.8832705727741	47	53.1096384553364	47	56.3035264786648	47	27.802607793466	47	19.1690872656036	47	46.9653413878576	47	42.1940863834092	47	46.4875796380971	47	48.0622098114991	47	52.107388725876	47	63.0183694266699	47	51.9905614552679	47	44.3069286748477	47	58.3193140163051	47	59.4296760047393	47	54.3911595296246	47	44.7120764664745	47	61.8456857484431	47	63.2770796263345	47	48.1791005733729	47	53.6511755107104	47
48	48	39.0081571651915	48	52.3836895140621	48	51.7677406462512	48	47.0899618865974	48	53.3872665834415	48	56.6924983127157	48	28.1516338625141	48	21.9694171714281	48	48.0295616478146	48	42.9601367074036	48	46.971291338465	48	48.5057722742883	48	52.3726400712931	48	63.2761507705977	48	52.6825083616683	48	44.7508672694614	48	58.9966224947032	48	59.9825024348153	48	54.7484571493866	48	44.9941285443649	48	62.3627880130199	48	63.8775394696374	48	49.3047394267078	48	55.2500704814954	48
49	49	39.2080485032999	49	52.3647682925265	49	51.9404552507395	49	47.3412026924787	49	53.5971067822764	49	56.9172489719938	49	28.3856134696599	49	23.6775700422744	49	48.9723544334638	49	43.5935382809428	49	47.3757990557731	49	48.9638422587498	49	52.7661729315916	49	63.5710112396772	49	53.2996147915349	49	45.2982072939286	49	59.3862939093303	49	60.4092976858105	49	55.2440172335305	49	45.3311940580813	49	62.8874725900628	49	64.4340702848496	49	50.4971390544053	49	56.6136491869988	49
50	50	39.2448688159292	50	52.5292560706213	50	52.1379855587283	50	47.471573395438	50	53.834277096248	50	57.1585663508631	50	29.4207156205048	50	25.0615356788136	50	49.7508993017501	50	44.161652633528	50	47.7127205844578	50	49.3289753364957	50	52.949567928454	50	63.73652652793	50	53.8649907527913	50	45.7050180556031	50	59.736192333379	50	60.749331610898	50	55.4807070208148	50	45.6115994406723	50	63.4226472061443	50	64.8551016443763	50	51.3839206398983	50	57.8882356026098	50
51	51	39.3284515456046	51	52.7017538559916	51	52.2591261677046	51	47.5782292593416	51	53.9747403675062	51	57.4198232296229	51	30.3599206238879	51	26.2513968078463	51	50.5384660830995	51	44.7558186069241	51	47.9676044839002	51	49.5115449844306	51	53.2535664714789	51	63.992586091483	51	54.3635408290275	51	46.0701847154736	51	60.0882408294552	51	61.1196798329284	51	55.8333135062363	51	45.7174138764372	51	63.7561112014098	51	65.1624962038906	51	52.0671386050421	51	58.8943644350534	51
52	52	39.4830927881404	52	52.7371282361732	52	52.4266749310587	52	47.7946109901427	52	54.1325272071922	52	57.6086400900091	52	31.1285545182245	52	27.4267190898892	52	51.1522209750698	52	45.2706896164123	52	48.3049833641642	52	49.8212069170392	52	53.2889195859668	52	64.2501616480825	52	54.8272192087166	52	46.4437722935187	52	60.3189685995924	52	61.3665565639827	52	56.0677611901153	52	45.9431349343987	52	64.0377710549304	52	65.4587620754329	52	52.8158480422383	52	59.7484632726993	52
53	53	39.4439064641511	53	52.8319542894466	53	52.6721574117697	53	47.9117423066216	53	54.3123239945606	53	57.7672873479527	53	31.8144220061676	53	28.2590652839644	53	51.7430929576409	53	45.5977726946634	53	48.5443045175176	53	50.0042361765462	53	53.5039102653332	53	64.2413429415796	53	55.221137784821	53	46.7694870813346	53	60.6602010878876	53	61.6411871466507	53	56.2453555979099	53	46.149195059534	53	64.3409365898578	53	65.7569036962481	53	53.3613157443892	53	60.4827434362686	53
54	54	39.5292318555637	54	52.9446145444465	54	52.6776201227396	54	47.9471283617457	54	54.3999060562795	54	57.9498502144839	54	32.4564075450373	54	29.0823590228783	54	52.2630844257312	54	45.9438440775053	54	48.5570668635266	54	50.1331861610812	54	53.6596644568977	54	64.3392339586616	54	55.5492650663145	54	46.9376882352815	54	60.7734597082848	54	61.8447753270772	54	56.4214252153401	54	46.1843925793291	54	64.6480629024248	54	65.92146053454	54	53.9104107087814	54	61.0038037708062	54
55	55	39.4893037675954	55	52.9746191412939	55	52.7651354812402	55	48.0465505717429	55	54.4346834275892	55	58.0747517488355	55	32.8967570285208	55	29.9242536946024	55	52.5814488845555	55	46.3031433552812	55	48.7924813717977	55	50.3463856952959	55	53.7532068228132	55	64.510712687941	55	55.8227547424053	55	47.1898592957994	55	60.9841039518974	55	61.9788009880814	55	56.5506212433215	55	46.2891728724998	55	64.7727838272313	55	66.2050576559182	55	54.2790916490427	55	61.6870831264128	55
[truncated: 19 more columns]

## Sheet: SLC2A1
Text	X	A1: ref	X	A2: ref	X	A3:NGT 214	X	A4:NGT 214	X	A5:NGT 364	X	A6:NGT 364	X	B1: h20	X	B2: h20	X	B3:NGT 236	X	B4:NGT 236	X	B5:NGT 382	X	B6:NGT 382	X	C1:NGT 79	X	C2:NGT 79	X	C3:NGT 244	X	C4:NGT 244	X	D1:NGT 89	X	D2:NGT 89	X	D3:NGT 262	X	D4:NGT 262	X	E1:NGT 93	X	E2:NGT 93	X	F1:NGT 101	X	F2:NGT 101	X
1	1	8.10748902526623	1	8.19890970356376	1	6.107239772493	1	5.33990658942432	1	4.16632605611481	1	4.44710518301188	1	5.27682219995153	1	5.43237035283937	1	4.72281003436852	1	5.40811230762695	1	4.1749633541229	1	3.98793474016818	1	6.36982638905426	1	6.98639837418218	1	6.06100320233363	1	6.29146049219162	1	6.30730589262217	1	6.39547483535667	1	5.16357468385317	1	5.18523852488964	1	5.06575186047645	1	4.9941781309193	1	5.83319102062366	1	6.58546017658059	1
2	2	8.18329051725193	2	8.29842171021484	2	6.21560970763134	2	5.40451956719578	2	4.15911301721537	2	4.49218344786242	2	5.31036716990703	2	5.42349767203283	2	4.73324776972473	2	5.38905700875572	2	4.16777994164582	2	3.99353968635382	2	6.34110108710588	2	6.89590780763637	2	6.02544421950165	2	6.21301368243979	2	6.21291071828813	2	6.28286522721135	2	5.13392512663714	2	5.17226034101259	2	5.04262980264129	2	4.94845115025651	2	6.00886699108426	2	6.52769471560021	2
3	3	8.22765656227058	3	8.33784811265363	3	6.26915312644452	3	5.44274106067056	3	4.13754464725746	3	4.52862537376876	3	5.25807143933809	3	5.37152919323315	3	4.74152168124354	3	5.42700704478173	3	4.18355145008259	3	4.05622053344737	3	6.32591879244331	3	6.80789886830594	3	5.98717160075421	3	6.19698304137096	3	6.18686080124806	3	6.23976623467112	3	5.14194695871825	3	5.15694212011753	3	5.14353586098309	3	4.94513384724148	3	5.99375889015213	3	6.48396527763616	3
4	4	8.3071073174899	4	8.35654047526548	4	6.28628522282088	4	5.50147213390991	4	4.14747309928336	4	4.57217474649911	4	5.26950645446777	4	5.39350573221842	4	4.77444612006793	4	5.41398058071495	4	4.17482681312204	4	4.02707151049945	4	6.35895227703454	4	6.76388105979991	4	6.00395231913302	4	6.20841233531414	4	6.17046722573733	4	6.25091811364957	4	5.16368763747918	4	5.16746294632044	4	5.12067091009431	4	4.94397423075444	4	5.96592947088418	4	6.47850438810751	4
5	5	8.36989928160177	5	8.36965620758026	5	6.35854211417081	5	5.53486088717013	5	4.17683422275225	5	4.60958567743471	5	5.24908638984119	5	5.34153285669636	5	4.80093441054247	5	5.47093474399221	5	4.21015595193546	5	4.07756471836525	5	6.37249097666727	5	6.76640504711566	5	6.01836533416552	5	6.24111943009295	5	6.15673156815653	5	6.25922379573851	5	5.22992718373663	5	5.17693638291149	5	5.14033647512129	5	4.95849917534415	5	5.94665451300101	5	6.4587085351317	5
6	6	8.34404280081879	6	8.38843164302705	6	6.38306528961374	6	5.54206240240858	6	4.19026498737157	6	4.61060949367847	6	5.23762671152751	6	5.38297526041667	6	4.80200822663112	6	5.49593512674938	6	4.21728809504617	6	4.07845721151034	6	6.3410745157119	6	6.7123094395281	6	6.03118164774613	6	6.1951005771902	6	6.13623364668872	6	6.19945164295393	6	5.23113989292621	6	5.12474471001809	6	5.11952907752283	6	4.95963139641476	6	5.9313788276837	6	6.4826562028092	6
7	7	8.37341935224449	7	8.41842005672327	7	6.40049547457256	7	5.55008368072767	7	4.20150711247725	7	4.62209003313172	7	5.22703329722087	7	5.33016681671143	7	4.82203860564975	7	5.51577515265122	7	4.20971730083196	7	4.09728118666057	7	6.36799688140821	7	6.70586488139293	7	6.03180055972113	7	6.21949667855227	7	6.14163201211025	7	6.21058327130242	7	5.25601020401451	7	5.16290282871574	7	5.14873765942015	7	4.97862864398019	7	5.90421258156676	7	6.47669045202075	7
8	8	8.35131879864154	8	8.46342797935567	8	6.43362708117319	8	5.55977166644103	8	4.22304743343915	8	4.64489758236617	8	5.18607652049469	8	5.35298798920724	8	4.80234179015462	8	5.47787964402668	8	4.22493953091366	8	4.09346081929351	8	6.34493372643769	8	6.64921405422746	8	6.06438175414103	8	6.25915864092643	8	6.10201999543396	8	6.20919638546757	8	5.30518883980806	8	5.17223639559422	8	5.1357513948451	8	4.98754538698262	8	5.89160269848838	8	6.46415544189821	8
9	9	8.32362111925135	9	8.44656797419	9	6.41630856667738	9	5.57172310030467	9	4.20429234484819	9	4.63831621508545	9	5.21885761219045	9	5.34328746731052	9	4.81954053484711	9	5.51350601804179	9	4.2559572557935	9	4.1261377374874	9	6.33944687600222	9	6.63255443953603	9	6.04156112768357	9	6.21178487301731	9	6.09654707943544	9	6.19254141558846	9	5.29949164572909	9	5.19001242410324	9	5.11928785758791	9	4.97082505795876	9	5.89713334286856	9	6.44168118573066	9
10	10	8.30333988840987	10	8.47105232265353	10	6.42633670713843	10	5.58042293641625	10	4.24211249534261	10	4.69821404912331	10	5.18692443570961	10	5.32213109385991	10	4.82134470125524	10	5.50426523029181	10	4.29365310934778	10	4.17181972011872	10	6.31650000914464	10	6.62067825370549	10	6.05672776491384	10	6.22146486820659	10	6.05680219803122	10	6.17997106359395	10	5.31349348274258	10	5.23369420280855	10	5.1327868205745	10	5.00095347494198	10	5.89525442090184	10	6.46300365700539	10
11	11	8.27376710148692	11	8.44106014847902	11	6.41617463742506	11	5.56868398655726	11	4.22181215349928	11	4.69029036866399	11	5.15583571926464	11	5.30185441014566	11	4.82100024537147	11	5.52828019346556	11	4.29222871016572	11	4.16992719759163	11	6.31261430265533	11	6.61695011241314	11	6.03487348731946	11	6.26997235978165	11	6.0306759584923	11	6.18690134150599	11	5.3137265247096	11	5.22173284688394	11	5.14405494458118	11	4.98978561399288	11	5.85201718239031	11	6.43644572766215	11
12	12	8.2496841546399	12	8.44485101666912	12	6.42482374024806	12	5.60114782849366	12	4.23621052832919	12	4.69238153450684	12	5.16568155523748	12	5.2798841813464	12	4.83465778420949	12	5.53073073806576	12	4.33149590132683	12	4.16521734254613	12	6.29348664607905	12	6.58647589721936	12	6.04332015019487	12	6.24901780900512	12	6.03336511595828	12	6.16737068647488	12	5.31039140446933	12	5.20625759287687	12	5.16284576264753	12	5.02559861572467	12	5.84907850196538	12	6.41675707403295	12
13	13	8.24599448366603	13	8.44107811222578	13	6.45668754364525	13	5.58664473936333	13	4.24683598540332	13	4.71664484847646	13	5.123951307356	13	5.25960216478479	13	4.79805122621866	13	5.52827952814161	13	4.33577316498331	13	4.1698869454924	13	6.27973465816188	13	6.5445615355464	13	5.98915109453774	13	6.21656481000477	13	5.99231404461609	13	6.14236788263047	13	5.27943572810925	13	5.19799408819747	13	5.13854439893037	13	5.0289741928822	13	5.82430244775344	13	6.42517513987771	13
14	14	8.21453066906898	14	8.40349629009106	14	6.43497824191875	14	5.60587849482818	14	4.24151046940759	14	4.70451374029624	14	5.1542357826054	14	5.30023299568306	14	4.82211939669888	14	5.54737080375298	14	4.36164059635806	14	4.16426672823655	14	6.25921293664377	14	6.54604962224151	14	5.9733059163565	14	6.19418827177793	14	5.95528092380127	14	6.11031209730918	14	5.30925603371819	14	5.2288546247603	14	5.16721588480479	14	5.00212875388338	14	5.82560093139767	14	6.42097736255786	14
15	15	8.17382479838023	15	8.39036113251976	15	6.45670018480038	15	5.62260549908877	15	4.25934573905249	15	4.69685512012025	15	5.1133232760832	15	5.24904920280986	15	4.79232977287437	15	5.52231090694832	15	4.36064996029347	15	4.19609472137297	15	6.23589380152269	15	6.5055935115479	15	5.99489350558659	15	6.19874543853897	15	5.9320257145047	15	6.10896196688922	15	5.30807759167632	15	5.20393143916491	15	5.17707730106282	15	5.01221168851768	15	5.78552071446212	15	6.39700665430406	15
16	16	8.19415468611977	16	8.41104144131387	16	6.46537206704829	16	5.62509821909949	16	4.26748342038171	16	4.73191345737024	16	5.09284056503698	16	5.21816735843025	16	4.77723262583206	16	5.5724345836835	16	4.41238887476706	16	4.22417476147536	16	6.23322527475149	16	6.46951156677531	16	5.9689762260896	16	6.16587969445228	16	5.90179239179999	16	6.0559809355796	16	5.29330390370679	16	5.2240836006256	16	5.15189895246735	16	5.02009792015559	16	5.74379982149844	16	6.37735028800002	16
17	17	8.20199879169456	17	8.38481936640561	17	6.47976965642602	17	5.61639843682234	17	4.26771501972915	17	4.72422380119447	17	5.09282783943755	17	5.2604602518447	17	4.81242348824807	17	5.5697797130731	17	4.40540123150249	17	4.21275859563897	17	6.21350391550426	17	6.47087672705215	17	5.94580079977969	17	6.17151496805354	17	5.90032826993397	17	6.07635969726843	17	5.29682409099041	17	5.20564509391738	17	5.171316189442	17	5.00214438849724	17	5.71604980540222	17	6.36285523116756	17
18	18	8.19647694300461	18	8.41287795492494	18	6.51429709333273	18	5.64023291697782	18	4.2676954973734	18	4.73077702586517	18	5.12639206873811	18	5.23037428378288	18	4.80100158658648	18	5.57568671467982	18	4.43633688583913	18	4.21273642618414	18	6.17532414363592	18	6.43210003434029	18	5.94582462367145	18	6.15378602193611	18	5.87853602672206	18	6.08747354277407	18	5.29683368672459	18	5.21154977931241	18	5.13302027610133	18	5.00216523440253	18	5.73809749367576	18	6.36286515778913	18
19	19	8.27198191903794	19	8.46146217077405	19	6.51283690082995	19	5.61514240874831	19	4.26052815093581	19	4.73628148024644	19	5.02980184212005	19	5.20839442576374	19	4.81707747131182	19	5.5566803226626	19	4.42914364202236	19	4.21828024432588	19	6.17942218728828	19	6.4195983390498	19	5.92172414888211	19	6.18192049352134	19	5.86086366234756	19	6.06394830305725	19	5.31273884760332	19	5.2162688960874	19	5.16469501609079	19	5.02885689257283	19	5.69825409679878	19	6.35023196667514	19
20	20	8.40261885189131	20	8.63337639907934	20	6.49407103722885	20	5.62580086793043	20	4.29069366116896	20	4.74831296487806	20	5.04279699968706	20	5.20018639900511	20	4.81598971824012	20	5.57910694430709	20	4.44664303141392	20	4.25639026354577	20	6.15623762237287	20	6.41819060004789	20	5.92610848186345	20	6.15098811142409	20	5.81596202071965	20	6.04600384577479	20	5.30018764779067	20	5.23281418333612	20	5.16902859027601	20	5.02220500796571	20	5.66943676621151	20	6.34323160550196	20
21	21	8.69883800318142	21	8.84446983500567	21	6.52156801643396	21	5.60178792107794	21	4.26513121847145	21	4.74871132459207	21	5.03054310093396	21	5.20900322750877	21	4.82494764319388	21	5.59087704242614	21	4.48407917269944	21	4.26781625783282	21	6.14403899366946	21	6.41206065900628	21	5.92270526040476	21	6.14147684700523	21	5.82423698860483	21	6.0271773386738	21	5.28842715405576	21	5.19573351045187	21	5.15803700595913	21	4.99887967031575	21	5.67138969474613	21	6.31952910090566	21
22	22	9.20923066289964	22	9.40198761483762	22	6.52695765360485	22	5.62955240756562	22	4.28108611078586	22	4.75148024534871	22	5.02895392009545	22	5.1436901515059	22	4.81341693922316	22	5.55905904932172	22	4.48649503787337	22	4.25895905463404	22	6.16576871754147	22	6.39475861222874	22	5.91869180700399	22	6.14307472528441	22	5.81982053316887	22	6.03896103002079	22	5.30374088019896	22	5.22440954077913	22	5.17249467539435	22	5.01443997181759	22	5.63464920617666	22	6.30821563373525	22
23	23	10.1591052695899	23	10.3496507441431	23	6.55390359149964	23	5.65305228319163	23	4.3260934450077	23	4.79858984910297	23	4.99690258909956	23	5.14323012108662	23	4.80222274062803	23	5.58236677326904	23	4.47496034095071	23	4.27344379185472	23	6.17518498105768	23	6.41532145807774	23	5.92345988091273	23	6.15366466922628	23	5.8078672166557	23	6.04330529943114	23	5.33763537775714	23	5.25977863451381	23	5.16673508893377	23	5.00883704086757	23	5.622859182547	23	6.33477368407512	23
24	24	11.6066257259324	24	11.8476222219191	24	6.58950662523452	24	5.68913133564104	24	4.38070634924804	24	4.84979848343844	24	4.96633700617375	24	5.16520296857891	24	4.81883807956399	24	5.56471583385807	24	4.53511485605222	24	4.31027289493586	24	6.25284255739678	24	6.43904582062726	24	5.91295029646476	24	6.14829861289977	24	5.84151171375117	24	6.08881036812432	24	5.36066384666051	24	5.25366086231414	24	5.17792640648554	24	5.00882521932173	24	5.63459956203435	24	6.35299332625984	24
25	25	13.6377851610729	25	13.9492778416983	25	6.70077198274637	25	5.76484626301012	25	4.51166491489272	25	5.00045516578421	25	4.97663682802072	25	5.11107901983859	25	4.82351389614211	25	5.55702384317768	25	4.58385677574795	25	4.36234818129566	25	6.34773160857354	25	6.53555425961137	25	5.94479989247363	25	6.15713060591635	25	5.93162602394586	25	6.14703784538236	25	5.40464517175028	25	5.30535198810407	25	5.16003256410545	25	5.0243078069113	25	5.68207544661351	25	6.39478378319035	25
26	26	16.0452558531615	26	16.3489746738353	26	6.9409938680743	26	5.96785053620799	26	4.69400467512363	26	5.19877414850733	26	4.97360468059871	26	5.13868556560415	26	4.82450039382054	26	5.54579824933519	26	4.66517224428337	26	4.44204824257215	26	6.57566859881214	26	6.75635152386611	26	5.92233802022184	26	6.15673497369852	26	6.04577943433388	26	6.30733952225177	26	5.46790963887709	26	5.36506182754203	26	5.25361557117462	26	5.08627810118986	26	5.74292250556937	26	6.46716730491491	26
27	27	18.4949863913664	27	18.881291957945	27	7.2937266106235	27	6.26790610381111	27	5.08765455341388	27	5.55440867545847	27	4.93378495719893	27	5.11942408687102	27	4.79183758862675	27	5.55370233722077	27	4.82667975399755	27	4.57305014543194	27	7.0133975488221	27	7.14635696717554	27	5.95883720291982	27	6.17031249259964	27	6.37461075146756	27	6.58095402141657	27	5.59520912432644	27	5.49663000939043	27	5.34858045757334	27	5.18822548932047	27	5.87734070316475	27	6.6319108080317	27
28	28	20.8492097553871	28	21.2660827864676	28	8.0167975981212	28	6.89247627485846	28	5.82101931397534	28	6.27415874996955	28	4.95271010353111	28	5.12675451247653	28	4.83659326732717	28	5.57664015941144	28	5.12807342105428	28	4.87766858682834	28	7.80709839560972	28	7.89272918755684	28	6.04359184472363	28	6.21641213011716	28	6.9290241578725	28	7.1336792199662	28	5.89041621989617	28	5.70224150235323	28	5.53932316722182	28	5.37649271140343	28	6.16307070860973	28	6.92771984385826	28
29	29	22.9671438123769	29	23.4506900399702	29	9.3123947400799	29	7.94005199107745	29	6.99558707071681	29	7.47869752744889	29	4.90808817163626	29	5.09244801851924	29	4.82113066244908	29	5.55208015008033	29	5.66972433262862	29	5.38006093118239	29	9.17182276595372	29	9.18008514091087	29	6.13801791579428	29	6.30195079522018	29	7.99919659264599	29	8.14436674649989	29	6.38990941641736	29	6.18825379324718	29	5.87576423580501	29	5.72815549226887	29	6.69881316424233	29	7.52049233732015	29
30	30	24.8290569786999	30	25.3627158057017	30	11.2623256612013	30	9.61569245833243	30	8.68313231692923	30	9.14362013175595	30	4.88376976445591	30	5.08925001690488	30	4.82175253822321	30	5.52125979435972	30	6.56577422369894	30	6.2614401766579	30	11.1637663577301	30	11.0341425969534	30	6.33837104521319	30	6.49229099262664	30	9.65280020344395	30	9.7645758915871	30	7.20966682729888	30	6.91040766029805	30	6.52771063895523	30	6.33051596173073	30	7.57267024481518	30	8.5678309365788	30
31	31	26.437789797341	31	27.0289555508504	31	14.038157942912	31	11.9163790924652	31	10.8334639383791	31	11.3619876258713	31	4.90279412255918	31	5.09766840674941	31	4.80149064467637	31	5.54740725872051	31	8.11816693743168	31	7.72840626661541	31	13.7479523510515	31	13.4512979809186	31	6.74857709907217	31	6.84738437870359	31	11.9393877942915	31	12.067047444321	31	8.61904913452719	31	8.09023214058619	31	7.64197268764172	31	7.43553713511198	31	9.04037393919249	31	10.2820709356837	31
32	32	27.8609319239944	32	28.5406556807228	32	17.2713323146194	32	14.6024185310889	32	13.0969578320287	32	13.7715889356818	32	4.88922243234624	32	5.09497919242731	32	4.80765984045263	32	5.56648266623773	32	10.2359557055737	32	9.82192578691908	32	16.5047254109152	32	16.1147765227487	32	7.43313370309555	32	7.45742428330136	32	14.7106902921488	32	14.928386668236	32	10.675316020541	32	9.81595196736539	32	9.48049592139304	32	9.13163993117229	32	11.0913819427616	32	12.6867612850231	32
33	33	29.1532526089159	33	29.7960085886047	33	20.5677315723644	33	17.3939245865679	33	15.3739006134428	33	16.1495917956384	33	4.84545627297435	33	5.07307517540344	33	4.82438572328377	33	5.56006633862569	33	12.7849400805049	33	12.2993197277474	33	19.1851404632428	33	18.7234602584665	33	8.53939793688138	33	8.49921297159872	33	17.4511920100914	33	17.8191409864804	33	13.211206834592	33	11.8877050840968	33	11.9994257746757	33	11.4645537201278	33	13.6330488891433	33	15.605372249536	33
34	34	30.2159520784403	34	30.8746153087744	34	23.5885263971153	34	19.8977099837414	34	17.4295930288995	34	18.3077115793285	34	4.84362353161743	34	5.06109536716591	34	4.82146124659743	34	5.5867895948697	34	15.5015153426648	34	14.887484898153	34	21.6970763445717	34	21.1546681639705	34	10.2641554607044	34	10.1585724057462	34	20.1087743612409	34	20.7195454048107	34	16.0776246984704	34	14.1600518751826	34	15.005033402901	34	14.2307294809362	34	16.2149132557012	34	18.7169123901776	34
35	35	31.0814593710757	35	31.792507411358	35	26.3969766048724	35	22.2220934206627	35	19.2846368607947	35	20.2545390339135	35	4.85489902486388	35	5.04110974076519	35	4.85956445722691	35	5.59702287405749	35	17.8267666316185	35	17.1803753003279	35	23.985874842182	35	23.4474164866898	35	12.4121944263171	35	12.3981879174651	35	22.4775275285054	35	23.2269305940656	35	18.7776036190398	35	16.412316712033	35	18.0584852183877	35	16.9175685806459	35	18.669016503994	35	21.6768584468676	35
36	36	31.9094391136624	36	32.6220368142949	36	28.8484323093633	36	24.2635715494609	36	20.9588256759325	36	22.0109453852873	36	4.8207010392422	36	5.02869457741681	36	4.91734761719342	36	5.66860959074112	36	19.8617660638371	36	19.1882341918906	36	25.9644798982026	36	25.364655965614	36	14.7220358040651	36	15.0532942177153	36	24.5805892632272	36	25.5250616451512	36	21.2543760068483	36	18.5117183907133	36	20.8919375801421	36	19.404137784944	36	20.9344219165082	36	24.4319158809136	36
37	37	32.561595443034	37	33.2735632427427	37	30.9693597264961	37	26.0708346696275	37	22.3720379940567	37	23.5056203432686	37	4.81855020853296	37	5.06931507045346	37	5.00830283749378	37	5.7632019942245	37	21.5747228627413	37	20.8748850512156	37	27.6505135556047	37	27.0501749488149	37	16.9769327084551	37	17.775010341479	37	26.3899013290545	37	27.5474476401045	37	23.5513836607085	37	20.3977942075708	37	23.4602111860676	37	21.58628460875	37	22.888699636934	37	26.8790653366649	37
38	38	33.1150099112388	38	33.8302170043654	38	32.7508117850937	38	27.6340249737547	38	23.5529566009847	38	24.8015831128772	38	4.80752848549229	38	5.01638949772303	38	5.16909351769346	38	5.96444164161764	38	23.0330746745175	38	22.277698437576	38	29.1546046642693	38	28.5088029483254	38	19.0991533013706	38	20.3818663216494	38	27.9816113037945	38	29.3085230489291	38	25.5834696125151	38	22.0823745903602	38	25.7445288264458	38	23.507063710426	38	24.6415794539015	38	29.0076133590022	38
39	39	33.5858510022739	39	34.3149988114493	39	34.3831977215357	39	28.9681836408056	39	24.6510932339744	39	25.9710374313094	39	4.79728080561235	39	5.05962243455549	39	5.42735824735727	39	6.23321793429895	39	24.2472318612788	39	23.5208650914634	39	30.402367224933	39	29.7697521470047	39	20.990103412367	39	22.8688144608971	39	29.3677994344022	39	30.7252982373921	39	27.3832740679394	39	23.6230074857543	39	27.6565481950949	39	25.1571842388877	39	26.1251736299099	39	30.8588383545722	39
40	40	33.9227729357441	40	34.6635054071178	40	35.7297128797099	40	30.0873309091106	40	25.5639153450659	40	26.9912516787246	40	4.77349135024269	40	5.00453486786024	40	5.8376466112947	40	6.70004351653544	40	25.2530678395965	40	24.5477274561839	40	31.4911342145396	40	30.9483621054659	40	22.7328788282367	40	25.1188661188361	40	30.471654345866	40	32.0420529820376	40	28.9680339824966	40	24.9769090754018	40	29.3711811976752	40	26.5328494420948	40	27.4062447328323	40	32.4141841948417	40
41	41	34.2565741657163	41	34.8238318961898	41	36.8952880274756	41	31.0947981875941	41	26.3151140778556	41	27.7692786099132	41	4.7605047808231	41	5.01300651255524	41	6.42099684396704	41	7.35229765979687	41	26.0673387623793	41	25.3919370862273	41	32.4080060369511	41	31.8191279824143	41	24.2716217842883	41	27.1401888159802	41	31.5070842498185	41	33.1345632039554	41	30.2306492041816	41	26.0778883589001	41	30.8422427515278	41	27.6376969949331	41	28.4852068203427	41	33.8940812467494	41
42	42	34.478500951137	42	35.1002583234211	42	37.8502385750233	42	31.8758725028214	42	26.9501537541746	42	28.4969433116955	42	4.79319463069404	42	5.03522689581377	42	7.24667087261023	42	8.18377423957251	42	26.7971301010915	42	26.1564198700513	42	33.1943476406458	42	32.6694610226676	42	25.6068318969017	42	28.9417738577561	42	32.2934670693141	42	34.044242352507	42	31.4412623869394	42	27.1024981596354	42	32.0368964771226	42	28.7166548091704	42	29.4104547172199	42	35.0821855792886	42
43	43	34.6552371108121	43	35.2922555227211	43	38.6500124548644	43	32.6774046404483	43	27.5308417572217	43	29.0368264792547	43	4.77197749576161	43	5.0250718540118	43	8.24355673669778	43	9.19777765831517	43	27.3803241884112	43	26.7634491245401	43	33.8398719597357	43	33.3796806870827	43	26.813092936708	43	30.6486243229663	43	32.9650987021393	43	34.8363010330086	43	32.4419997189672	43	28.0252253585298	43	33.0828690259231	43	29.5072530956193	43	30.2116874531612	43	36.1243149824567	43
44	44	34.8367589910326	44	35.4147173927356	44	39.3906216237204	44	33.1710107779286	44	27.9626326033817	44	29.5565478300651	44	4.75010481363295	44	4.98235584113768	44	9.43280955630622	44	10.3538111549746	44	27.8026365156457	44	27.2467769190773	44	34.3861760130527	44	33.8889291580572	44	27.8557733537261	44	32.016618575784	44	33.5021473138319	44	35.453945541454	44	33.3443088797842	44	28.7226674339262	44	33.965786998116	44	30.1864297193636	44	30.8981520988642	44	36.9921811694757	44
45	45	34.9305170544537	45	35.5497055700382	45	39.8867253592385	45	33.7095103901452	45	28.3657826884068	45	29.9093328613535	45	4.728338791793	45	4.98207343016432	45	10.611637223037	45	11.5109575473196	45	28.1844667818406	45	27.700179053351	45	34.8157607195514	45	34.3914708347185	45	28.6960677691468	45	33.3082314243657	45	33.9361645115059	45	35.9684842368183	45	34.0807548012211	45	29.3531063167596	45	34.6966914869967	45	30.7269278663064	45	31.3191040229105	45	37.6977080850118	45
46	46	34.9812260295035	46	35.6575244110034	46	40.2979631660262	46	33.9936719534811	46	28.6256451907446	46	30.2810720039791	46	4.70508166437702	46	4.95906697743925	46	11.8819121401345	46	12.8211789674146	46	28.4670189217133	46	27.9871052990451	46	35.169625545486	46	34.77436393585	46	29.4860867533661	46	34.4125939326163	46	34.366496823962	46	36.3830791881238	46	34.6111385044908	46	29.932107925209	46	35.2973709711338	46	31.1477319294271	46	31.7628356080481	46	38.283284812874	46
47	47	35.0899023430105	47	35.7294018416419	47	40.5838686786319	47	34.3729435395807	47	28.8934801890122	47	30.4391376038573	47	4.70615090463207	47	5.01327681802621	47	13.1708590673497	47	14.1755453671755	47	28.6958265041732	47	28.2646406881359	47	35.3921354656879	47	35.054560066013	47	30.1386080734872	47	35.3544873963117	47	34.6582516707777	47	36.7210800916798	47	35.1584448607866	47	30.3078157286376	47	35.7173340691584	47	31.4507993878436	47	32.1196191627585	47	38.8343189975063	47
48	48	35.223206489687	48	35.8874856951192	48	40.9029682585336	48	34.5676065848727	48	29.0475581973891	48	30.7192062741849	48	4.68460297920335	48	4.96015840230911	48	14.4455466432001	48	15.5198535320389	48	28.9103202199067	48	28.4863328222196	48	35.6100093251947	48	35.3599615507774	48	30.7180557192839	48	36.2284114733926	48	34.9254713812874	48	36.9697541072066	48	35.5409100589489	48	30.7394175126869	48	36.105059321344	48	31.7218013982641	48	32.3598949241487	48	39.1904702049769	48
49	49	35.3003952284786	49	35.9162325233362	49	41.1673657558585	49	34.8116656221645	49	29.215165378004	49	30.9359834414001	49	4.66298978404571	49	4.94941054748631	49	15.6904838988191	49	16.8130248474931	49	29.0892648026137	49	28.7170468190536	49	35.8875111892757	49	35.5765614939839	49	31.1783160496661	49	36.912554537107	49	35.0624745524629	49	37.2005903064537	49	35.8733388849573	49	30.9863213863903	49	36.4678646634184	49	32.0417813326886	49	32.5603969382814	49	39.534693482612	49
50	50	35.4373911999163	50	35.9713933281852	50	41.3237061113542	50	34.9760578238896	50	29.3591075225108	50	31.0088360361505	50	4.66134839620897	50	4.93711360952085	50	16.7853471066652	50	18.0489590078486	50	29.2133798537917	50	28.8866531387083	50	35.9740501608305	50	35.6976519778343	50	31.5738602023393	50	37.55565918412	50	35.1813054447265	50	37.4113860052007	50	36.1971949070689	50	31.2661214800073	50	36.6922151161961	50	32.2565414457824	50	32.7238546858948	50	39.804889642232	50
51	51	35.4944772562464	51	36.0017758622089	51	41.4729161776464	51	35.1355890709641	51	29.4398077245694	51	31.1721258166497	51	5.471793707079	51	5.8967477800454	51	17.8792503116764	51	19.2093725964726	51	29.3857785627844	51	29.0185060409079	51	36.0748884399674	51	35.8485139943218	51	31.9499295979966	51	38.0716130472179	51	35.3671135550661	51	37.5601817269681	51	36.4337766252496	51	31.4391298114518	51	36.949306308581	51	32.3571050089089	51	32.930228452218	51	40.0529192479043	51
52	52	35.5216299330962	52	36.0800754784892	52	41.6118256690379	52	35.1897786458333	52	29.5602134146342	52	31.2271288533198	52	5.5233792767615	52	6.0508579988144	52	18.8720081194953	52	20.2926604314871	52	29.4434387703252	52	29.1222793868564	52	36.1906149432588	52	35.9927194486789	52	32.1470163236789	52	38.5375301702236	52	35.4543476880081	52	37.7625418148713	52	36.5756108147019	52	31.6295043614499	52	37.0886210619919	52	32.5463483443428	52	33.0088869834011	52	40.1654969088753	52
53	53	35.5573011842429	53	36.1558042096909	53	41.6811191519954	53	35.2755675420188	53	29.6939793137065	53	31.3024585061855	53	5.6546665387888	53	6.0770404824012	53	19.7389203788455	53	21.2548475706975	53	29.6316166457801	53	29.2005597349292	53	36.3490449989314	53	36.0833577366525	53	32.4586273919198	53	38.89855693114	53	35.5649228184447	53	37.8445549291098	53	36.7603517062147	53	31.6908131309921	53	37.1971836230847	53	32.632590862349	53	33.0930696588517	53	40.3960112366295	53
54	54	35.6445418761867	54	36.1716804345209	54	41.826716520201	54	35.3523562761489	54	29.7782997030108	54	31.4178326498003	54	5.7102331963434	54	6.1664537958099	54	20.594283094536	54	22.1874088273178	54	29.7096890718255	54	29.3765767135874	54	36.4038652711735	54	36.2123176291328	54	32.6393765718255	54	39.1803736328773	54	35.6481919713294	54	37.9778133934498	54	36.9025176794244	54	31.8616326821379	54	37.3387067055149	54	32.8593041020821	54	33.2168354374317	54	40.6269536244308	54
55	55	35.6788177588586	55	36.206846921666	55	41.9854513276718	55	35.546247136902	55	29.8822052659338	55	31.4157013760813	55	5.8499377151344	55	6.2599267536074	55	21.34703060849	55	22.9401895814376	55	29.8122252424535	55	29.4348091702415	55	36.519440228364	55	36.3001985803502	55	32.8634309638764	55	39.4244601667994	55	35.739715718823	55	38.107746089328	55	37.0396779645209	55	31.9262117302896	55	37.4566859094276	55	32.9296951168733	55	33.2892009578303	55	40.6925029528079	55
56	56	35.6722293315115	56	36.2509256592096	56	42.0440945172934	56	35.6049875983971	56	29.9208585274084	56	31.5746950157367	56	5.8702316070506	56	6.328811679819	56	21.9599052014506	56	23.6677411323653	56	29.9255186878008	56	29.5464285805327	56	36.6385899305272	56	36.4069865974318	56	32.9323046248335	56	39.7068554650325	56	35.8228441221755	56	38.2385411568372	56	37.0855696792493	56	32.0365872777143	56	37.5850831107078	56	32.9894055302907	56	33.3289201216113	56	40.7434875652582	56
57	57	35.8042587758701	57	36.3288948672288	57	42.0799013583837	57	35.6265889337021	57	29.9778807422213	57	31.5755890180315	57	5.9289918460594	57	6.4169077040024	57	22.6231037357252	57	24.2485383892673	57	30.0193945972386	57	29.5988207525516	57	36.6601237338686	57	36.4953514258472	57	33.1694612404313	57	39.8189968293159	57	35.9205623896577	57	38.3388859055279	57	37.2390862048974	57	32.0625632470634	57	37.6510794037978	57	33.0877086728046	57	33.4155716947969	57	40.89086559812	57
58	58	35.8612530068403	58	36.342304649238	58	42.1828736853107	58	35.7577898176346	58	30.0728475978424	58	31.6232337772679	58	5.9937708474825	58	6.4667082700285	58	23.1408482722675	58	24.7926999861665	58	30.1061629825826	58	29.7468493708297	58	36.7746700635394	58	36.5495613277043	58	33.3161589635973	58	40.0542166665201	58	35.9463435857907	58	38.3999101626129	58	37.2506403698921	58	32.1448885448178	58	37.7232284036823	58	33.1442893118158	58	33.4682793144945	58	41.064308585696	58
59	59	35.8437958924366	59	36.4087751414418	59	42.2473690098738	59	35.7794037282423	59	30.0861059485057	59	31.7027278295119	59	6.0742485695095	59	6.5711879458122	59	23.6245037483758	59	25.2943645568271	59	30.1626030359221	59	29.8121074822014	59	36.8724685139818	59	36.6154391462061	59	33.3932190858396	59	40.1778686156642	59	36.0382122210078	59	38.5497075361725	59	37.3068737353144	59	32.1767602181519	59	37.8709383078761	59	33.1810723095612	59	33.5710892876479	59	41.1664065037831	59
60	60	35.9093929927332	60	36.357373812947	60	42.3029445203524	60	35.9030015362863	60	30.2265411508891	60	31.7651986550697	60	6.1822844440819	60	6.6293664776	60	24.0107262818813	60	25.6863261175463	60	30.2598340802336	60	29.8797057264051	60	36.8837595083204	60	36.69543857659	60	33.5307037389197	60	40.3214735305014	60	36.0841264368695	60	38.5438281313729	60	37.353400116751	60	32.2433258006023	60	37.9136735425674	60	33.3292201775226	60	33.6103699110517	60	41.2264474697161	60
61	61	35.8852139506722	61	36.4342382081829	61	42.3941708707369	61	35.91502841087	61	30.2294642954383	61	31.7879977198811	61	6.1508727933949	61	6.6714208991554	61	24.375651754257	61	26.035878199722	61	30.3251614538238	61	29.9394028076144	61	36.9878623957874	61	36.7445314116623	61	33.6040527798425	61	40.4465205852243	61	36.1268166373633	61	38.6455469145647	61	37.4434708475256	61	32.2331007821391	61	37.964395647677	61	33.3961838001459	61	33.6110218068806	61	41.4111259258995	61
62	62	35.9621027970876	62	36.4899025958217	62	42.4129632161263	62	35.9429048052853	62	30.3054731679056	62	31.9075598153775	62	6.2705594132545	62	6.7263454991161	62	24.7079271740182	62	26.3627451214064	62	30.3945149275838	62	30.0575405604594	62	37.0206710739035	62	36.7886937878969	62	33.7218511739541	62	40.5592969545904	62	36.1920903231013	62	38.6905691675474	62	37.5058586195296	62	32.3185968799882	62	38.0032081740958	62	33.5172463883834	62	33.7201008235861	62	41.463318338275	62
63	63	36.0448201442088	63	36.5008990325933	63	42.5065996523398	63	35.9901584273363	63	30.3195163450586	63	31.8632067677694	63	6.322695369741	63	6.7883826239901	63	25.0133503080043	63	26.6362219044616	63	30.4512752411296	63	30.1083161077689	63	37.0828830489232	63	36.8091735942716	63	33.8194909442181	63	40.6375007815643	63	36.2066230737837	63	38.7016848827789	63	37.573158031287	63	32.3246137797946	63	38.096837986133	63	33.5669426622324	63	33.7517491749399	63	41.4754656976515	63
64	64	36.0715673154188	64	36.5959510177795	64	42.5543908094293	64	36.0497454707209	64	30.3541279449599	64	31.8674160319261	64	6.3906627721281	64	6.7854012412892	64	25.2222620693555	64	26.8777126296491	64	30.5142796580842	64	30.2329907253599	64	37.1810734627799	64	36.8871366701105	64	33.9024448273708	64	40.6995102706426	64	36.2722159198336	64	38.7895594461551	64	37.5299512929463	64	32.3637449609027	64	38.1951311304797	64	33.578105691901	64	33.8091117979026	64	41.5660324325419	64
65	65	36.0979017264085	65	36.555065987013	65	42.6279196114214	65	36.0853424436223	65	30.4114436958704	65	31.9600902816641	65	6.4528240441404	65	6.8311005365759	65	25.4830792555583	65	27.0335139606165	65	30.6043642547297	65	30.2514043687075	65	37.1944486208496	65	36.9232089688072	65	33.9676839413349	65	40.8821793041527	65	36.2803509102875	65	38.903370650445	65	37.6448318238282	65	32.4034112094469	65	38.2356036130324	65	33.6892334463241	65	33.8173333553497	65	41.6160510414346	65
[truncated: 19 more columns]

## Sheet: SLC2A4
Text	X	A1: ref	X	A2: ref	X	A3:NGT 214	X	A4:NGT 214	X	A5:NGT 364	X	A6:NGT 364	X	B1: h20	X	B2: h20	X	B3:NGT 236	X	B4:NGT 236	X	B5:NGT 382	X	B6:NGT 382	X	C1:NGT 79	X	C2:NGT 79	X	C3:NGT 244	X	C4:NGT 244	X	D1:NGT 89	X	D2:NGT 89	X	D3:NGT 262	X	D4:NGT 262	X	E1:NGT 93	X	E2:NGT 93	X	F1:NGT 101	X	F2:NGT 101	X
1	1	4.48272221428274	1	6.40301174221947	1	3.79288408149933	1	2.68136051828521	1	2.16422462801593	1	2.11153343245325	1	2.32837179928282	1	2.39500740988118	1	3.04681079813215	1	2.89333020268582	1	2.58857906299925	1	2.58283223830805	1	4.06790047038154	1	5.00422354749585	1	3.85584008584117	1	2.90881412625212	1	4.06851063495812	1	3.63558184497351	1	2.58518538826838	1	2.77551311498018	1	3.9992726485022	1	3.40403555943909	1	3.74836148415435	1	2.95332661625015	1
2	2	4.53327976337394	2	6.57927436177888	2	3.82122293390368	2	2.74626818063783	2	2.17964261754246	2	2.10041144564636	2	2.37079205423419	2	2.42576991359633	2	3.03884178042878	2	2.88122035700696	2	2.56815779217261	2	2.5537680903275	2	4.08831704501237	2	5.01300132079242	2	3.90204747055846	2	2.84323493438671	2	4.06901705900767	2	3.64109114822585	2	2.56863232101353	2	2.812605240188	2	4.05451310889738	2	3.41930922755219	2	3.79915999973732	2	2.94532930969266	2
3	3	4.62808992428909	3	6.68146809077848	3	3.90359075070718	3	2.76221728691082	3	2.18155597684021	3	2.11109823608974	3	2.39279756625164	3	2.48519238515583	3	3.06908162498053	3	2.88374604329234	3	2.51311051385648	3	2.50343483530457	3	4.15154713251745	3	5.06960295697629	3	3.95585935925724	3	2.77880568399942	3	4.12707778422465	3	3.71540099675301	3	2.58460629256841	3	2.77503061370334	3	4.25688318810513	3	3.43647446582872	3	3.8323460051285	3	2.98608485900209	3
4	4	4.65127100794855	4	6.81620128165241	4	3.95262684542529	4	2.7957022474279	4	2.19188912816991	4	2.11249779444657	4	2.42934586039995	4	2.54413895994617	4	3.10791261287284	4	2.90807172037224	4	2.47948709713906	4	2.44809570423197	4	4.23883697682943	4	5.17274987534491	4	4.02262276763575	4	2.72705757421661	4	4.21414514990342	4	3.83647318342678	4	2.61373919344813	4	2.73231834473915	4	4.33917320223711	4	3.51475990261004	4	3.92975939091721	4	3.04536026849884	4
5	5	4.73712401545028	5	6.94169660323433	5	4.02701366163638	5	2.87264786836052	5	2.21413737109449	5	2.11692580921037	5	2.45928781390207	5	2.63971255152419	5	3.17695882896316	5	2.97086807721812	5	2.42212394274787	5	2.4174230438075	5	4.31840792714876	5	5.3201222322197	5	4.17390437993525	5	2.70023323262355	5	4.3183656174617	5	3.98355070298549	5	2.70982475884939	5	2.67436578181445	5	4.45348466320742	5	3.63357055973588	5	4.0146262367823	5	3.15045726504556	5
6	6	4.80484143593485	6	7.07992691510274	6	4.11249550800119	6	2.93727115553394	6	2.25962293609991	6	2.13997690692633	6	2.52038120935137	6	2.76040189708022	6	3.2658638392273	6	3.03947919614195	6	2.38344680422184	6	2.36582392961112	6	4.37995520157617	6	5.46985723979699	6	4.35919605267032	6	2.62542044231391	6	4.41953945026181	6	4.14193059097701	6	2.82087520740035	6	2.64431129710184	6	4.58969637359309	6	3.74925552552484	6	4.10626555374819	6	3.26175508296968	6
7	7	4.83216386647382	7	7.21828946017727	7	4.21200441123338	7	3.02457770372541	7	2.33186232051308	7	2.16746373061399	7	2.55145967003198	7	2.86201186823607	7	3.39636118407463	7	3.1799675260176	7	2.34905423069307	7	2.33604637511994	7	4.4514913341476	7	5.68638535549499	7	4.54456670751642	7	2.61748517031703	7	4.57546425958844	7	4.3669241599176	7	2.98236402840763	7	2.64981371700411	7	4.75087016233758	7	3.93639266446045	7	4.21297518647475	7	3.41617112460379	7
8	8	4.86562399879432	8	7.36803002651643	8	4.35447849234526	8	3.14435481308394	8	2.44923269993344	8	2.26185975455417	8	2.59314349023915	8	2.97868975931357	8	3.55078254201584	8	3.34373940163241	8	2.32387811407372	8	2.36811606496423	8	4.53402738633535	8	5.97106721122704	8	4.81837161077381	8	2.58766494863525	8	4.71760663420372	8	4.6310975387192	8	3.23174284178876	8	2.67808500379469	8	4.8833375146889	8	4.19602932574068	8	4.30567717774004	8	3.60977633721849	8
9	9	4.90049356321329	9	7.47935035959938	9	4.47967042663087	9	3.28218654787258	9	2.56115223461415	9	2.36831692062405	9	2.63330856439987	9	3.13321342984429	9	3.73337462876037	9	3.57982409831775	9	2.34139558327791	9	2.50446917164446	9	4.62274059991345	9	6.24518683295539	9	5.13597261949313	9	2.61477087191199	9	4.8214150387002	9	4.9210783005949	9	3.57782939112285	9	2.81712310215728	9	5.05253564640772	9	4.46180885176246	9	4.36413121807409	9	3.79899889329821	9
10	10	4.94175090756696	10	7.60828217426624	10	4.65291557250482	10	3.46980451811664	10	2.74171113918913	10	2.57008456242132	10	2.65597895674741	10	3.26936585577458	10	3.92397404953056	10	3.91386568789382	10	2.40073001921818	10	2.77884778926375	10	4.72335501611054	10	6.56864913238156	10	5.47602776425443	10	2.81333355564899	10	4.97139086070241	10	5.24492972178647	10	3.92314084605211	10	3.08664510665824	10	5.22744765610316	10	4.82956111303716	10	4.46533807150833	10	4.05419737679137	10
11	11	4.9746297599056	11	7.70709839650497	11	4.80471617849809	11	3.69313285761776	11	2.95124238614092	11	2.85804127540781	11	2.71021506477708	11	3.43270490424344	11	4.19359493414664	11	4.36106974233486	11	2.57207233628364	11	3.23181807461778	11	4.80538632676521	11	6.88423862339543	11	5.76028027193496	11	3.21146085138071	11	5.14341413613893	11	5.59115387425749	11	4.27804590719902	11	3.48014434736303	11	5.41005726044353	11	5.19956550673104	11	4.55727328301404	11	4.32407932153808	11
12	12	5.03699819742558	12	7.81421577862075	12	4.96525806002247	12	3.94815836370912	12	3.23672481061982	12	3.29289376473789	12	2.76905045569642	12	3.57170404483543	12	4.47239310615287	12	4.69116103407025	12	2.89419061742934	12	3.71183131663591	12	4.88161706292454	12	7.16576768599944	12	5.94716513765106	12	3.7716727347866	12	5.28484430278209	12	5.88461766520736	12	4.7067081373784	12	3.90988778886589	12	5.61206389821916	12	5.5072817516238	12	4.60325627572915	12	4.54566125186797	12
13	13	5.05790786376784	13	7.94312285222627	13	5.08697315951097	13	4.16284736362443	13	3.51076817004806	13	3.7607573009833	13	2.79167450067383	13	3.72703928034494	13	4.68131382466064	13	4.89844009536774	13	3.32109417916809	13	4.04298108740646	13	4.94724064351625	13	7.32173854422132	13	6.19028406568486	13	4.30606548030337	13	5.42479065955449	13	6.16057666450086	13	5.26794263858176	13	4.22388427082806	13	5.76690775323289	13	5.72184382034353	13	4.6793821619147	13	4.74297091696953	13
14	14	5.11932109781705	14	7.99058805609431	14	5.17198269553911	14	4.34481838275461	14	3.8231926018564	14	4.19615591966254	14	2.82486886379577	14	3.83204152294816	14	4.87639511876912	14	5.07491164219821	14	3.7059862789654	14	4.19262261339101	14	5.01265233970282	14	7.45874022720295	14	6.43659376771647	14	4.65615744584105	14	5.52052838622816	14	6.37242477245779	14	5.65565145946976	14	4.39856060538953	14	5.90816765010192	14	5.93354494065079	14	4.76477657403078	14	4.89687775115649	14
15	15	5.146943219101	15	8.07175201466804	15	5.24435773998418	15	4.48326871082575	15	4.07547425025198	15	4.48266176426824	15	2.84618391577448	15	3.96359046613372	15	5.0918403965219	15	5.13555072244681	15	3.93823793092569	15	4.3001451434488	15	5.06485791396403	15	7.53361343822185	15	6.63305574725964	15	4.84667146965244	15	5.62777661638139	15	6.60918430087214	15	5.74082128284343	15	4.49004793172678	15	6.0407406980751	15	6.20875432153231	15	4.79687829159407	15	5.06232142887985	15
16	16	5.22315610880244	16	8.18342750393771	16	5.30975214865528	16	4.68821102972632	16	4.29926511110009	16	4.68282909779028	16	2.89145725625727	16	4.04527551317476	16	5.35164457995051	16	5.10370035179516	16	4.06241191430393	16	4.2955979972941	16	5.08981099426963	16	7.63881572331534	16	6.67904767819693	16	4.94093265284072	16	5.70261925796579	16	6.82883684105885	16	5.74065421859469	16	4.51241499668215	16	6.13064857247421	16	6.56754460779935	16	4.84196261387236	16	5.30262996412824	16
17	17	5.27119770763338	17	8.24041879536403	17	5.35879114503313	17	4.84973588350928	17	4.46235376866688	17	4.81392292631024	17	2.91282905917686	17	4.11436226400324	17	5.60930345829718	17	5.09220791923006	17	4.13071656030002	17	4.32387767938025	17	5.13707362146232	17	7.70909139184943	17	6.6818338410816	17	4.98349408857153	17	5.78999408494422	17	7.08029872505945	17	5.74302952153436	17	4.56372560293195	17	6.22330338579208	17	6.87670651234723	17	4.86404488833693	17	5.53577956912826	17
18	18	5.36236312500659	18	8.26217999962995	18	5.40091354672603	18	5.02278162853919	18	4.51552724428026	18	4.87605304010268	18	2.92542127120196	18	4.17576237863028	18	5.74895361694928	18	5.07395717932994	18	4.1654221260841	18	4.33648010549629	18	5.16160443160361	18	7.75414281125822	18	6.67838927192331	18	5.00134673619566	18	5.83504491200695	18	7.21566580240975	18	5.7203373011216	18	4.58569919898645	18	6.28882358818477	18	6.9880553194361	18	4.88832161798564	18	5.7862209905578	18
19	19	5.46508434293617	19	8.28581821014266	19	5.4396582108822	19	5.15161829806278	19	4.5114551727422	19	4.93493902286868	19	2.93363244194942	19	4.20928247425715	19	5.77384303762773	19	5.09307056308175	19	4.16108017455601	19	4.34565285243238	19	5.20742535687181	19	7.77222537182059	19	6.67182349203475	19	5.00683749001308	19	5.90656991602711	19	7.24751255930046	19	5.74046540208532	19	4.59521326386237	19	6.35088795056725	19	6.98126010956322	19	4.92889622374131	19	5.89859425851835	19
20	20	5.54804716405662	20	8.3387212182002	20	5.48295685803231	20	5.1710173086003	20	4.53089754918302	20	4.92721644098692	20	2.95183298730304	20	4.25952398036343	20	5.79789060659925	20	5.10777490942298	20	4.19833171180124	20	4.35601851113762	20	5.23910074095441	20	7.77185956671113	20	6.68127644026956	20	4.99450975235826	20	5.96775588984095	20	7.24269950612103	20	5.7736022983173	20	4.59666425884565	20	6.43193131571266	20	6.95743847481426	20	4.95582010792893	20	5.89945628725191	20
21	21	5.66630837192939	21	8.3819574551136	21	5.50306444776324	21	5.18127044555817	21	4.53586526058579	21	4.959402042568	21	2.97018699889463	21	4.27384114091019	21	5.79960533226728	21	5.09074435241933	21	4.21185482434684	21	4.36521621823015	21	5.28504466566242	21	7.75637102989608	21	6.6886297768118	21	4.99098522069092	21	6.02945182379561	21	7.23627451387748	21	5.77070496563637	21	4.63769449605753	21	6.4791492397762	21	6.9362764755733	21	4.98141871013647	21	5.88177744254362	21
22	22	5.75682338324017	22	8.38495438385854	22	5.530029047336	22	5.16640058078317	22	4.54385768522669	22	4.95831469049371	22	2.98465018267526	22	4.26322375320798	22	5.80296716009727	22	5.14395227141685	22	4.18419671696906	22	4.35541359586808	22	5.33912527009655	22	7.75465366010645	22	6.6640018006047	22	5.02589691686689	22	6.08825015185715	22	7.23466549517856	22	5.7694372360745	22	4.65465128308642	22	6.53291973717319	22	6.91553636065492	22	4.9954277110824	22	5.86599025311147	22
23	23	5.81671727147982	23	8.41970504505797	23	5.55245697496656	23	5.17894921895544	23	4.5333618131211	23	4.95264676566542	23	3.00681748285918	23	4.29500879891762	23	5.81610107098195	23	5.13827353936014	23	4.21813174299341	23	4.38924986913298	23	5.33260125748688	23	7.74056345378683	23	6.6452522950517	23	5.02471160192122	23	6.06218479587798	23	7.20589589816515	23	5.75013860739862	23	4.68023027389612	23	6.53220502202164	23	6.92491599232779	23	5.04412594681404	23	5.85537297385454	23
24	24	5.82953870768075	24	8.42849602707742	24	5.54114878193351	24	5.19037095433586	24	4.54336231334882	24	4.95909142026472	24	3.00838754939672	24	4.28512424293993	24	5.8242746577956	24	5.14508031177796	24	4.19619372768685	24	4.38119436476987	24	5.33933866654025	24	7.71912102070263	24	6.64600215938703	24	4.99514453557711	24	6.04539705766573	24	7.19298146909026	24	5.75357691182866	24	4.69056941973092	24	6.54663022862585	24	6.89206970554218	24	5.03500960477993	24	5.85862585414645	24
25	25	5.87411934733216	25	8.42153914836533	25	5.53957572055757	25	5.17551298532894	25	4.54335591775813	25	4.94033969965183	25	3.01758233134534	25	4.31045641213787	25	5.81737774769052	25	5.15300194481806	25	4.21013711781331	25	4.38136433590308	25	5.30865982809574	25	7.70383174425387	25	6.66062156163832	25	5.00775245565624	25	6.00333604066358	25	7.18353992683454	25	5.75140454190998	25	4.71725831344757	25	6.52362517135237	25	6.89763686977435	25	5.04521461428172	25	5.84700969882729	25
26	26	5.88828325493656	26	8.41009330339616	26	5.53871420470101	26	5.16518616688424	26	4.55036385482598	26	4.95242643925306	26	3.04755561198379	26	4.33163119825052	26	5.83104463676956	26	5.11557132773464	26	4.23003651240566	26	4.3836780476627	26	5.31684587479188	26	7.69646647084075	26	6.6198646629246	26	5.0064726066837	26	5.99753105030542	26	7.18502800552975	26	5.77882610971327	26	4.72905068275719	26	6.50350704512181	26	6.8890422927125	26	5.04793733222046	26	5.86086488210022	26
27	27	5.87937150738293	27	8.37287052160916	27	5.5305291309688	27	5.1663238730884	27	4.54235349835656	27	4.95351459061622	27	3.04317903737989	27	4.33261598473818	27	5.82300415865342	27	5.13485526585231	27	4.24434616463586	27	4.40237337118575	27	5.29284909823783	27	7.66930384145847	27	6.60742029026548	27	5.02112795614998	27	5.98380195913838	27	7.15781893453889	27	5.74769589506219	27	4.72558788827374	27	6.4797996389148	27	6.88097270504949	27	5.01874708632779	27	5.84285317376159	27
28	28	5.89590429202452	28	8.40638171808723	28	5.54568061519862	28	5.19036858748193	28	4.55733825205488	28	4.9860061280877	28	3.05128321713332	28	4.34909564941345	28	5.80515154469074	28	5.14053728434025	28	4.22814631799007	28	4.38616115754622	28	5.2742561763351	28	7.65460974677076	28	6.61233645873476	28	4.99071577097266	28	5.9547369034922	28	7.17230573560023	28	5.75314482226559	28	4.74950136463643	28	6.475535722755	28	6.87161803422397	28	4.99016061946412	28	5.83415283163694	28
29	29	5.89730432903706	29	8.35210867217068	29	5.53767439228149	29	5.18692535724492	29	4.55335964217992	29	4.96913135349155	29	3.05972644404059	29	4.35391013155344	29	5.83022716000487	29	5.15073989673896	29	4.23281191993834	29	4.38656875770383	29	5.27503590075035	29	7.62933488902907	29	6.63355752337425	29	5.00072261276261	29	5.97641603270718	29	7.14658294412333	29	5.74558475106194	29	4.76374993258463	29	6.43231955391514	29	6.85514224128685	29	5.04627472923838	29	5.8163987812322	29
30	30	5.89096775765567	30	8.33806895977427	30	5.52720107442062	30	5.18118854452578	30	4.54735675587385	30	4.95897224574354	30	3.08711213237424	30	4.37618432155281	30	5.83876636507649	30	5.15869973474025	30	4.24453516748902	30	4.42497698782368	30	5.26339513524688	30	7.6199316176361	30	6.61008317872034	30	4.9859515964076	30	5.9703112446101	30	7.14651716731892	30	5.74013074282248	30	4.7669141888581	30	6.44666693723078	30	6.85486912025725	30	5.00912586977137	30	5.82511529324942	30
31	31	5.87943084160411	31	8.37534475440774	31	5.55424900088167	31	5.18461667324153	31	4.56888174429528	31	4.97130562671771	31	3.06614991296825	31	4.3800609204677	31	5.82345180432444	31	5.16210696045886	31	4.23912307231173	31	4.43287793035816	31	5.25719945222863	31	7.61825227729935	31	6.61791428377921	31	4.98032836869884	31	5.96900365870997	31	7.14012022470139	31	5.75276494872849	31	4.77488009738685	31	6.41500145306931	31	6.88706805936503	31	5.04849648549012	31	5.83831640402942	31
32	32	5.90899319707763	32	8.39316169762581	32	5.55338036169035	32	5.21559268510341	32	4.56237513388305	32	5.00139615769446	32	3.11148577335063	32	4.44991351224748	32	5.82775905856591	32	5.17461759099848	32	4.28144083204699	32	4.46636592769285	32	5.28046667983395	32	7.596220507222	32	6.62814883496877	32	4.9925380779322	32	5.97318945373669	32	7.15599239737087	32	5.75237688612519	32	4.78225581164627	32	6.42997735950788	32	6.87360171412166	32	5.03603850179391	32	5.83281727248473	32
33	33	5.94481996400104	33	8.50575848915542	33	5.59581453521031	33	5.23393532066373	33	4.59394283504359	33	5.02828282559856	33	3.11142560790878	33	4.50323844014375	33	5.83706284823822	33	5.17002505220362	33	4.31718261191129	33	4.49744151331103	33	5.34608478348215	33	7.60581514149665	33	6.65136945792254	33	5.01964490278946	33	6.01849753885592	33	7.17518814112467	33	5.78481927949422	33	4.84095461968095	33	6.42991638466547	33	6.97002830120223	33	5.07147945444893	33	5.8763754335866	33
34	34	5.97946620428703	34	8.63384648509396	34	5.61834712512308	34	5.29712716558942	34	4.61499061115772	34	5.0988902096349	34	3.12354604417995	34	4.66155875257023	34	5.84554797043232	34	5.15974186114417	34	4.38264099593476	34	4.57597324301074	34	5.46075497085547	34	7.61559684840193	34	6.65575285328689	34	5.01840244395412	34	6.06780549986299	34	7.18952135669004	34	5.81185728837405	34	4.86673956895058	34	6.46945490960885	34	7.05665874080831	34	5.11536000984552	34	5.9335746303017	34
35	35	6.12293467603844	35	8.87874877490864	35	5.70324958775888	35	5.39814953562433	35	4.70972678966251	35	5.18407399041081	35	3.12335786880216	35	4.8605316713366	35	5.81264022753559	35	5.1778477342234	35	4.52125929456992	35	4.69149186661114	35	5.63248646642251	35	7.67337397881753	35	6.71153807848392	35	5.04547810003441	35	6.10799403700403	35	7.31468093113827	35	5.86284876607026	35	4.91188492092125	35	6.56523860671597	35	7.24476068430616	35	5.21665829844012	35	6.04011699140452	35
36	36	6.29987282230008	36	9.31391355747049	36	5.81895132087077	36	5.60272028511298	36	4.83360597798008	36	5.35682974675881	36	3.12951130190826	36	5.22680330847536	36	5.82900276181077	36	5.16625049390405	36	4.75139721587055	36	4.92474311198494	36	5.92296404442822	36	7.8020546475894	36	6.83541145640418	36	5.12907415352189	36	6.27689717409994	36	7.52493047330736	36	5.96745464881465	36	5.04055805415136	36	6.6991678937171	36	7.63884338271461	36	5.41154195406171	36	6.27058227408443	36
37	37	6.67785696688569	37	10.0140092344478	37	6.05335439629388	37	5.96447648185761	37	5.06923313456995	37	5.66919643800723	37	3.15329203708391	37	5.84077736033112	37	5.82191079421807	37	5.18079264336244	37	5.15990154436885	37	5.30450801749433	37	6.44169252469189	37	7.98391687935996	37	7.01832683832414	37	5.24351903218753	37	6.57278983220086	37	7.84591275630541	37	6.15675401366369	37	5.28168935949916	37	6.98645981314389	37	8.30453256802996	37	5.71677702385105	37	6.63857983714567	37
38	38	7.18210351855132	38	10.9325604365335	38	6.42248475737735	38	6.52268586922431	38	5.44780935922314	38	6.15522876363783	38	3.19015799543781	38	6.82491373253669	38	5.83417331843897	38	5.17797540496923	38	5.80986132645226	38	5.91058476307067	38	7.18724966635153	38	8.3212900443837	38	7.35175536445827	38	5.46871103739543	38	7.02271193377336	38	8.43438910315976	38	6.45478256302153	38	5.62038611525878	38	7.46318645889141	38	9.27839915009433	38	6.21839694059756	38	7.27199713199786	38
39	39	7.96235584333917	39	12.0623401962556	39	7.050084721704	39	7.41198676131041	39	6.05532944190294	39	6.96882493733574	39	3.22173993953316	39	7.23406669984809	39	5.86027037095406	39	5.21611044686275	39	6.77360969070691	39	6.85973867362687	39	8.14974761348412	39	8.92254677874963	39	7.90685035367978	39	5.83153948750158	39	7.76898042240359	39	9.38443118267176	39	6.95506732917927	39	6.16536962884171	39	8.28249476479095	39	10.6793191160711	39	7.01319896459307	39	8.26954905250385	39
40	40	8.88230442051482	40	13.3245579424539	40	8.05888593950596	40	8.63032866398177	40	6.97820703948155	40	8.1357120266434	40	3.28400797414086	40	8.0063921534893	40	5.90993035199722	40	5.26876765531407	40	8.08131294713134	40	8.07426509689837	40	9.24473860767519	40	9.81317988345409	40	8.7090273893755	40	6.41891005397248	40	8.79990016928972	40	10.584539129844	40	7.75005200652413	40	7.00747388692586	40	9.3810333475047	40	12.4662743023075	40	8.14679320969533	40	9.67731858940882	40
41	41	9.88316671142608	41	14.604446014727	41	9.35732571798681	41	10.062832544405	41	8.18104613261631	41	9.59737872120781	41	3.4035735613112	41	8.0277720885253	41	5.98419301990593	41	5.30308157093323	41	9.62905106217453	41	9.44173107103082	41	10.3951841489272	41	11.0704127807168	41	9.83478208217152	41	7.26196580364847	41	10.0686864305952	41	12.1235937205493	41	8.84741642189431	41	8.1523356702833	41	10.7751157735801	41	14.4367958235626	41	9.45717694604365	41	11.3614563860264	41
42	42	10.9944439121457	42	15.9667401829168	42	10.9055648278219	42	11.6803984715511	42	9.5607312541578	42	11.3085763385231	42	3.58089065287583	42	8.2027999607328	42	6.07535404553029	42	5.35978458534741	42	11.2898998226397	42	10.9980665733705	42	11.5916449087822	42	12.583581725428	42	11.2985902802088	42	8.37095554880333	42	11.4915103612014	42	13.7647439233841	42	10.2471333251938	42	9.55632817630885	42	12.3320245229178	42	16.5044243156595	42	10.9499907263365	42	13.1607549393548	42
43	43	12.0506848488416	43	17.3343847736548	43	12.6602203399689	43	13.3962512578846	43	11.1288744101244	43	13.179218821919	43	3.85996276995117	43	8.4025010903063	43	6.23109278275904	43	5.47025187680705	43	13.0600276703182	43	12.6002270930249	43	12.7437563732119	43	14.2440043105326	43	12.9796730062233	43	9.66015977612657	43	13.0024040851678	43	15.5475801380342	43	11.8639681551669	43	11.1580325966312	43	14.0125226108502	43	18.6203790634943	43	12.536585527003	43	15.1469120051273	43
44	44	13.1451615484459	44	18.6307002368917	44	14.4785231089296	44	15.1231661532097	44	12.7440669004616	44	15.1376929086808	44	4.22698370130061	44	8.5552544775863	44	6.50146697237016	44	5.66455166269399	44	14.7504476535646	44	14.1142558257878	44	13.8264421651483	44	16.0040069551671	44	14.8222022775258	44	11.1426595415852	44	14.5101377267834	44	17.2985745086612	44	13.5901626003933	44	12.8568592268624	44	15.6746614773388	44	20.6122661764364	44	14.1556872929613	44	17.144905912454	44
45	45	14.1761998885607	45	19.7813924349388	45	16.3117363917277	45	16.8141164579404	45	14.4275623388654	45	16.9797831956482	45	4.68950390251968	45	9.4706378242777	45	6.91815278593508	45	5.93626794162017	45	16.3697253152907	45	15.5797511796514	45	14.7654989564805	45	17.7947250876127	45	16.7925741293733	45	12.7244285268188	45	15.8904731611216	45	18.9934523857414	45	15.396235988165	45	14.6148925336785	45	17.3070354032029	45	22.3990085160791	45	15.671992198299	45	18.9539273798804	45
46	46	15.1130660374405	46	20.8040612943149	46	18.1124781750864	46	18.3527486063756	46	15.9701443599682	46	18.741611238836	46	5.29760909937389	46	10.211074684073	46	7.49308846432307	46	6.34783566223032	46	17.8135160301331	46	16.9290377582257	46	15.5760915489887	46	19.4645715483412	46	18.7406590327202	46	14.3108487645236	46	17.2709714800955	46	20.5678967059106	46	17.2501692707984	46	16.3096265878814	46	18.7665913616644	46	23.9781530231639	46	17.0398387331841	46	20.6664478549427	46
47	47	15.9821850864729	47	21.7240021530083	47	19.7767388957887	47	19.6653819587141	47	17.4228839035116	47	20.3197545187462	47	5.93887925828333	47	10.6643426255527	47	8.27918050051953	47	6.90444760240591	47	19.1685896400649	47	18.0547841907762	47	16.2586133868383	47	21.0878666604048	47	20.5688764009985	47	15.8159584684612	47	18.4025737884295	47	21.9448383283776	47	18.9371058852345	47	17.8643595221311	47	20.013184671842	47	25.2918659134593	47	18.3266111454702	47	22.1459532017762	47
48	48	16.6991801335625	48	22.5063722410651	48	21.2384068690309	48	20.8174855145219	48	18.6425146537382	48	21.6856778776037	48	6.62039046752711	48	10.8317570763531	48	9.30766180576676	48	7.67040571514114	48	20.1952778916296	48	19.0307988900761	48	16.8468645138124	48	22.5080681298893	48	22.3000245312941	48	17.2494687392232	48	19.3665936189655	48	23.0936065278055	48	20.5431121199167	48	19.2859296286282	48	21.1057057539599	48	26.3245129491217	48	19.2860694957477	48	23.3467485307519	48
49	49	17.3148068127891	49	23.079877590392	49	22.4935086274557	49	21.8059524769967	49	19.7569752644736	49	22.8002806097261	49	7.36528100077708	49	10.8447412692798	49	10.5252649005965	49	8.60736399222474	49	21.0627839950373	49	19.8806484936679	49	17.314757673712	49	23.6925064761198	49	23.8362502883525	49	18.5275701549125	49	20.2549834309846	49	24.094844135495	49	21.9179546293948	49	20.5560989594934	49	22.0501212750675	49	27.193401459016	49	20.1695425877173	49	24.3989232963415	49
50	50	17.7525957957427	50	23.6296598131994	50	23.5441436316457	50	22.5676152166359	50	20.6878607800078	50	23.7223819112754	50	8.09276208413935	50	11.6064483998135	50	12.0055070227246	50	9.74277713187595	50	21.7863085831137	50	20.4917278805124	50	17.6027474725508	50	24.7471296627707	50	25.1634537840254	50	19.6842151333553	50	20.8447325776268	50	24.9427491024775	50	23.162199466873	50	21.6113302269077	50	22.7588079774846	50	27.8535788631445	50	20.8909286640518	50	25.2232838665386	50
51	51	18.1601785851632	51	23.9746465704313	51	24.4775720340063	51	23.2063747736736	51	21.4357281358587	51	24.4908366213265	51	8.75975332987388	51	12.2058476383185	51	13.5904278136887	51	11.0467406780943	51	22.3361064884406	51	21.0214734362462	51	17.8864750161011	51	25.5641524404961	51	26.2695184330243	51	20.6401891512073	51	21.3704445315318	51	25.4997771601733	51	24.1692790065026	51	22.459603617466	51	23.3400294105531	51	28.2827356163121	51	21.4300096248806	51	25.8135223151731	51
52	52	18.4325757293287	52	24.2747761363484	52	25.1759676808505	52	23.681889374028	52	22.0139354966015	52	25.0407900401797	52	9.41573876296777	52	12.5886674202104	52	15.3199944154534	52	12.4641406455982	52	22.7044562524299	52	21.3799135002748	52	18.0933638804122	52	26.1948633378077	52	27.2237678701302	52	21.4394365242754	52	21.8242840007977	52	25.9783687670651	52	25.0203206135823	52	23.14703314154	52	23.7216935825334	52	28.5993609052691	52	21.8558293051701	52	26.3002805574827	52
53	53	18.6936302147966	53	24.4614814984092	53	25.6885893468379	53	24.0488664816426	53	22.5008185979752	53	25.4804576945293	53	9.98258773853796	53	12.971158455806	53	17.1320100008327	53	13.9877465600803	53	22.9842702930457	53	21.6744475181521	53	18.2275543376561	53	26.7198809736055	53	28.053121428394	53	22.0724759412532	53	22.1028535663347	53	26.3363670090596	53	25.6990511237423	53	23.7277165988103	53	24.0908250707942	53	28.7915663665119	53	22.1769253950395	53	26.6954643317289	53
54	54	18.837716935091	54	24.655031257913	54	26.0568927656129	54	24.2999334431446	54	22.8437967085291	54	25.7494497544962	54	10.514465273258	54	13.1386682442619	54	18.8404827327887	54	15.4742008384755	54	23.2333062940205	54	21.8456389038334	54	18.3182192306095	54	27.0869764027055	54	28.6330857389485	54	22.5715219629997	54	22.281100086331	54	26.590564909995	54	26.1791956838856	54	24.1032097959904	54	24.2901667883495	54	29.0027646642673	54	22.3716039834847	54	26.9465766405244	54
55	55	18.9663324538185	55	24.7841696562334	55	26.4636687337505	55	24.5232298853664	55	23.0817935175108	55	25.9731688833688	55	10.9797155149417	55	13.311269707907	55	20.4692051356446	55	16.966050441171	55	23.3964214494136	55	21.998965635798	55	18.4038664118537	55	27.3614047667634	55	29.1191639066359	55	22.9608147367166	55	22.4492660655622	55	26.7815267028774	55	26.6079204029253	55	24.4423477413375	55	24.4487378352905	55	29.1603977264457	55	22.5869767453415	55	27.0947287821938	55
[truncated: 19 more columns]

## Sheet: HK2
Text	X	A1: ref	X	A2: ref	X	A3:NGT 214	X	A4:NGT 214	X	A5:NGT 364	X	A6:NGT 364	X	B1: h20	X	B2: h20	X	B3:NGT 236	X	B4:NGT 236	X	B5:NGT 382	X	B6:NGT 382	X	C1:NGT 79	X	C2:NGT 79	X	C3:NGT 244	X	C4:NGT 244	X	D1:NGT 89	X	D2:NGT 89	X	D3:NGT 262	X	D4:NGT 262	X	E1:NGT 93	X	E2:NGT 93	X	F1:NGT 101	X	F2:NGT 101	X
1	1	7.85353827977266	1	7.53484712941936	1	4.8265193471099	1	5.445886651742	1	5.51197749916108	1	3.62298331302868	1	3.47126146456807	1	3.47841651449167	1	4.46853519186449	1	5.63467106523203	1	5.1966458174607	1	4.2503642900634	1	7.54089334858513	1	7.04216683040538	1	5.88440118654289	1	6.91045010251697	1	6.36087318286959	1	5.97627420400296	1	5.14669484674162	1	6.18488030695469	1	6.58125762413892	1	6.03334601165201	1	5.15343810412727	1	5.205875906059	1
2	2	7.87777038373683	2	7.50899755328473	2	4.84141618002278	2	5.46267894218597	2	5.5055997455903	2	3.66693421826309	2	3.5025376798386	2	3.50309380411565	2	4.46090271845785	2	5.65203243617794	2	5.24360897846065	2	4.23900375673733	2	7.50962768964028	2	6.98772345528275	2	5.88124288160925	2	6.95388215596738	2	6.34645923900963	2	5.92551533576576	2	5.09858334431524	2	6.22611642630851	2	6.56737867774701	2	6.03116240939268	2	5.12800293878396	2	5.22194535364906	2
3	3	7.89690369521714	3	7.52722481107711	3	4.83873347654194	3	5.47593416626169	3	5.52675552125953	3	3.74153890652322	3	3.53165705163574	3	3.51159750657331	3	4.52183270323668	3	5.68800488528279	3	5.22529658134985	3	4.25744394518318	3	7.47320409189685	3	6.95608918874039	3	5.90977938902199	3	6.94855603107545	3	6.32773348304097	3	5.92603733176791	3	5.14663798095492	3	6.23380961734759	3	6.60387562496817	3	6.03878973959306	3	5.11970305656121	3	5.4241876939099	3
4	4	7.87794277788291	4	7.57036861588006	4	4.87002362780892	4	5.48682237001582	4	5.51427438146944	4	3.79013307071943	4	3.55931249176037	4	3.53254448603834	4	4.53081658871798	4	5.7216066106035	4	5.27450856908426	4	4.27404366114487	4	7.50857386856564	4	6.96991707076302	4	5.90724875634717	4	6.96235521504908	4	6.38822397791353	4	5.95175065930345	4	5.14974293345248	4	6.23879219023768	4	6.5826996403002	4	5.99495681369714	4	5.10916233111413	4	5.43502191409838	4
5	5	7.90213612336768	5	7.63735488054096	5	4.92558152726059	5	5.53672306393147	5	5.52740817669013	5	3.90360734336742	5	3.59204244363927	5	3.56582302240614	5	4.57893147935902	5	5.72644472203271	5	5.29541605096005	5	4.28026810735373	5	7.55995567709396	5	7.00155892664337	5	5.94744736472255	5	6.96661657989654	5	6.3853491846902	5	5.94907920311756	5	5.17600167894626	5	6.26562762356109	5	6.60719452184503	5	6.01313726631045	5	5.10681480288887	5	5.70679956298778	5
6	6	7.91079816807046	6	7.64605471340924	6	4.9555344266059	6	5.55287323857017	6	5.5520432293704	6	3.97027821343688	6	3.6271933501739	6	3.60150458620151	6	4.6157550677148	6	5.77969162554848	6	5.31983455753393	6	4.28935799822276	6	7.56842331767972	6	7.01003514754715	6	5.94872742109241	6	6.9755177264388	6	6.44831780594695	6	5.9433960963675	6	5.22000010430131	6	6.25956399795277	6	6.60174826594096	6	6.03538469975574	6	5.12176048115189	6	5.70803720952418	6
7	7	7.93166333227654	7	7.67394156164357	7	4.9888115131145	7	5.61019754865142	7	5.54910608134777	7	4.01496898245868	7	3.65791866898522	7	3.61166132020571	7	4.62699533127755	7	5.78478217837187	7	5.3245130801892	7	4.29311982154408	7	7.56825381774814	7	7.01623177965471	7	5.96828556471501	7	6.97424160356061	7	6.43346473742808	7	5.95561911007158	7	5.23891238262699	7	6.28733443635952	7	6.60758932038551	7	6.04073441050713	7	5.12629941808199	7	5.67085639745434	7
8	8	7.94387134339656	8	7.67197317523804	8	4.99933862293044	8	5.62139112016782	8	5.57624123974799	8	4.09178531420867	8	3.66723479777564	8	3.63504215247496	8	4.68032690324892	8	5.81836122139977	8	5.35912791511591	8	4.30411920809345	8	7.55956735160668	8	6.99301788086803	8	5.95076638232332	8	6.98626937289211	8	6.46515921821238	8	5.95956214841887	8	5.26387655922638	8	6.27665677284718	8	6.61195881191128	8	6.08668594064054	8	5.14352788975204	8	5.69573657311397	8
9	9	7.87617330586081	9	7.6877846747487	9	5.02214132312697	9	5.63761777980982	9	5.56962319112573	9	4.13390078610827	9	3.68871298729129	9	3.64983641600647	9	4.68135062611807	9	5.82708621169286	9	5.37585760139812	9	4.31323963857122	9	7.57491720972826	9	6.9875679825262	9	5.95207606256389	9	6.9655310623243	9	6.49396426308672	9	6.0026727980716	9	5.3008126956619	9	6.27801492354545	9	6.61339704989778	9	6.06004366122008	9	5.15160469375586	9	5.66882011217949	9
10	10	7.92133605881087	10	7.69117747713869	10	5.00264943075773	10	5.66261477593043	10	5.57990516379498	10	4.1604672672376	10	3.72477722610109	10	3.67245234187241	10	4.66186167644433	10	5.82965067396112	10	5.40157127539672	10	4.30691668712928	10	7.57824251574511	10	6.96973649973794	10	5.96903500064983	10	6.99086436592366	10	6.53111439082501	10	5.99835110095941	10	5.30314476461696	10	6.31049730532735	10	6.60254723533723	10	6.08370731415334	10	5.17465519615342	10	5.68540841948047	10
11	11	7.87442254681959	11	7.73522126759198	11	5.01820074685987	11	5.68635173658172	11	5.58894771861042	11	4.22736676221849	11	3.73939185342825	11	3.68724641940403	11	4.71319436896907	11	5.8458135743253	11	5.41052644004343	11	4.30783918498321	11	7.5387125384658	11	6.97824131642543	11	5.94167589686051	11	6.99237796431738	11	6.55997401693774	11	6.06240638279225	11	5.32577522972927	11	6.35643442406787	11	6.61085912326744	11	6.1130084564825	11	5.16191473178895	11	5.70076142772585	11
12	12	7.86219674893493	12	7.69527313788287	12	5.02765138902766	12	5.70989320808496	12	5.6300408422656	12	4.24174852104734	12	3.750906657373	12	3.69923142227653	12	4.708864328847	12	5.86869900529771	12	5.42061943150606	12	4.29733297906321	12	7.56827550213439	12	6.91948566966487	12	5.96292228077859	12	7.03459162783381	12	6.55765895784792	12	6.07547675994171	12	5.34137784284172	12	6.33351868959825	12	6.58787519571442	12	6.08415261898587	12	5.18390944414446	12	5.69390214039567	12
13	13	7.87271527324624	13	7.67679967922062	13	5.05052386879553	13	5.71261240206553	13	5.63968009160632	13	4.27142509852091	13	3.77636903676621	13	3.71073341431453	13	4.72350279742332	13	5.88694531010095	13	5.4374486703676	13	4.31887127187932	13	7.58490947458715	13	6.92700802988041	13	5.95995633932456	13	6.98955487795776	13	6.58486712472491	13	6.13620057227959	13	5.35796104439092	13	6.36806481854667	13	6.61520883513422	13	6.11703942542266	13	5.18612381273777	13	5.69746424618711	13
14	14	7.8570466071657	14	7.71039566854639	14	5.05662996492836	14	5.71883819543642	14	5.64625226859649	14	4.30347674905125	14	3.76862347827477	14	3.71692171443267	14	4.72963518236718	14	5.90052037805944	14	5.44399698053471	14	4.32609025882654	14	7.59007760532151	14	6.86964539604831	14	5.95863400842679	14	7.02512961980855	14	6.61082760132398	14	6.16274439879861	14	5.36394067536884	14	6.34432664325004	14	6.62749687193523	14	6.11567643484564	14	5.20579101729064	14	5.66800131318757	14
15	15	7.81879806492518	15	7.68557220390246	15	5.05888169962801	15	5.69885016447789	15	5.63305917351525	15	4.31361623806609	15	3.81859241756642	15	3.71856074977284	15	4.74612307820285	15	5.92550468171434	15	5.46976315609856	15	4.41829167684266	15	7.6002796244177	15	6.88664279662011	15	5.94692801739216	15	7.02079932817086	15	6.62747854975236	15	6.17244315061152	15	5.38065957661806	15	6.35458795408057	15	6.61666919066958	15	6.12540346275425	15	5.17342249595804	15	5.64230755566493	15
16	16	7.84314459999616	16	7.67458469980222	16	5.05111126491858	16	5.70644442146973	16	5.64841482378024	16	4.31936099981205	16	3.85822029819012	16	3.75158741881279	16	4.76685050033852	16	5.93339350179301	16	5.4926597293564	16	4.42417844673201	16	7.58977830766454	16	6.86086006713362	16	5.97639322093493	16	7.02270345124389	16	6.62258038561387	16	6.20164575626644	16	5.37346065343822	16	6.36305321966946	16	6.60478689492704	16	6.15459844035664	16	5.19420546997809	16	5.65688127992794	16
17	17	7.8187461172334	17	7.72064454992998	17	5.09959321348438	17	5.75647292884423	17	5.65372513428235	17	4.35874116503813	17	3.84958587492208	17	3.7639173332305	17	4.80068648247498	17	5.96057585898539	17	5.47457456686471	17	4.46327606630645	17	7.57262408041143	17	6.87176177599079	17	6.00241233553615	17	7.01210218988036	17	6.6539524128926	17	6.2267993020627	17	5.3710466330943	17	6.38998349290481	17	6.62250208682026	17	6.18689169989923	17	5.18493235379983	17	5.65434265762164	17
18	18	7.86923503032725	18	7.77873515161489	18	5.13428565055055	18	5.76285623902	18	5.66784731208965	18	4.41321362012071	18	3.87457187000423	18	3.78213012012819	18	4.8132340707123	18	5.967202280261	18	5.50406851228692	18	4.45174339957491	18	7.5878949662425	18	6.83742312327419	18	5.96599508090473	18	6.96775264962727	18	6.66819606413605	18	6.27568429335793	18	5.43449676183383	18	6.38961519360072	18	6.59533164821884	18	6.15867152836848	18	5.23240691441047	18	5.66064001468809	18
19	19	7.95791778168338	19	7.84781683108604	19	5.17206068230483	19	5.80901745190173	19	5.69292473196902	19	4.41656403242524	19	3.89092366280721	19	3.77084893889726	19	4.81504254498138	19	5.98289843122887	19	5.52127242397783	19	4.44673844936979	19	7.60001859991973	19	6.89268460086761	19	5.98085489180557	19	7.01201462748924	19	6.68135235292987	19	6.28265243261332	19	5.42124740281609	19	6.40481447714211	19	6.61558465792159	19	6.14479337010264	19	5.20574593416963	19	5.6401996636003	19
20	20	8.20181874332265	20	8.05280281784188	20	5.24188785389957	20	5.91941397903312	20	5.76864316239316	20	4.44526575854701	20	3.90116311097756	20	3.78811890691774	20	4.86251418936966	20	5.97319544604701	20	5.55730210002671	20	4.47528003138355	20	7.66173794738248	20	6.94771300747863	20	5.96458041199252	20	7.01071631276709	20	6.73534905849359	20	6.33012444911859	20	5.47631335136218	20	6.45512862246261	20	6.62142344417735	20	6.18532109708867	20	5.20343132345085	20	5.63105343549679	20
21	21	8.61972071981838	21	8.44883229834402	21	5.40143270900107	21	6.03212431557158	21	5.86282134748932	21	4.56098382411859	21	3.9423344017094	21	3.8299813034188	21	4.8695813301282	21	5.97306899372329	21	5.64297626201923	21	4.53263513287927	21	7.82666015625	21	7.10842932024573	21	6.0004148303953	21	7.01055689102564	21	6.76954043135684	21	6.37895883413462	21	5.48341429620726	21	6.49971162192842	21	6.69728315304487	21	6.19928927951389	21	5.18950863047543	21	5.60978315304487	21
22	22	9.40331139145608	22	9.17417396135704	22	5.60541497361372	22	6.29571493079271	22	6.02095219721143	22	4.69625596292581	22	3.93745822950461	22	3.82529819631499	22	4.88557302116238	22	5.96621075407667	22	5.73772697803722	22	4.62584766592141	22	8.12003089515922	22	7.34482302649833	22	6.02229243815632	22	7.02480100235849	22	6.87845419485828	22	6.4763823282624	22	5.62783263988197	22	6.581544344425	22	6.76552711863955	22	6.31141805245774	22	5.19064270868906	22	5.62459563492487	22
23	23	10.8628425226861	23	10.4997390421071	23	6.05797912417039	23	6.75815669647821	23	6.36156567987098	23	4.95268664018534	23	3.95046099776988	23	3.85237418896251	23	4.8650276232499	23	5.95398810545171	23	5.95819889541746	23	4.79804127564744	23	8.68466848491943	23	7.92435592077411	23	6.09023637285968	23	7.11875742348531	23	7.00018378304553	23	6.62743135848579	23	5.74539593569859	23	6.74939350926793	23	6.95691450216277	23	6.48393583836874	23	5.22067796800431	23	5.60604981646418	23
24	24	13.201769229166	24	12.7190952723112	24	6.89814922751458	24	7.62884883265426	24	6.98837487467721	24	5.48073449310805	24	3.96874564109155	24	3.86415814213368	24	4.88485918287401	24	5.9518673630588	24	6.34617655924	24	5.12495487444206	24	9.72096539434193	24	8.9153781555157	24	6.20331584002612	24	7.27266171450132	24	7.32768166059916	24	6.91194408719581	24	6.01662053460726	24	7.10482453339305	24	7.30704531875278	24	6.77687971830963	24	5.21936073150567	24	5.60433209364418	24
25	25	16.6305746667978	25	15.7754759706277	25	8.36023497248623	25	9.24958386487775	25	8.06773154663119	25	6.38475227512597	25	3.96801405268893	25	3.89183205250287	25	4.89305339054052	25	5.97555524448548	25	7.07369474655891	25	5.75097577721329	25	11.5620117855829	25	10.7379644954169	25	6.4135910940601	25	7.55754163289377	25	7.85201746504371	25	7.42444221920553	25	6.50000228902721	25	7.68817240592065	25	7.96574619480136	25	7.34094619228844	25	5.23530807098297	25	5.6130293066326	25
26	26	20.5624169820858	26	19.2732082156077	26	10.785220901119	26	11.9421511738185	26	10.0093657297776	26	7.99231009000932	26	3.99656203648888	26	3.88633413261173	26	4.90958753053563	26	5.97674383035974	26	8.4090760486839	26	6.91241474801558	26	14.4277053554636	26	13.6315657285487	26	6.86024052687456	26	8.093810009329	26	8.92326115872972	26	8.41001025067537	26	7.41344631071862	26	8.77601790114684	26	9.2291025275916	26	8.40834471629379	26	5.27298626123647	26	5.61482237438982	26
27	27	24.4019848424145	27	22.6981987847222	27	14.5699969951923	27	15.9602914663462	27	13.0211713741987	27	10.4696105435363	27	4.00538611778846	27	3.91004732572115	27	4.8914784488515	27	5.97204235109509	27	10.714253639156	27	8.88918269230769	27	18.5276008279915	27	17.744391025641	27	7.60308743990385	27	8.99726061698718	27	10.8073334001068	27	10.1730134882479	27	9.04640007345086	27	10.7445880074786	27	11.4330512152778	27	10.2492629874466	27	5.35425514155983	27	5.71007194845086	27
28	28	27.7215938787966	28	25.6506263734737	28	19.0914494983882	28	20.9522357826769	28	17.149497332682	28	13.9464210990141	28	4.02361611504151	28	3.908148880806	28	4.91933213639823	28	6.0150356288158	28	14.3308100207998	28	11.9493930395347	28	23.0392510854183	28	22.3798016800202	28	8.88901844997349	28	10.6956707655325	28	13.7504054953911	28	12.9978265914659	28	11.6756861556525	28	13.9116450259945	28	14.8176984241928	28	13.1489604688088	28	5.50115121945223	28	5.81519094958336	28
29	29	30.5832610610094	29	28.1926031572617	29	23.799979588976	29	26.1840517273665	29	21.8143955768803	29	17.8928941547963	29	4.01700128953265	29	3.92304336727324	29	4.98619890088107	29	6.02385026815217	29	19.1352095915227	29	16.0597574860039	29	27.428311628452	29	26.8894391944093	29	11.1456128603897	29	13.529048826219	29	18.0908165506386	29	17.0735624138617	29	15.6385243097168	29	18.4940379345435	29	19.4673100597725	29	17.1074927317494	29	5.82530549324055	29	6.04386337079902	29
30	30	32.9096269523569	30	30.339831794886	30	27.9267605007309	30	30.7341201356712	30	26.1342514549173	30	21.5961686731667	30	4.04233375979919	30	3.94968997517611	30	5.01185008928266	30	6.08489085982783	30	24.3058653792723	30	20.4838404928659	30	31.2058328667054	30	30.8632387058235	30	14.4367100942303	30	17.6463543046959	30	23.0532282414254	30	21.8331587708593	30	20.5091632943004	30	23.87864537472	30	24.557819405915	30	21.5067157017799	30	6.35711097524877	30	6.41987073182395	30
31	31	34.7078011651382	31	32.1218085948193	31	31.5184945378798	31	34.6129919971599	31	30.0244414639936	31	24.8604996642314	31	4.06223007857946	31	3.99173681226261	31	5.07637899019214	31	6.12081031162315	31	28.9986464998802	31	24.4526869102664	31	34.4585879221701	31	33.972398542294	31	18.6959923243738	31	22.8097100601175	31	27.8596449381288	31	26.4448072431905	31	25.4102855716834	31	29.2328089712223	31	29.3557915529616	31	25.6723006588121	31	7.3461299199716	31	7.21873135361775	31
32	32	36.1988321696767	32	33.485050981615	32	34.3122374297321	32	37.7064687329136	32	33.1616003197297	32	27.5526999351784	32	4.0671301870643	32	4.02607688516642	32	5.1957197208559	32	6.29424449176434	32	32.8895190545655	32	27.7048308390715	32	37.0629312986963	32	36.6973652735536	32	23.266981168092	32	28.2444147419523	32	32.2367175753084	32	30.5607130004186	32	29.7265618325616	32	33.8703564975396	32	33.4917053424974	32	30.1066947008594	32	9.13197065994173	32	8.6874925580618	32
33	33	37.4256802004183	33	34.7337993842312	33	36.5868486137198	33	40.2108667986425	33	35.7502081021088	33	29.6883737620593	33	4.10933839870763	33	4.12650515519615	33	5.38352401578374	33	6.46485792362119	33	35.9529275697942	33	30.2960085748741	33	39.1306867903185	33	38.8552883281397	33	27.4433822195424	33	33.0631029625203	33	35.8788578929395	33	33.956814810467	33	33.3377844062153	33	37.6962996510288	33	36.9321680504568	33	33.1790965433706	33	12.0445131744643	33	11.182862891392	33
34	34	38.4456908683721	34	35.6931976648657	34	38.4191170586654	34	42.2280042208679	34	37.8428821667264	34	31.4145075529636	34	4.1674514609527	34	4.25004574562976	34	5.71071170597323	34	6.83279457184758	34	38.4218511269162	34	32.4389195815835	34	40.9397079268241	34	40.5333086867083	34	31.1340821746219	34	37.17891702623	34	38.861462627821	34	36.7166360984499	34	36.3304656291611	34	40.911727072237	34	39.6693631248079	34	35.7242893556455	34	16.2088969515006	34	14.8739547857131	34
35	35	39.1853775543534	35	36.4999941291502	35	39.9365928202709	35	43.8531968645392	35	39.5613287654564	35	32.8483622196936	35	4.25638281463486	35	4.49594934710813	35	6.22935904262984	35	7.35520666325446	35	40.3791414842789	35	33.9634567617246	35	42.3988205729523	35	41.8689830460531	35	34.186865948217	35	40.6366482998019	35	41.2666772164059	35	38.9855284885657	35	38.7462880217584	35	43.3894264126332	35	41.9856161510281	35	37.7683045092396	35	21.1764589328716	35	19.8190233814601	35
36	36	39.82465305946	36	37.1566386769453	36	41.13237819054	36	45.1441733950164	36	40.9414054494296	36	34.0453717955834	36	4.40602485624424	36	4.97153071468524	36	7.01206132743117	36	8.24818043683393	36	41.9139550901336	36	35.334230150123	36	43.5239322525277	36	43.0473059737498	36	36.7167952738591	36	43.3938362214356	36	43.2910696635042	36	40.7916887713059	36	40.7018080616375	36	45.4477663818059	36	43.7055549981213	36	39.4394385813038	36	25.8734290139534	36	24.9699986230189	36
37	37	40.383451738494	37	37.5914979279764	37	42.0627798085459	37	46.1967110092526	37	42.1223791621855	37	35.0452001498003	37	4.73329355930874	37	5.83031968993265	37	8.27355226418194	37	9.59974457800923	37	43.2736386207279	37	36.4424790717078	37	44.5333105538769	37	43.9338194106576	37	38.7920139600191	37	45.7292020095001	37	44.9248257931732	37	42.2652642363601	37	42.301884079774	37	47.1508141388405	37	45.2335454436819	37	40.8336894290519	37	30.0298653611424	37	29.4164304698436	37
38	38	40.7121447673325	38	38.1245898283853	38	42.8044809445224	38	47.1126490245665	38	42.9587328609724	38	35.7357476720423	38	5.29994124993052	38	6.30720063618018	38	10.0813836598317	38	11.5725946307333	38	44.2316911148545	38	37.2223392020385	38	45.2440534468311	38	44.7165119593751	38	40.4822215322195	38	47.6555853082139	38	46.2965578184321	38	43.4926106314345	38	43.7041796888361	38	48.6410827354893	38	46.4920172854602	38	41.9703562160105	38	33.4248949052143	38	33.2632712562421	38
39	39	41.0181885328901	39	38.3666176480013	39	43.4130990388888	39	47.7562644999829	39	43.8088110494676	39	36.3314128644489	39	5.35845279574624	39	6.71515711519235	39	12.5362766607421	39	14.2585685419266	39	45.1293309018936	39	37.9284671515304	39	45.8518533007622	39	45.1947944527285	39	41.9101744751166	39	49.1251443322424	39	47.3780566124195	39	44.4685202166612	39	44.7286353566729	39	49.7389101834208	39	47.4730708880932	39	42.8938834906346	39	36.0684838465384	39	36.3692283125117	39
40	40	41.2209334935897	40	38.6280949519231	40	43.9363080929487	40	48.3667134081196	40	44.4225761217949	40	36.8104400373932	40	6.17521617922009	40	7.2676307091346	40	15.5268880208333	40	17.6880976228632	40	45.7387987446581	40	38.4627103365385	40	46.396764823718	40	45.7337907318376	40	43.0586371527778	40	50.4367321047009	40	48.2607905982906	40	45.2461271367521	40	45.5630174946581	40	50.5605134882479	40	48.2824118589744	40	43.6732705662393	40	38.3056356837607	40	38.7785890758547	40
41	41	41.3490664654376	41	38.8909694372713	41	44.3024423782365	41	48.770123126304	41	44.8502619754079	41	37.1491730031724	41	6.9283162308248	41	7.6118105108681	41	18.8183647192556	41	21.5649095912286	41	46.1870339809146	41	38.8661086284075	41	46.8352253779458	41	45.982308910798	41	44.0235223400571	41	51.3954252103499	41	49.0311699697729	41	45.9716337603037	41	46.2933946871687	41	51.2749523292403	41	48.97214266704	41	44.322830713223	41	40.0107579864555	41	40.7884273352259	41
42	42	41.5354774397596	42	39.0304144256422	42	44.5909319740397	42	49.1294174280449	42	45.2424835717584	42	37.4798588368335	42	7.2240351347394	42	7.9499348134427	42	22.218350049274	42	25.5908107930448	42	46.5836812889062	42	39.1125322525823	42	47.1153612342665	42	46.2875961698789	42	44.7322441116992	42	52.2647017798509	42	49.5808600563926	42	46.4114960548705	42	46.8025886772326	42	51.9596550122704	42	49.4819445661747	42	44.7568143266666	42	41.4279777390379	42	42.4065643758337	42
43	43	41.5804914696033	43	39.1423656793562	43	44.8324249051703	43	49.3846885358644	43	45.5785509591891	43	37.6529668704935	43	7.345604477604	43	8.7034567168865	43	25.4373423510491	43	29.4487105623996	43	46.8372697070533	43	39.3734595521649	43	47.2778591459351	43	46.5237505286112	43	45.4007720660476	43	52.9083494942419	43	50.1204158995575	43	46.8027364440591	43	47.312913010884	43	52.3594247909049	43	49.8095030680808	43	45.2139360337713	43	42.4669998430185	43	43.6537220103031	43
44	44	41.695015357906	44	39.257171474359	44	45.0176649305556	44	49.5856002938034	44	45.7946748130342	44	37.8515124198718	44	8.1850844684829	44	8.9984608707265	44	28.3648938301282	44	33.0456530448718	44	47.0206797542735	44	39.5305956196581	44	47.5037426549145	44	46.5984708867521	44	45.9863214476496	44	53.5331497061966	44	50.4586271367521	44	46.9908887553419	44	47.6206430288462	44	52.7545673076923	44	50.1138855502137	44	45.5279914529915	44	43.4581163194444	44	44.6689636752137	44
45	45	41.7215978899573	45	39.3123831463675	45	45.0960904113248	45	49.6970352564103	45	45.9984508547009	45	38.0664029113248	45	8.8581931089744	45	9.7486778846154	45	30.9283787393162	45	36.3608707264957	45	47.1287226228633	45	39.6702156784188	45	47.5916633279915	45	46.799609375	45	46.3292768429487	45	53.8815137553419	45	50.7814336271368	45	47.3050580929487	45	47.9864650106838	45	53.0744724893162	45	50.2789396367521	45	45.7448717948718	45	44.1733607104701	45	45.5943242521368	45
46	46	41.7761785523504	46	39.4102530715812	46	45.240000667735	46	49.8387019230769	46	46.1708834134615	46	38.0828358707265	46	9.2412743723291	46	9.9234074519231	46	33.2543469551282	46	39.1906517094017	46	47.3072482638889	46	39.7687767094017	46	47.714312900641	46	46.8681757478632	46	46.7228198450855	46	54.1705061431624	46	50.9530215010684	46	47.4795272435897	46	48.1296741452991	46	53.312453258547	46	50.5131043002137	46	45.9829159989316	46	44.7427884615385	46	46.1946314102564	46
47	47	41.7984154986056	47	39.4230368233301	47	45.4318301631365	47	49.8745078424411	47	46.2745564166011	47	38.1828886627857	47	9.4415866988605	47	10.8916125230975	47	35.1939270537486	47	41.6469387051311	47	47.4657260780951	47	39.8534875551773	47	47.900313767152	47	46.9297227877772	47	46.95013355889	47	54.3368511058975	47	51.2322084106813	47	47.5915356919826	47	48.3448161186012	47	53.4864390676328	47	50.5646946591415	47	46.1218732890775	47	45.1162117394949	47	46.64572635612	47
48	48	41.8462120467826	48	39.5322564971124	48	45.4501324731743	48	49.9424334377029	48	46.3774480305762	48	38.2310920039811	48	10.2760776193487	48	11.4565063764395	48	36.8096918196613	48	43.7109381674384	48	47.5498870160271	48	39.9070732185268	48	47.9317352010218	48	47.0059380659878	48	47.1089671951355	48	54.605735458386	48	51.3836031475327	48	47.6955287500427	48	48.4379805556505	48	53.578591138981	48	50.6210848063254	48	46.2423418117589	48	45.4864444595137	48	47.0777577753904	48
49	49	41.8734378205841	49	39.4942399058765	49	45.56685005856	49	50.0201066316019	49	46.4945936169576	49	38.2482699146819	49	10.8779087660506	49	11.6672599252825	49	38.2604320725118	49	45.5549083022723	49	47.6356558134714	49	39.9665637502778	49	47.9492170802913	49	47.0015305217399	49	47.3693806957102	49	54.820091564151	49	51.5002599402431	49	47.8880489734898	49	48.5850454748491	49	53.688693641322	49	50.7995867404295	49	46.3431577209465	49	45.7529023543693	49	47.3210760243729	49
50	50	41.8473888140883	50	39.5410818484999	50	45.5790696548137	50	50.0974890189397	50	46.5590068776115	50	38.3741535432649	50	11.1855540993818	50	11.8168926917083	50	39.4816011049558	50	47.1818890634633	50	47.6781238226933	50	40.0206236032862	50	47.9820361732824	50	47.0602184331975	50	47.4138285103004	50	54.9124057084389	50	51.6356033857199	50	47.9766881239725	50	48.6031758114854	50	53.8171158448353	50	50.8441456017964	50	46.4012578183865	50	45.8659244372474	50	47.5434827513871	50
51	51	41.9211641651554	51	39.583258703249	51	45.6251343341517	51	50.1351361466603	51	46.5645377354657	51	38.389629590619	51	11.3184050887113	51	12.6660654823518	51	40.4338511903743	51	48.5299566495004	51	47.7445529840628	51	40.0507348679596	51	48.0902361928552	51	47.0597228252036	51	47.5506874165925	51	54.9522686030745	51	51.6789864227604	51	47.968820842886	51	48.7394644598618	51	53.9032792770925	51	50.8194583753935	51	46.4651137549617	51	46.0127384865607	51	47.8051938261361	51
52	52	41.9604466679085	52	39.5772916024356	52	45.6754889319237	52	50.1754242994536	52	46.7028474684412	52	38.4240737083141	52	11.3037972312146	52	13.4493516948427	52	41.4097893971704	52	49.6688355343165	52	47.8912552669441	52	40.0129117744035	52	48.1433185548447	52	47.2097506979772	52	47.6894795199373	52	55.0204408550006	52	51.8467089092715	52	48.0501768761883	52	48.772076738948	52	53.9781619863659	52	50.8759640006509	52	46.5238369366939	52	46.1614367891766	52	47.8725379444787	52
53	53	41.8646672091828	53	39.670903289361	53	45.7070934876649	53	50.2163896532894	53	46.6737448068357	53	38.490629550711	53	12.0799787455028	53	14.0491583861573	53	42.1046804062446	53	50.63781225908	53	47.8937469215779	53	40.1206975704557	53	48.1261410238564	53	47.1849201484067	53	47.6421327576238	53	55.1666530591485	53	51.8789049115556	53	48.0958955263834	53	48.8045048023385	53	54.0050405816344	53	50.8941277090115	53	46.5903731047627	53	46.2691297166781	53	48.0034792862344	53
54	54	41.9503998026406	54	39.6670904524711	54	45.7154833753596	54	50.2841021591804	54	46.6922030725563	54	38.4569095057881	54	12.7078850649017	54	14.5501448471614	54	42.6990899151911	54	51.4156142704552	54	47.8877981261559	54	40.1028511156586	54	48.1181421886773	54	47.2265732027879	54	47.8147449097541	54	55.1939024076992	54	51.9039189328036	54	48.1373603821323	54	48.8977533242859	54	54.0032674273495	54	50.9197440749366	54	46.7241375158401	54	46.3110968645113	54	48.0952883919703	54
55	55	42.026904668128	55	39.6100981071049	55	45.7879245260806	55	50.2988184924909	55	46.7944213858826	55	38.4899844649034	55	13.3583871326803	55	14.9439028090537	55	43.2834822001935	55	52.2010517362062	55	47.8718175260292	55	40.201677983081	55	48.1247377816974	55	47.170263160148	55	47.8360200452514	55	55.2084347868433	55	51.9452015923608	55	48.2214073684413	55	48.8904553608124	55	54.2121390217224	55	50.9819205831735	55	46.6607903901808	55	46.373691450399	55	48.18025180449	55
[truncated: 19 more columns]

## Sheet: PFK
Text	X	A1: ref	X	A2: ref	X	A3:NGT 214	X	A4:NGT 214	X	A5:NGT 364	X	A6:NGT 364	X	B1: h20	X	B2: h20	X	B3:NGT 236	X	B4:NGT 236	X	B5:NGT 382	X	B6:NGT 382	X	C1:NGT 79	X	C2:NGT 79	X	C3:NGT 244	X	C4:NGT 244	X	D1:NGT 89	X	D2:NGT 89	X	D3:NGT 262	X	D4:NGT 262	X	E1:NGT 93	X	E2:NGT 93	X	F1:NGT 101	X	F2:NGT 101	X
1	1	7.47189033405272	1	5.77586838428752	1	5.5789264285673	1	5.77299006012343	1	4.75722368204965	1	5.75836522328694	1	4.95470380619826	1	4.74543314367653	1	5.3633979536864	1	5.98142870167265	1	3.9241003272923	1	4.91729624537257	1	7.46567256915717	1	6.56735703249594	1	6.43405780070392	1	5.77087051855293	1	7.82190438601534	1	6.40044346603511	1	5.34185038844141	1	5.28382710740743	1	6.24734479246895	1	5.49000335427088	1	7.43822151587019	1	6.61152854459853	1
2	2	7.55858110201647	2	5.73240558673549	2	5.53122692008719	2	5.76607021433464	2	4.77838360024617	2	5.80121686143286	2	4.94378731528721	2	4.72874917189255	2	5.35652598325211	2	5.93530807256805	2	3.91220597795994	2	4.92165057800647	2	7.40190952027963	2	6.51845451334471	2	6.40406333370406	2	5.69717789688564	2	7.782990474134	2	6.33979178166766	2	5.31215308388024	2	5.22706118395074	2	6.25842419474647	2	5.41758040376275	2	7.42412453421409	2	6.5145903683756	2
3	3	7.62284806804355	3	5.76468611708745	3	5.56812559692539	3	5.83562345033071	3	4.78624461651899	3	5.82488649389394	3	4.89694006957525	3	4.65865623830014	3	5.40471660807876	3	5.95366292324347	3	3.95356224519146	3	4.94564832363807	3	7.3845266689694	3	6.47848261884976	3	6.35971225753358	3	5.72676223633317	3	7.81497479742774	3	6.34742523350192	3	5.29720431800106	3	5.20131952640662	3	6.2852884339227	3	5.36054864347112	3	7.37552432778979	3	6.48042966307067	3
4	4	7.6233378913798	4	5.83014658818603	4	5.58470367432139	4	5.84082602130915	4	4.79050580017135	4	5.8521546055653	4	4.86179391049471	4	4.66730619026434	4	5.4152984837573	4	5.96455940984393	4	3.97358232090031	4	4.93906872121995	4	7.38490673995828	4	6.46049160692368	4	6.37109811399656	4	5.74855154648557	4	7.85916645837132	4	6.38271971324726	4	5.35909541718489	4	5.22262418180114	4	6.29709554926356	4	5.37125919384046	4	7.38210017456837	4	6.47426596939959	4
5	5	7.70191327467452	5	5.85764492397261	5	5.62865524884319	5	5.87774966927056	5	4.81053616646032	5	5.89916608449332	5	4.82971938034763	5	4.62904191056219	5	5.44738744626125	5	5.97303136501784	5	4.03780484829546	5	4.99149016446532	5	7.40024845193461	5	6.48728168711882	5	6.39112067441942	5	5.7737910279195	5	7.84322694721047	5	6.42134819085346	5	5.36810878773316	5	5.21469122437219	5	6.32533262408496	5	5.36883502118266	5	7.36631571701428	5	6.47731233155369	5
6	6	7.70992844068516	6	5.89513079630514	6	5.63570829834412	6	5.89601495943972	6	4.83383677090646	6	5.90600978928417	6	4.81953230203714	6	4.63009560793698	6	5.45437015943602	6	5.96875415045174	6	4.01664882769561	6	4.98711950348396	6	7.38326171598658	6	6.46497692582661	6	6.38682314900694	6	5.77506130977161	6	7.82636893908629	6	6.44058106473149	6	5.38073949815607	6	5.23254518752517	6	6.33918927530923	6	5.36411610194164	6	7.31806149373068	6	6.43102798431191	6
7	7	7.74024119168104	7	5.93876745176442	7	5.66044926118848	7	5.88547532902554	7	4.86956605751178	7	5.95055341370899	7	4.78823660070915	7	4.59228292384196	7	5.45611626308378	7	5.98044999749613	7	4.03691742044482	7	5.01095018910587	7	7.36387021654659	7	6.45342554401889	7	6.40970528808938	7	5.79252378252485	7	7.86812756540619	7	6.47640664467787	7	5.41675225093704	7	5.2564889631303	7	6.34025603984464	7	5.38414756156975	7	7.31745113845469	7	6.44335767746075	7
8	8	7.77060578353557	8	6.00295941960718	8	5.68162201390059	8	5.93456654887493	8	4.91165213967553	8	5.94901324226967	8	4.77018743327933	8	4.60161160183542	8	5.44826233006039	8	5.98441202048126	8	4.07258404679066	8	5.01428391262937	8	7.36879700443897	8	6.45776484369479	8	6.38539203235159	8	5.82421111658273	8	7.87957374403426	8	6.4688958046399	8	5.41467701928624	8	5.27109956689753	8	6.39413157849811	8	5.37588985048949	8	7.30363625953466	8	6.4178433453758	8
9	9	7.75171267766434	9	6.00296738214259	9	5.6990241350181	9	5.94019937912608	9	4.90609064047068	9	5.96004400797765	9	4.77091227393911	9	4.61320371117376	9	5.47701272298496	9	6.00677214697473	9	4.07804667784762	9	5.03612448368797	9	7.36259949771902	9	6.44589137632361	9	6.39109586187672	9	5.83530823675238	9	7.87337690085892	9	6.51036734318349	9	5.42609330441652	9	5.27664514103158	9	6.37554768441826	9	5.34624068638159	9	7.24132477521444	9	6.41787718615125	9
10	10	7.75748860960638	10	6.07266176868399	10	5.72534687427694	10	5.96078281203213	10	4.9415428879369	10	5.97487526072858	10	4.74506361313105	10	4.59268421888845	10	5.502860637492	10	5.99372079563473	10	4.09541346054875	10	5.06588440738904	10	7.3430051371611	10	6.44409365770294	10	6.37815521984566	10	5.84999177514053	10	7.8918968758932	10	6.50866970367963	10	5.47460263614455	10	5.30156723713626	10	6.39171600341797	10	5.35458156040737	10	7.27135262838224	10	6.43384913534237	10
11	11	7.77879868042308	11	6.12173685213415	11	5.69682704344938	11	5.9334847699363	11	4.93038016876873	11	5.96498652852057	11	4.7057353825226	11	4.58040633393104	11	5.50903569808983	11	6.00043099685754	11	4.11654592811095	11	5.05511676701526	11	7.31388759963892	11	6.42157307598958	11	6.37383142500681	11	5.83977588695667	11	7.88208290575181	11	6.52190991620112	11	5.46928791441698	11	5.30192434308574	11	6.43621153363026	11	5.32488533806973	11	7.22949923993391	11	6.40519213491279	11
12	12	7.75065378402699	12	6.16677562090872	12	5.72265569087799	12	5.9587815681351	12	4.95483873025586	12	5.98424158816381	12	4.71354043308498	12	4.58263462390681	12	5.48264790939063	12	6.0143276771912	12	4.1183535995359	12	5.0957511216307	12	7.32960029933156	12	6.44826759293907	12	6.3537220581705	12	5.88706751433397	12	7.88559322142203	12	6.53669473544349	12	5.47173005374302	12	5.29313317180778	12	6.44531888996581	12	5.34512219989568	12	7.19522331205219	12	6.38413696418859	12
13	13	7.75351437419097	13	6.18818075946996	13	5.72591234543194	13	5.94478662794659	13	4.95261729129054	13	6.00921327305321	13	4.70000783843376	13	4.55163983480992	13	5.49174559182961	13	6.02847573217571	13	4.11649636147636	13	5.09346603973634	13	7.30767813117421	13	6.42161898334242	13	6.31647850418143	13	5.86768556151213	13	7.85723239073784	13	6.51598054912113	13	5.4807594300356	13	5.29635458360301	13	6.45489316494073	13	5.32489431994311	13	7.18574687138064	13	6.39323626345551	13
14	14	7.74892140723128	14	6.24393568071486	14	5.72135463870861	14	5.97442989968463	14	4.97041199401931	14	5.99950025132507	14	4.70154361192245	14	4.56434936945883	14	5.47566346240337	14	6.02419394543814	14	4.13946655849737	14	5.1000866626416	14	7.30933611936037	14	6.39924768368664	14	6.35231988242365	14	5.86897111580323	14	7.82791301235219	14	6.52932962157881	14	5.48770552298017	14	5.30867507608322	14	6.48124123599122	14	5.31419417361541	14	7.17486871661776	14	6.34682041633503	14
15	15	7.71561086851921	15	6.26067312687355	15	5.74335048627197	15	5.97875341178124	15	4.95259966020575	15	6.00923722471556	15	4.70385722628312	15	4.5778063285404	15	5.48021652568896	15	6.02284709152303	15	4.1440604002376	15	5.09346171513064	15	7.29526651280828	15	6.39189297439195	15	6.33371039459565	15	5.85650545778546	15	7.83238387169574	15	6.53382719886906	15	5.45786197348924	15	5.30750541307569	15	6.46736732375835	15	5.29517529689416	15	7.13576973191171	15	6.34541943086592	15
16	16	7.70641924569947	16	6.2513987368912	16	5.71681286588944	16	5.97009912945662	16	4.97151188167283	16	6.01744345114556	16	4.71641359343823	16	4.57929462827591	16	5.48268651543407	16	6.02554140156829	16	4.16244669330771	16	5.11218498214047	16	7.2424844310613	16	6.3828802709124	16	6.3021204217599	16	5.85354082809015	16	7.79862179300396	16	6.50112392576155	16	5.47751130874849	16	5.29314648423655	16	6.48896169083437	16	5.27970825301146	16	7.10146121371692	16	6.32435816840406	16
17	17	7.70583249529706	17	6.32935817757944	17	5.73002119436941	17	5.98624185604084	17	4.98147550795926	17	6.05961679555992	17	4.68086665243216	17	4.58231324584375	17	5.49109667811512	17	6.0241397118567	17	4.16575571163511	17	5.12619307667541	17	7.26871106752551	17	6.38144448448741	17	6.3055753158561	17	5.86406367425315	17	7.81527349806563	17	6.51663977602238	17	5.47426675302422	17	5.30684997877238	17	6.53182949234315	17	5.29645647510507	17	7.12253163834002	17	6.2936799143458	17
18	18	7.71212862046918	18	6.3233644834777	18	5.71845138604649	18	5.98624847378855	18	4.98147418440971	18	6.04862273128785	18	4.68394900470749	18	4.56284661645237	18	5.48539251047574	18	6.00739614837342	18	4.19318395968498	18	5.10435847987815	18	7.23776846455378	18	6.3696430549946	18	6.25994726893917	18	5.85295313762137	18	7.79057474005911	18	6.51666029104029	18	5.47426973101069	18	5.35120609457928	18	6.51328987213114	18	5.29055145882266	18	7.09147256300858	18	6.27584243716591	18
19	19	7.73556196011179	19	6.33997872205284	19	5.71717863418869	19	6.00181418318089	19	4.98037115991277	19	6.03076502688855	19	4.70436126312187	19	4.56657645710138	19	5.46123820979421	19	6.00048629636687	19	4.18128367685044	19	5.10323277915396	19	7.21760406080623	19	6.36824941247459	19	6.25286484798442	19	5.85721478552676	19	7.80121064638381	19	6.50932034955115	19	5.46167852303523	19	5.33892904969089	19	6.50566485645325	19	5.25981127731199	19	7.0899032964939	19	6.26256563346883	19
20	20	7.73381356162892	20	6.39258865048113	20	5.71587601975984	20	5.99483765104198	20	4.97925010408002	20	6.04036803008884	20	4.70423284965116	20	4.57746244698116	20	5.51161705924683	20	6.02145034314021	20	4.20225666632855	20	5.14021283665876	20	7.2098110300946	20	6.35500397777459	20	6.24006508885559	20	5.83369565718966	20	7.77477509338203	20	6.49016962397584	20	5.46048096188652	20	5.33220166066162	20	6.51660503924263	20	5.27640543166898	20	7.05105036681381	20	6.23741387415263	20
21	21	7.81076090226421	21	6.44383738906337	21	5.69365519432915	21	5.98636301324029	21	4.99481457917969	21	6.06591178824376	21	4.68761062694144	21	4.61688349851246	21	5.47171397256965	21	6.00780280675548	21	4.23661712345231	21	5.12367155784384	21	7.19068686670802	21	6.33448281715106	21	6.23795226425689	21	5.81944683055562	21	7.77054709033458	21	6.49994820172458	21	5.46652856503504	21	5.33816813929584	21	6.55049695734156	21	5.257248944648	21	6.99986506514711	21	6.204215893894	21
22	22	7.92123192434273	22	6.55305061480577	22	5.65598625854377	22	5.98196756887716	22	4.96595022129161	22	6.06067339210381	22	4.69239356375566	22	4.58233440146775	22	5.45796173214518	22	6.00314178845747	22	4.25990262429898	22	5.11076714883953	22	7.16510331658244	22	6.34744642075848	22	6.23854570633188	22	5.82644041406614	22	7.75524441778494	22	6.52996410286347	22	5.47551093645363	22	5.36903153232822	22	6.52716483515878	22	5.26218707827632	22	7.02468916253599	22	6.17615361019193	22
23	23	8.15723955350058	23	6.76172786380049	23	5.69011313236128	23	6.0090736690868	23	4.9714865918275	23	6.07562676076721	23	4.69082787084861	23	4.61458234874032	23	5.48053208641732	23	5.98528680849793	23	4.2331537057739	23	5.12669526210169	23	7.13860705223449	23	6.31676890309069	23	6.23732795599004	23	5.81991867062372	23	7.74048219843614	23	6.48732735827707	23	5.46376240259712	23	5.3408980046077	23	6.51995098203501	23	5.22090183547181	23	6.96100827873728	23	6.1574532702707	23
24	24	8.58732988713141	24	7.14160177961038	24	5.68477787532094	24	5.98760449575658	24	4.96595485474489	24	6.0599492495479	24	4.68592226383059	24	4.59812181074431	24	5.44072727169901	24	5.96961743011291	24	4.24874924032548	24	5.11575042784513	24	7.13417766360761	24	6.31791080376848	24	6.1929320064507	24	5.80966731318255	24	7.71818804419512	24	6.4827346516304	24	5.46416029975467	24	5.38563584312794	24	6.52720057894125	24	5.26222646262922	24	6.96253337251346	24	6.1642827028815	24
25	25	9.34775972657604	25	7.7677991450858	25	5.6654317785021	25	6.03024593823106	25	4.98142613440407	25	6.06772294672689	25	4.68346510507285	25	4.61808131877506	25	5.45058084960641	25	5.97830074465482	25	4.27025273298311	25	5.11932538306905	25	7.15558939881183	25	6.30945870777466	25	6.23024957553821	25	5.81283116523456	25	7.70172752417059	25	6.47409603768534	25	5.46823524805948	25	5.40608028984822	25	6.51852057782987	25	5.23158255500531	25	6.94083266813307	25	6.13825130012313	25
26	26	10.555880152341	26	8.65369263395393	26	5.6485938848382	26	6.01927477210231	26	4.98251853370093	26	6.09451628465046	26	4.69453022820275	26	4.629338813948	26	5.45139763916486	26	5.9729148941854	26	4.2715812133443	26	5.1358286303051	26	7.09981776131052	26	6.28616538078646	26	6.21334443057363	26	5.79634263215327	26	7.68872835910279	26	6.47425066945687	26	5.45769902667953	26	5.4067295130684	26	6.54978278157598	26	5.25054545275286	26	6.90985546359318	26	6.13873893481372	26
27	27	12.1350191085835	27	9.9943794770083	27	5.65650924000892	27	6.01069590880012	27	5.0123670905341	27	6.10193313661899	27	4.69067796749934	27	4.63116036142481	27	5.43079750162047	27	5.96430620347497	27	4.27842814107782	27	5.12620615083936	27	7.12772721356281	27	6.28897335205329	27	6.21042246115105	27	5.78746064909727	27	7.66129406112818	27	6.46535043701048	27	5.46014093283397	27	5.40900805721944	27	6.55271436758949	27	5.21746187956624	27	6.91293299313652	27	6.11179544207825	27
28	28	14.1297024339329	28	11.7628548431867	28	5.66176349788189	28	6.05004601862997	28	5.03443669154204	28	6.17801415630278	28	4.67005247924053	28	4.62141316846013	28	5.43635669410214	28	5.96968071724997	28	4.28311679976326	28	5.1411102841029	28	7.10917542806238	28	6.27125741114659	28	6.19334215858361	28	5.781367242897	28	7.68598484435218	28	6.45356403711887	28	5.45447139565099	28	5.41436572195322	28	6.55271701057634	28	5.19973206297853	28	6.89430390027051	28	6.13552219584592	28
29	29	16.3494770282009	29	13.6760971945029	29	5.69156402562316	29	6.0711270885966	29	5.12805650213489	29	6.26002977122753	29	4.66511094172811	29	4.61058782593686	29	5.42500744052174	29	5.96781352310495	29	4.33260993776087	29	5.16684210163826	29	7.10994902182408	29	6.29891235631891	29	6.19789323069718	29	5.77820869138818	29	7.70855735675595	29	6.50000001594284	29	5.51800333373212	29	5.42642967438436	29	6.55058530722653	29	5.19199026532536	29	6.86886277856174	29	6.09677246949349	29
30	30	18.4908043385345	30	15.6588611977657	30	5.71900482353854	30	6.08484996220352	30	5.2225370882182	30	6.38119398369638	30	4.66280859045089	30	4.59702685230243	30	5.4018714554159	30	5.953479892341	30	4.32408818429069	30	5.19723710459752	30	7.14175590976396	30	6.34916244158649	30	6.16026934732661	30	5.74187155035162	30	7.73155129758597	30	6.51971995192633	30	5.55727278888905	30	5.48631773710686	30	6.55381332942273	30	5.18776007040356	30	6.8771206277924	30	6.0888003250294	30
31	31	20.5607278899997	31	17.4899401701351	31	5.78593080098641	31	6.14972922688521	31	5.44754268861328	31	6.60244244577033	31	4.65399482733451	31	4.61622737576503	31	5.43450508484515	31	5.94517308166802	31	4.38823738245334	31	5.25308877057606	31	7.21869184605113	31	6.43511772274463	31	6.1747487954459	31	5.77211765268931	31	7.78902953869692	31	6.59937924306093	31	5.62939235655444	31	5.51736977172535	31	6.57591803015939	31	5.22802527210806	31	6.8803205789808	31	6.09243603995749	31
32	32	22.4632035455273	32	19.2227716623164	32	5.92223330489768	32	6.24928885304018	32	5.87120761812671	32	7.03998868595463	32	4.66274206558127	32	4.61391767895443	32	5.44359233347035	32	5.93204247922071	32	4.4720725780167	32	5.3520326581741	32	7.40269478874469	32	6.5692600342294	32	6.16164484888771	32	5.76401665766101	32	7.94223044539678	32	6.78654061608178	32	5.77525103448019	32	5.64248046557701	32	6.5740360490878	32	5.20184236006003	32	6.96556085689753	32	6.13195026571063	32
33	33	24.1663929492131	33	20.7860836902758	33	6.10843115041744	33	6.45848909403124	33	6.52451012961038	33	7.73161083774833	33	4.63517059910496	33	4.59730931374545	33	5.4052355454777	33	5.9276453789532	33	4.62652575108013	33	5.53635707038289	33	7.6879299766843	33	6.90717793704711	33	6.18008710493365	33	5.78146448364367	33	8.25745513119497	33	7.04702367730312	33	5.97586522337204	33	5.79320400819592	33	6.6188880855052	33	5.28085544469359	33	7.0476657806099	33	6.13937828376387	33
34	34	25.8217247044908	34	22.1821589688398	34	6.52968394967077	34	6.77847189644361	34	7.52961517855693	34	8.92196136950076	34	4.65036216494308	34	4.58981800659434	34	5.43333351055032	34	5.93266131558734	34	4.8714785839152	34	5.84944816214919	34	8.22506855020916	34	7.46184289208657	34	6.20811174339408	34	5.79161526493172	34	8.79366622216559	34	7.57122505827656	34	6.42459436299462	34	6.10244545282203	34	6.69269759637955	34	5.33361295126703	34	7.23978414695873	34	6.22190177068733	34
35	35	27.2947833824887	35	23.553323613062	35	7.20090887666377	35	7.38654830906352	35	9.09448672201462	35	10.6634912448206	35	4.63981659815809	35	4.59045728310185	35	5.41086739847378	35	5.92762881410491	35	5.34189039708996	35	6.39787630402857	35	9.09764443056277	35	8.35474311267226	35	6.22021604895201	35	5.85841625651739	35	9.70187681774064	35	8.39767314820077	35	7.00543687240691	35	6.57347238636933	35	6.76158235073425	35	5.49956868040276	35	7.64442057228235	35	6.39452169295952	35
36	36	28.6174901885131	36	24.7403846836654	36	8.25412086570859	36	8.38831908712086	36	11.1773458275227	36	12.9900438684885	36	4.62029461050628	36	4.56501257748174	36	5.43024364153345	36	5.92949667647083	36	6.12594330734183	36	7.32268517680966	36	10.4083903028255	36	9.77877859330702	36	6.29036124231887	36	5.92113995744523	36	11.0716646703709	36	9.74829403786054	36	8.0528165988277	36	7.33843435264814	36	7.02319127762535	36	5.85030961429342	36	8.2792973558102	36	6.69284957353086	36
37	37	29.7646757448402	37	25.8471771927741	37	9.8346855858432	37	9.84703362044205	37	13.7560025931718	37	15.9099443776015	37	4.64517771037043	37	4.60762274918149	37	5.42541208552469	37	5.95298166553674	37	7.34784969549408	37	8.71658188916303	37	12.3028157367074	37	11.6658757264197	37	6.41123726334061	37	6.04432130909634	37	13.1603248937054	37	11.6023105710002	37	9.59023969586114	37	8.49697346817556	37	7.45114885458447	37	6.40067654860423	37	9.3928515261325	37	7.20431899045683	37
38	38	30.9074750559697	38	26.8409707026922	38	11.9938342185076	38	11.8680965122607	38	16.4915129792726	38	19.07972845131	38	4.62755054199131	38	4.60708565487506	38	5.43219586801746	38	5.95853911025331	38	9.08945826660818	38	10.6675782368888	38	14.5960305159249	38	14.0285021582299	38	6.64379021347712	38	6.30441808015327	38	15.8174553766254	38	14.0545981156064	38	11.6569380212753	38	10.167354702016	38	8.09761924752105	38	7.24963059798793	38	10.9445406834946	38	8.07374787221232	38
39	39	31.8962056894778	39	27.7383456474513	39	14.6384143909376	39	14.4970479743036	39	19.1661658857198	39	22.2093538937089	39	4.62287205189292	39	4.58591364498092	39	5.43964888162035	39	5.97803444174494	39	11.2342358422891	39	13.0249383624394	39	17.2350089818054	39	16.6626964598109	39	6.99506344365001	39	6.67960449179096	39	18.9224151878164	39	16.7660297839799	39	14.2288468647641	39	12.3533014955436	39	9.2341530455659	39	8.53008481852819	39	12.9360482022854	39	9.31424935835183	39
40	40	32.7997345220576	40	28.4744115283366	40	17.4158396508321	40	17.33932557916	40	21.7056449589694	40	25.2228265762412	40	4.62811731790618	40	4.61468734124048	40	5.43278895480863	40	6.00475028188866	40	13.6563101493625	40	15.5030050460735	40	19.8215285811325	40	19.1992743302532	40	7.61519142325724	40	7.33331928931566	40	22.1458765248133	40	19.6039789559518	40	17.0222219900062	40	14.9393929862142	40	10.951581873235	40	10.2484672119024	40	15.047619796546	40	10.9642328590288	40
41	41	33.6546969343232	41	29.2113857044227	41	20.1932173416659	41	20.2099001476986	41	24.1465873737688	41	28.1175845965479	41	4.61693150661933	41	4.61541634610401	41	5.42133593889674	41	6.02713620229593	41	16.044720776623	41	17.8937068683397	41	22.3647980851668	41	21.653136800311	41	8.57944283718584	41	8.29966954790926	41	25.3021597023951	41	22.2827635972766	41	19.7640342012629	41	17.6133410239927	41	13.3340326364942	41	12.2063990149026	41	17.2319855428414	41	12.9444620670793	41
42	42	34.4331525826337	42	29.9152308481983	42	22.77487940791	42	22.9399207222349	42	26.3443970243266	42	30.7431015505748	42	4.60450521812639	42	4.59812283061117	42	5.4598581332402	42	6.11383186345205	42	18.3285997967311	42	20.2161509712998	42	24.7042148832045	42	23.8998218330843	42	9.9076445773014	42	9.71443827352825	42	28.2320103090865	42	24.8244734282136	42	22.4950267444897	42	20.3452965596177	42	16.2906719204171	42	14.282737980457	42	19.3797817446826	42	15.1439882853519	42
43	43	35.1067791720602	43	30.561770272687	43	25.2653338542376	43	25.5206798652746	43	28.4502130101172	43	33.221610360744	43	4.61570409609941	43	4.60461298819911	43	5.46649621510509	43	6.22099121027218	43	20.4556138438479	43	22.4482351350661	43	26.9650156697098	43	25.9724507979629	43	11.7230293636735	43	11.5655192401042	43	30.9098225235046	43	27.1484774194372	43	25.0977999599741	43	23.0299411747173	43	19.5235215969478	43	16.3110102066017	43	21.4298410567686	43	17.32017890295	43
44	44	35.6838965600775	44	31.0911856101275	44	27.566689962996	44	27.9136185192313	44	30.3358511938525	44	35.4135225062799	44	4.59531810392574	44	4.60156077793697	44	5.50668698553939	44	6.36863666251384	44	22.5241055813278	44	24.5558715190557	44	28.982137159671	44	27.873857551387	44	13.9241266092193	44	13.7892125861795	44	33.3237267627556	44	29.2523687766726	44	27.5384690133498	44	25.5729335480647	44	22.9235009951584	44	18.2963704572158	44	23.4048186684628	44	19.4265945641054	44
45	45	36.2394366209079	45	31.6614250970988	45	29.7023296108751	45	30.1096344917956	45	32.0153598491759	45	37.5470285328217	45	4.60113146505678	45	4.61928684083101	45	5.56498674182532	45	6.59840875297986	45	24.3148526566352	45	26.5057729903523	45	30.8703858224275	45	29.5595288833436	45	16.4450351970457	45	16.1706910911181	45	35.5922591416115	45	31.206084460747	45	29.7449122166432	45	27.9135170372232	45	26.0702811853013	45	20.1925961663207	45	25.2771725643879	45	21.428662339537	45
46	46	36.7262283856248	46	32.0449114108508	46	31.5954250444558	46	32.1575618794084	46	33.5622631431401	46	39.386334825431	46	4.59594706665798	46	4.62000381048071	46	5.68324804805644	46	6.89570880960683	46	26.034758253682	46	28.3165018408464	46	32.5809353413473	46	31.1224760936386	46	19.0251206246354	46	18.7477652923413	46	37.6267675762263	46	32.893393569139	46	31.8253567895113	46	30.1606050691714	46	29.0281404599365	46	22.0572357418373	46	27.0295512635291	46	23.367579019516	46
47	47	37.1462940903423	47	32.4830574707631	47	33.387873642958	47	34.1674005055607	47	35.0486463556627	47	41.1474883270383	47	4.58328500138168	47	4.6357880393017	47	5.81561842968027	47	7.26034394308436	47	27.5786899059266	47	30.0074050535447	47	34.0201757942449	47	32.5382908387155	47	21.5852395501172	47	21.2949804363157	47	39.458758211896	47	34.5268743297619	47	33.7919102724429	47	32.2009610732803	47	31.7688745983642	47	23.788352854758	47	28.7190587490331	47	25.1574520758618	47
48	48	37.620194987178	48	32.8722665771106	48	35.019389383414	48	35.8258360079688	48	36.3513730701078	48	42.7711580290745	48	4.58929683466992	48	4.65337676756017	48	6.04261934019878	48	7.68551014168756	48	28.9798839303327	48	31.5664870421763	48	35.4700902381264	48	33.8462561619076	48	24.0944879595802	48	23.7366416353772	48	41.1650414427764	48	36.0714768404487	48	35.5809815639305	48	34.0316511953273	48	34.2120402593726	48	25.4037851314022	48	30.2158516994266	48	26.8576458320948	48
49	49	38.0350318138784	49	33.2518525764538	49	36.4706715331243	49	37.3710744786375	49	37.4986835834139	49	44.1400848500263	49	4.59355578011722	49	4.73725450273034	49	6.34317998259805	49	8.18327475376802	49	30.2881324445188	49	32.9146700572945	49	36.763320862413	49	35.0632624922575	49	26.5025964128439	49	26.0705347998359	49	42.6469468983124	49	37.2743382876299	49	37.2067134210862	49	35.777719605241	49	36.4582979600541	49	26.865321976926	49	31.5780456011375	49	28.3699314830901	49
50	50	38.34136501893	50	33.5307461732267	50	37.8094941959699	50	38.7814516963301	50	38.6129671014367	50	45.5926283654134	50	4.56756491051914	50	4.79022650465283	50	6.78687832876447	50	8.72765476344772	50	31.4827953391437	50	34.1910500380163	50	37.877499556646	50	36.1746662402428	50	28.703100772659	50	28.262247037682	50	44.0335984383408	50	38.5205034861891	50	38.6708388087266	50	37.3640805823871	50	38.5263453329945	50	28.1798241795743	50	32.8556160675216	50	29.7399263947474	50
51	51	38.6348697672861	51	33.8425859063408	51	39.0391173985115	51	40.1485635742098	51	39.6779362015456	51	46.7782670047135	51	4.7244459583872	51	5.512011041767	51	7.41883980673525	51	9.33851069597192	51	32.5078248875733	51	35.4040913068154	51	38.9258984668835	51	37.1285297607854	51	30.8741581734984	51	30.2903858564185	51	45.2922127063863	51	39.63839532137	51	40.0482474839274	51	38.8888255887184	51	40.4288667704235	51	29.4518147921661	51	33.9986698578972	51	31.0481893088394	51
52	52	38.8328569613821	52	33.9725715616531	52	40.1061065591125	52	41.347473640752	52	40.5908308985434	52	47.955607427168	52	5.5592156800474	52	6.2591807461043	52	8.2201288321477	52	9.98174106008638	52	33.4512353912602	52	36.3959444867886	52	39.9822816099255	52	38.0070529513889	52	32.7169609586721	52	32.2341024093835	52	46.4301374068428	52	40.6017556952913	52	41.2413300304878	52	40.1720602557588	52	42.1420991065379	52	30.4834275491192	52	35.0072435001694	52	32.2304343453591	52
53	53	39.1021562741779	53	34.2590766609699	53	41.0854111660571	53	42.4477710146393	53	41.40709168203	53	48.9565647267324	53	6.33708157466	53	6.9988586305579	53	9.32004801740503	53	10.7530176176465	53	34.33227076745	53	37.3098517185573	53	40.8558480722618	53	38.8237750942768	53	34.5129708642968	53	33.9369470365691	53	47.5613222157898	53	41.4768250118015	53	42.3934209694283	53	41.4485100463336	53	43.6466950227035	53	31.5254804678201	53	36.0045207148673	53	33.2990730528857	53
54	54	39.3263668123956	54	34.4194620905263	54	42.0748459500457	54	43.4241006973159	54	42.1594436791701	54	49.9080802969076	54	6.9567853812914	54	7.5873065778986	54	10.6141187050895	54	11.5227752229119	54	35.150498576431	54	38.1795648313004	54	41.62382808037	54	39.5439140768241	54	36.209599981876	54	35.6068215698329	54	48.3900073210176	54	42.2996455869191	54	43.4339511724169	54	42.5960072783428	54	45.1186985437534	54	32.4538858562224	54	36.8032079947689	54	34.3072043973371	54
55	55	39.4526690455008	55	34.5417534567064	55	42.9337282512878	55	44.4061439138813	55	42.8891430949828	55	50.7956480063426	55	7.5545791076613	55	8.1770511943596	55	12.0725048371377	55	12.3506423711259	55	35.8590308654325	55	38.8859789611804	55	42.4093356165334	55	40.212105695627	55	37.6711775906171	55	37.0498417298359	55	49.334520126826	55	43.0187701127771	55	44.4792976345715	55	43.6620732477468	55	46.3573699850506	55	33.2654193867368	55	37.588648239419	55	35.2761840175655	55
56	56	39.6234478877763	56	34.7040046683389	56	43.6626571761903	56	45.2445811495636	56	43.5270690793499	56	51.5674495948555	56	8.1378446235079	56	8.6137569846643	56	13.7826885689425	56	13.2105456747764	56	36.4314238943497	56	39.599608047319	56	43.0697812151617	56	40.8354693065639	56	39.0969825315415	56	38.4391696916551	56	50.0834845827555	56	43.6288013100919	56	45.3818952317345	56	44.5533001264377	56	47.5233544402752	56	33.9555696325149	56	38.237513531725	56	36.174398125017	56
57	57	39.7607440736481	57	34.8514617424974	57	44.3840890025598	57	46.0607790678063	57	44.1290153596854	57	52.2964857840324	57	8.5178067474075	57	9.130669878212	57	15.595040794781	57	14.1613782614742	57	37.0138110461676	57	40.1967391718307	57	43.6850187428932	57	41.381032996265	57	40.3894424116785	57	39.7418879052913	57	50.8243391872004	57	44.233866600722	57	46.2006834423268	57	45.5286143231476	57	48.6365401663058	57	34.6699717861991	57	38.8525265501651	57	36.971234572477	57
58	58	39.8435010858786	58	34.9288820117892	58	44.990276177775	58	46.7083332346837	58	44.6611863422481	58	52.9232167898039	58	8.9666322534526	58	9.5018348828651	58	17.5145303486244	58	15.053512202563	58	37.445284871061	58	40.7383394250881	58	44.2304829978232	58	41.8798775541231	58	41.6188480267145	58	40.914029987905	58	51.3545346297359	58	44.8517721163421	58	47.0101799216801	58	46.3247729564986	58	49.5623846645056	58	35.2691914795819	58	39.3643229053924	58	37.7287589478021	58
59	59	39.9676939452438	59	35.0577848164979	59	45.6220836096749	59	47.3806838945887	59	45.1060210453832	59	53.55055189356	59	9.35199692861	59	9.8858877162232	59	19.4630999960241	59	15.9170540735565	59	37.9487228156046	59	41.2351341285767	59	44.7319871128962	59	42.340687155701	59	42.6841005759183	59	41.9843572351858	59	51.9937831609864	59	45.3366939850031	59	47.6269327694838	59	47.0971024742156	59	50.3931152462711	59	35.8273264293062	59	39.9832513755042	59	38.3681786285902	59
60	60	40.0198217466079	60	35.0812519543465	60	46.1673885002855	60	48.0037731632542	60	45.4733671435272	60	54.1257953340403	60	9.7169061165946	60	10.1913713054355	60	21.3788376354447	60	16.7874856398021	60	38.332116115371	60	41.5829802763956	60	45.1548405338255	60	42.7246770867322	60	43.7087383291527	60	43.0115624022827	60	52.5413461113604	60	45.8463499180874	60	48.2554218244419	60	47.7956458860157	60	51.2256726350708	60	36.330557311635	60	40.3543495680045	60	39.0578000091769	60
61	61	40.1364746612239	61	35.1338619009306	61	46.5772861429217	61	48.5142927751594	61	45.9007933023486	61	54.6124014881098	61	9.9289424495886	61	10.5046880147667	61	23.2733436507904	61	17.6720925314918	61	38.6528562832514	61	41.9889383008239	61	45.5633658291539	61	43.07832937516	61	44.6426991270917	61	43.9157559549578	61	52.9961243169343	61	46.1087260961043	61	48.9254201687822	61	48.4545309088075	61	51.9215168329576	61	36.734969938473	61	40.7949719371294	61	39.6291475735002	61
62	62	40.1290007157177	62	35.1913846924933	62	47.0510352370108	62	48.9540438222187	62	46.3435904361452	62	55.073141023633	62	10.2979614727986	62	10.7482562466972	62	25.0697389596624	62	18.5144334316963	62	38.994731115539	62	42.2922635237283	62	45.875863832488	62	43.3286997107847	62	45.5442442606384	62	44.7823151493814	62	53.4043442142631	62	46.4432274017744	62	49.4441898071852	62	49.0434872580452	62	52.5784501714726	62	37.0775574608637	62	41.1249713559684	62	40.1840649294225	62
63	63	40.1680418517502	63	35.2949458104074	63	47.4608175043904	63	49.4086329641405	63	46.5776179601443	63	55.4697758031763	63	10.5625409684126	63	11.0037366632844	63	26.8592863094397	63	19.3155724928946	63	39.240388181762	63	42.6061561867952	63	46.2119286849738	63	43.6206978282026	63	46.3211406183737	63	45.6322967949746	63	53.7304182031768	63	46.7934932476241	63	49.8636180872335	63	49.5834177196264	63	53.1673786264585	63	37.5243792850114	63	41.3972030743682	63	40.6991471986356	63
64	64	40.2541869032426	64	35.3608868347041	64	47.6510642455366	64	49.7358008450828	64	46.8789987811631	64	55.8035133987656	64	10.667198114179	64	11.1849666296964	64	28.5146147538354	64	20.1243436301421	64	39.4301504723415	64	42.8424507654026	64	46.5316270882289	64	43.8347472559287	64	47.1419423821003	64	46.3557176451125	64	54.049588895754	64	46.9391756897739	64	50.2854275129649	64	50.0370652195932	64	53.7006292963158	64	37.7774325883572	64	41.7127792605272	64	41.1122973810199	64
65	65	40.2732902056653	65	35.4030953543622	65	48.0252223083255	65	50.0968725549989	65	47.1615129496764	65	56.1653832250515	65	10.8333065982089	65	11.3041640532888	65	30.0763623494966	65	20.9115069539056	65	39.6638731609857	65	43.0579967834653	65	46.757721661419	65	44.1180862076811	65	47.7516453668588	65	47.0633096519134	65	54.3316165124505	65	47.2346082938511	65	50.6391502313922	65	50.4544009000321	65	54.2038429219257	65	38.0612460667743	65	41.935556648637	65	41.5589612217738	65
[truncated: 19 more columns]

## Sheet: PKM2
Text	X	A1: ref	X	A2: ref	X	A3:NGT 214	X	A4:NGT 214	X	A5:NGT 364	X	A6:NGT 364	X	B1: h20	X	B2: h20	X	B3:NGT 236	X	B4:NGT 236	X	B5:NGT 382	X	B6:NGT 382	X	C1:NGT 79	X	C2:NGT 79	X	C3:NGT 244	X	C4:NGT 244	X	D1:NGT 89	X	D2:NGT 89	X	D3:NGT 262	X	D4:NGT 262	X	E1:NGT 93	X	E2:NGT 93	X	F1:NGT 101	X	F2:NGT 101	X
1	1	6.25431157506626	1	7.60948683315669	1	4.98887567991887	1	5.20856705005196	1	5.40430333604181	1	4.77196680524049	1	3.59095008074698	1	4.19285447840279	1	6.1456819674569	1	5.45530940065128	1	4.68242650608564	1	4.34200954478346	1	6.47857291033978	1	7.65701646418679	1	6.1316583779953	1	5.38704312769707	1	7.52542503917116	1	7.11175524236192	1	4.90978227182216	1	4.6084589172419	1	6.92123683163313	1	7.42284591530366	1	4.78969345023768	1	5.81237237495761	1
2	2	6.44636322823961	2	7.95346664388822	2	5.13967367093343	2	5.39542791679531	2	5.59297737920539	2	5.0030995309857	2	3.64751286384199	2	4.26296379022482	2	6.3363124677883	2	5.59103747395283	2	4.81064180658356	2	4.51768590324973	2	6.80513893771535	2	7.9749346549339	2	6.23017730079356	2	5.58112676961595	2	7.69282127918875	2	7.35545374697105	2	5.01769604214371	2	4.71837869263165	2	7.09962852181205	2	7.62515865104777	2	4.91287633856865	2	5.9201057078599	2
3	3	6.52045726692966	3	8.01559136167923	3	5.25323688969938	3	5.44637417426379	3	5.63848727531857	3	5.07700156934981	3	3.6902010138665	3	4.25704547816403	3	6.41457759853209	3	5.63683354781678	3	4.8110911721583	3	4.53236849765622	3	6.93905880260357	3	8.1097874687671	3	6.25726853170797	3	5.65135710422542	3	7.75065669894943	3	7.49983685884233	3	5.10405669222177	3	4.73340973053262	3	7.1514018770183	3	7.66504458862777	3	5.02308570705871	3	6.02159357034506	3
4	4	6.56059522914713	4	8.14330186064535	4	5.34203123711708	4	5.47261283399292	4	5.67883640278378	4	5.12233611899143	4	3.78154664662675	4	4.3068378900325	4	6.50172417709009	4	5.70719620021589	4	4.86616775670952	4	4.57278669689899	4	7.01122750412884	4	8.13571659490141	4	6.33897342417913	4	5.70654066893264	4	7.78372622605294	4	7.61519365201168	4	5.16111223222154	4	4.78913578851484	4	7.22884041545685	4	7.72798963467972	4	5.06926684156841	4	6.07547684423033	4
5	5	6.58876346292212	5	8.12389952729814	5	5.3673566417699	5	5.49749285114257	5	5.68881244524939	5	5.13668527802877	5	3.82913970400624	5	4.34236798116964	5	6.51769837504204	5	5.70236828815503	5	4.89486726150581	5	4.57203372904048	5	7.00098960872122	5	8.15347884878178	5	6.3699445039886	5	5.71656967536058	5	7.77973160743986	5	7.61675311153715	5	5.19099793330337	5	4.75896843852599	5	7.20235948760642	5	7.72965405171243	5	5.08483790885672	5	6.06504905578422	5
6	6	6.6151590058993	6	8.12736948143616	6	5.40722088368432	6	5.50121732196872	6	5.72190302880192	6	5.1550315504898	6	3.85589323413098	6	4.38890147063356	6	6.57727772305026	6	5.74562074634977	6	4.92293888236585	6	4.60000836025025	6	7.010403402394	6	8.12009801342225	6	6.38872929739884	6	5.73494257619174	6	7.79990735837327	6	7.64648537334402	6	5.21506608708529	6	4.81197676202786	6	7.22818451539771	6	7.73838470193065	6	5.07815906114883	6	6.10586966146695	6
7	7	6.5805335238888	7	8.13281695113513	7	5.43653467440663	7	5.52989133378168	7	5.73062434133731	7	5.2122031991743	7	3.85296507487054	7	4.41827257664257	7	6.58675326594848	7	5.78414503371113	7	4.9408264036161	7	4.61760079457294	7	6.97112027929194	7	8.13606492112416	7	6.39299866324533	7	5.74369555473803	7	7.76674011653933	7	7.64637306371297	7	5.23372313060147	7	4.82011586635721	7	7.2495101513562	7	7.74354830622329	7	5.12017875401403	7	6.15218933773398	7
8	8	6.57641079707938	8	8.15062082244558	8	5.45316768365094	8	5.52611493747741	8	5.75649494957216	8	5.19382154876848	8	3.8648681200079	8	4.46682653094912	8	6.58821120051051	8	5.78047664213991	8	4.94679542065612	8	4.62347253687666	8	6.99467032463154	8	8.13785997573858	8	6.3842780579107	8	5.74989351846362	8	7.77395777576682	8	7.65856645281492	8	5.25511769695579	8	4.85563883239575	8	7.24014058165991	8	7.75053565602565	8	5.11581462803947	8	6.14299636806953	8
9	9	6.6013635832532	9	8.12561879413215	9	5.47641420054082	9	5.54862909685869	9	5.76373447354231	9	5.20125508199598	9	3.87971437155104	9	4.49652913613273	9	6.60561079256607	9	5.78282194569011	9	4.94943475757818	9	4.64560066029098	9	6.99155221760084	9	8.10268480388069	9	6.40674633537831	9	5.75716654534912	9	7.75402646206295	9	7.62893618927114	9	5.24771234883737	9	4.85346128140163	9	7.27536086104596	9	7.73129810513	9	5.10798744652913	9	6.17720079954521	9
10	10	6.57230503902798	10	8.1310845758441	10	5.49037997643963	10	5.53732876251015	10	5.77743450573793	10	5.20474115387417	10	3.86021072319681	10	4.48899116578304	10	6.60494919033239	10	5.8114967154475	10	4.97224836184388	10	4.64386936477229	10	6.96874349057103	10	8.09236193952688	10	6.39584671905214	10	5.75116221056746	10	7.7757192570958	10	7.64455590963588	10	5.26134884605509	10	4.85670629168668	10	7.23626267795951	10	7.73122679275694	10	5.13351487867327	10	6.1866160816308	10
11	11	6.58114525815121	11	8.10994827848207	11	5.50807074513372	11	5.52974875052929	11	5.7704315385119	11	5.22152934741537	11	3.87649162008694	11	4.50033019517716	11	6.62404148776717	11	5.79448615927781	11	4.98383543142563	11	4.63556767505295	11	6.9505809041854	11	8.08219715835764	11	6.40444740818095	11	5.75889462213526	11	7.75322461057314	11	7.61807955789902	11	5.27350581371008	11	4.88790276623721	11	7.2074778959158	11	7.72586674758702	11	5.15701692677438	11	6.189658365665	11
12	12	6.58936965850431	12	8.09561908098119	12	5.52103427227432	12	5.56231484141844	12	5.77766557649936	12	5.25830550457752	12	3.89136211495647	12	4.51948264635486	12	6.62615804118409	12	5.80179533785076	12	4.9864529025698	12	4.64801484609888	12	6.94745352808741	12	8.05750140183522	12	6.41171292242078	12	5.75628679389052	12	7.78820853405855	12	7.64091083439998	12	5.30149616505819	12	4.90046554530219	12	7.20424135858956	12	7.70659126099023	12	5.14918432853001	12	6.19745728283504	12
13	13	6.5793462765322	13	8.11152194474777	13	5.53275259289054	13	5.55856738373621	13	5.79345910530106	13	5.25965411056065	13	3.91087847985756	13	4.53759414053646	13	6.61150318267139	13	5.81278124014711	13	4.97821884858158	13	4.65942449938366	13	6.94278800010225	13	8.05210129346682	13	6.39220712542733	13	5.75736226661975	13	7.77201207709804	13	7.60429914562429	13	5.28277681018575	13	4.90211317103444	13	7.18290983510433	13	7.72247007160439	13	5.15677953163806	13	6.19328934017045	13
14	14	6.5537943227159	14	8.12196550399601	14	5.5304458984927	14	5.57108907070286	14	5.80041045328671	14	5.27212673303125	14	3.88352416659651	14	4.53677471834014	14	6.63825833741754	14	5.81982295907475	14	4.99100832651797	14	4.63380993963519	14	6.94446571634965	14	8.06230211647052	14	6.37855264829426	14	5.73977279945247	14	7.76706301472269	14	7.60981502306198	14	5.28578290466712	14	4.91027841207206	14	7.17876296296853	14	7.70685053798762	14	5.16640679967647	14	6.18497609236218	14
15	15	6.54528831113961	15	8.1023520444345	15	5.51770868528218	15	5.56358968868181	15	5.83709710259175	15	5.26487184855443	15	3.90941198665608	15	4.55058759203841	15	6.63528051643365	15	5.83701668375056	15	4.99362027118993	15	4.65107416260943	15	6.93587381785759	15	8.03768473013186	15	6.40099636507026	15	5.74211247215616	15	7.73620153846517	15	7.62214061969917	15	5.29855149404786	15	4.91790886719585	15	7.1316637592348	15	7.70340415222956	15	5.15308848529098	15	6.18748903767925	15
16	16	6.55406432678427	16	8.11321349654597	16	5.5559639157121	16	5.59106594263498	16	5.84000649164668	16	5.28170857416345	16	3.93679144960758	16	4.56199711378167	16	6.62381343381513	16	5.82006583183392	16	5.00521141458897	16	4.65247745357882	16	6.93419472651346	16	7.99592714965196	16	6.38427982127045	16	5.75477861275114	16	7.7466080660811	16	7.59043493445922	16	5.30570848811525	16	4.90973988502616	16	7.1412513670129	16	7.68225013758532	16	5.16001441568694	16	6.17468511830758	16
17	17	6.56815804421188	17	8.12750925012423	17	5.55844154111471	17	5.58354773215244	17	5.84753203321813	17	5.26939868103158	17	3.94962389408657	17	4.57461421714181	17	6.64716251242563	17	5.83754224605017	17	5.04157119970977	17	4.67393844640426	17	6.91530373634807	17	7.96269363919301	17	6.39729081450591	17	5.72280494187804	17	7.71714057777914	17	7.59384421119651	17	5.29288891167741	17	4.92672128403289	17	7.13345015655932	17	7.72248124454742	17	5.1623201352816	17	6.18272326436201	17
18	18	6.54876054949549	18	8.12047087063745	18	5.55578894321273	18	5.58105168828074	18	5.8353976009981	18	5.27177264503591	18	3.92369889053634	18	4.60840776414237	18	6.64503501717565	18	5.8302422148862	18	5.02921181671813	18	4.64210456322158	18	6.92940194985238	18	8.01887864247967	18	6.38492363784907	18	5.73030314603167	18	7.72610177662143	18	7.5552321723376	18	5.30540296475523	18	4.94370759365174	18	7.12015829574757	18	7.69440877134539	18	5.15911836905637	18	6.18550909072042	18
19	19	6.53345682467297	19	8.13832309773564	19	5.55188760220596	19	5.58229959864949	19	5.8465512611026	19	5.26806721288993	19	3.93567258560764	19	4.59357488922854	19	6.62613450339806	19	5.84148769488232	19	5.02546031002782	19	4.63345613699302	19	6.89792178804953	19	8.00491092650239	19	6.36101488508499	19	5.71185804586453	19	7.71136707777626	19	7.56220342012994	19	5.29142258108086	19	4.92018756199665	19	7.09976065705839	19	7.68036604823726	19	5.14922551965557	19	6.186914708471	19
20	20	6.55315159021092	20	8.13127600244457	20	5.53892200311799	20	5.58479415314442	20	5.86393254410478	20	5.28508747191682	20	3.95404569549609	20	4.61151158251631	20	6.64440549625746	20	5.85898327350324	20	5.03256105053802	20	4.66946903069234	20	6.91202698692307	20	7.99795417934735	20	6.36384184252485	20	5.73908105589694	20	7.71482905584106	20	7.56558797184979	20	5.31910774663098	20	4.95195099039083	20	7.06992208279048	20	7.68381178211875	20	5.15155430254318	20	6.16852079448047	20
21	21	6.58879813054749	21	8.15840828430671	21	5.55528337680265	21	5.57600411992035	21	5.87086679515675	21	5.25655569248731	21	3.95093739778254	21	4.61023792580602	21	6.63739861406343	21	5.85094890267343	21	5.04276087480474	21	4.65948080780898	21	6.90394207518916	21	7.97193752348264	21	6.36148285985981	21	5.711111906765	21	7.69188127802061	21	7.55458674077064	21	5.31972900632778	21	4.96197675799678	21	7.08423011926163	21	7.67298980736228	21	5.1564376818206	21	6.17571348728283	21
22	22	6.61495032540173	22	8.21340575892577	22	5.56448640035123	22	5.58979704477547	22	5.88891282549978	22	5.28003199675564	22	3.97420603098135	22	4.64212568345752	22	6.64014547951502	22	5.84934443079888	22	5.03708045056947	22	4.65909156367885	22	6.89067637197587	22	7.97352118757904	22	6.35941858462919	22	5.69480189612275	22	7.66674887062732	22	7.56189309605898	22	5.31882495651154	22	4.97615459764948	22	7.07078174420425	22	7.67492098860008	22	5.13958222619765	22	6.17408020499464	22
23	23	6.68657617638876	23	8.27778309065842	23	5.56822005512458	23	5.58853821503432	23	5.88794259580937	23	5.25908378342669	23	3.96576235559598	23	4.64523643490374	23	6.62927270354195	23	5.8632104440518	23	5.06978509082905	23	4.66708144919365	23	6.8787628909034	23	7.97890171426075	23	6.35861410563698	23	5.73324650962233	23	7.68293902069059	23	7.55119498455279	23	5.31225569858211	23	4.9696123583915	23	7.04245736469259	23	7.69063314033023	23	5.15966754999272	23	6.18353676882049	23
24	24	6.80106174127821	24	8.40776376026848	24	5.55537263655151	24	5.58602509900786	24	5.90501840198709	24	5.26161432145887	24	3.96948504757027	24	4.64310899413032	24	6.62118060404617	24	5.87550518869778	24	5.06260994691558	24	4.67468912248884	24	6.87016990414821	24	7.95423061178925	24	6.36593869431504	24	5.68122165524498	24	7.66298123808514	24	7.57411685621459	24	5.32000953445349	24	4.97231929345465	24	7.03379802830254	24	7.68718659933189	24	5.14074841280537	24	6.15958548487071	24
25	25	6.96017003107937	25	8.59640103956663	25	5.5940332808844	25	5.60355673928864	25	5.91220492157362	25	5.29841608337622	25	3.98979887760363	25	4.6568138688557	25	6.65391243361465	25	5.86288983126457	25	5.07983839776689	25	4.66769550697979	25	6.88359767880656	25	7.98751885020313	25	6.3681179594414	25	5.70827590085851	25	7.692532583287	25	7.57593767026525	25	5.34800864176077	25	5.00951231726572	25	7.04163371547702	25	7.70477181202674	25	5.15502458787062	25	6.19384385476063	25
26	26	7.22446146983753	26	8.910488639269	26	5.55555479467085	26	5.5810169778185	26	5.91412387092114	26	5.26685493734341	26	3.97325690007655	26	4.65574636319449	26	6.63475424891074	26	5.86495738362873	26	5.04372431981162	26	4.67595961847608	26	6.86335676490502	26	7.94522068835646	26	6.36972751514334	26	5.67592185302251	26	7.66572851652912	26	7.58154564427949	26	5.33071277485678	26	4.99787179919367	26	7.02669419888295	26	7.65761921124938	26	5.13706251771151	26	6.17496828814518	26
27	27	7.66734494500398	27	9.41434590435895	27	5.58751380670038	27	5.61228673805513	27	5.94988096489678	27	5.27290246258569	27	3.99609878991074	27	4.69360871453349	27	6.6718595949898	27	5.8662111968864	27	5.0789269794457	27	4.68663476275433	27	6.86486002534338	27	7.98380459376689	27	6.39140510907644	27	5.69687330283148	27	7.70039435037247	27	7.59895120012882	27	5.35213653481821	27	4.99894793628525	27	7.03373657879207	27	7.72243689854743	27	5.13266080273507	27	6.2027579922496	27
28	28	8.26492201796475	28	10.1181806587792	28	5.59345339484243	28	5.61861715787873	28	5.9323107022178	28	5.27376446323263	28	3.98727894436368	28	4.66571644904301	28	6.66485233165866	28	5.8681156001007	28	5.08913743205769	28	4.6766116856666	28	6.90631820495958	28	8.01575966649261	28	6.3687404609662	28	5.68360590587175	28	7.6994169015588	28	7.63008727619686	28	5.37309814806138	28	5.01890743726593	28	7.03692130144663	28	7.72222154338442	28	5.15411025996256	28	6.20468277331404	28
29	29	9.16227597910029	29	11.1310863428297	29	5.60634679055931	29	5.62603821228147	29	5.97314224636028	29	5.2912699234947	29	3.99454882709569	29	4.68659366864903	29	6.67019421916986	29	5.85986553531212	29	5.07758349325655	29	4.69995190179484	29	6.96238747861214	29	8.01878921891593	29	6.37470934894404	29	5.7398532296508	29	7.73704792679807	29	7.68645301573758	29	5.40150564506296	29	5.0322245671779	29	7.06513927153389	29	7.74695629298506	29	5.12046032712864	29	6.16962934840246	29
30	30	10.3074570129853	30	12.4795816542569	30	5.59678164140923	30	5.64235984154888	30	6.01430047698415	30	5.33144614620188	30	3.99853322182981	30	4.69131232260347	30	6.68774715533793	30	5.86141743768181	30	5.10751539435661	30	4.70989969523169	30	6.99768374585937	30	8.10148001845298	30	6.40214159402036	30	5.70661670500269	30	7.86667389553828	30	7.72653798085309	30	5.41259001963688	30	5.06741640228947	30	7.07850780740751	30	7.76612633405117	30	5.15937616060499	30	6.19237915663196	30
31	31	11.6906342971219	31	14.0815546584012	31	5.64647720780845	31	5.65113380774053	31	6.04297304814606	31	5.36441608786224	31	4.01723891895324	31	4.70971293055919	31	6.69204803166713	31	5.91000563760603	31	5.13998989564139	31	4.70310493176935	31	7.11261662535568	31	8.21226023417431	31	6.41654481419456	31	5.71516750846458	31	7.96540621587887	31	7.83682017021609	31	5.46687543121023	31	5.08059747127035	31	7.17135720824781	31	7.83973695455527	31	5.17939388985213	31	6.23353236251636	31
32	32	13.2649524804816	32	15.9157630727923	32	5.70393275883625	32	5.7375053503174	32	6.12754510045419	32	5.39013957856325	32	4.00824861221572	32	4.71104230123627	32	6.71793256788487	32	5.90587011200973	32	5.15078011182307	32	4.72870115924273	32	7.31159354262149	32	8.41724802240297	32	6.46793803071952	32	5.74558074770343	32	8.21831619419929	32	8.05208468969697	32	5.5643922950122	32	5.14605302120821	32	7.28752401705992	32	7.95012359500831	32	5.19242692274591	32	6.25568541900773	32
33	33	14.9432400056811	33	17.9051111389732	33	5.75873080067358	33	5.79163115955029	33	6.2357910185155	33	5.45737571244529	33	4.02484920754383	33	4.71227369357219	33	6.78447306363328	33	5.95970065462211	33	5.2365481355687	33	4.80852286082554	33	7.59337663729146	33	8.66237609130112	33	6.51351362906967	33	5.82342782001633	33	8.51738162067089	33	8.35928021525354	33	5.69474283824672	33	5.22305481785321	33	7.4532010401603	33	8.1153003373497	33	5.25587259106584	33	6.30774436824289	33
34	34	16.6025757421976	34	19.8729846730563	34	5.89728294139874	34	5.9217470353844	34	6.38291604118803	34	5.5601642018531	34	4.02035137360978	34	4.71768089699151	34	6.81891312152663	34	5.98387943356689	34	5.30929540584125	34	4.87150841359356	34	8.0274254553236	34	9.11278984592246	34	6.60898775005365	34	5.89176939977558	34	9.04858228151281	34	8.80887317664308	34	5.89720278729284	34	5.34142364683574	34	7.77126707769038	34	8.40266100843808	34	5.30631379097523	34	6.3547536603306	34
35	35	18.1919530464955	35	21.8805749358726	35	6.1124107819477	35	6.14687634228385	35	6.63964525179537	35	5.7404752805717	35	4.01463036549728	35	4.73997525150463	35	6.93665105363502	35	6.0924222090787	35	5.47331361868573	35	5.00474621821254	35	8.68031904398321	35	9.73895310594433	35	6.7817936259024	35	6.02407666115125	35	9.8558516069053	35	9.4541723157436	35	6.15483115912818	35	5.53723313391068	35	8.23553286243311	35	8.83744202433148	35	5.3864328044395	35	6.42794476656486	35
36	36	19.781157758892	36	23.7444378791201	36	6.41718217110104	36	6.47880405425201	36	7.00990243169193	36	6.0011427307551	36	4.01641160721405	36	4.74618159755068	36	7.08993029977596	36	6.21707592723975	36	5.6738988065305	36	5.20446006568798	36	9.62872274465441	36	10.7286576086333	36	7.04094815251245	36	6.2764154965741	36	10.911281647204	36	10.4048474783416	36	6.62697217397332	36	5.82923005281556	36	8.91864766550809	36	9.45282648821821	36	5.53746316018697	36	6.59784421025227	36
37	37	21.1439820794737	37	25.4799652171752	37	6.88701292282107	37	6.99671144226186	37	7.57879347282507	37	6.37425005948489	37	4.00780008543045	37	4.76505375645121	37	7.34123723878797	37	6.41604702866992	37	6.03010036542054	37	5.49977641021575	37	10.9181836137348	37	12.0677995356808	37	7.44327554890545	37	6.66726694115315	37	12.4578679748887	37	11.7141439552202	37	7.33790250298883	37	6.27856770384293	37	9.89163762795107	37	10.3467381386641	37	5.76913780502271	37	6.83089158656398	37
38	38	22.3748041626324	38	27.0129673613343	38	7.67115638656087	38	7.79448400276334	38	8.39158813561558	38	6.93854635970425	38	4.03447846793125	38	4.73585681963481	38	7.74430211601566	38	6.75931564877928	38	6.53856181016159	38	5.97193639125619	38	12.5739957678207	38	13.816497326112	38	8.13832783552704	38	7.2504474200442	38	14.410262367883	38	13.4695478968932	38	8.41706735225041	38	6.91567449972866	38	11.2495434920619	38	11.6276172832469	38	6.12037588280025	38	7.1540170875877	38
39	39	23.4707861908455	39	28.4013014397443	39	8.79526100161144	39	9.02896364113661	39	9.51164066778426	39	7.82031778006085	39	4.04147007605146	39	4.76382350139242	39	8.37206254345642	39	7.3096078360506	39	7.32372843503445	39	6.65979476927435	39	14.5133772630871	39	15.9609510697469	39	9.15405532047668	39	8.2039069314139	39	16.6765772675551	39	15.5505981556533	39	9.8267043199987	39	7.93652773716693	39	12.965408664588	39	13.3789607215736	39	6.66074117746297	39	7.69227123026653	39
40	40	24.4232595938876	40	29.5586036077186	40	10.4127471016553	40	10.7576328157435	40	11.1462008931838	40	9.01467208343004	40	4.02635126293064	40	4.76392275577758	40	9.32026230290072	40	8.1179465848976	40	8.44568046771923	40	7.69796699427136	40	16.5985716461062	40	18.3999178276277	40	10.6346224220382	40	9.60585689165493	40	19.0962778137667	40	17.9153327503899	40	11.8109931134199	40	9.36094697261755	40	15.0493713585027	40	15.5597764601884	40	7.38005344730674	40	8.43677760064598	40
41	41	25.2354231434491	41	30.6538322466398	41	12.5178608080174	41	12.9626175873758	41	13.1318433691616	41	10.5906176762712	41	4.0508332132442	41	4.78306515408393	41	10.6962645639481	41	9.30452761869524	41	10.0102122125697	41	9.12043685910186	41	18.7963229915252	41	21.0072145310042	41	12.576019427957	41	11.4937327428682	41	21.6416915435425	41	20.4888041918113	41	14.1680600876475	41	11.2748735128791	41	17.2798033214964	41	18.0480355863631	41	8.47149672074406	41	9.49339923502964	41
42	42	25.9022983477159	42	31.4788563311099	42	14.9406881285453	42	15.5498535504681	42	15.4423243115861	42	12.5991279265339	42	4.05797205524849	42	4.79867447299334	42	12.5904100738078	42	11.0179166106028	42	12.0713204685024	42	11.0242297013522	42	21.0033399261922	42	23.6414937379809	42	14.8446429273352	42	13.8656851143249	42	24.2435322769137	42	23.1168564082135	42	16.6953564849391	42	13.6036451939533	42	19.6396249213846	42	20.8249788721109	42	9.88343176164264	42	11.0063097363663	42
43	43	26.5073519720415	43	32.2689960683597	43	17.5072814664688	43	18.282098591069	43	17.9647661243413	43	14.9744043817998	43	4.0503333179904	43	4.78445432590166	43	14.9232237447578	43	13.2820625702543	43	14.4146706311114	43	13.2716604145692	43	23.1129310148854	43	26.2259257770717	43	17.2703121175918	43	16.4840808441833	43	26.6389465037186	43	25.6949895483145	43	19.2938106706527	43	16.1093103873684	43	22.1109184819923	43	23.6508059502841	43	11.6920466071291	43	12.9787952728267	43
44	44	26.95564957449	44	32.9643923977607	44	20.071954265064	44	21.0277386686849	44	20.5300553294829	44	17.4652937891281	44	4.07150782754504	44	4.81907966470703	44	17.6067638149583	44	15.8323301131789	44	16.9368668782084	44	15.6626423654449	44	25.0118150728516	44	28.7153910727237	44	19.7246386975303	44	19.1698137629599	44	28.9627850135394	44	28.1466745546048	44	21.8858970285883	44	18.7316868685276	44	24.4430347885382	44	26.4865925331785	44	13.7634406573619	44	15.2985173205384	44
45	45	27.4175074146195	45	33.4753462430018	45	22.5391041894042	45	23.6509867311202	45	23.0493960815741	45	20.0665140245156	45	4.05950514131959	45	4.80484888016468	45	20.4214258563409	45	18.5865649410991	45	19.5061705544676	45	18.0438821555056	45	26.7643215282777	45	30.8676664649323	45	22.1695270082281	45	21.8161623731178	45	30.9748782348638	45	30.4100901120575	45	24.272655559988	45	21.3253590273751	45	26.6729756002701	45	29.1933260296088	45	16.0460160473281	45	17.9441858464467	45
46	46	27.7993798279107	46	33.906851601169	46	24.8175866728522	46	26.1337308053928	46	25.5093076780543	46	22.5936278864775	46	4.07159918228678	46	4.85251860367142	46	23.1885702913298	46	21.4167043068528	46	21.9665455007557	46	20.4312874438682	46	28.2929849037559	46	32.8415673222477	46	24.5098819268513	46	24.3807439037245	46	32.8538489902916	46	32.3789601855174	46	26.5083417372505	46	23.7526232982257	46	28.667720893905	46	31.6391837621823	46	18.4109058588365	46	20.7896195615405	46
47	47	28.0555019990687	47	34.3829587232973	47	26.8779178431903	47	28.2620268166776	47	27.6604573939157	47	25.0320248964933	47	4.08568867444684	47	4.8482255188611	47	25.8635487895578	47	24.1632527142208	47	24.2510042401039	47	22.6207188161219	47	29.6585180809484	47	34.5752969734659	47	26.7116059889826	47	26.7752203026987	47	34.3401726019447	47	34.0981117890533	47	28.4262419363126	47	26.00568097803	47	30.4715558035062	47	33.9145968055173	47	20.7151054913438	47	23.6325052776767	47
48	48	28.2465361739375	48	34.6360242349305	48	28.7033352847988	48	30.1983287763575	48	29.5833381206542	48	27.1780962738101	48	4.06382913263982	48	4.84221542146702	48	28.3051800681354	48	26.7368457331511	48	26.3707336403016	48	24.6405394208206	48	30.789993038166	48	36.0895831813469	48	28.6566801379485	48	28.8461693433691	48	35.7008830806554	48	35.6402056759865	48	30.1196588144237	48	28.0439235128903	48	32.0200474804596	48	35.8699711276616	48	22.9276984531083	48	26.3691955326136	48
49	49	28.4441325403226	49	34.9225207901562	49	30.3185513348373	49	31.9521137013246	49	31.2924418938539	49	29.1928179915445	49	4.04761945426926	49	4.86157234827632	49	30.533114864467	49	29.0538648070383	49	28.1651822786781	49	26.3925489068458	49	31.7798996940112	49	37.4592859251837	49	30.4855482354065	49	30.6839938742816	49	36.8750147417434	49	36.9491994547169	49	31.5888390653153	49	29.8060353986734	49	33.3535572331936	49	37.549164373892	49	24.90296596185	49	28.962433479674	49
50	50	28.6734001106407	50	35.1731139323063	50	31.6415332572825	50	33.369064812003	50	32.7640006069225	50	30.8954516465992	50	4.08042548863865	50	4.86543863910318	50	32.5736139134248	50	31.1280323389058	50	29.7893213344742	50	27.9977353025045	50	32.611556936368	50	38.5114825701167	50	31.9965580781556	50	32.2728503016756	50	37.8748541623082	50	38.0987561716252	50	32.8184597550557	50	31.3828458235035	50	34.6130714261671	50	39.0530036403887	50	26.6496339772165	50	31.289175900201	50
51	51	28.8153370702883	51	35.258499853694	51	32.8528254908709	51	34.5546919166776	51	34.0426563100819	51	32.3831603251338	51	4.09853056617776	51	4.8863112926555	51	34.2618986801724	51	32.949415593505	51	31.1611273116646	51	29.3195304843798	51	33.3086873619058	51	39.48630799804	51	33.3256148203586	51	33.6588550299121	51	38.6751719697938	51	39.0610426847313	51	33.8456032718296	51	32.7183757972244	51	35.6315654995739	51	40.2681870685405	51	28.2384073795771	51	33.390379417657	51
52	52	28.9008988086954	52	35.4288142358519	52	33.7988480348648	52	35.6111403598768	52	35.1697174819717	52	33.6985426399143	52	4.07236641324391	52	4.89276566589283	52	35.7712106797199	52	34.5067305245052	52	32.3645981840402	52	30.534814949741	52	33.8906529326948	52	40.3033747292956	52	34.582490704578	52	34.8230766779455	52	39.3459346970076	52	39.797179429441	52	34.7357799406832	52	33.806641923746	52	36.4665555838316	52	41.3637016319688	52	29.6102934399682	52	35.1708339229901	52
53	53	29.0181649649214	53	35.5777766694147	53	34.6790841555464	53	36.5160217578425	53	36.0938729077976	53	34.8506909131461	53	4.07206962866735	53	4.88262116412575	53	37.0652034771986	53	35.8197195557272	53	33.3307611816888	53	31.5515580738853	53	34.4048883499076	53	40.9262824087145	53	35.5578588702403	53	35.7588717995519	53	39.8881888859411	53	40.4759160868729	53	35.5017352528153	53	34.7744254360468	53	37.2312700441221	53	42.2982638128289	53	30.7068264039852	53	36.7638656901626	53
54	54	29.1002404758968	54	35.684480645752	54	35.3329742441962	54	37.266020169172	54	36.899968154868	54	35.8091697873835	54	4.09219066976484	54	4.90613233518701	54	38.2019961661518	54	36.9802424919328	54	34.2234268883508	54	32.3572884245431	54	34.7916417025918	54	41.5501628308973	54	36.3941580270222	54	36.6165903858586	54	40.3759523288491	54	41.0406373244953	54	36.1134724929817	54	35.601761608457	54	37.7811894676192	54	43.0261771164184	54	31.6829472166089	54	38.1335893517085	54
55	55	29.171065908276	55	35.8018365618279	55	35.9503615112822	55	37.8049345637011	55	37.5724787614836	55	36.6395733594694	55	4.09017545760558	55	4.87676446178973	55	39.1183470776149	55	37.9660946199137	55	34.9103334025856	55	33.1041682200166	55	35.0899112123272	55	42.062944333488	55	37.1842119691374	55	37.3403080856962	55	40.7918082929704	55	41.6207438739498	55	36.6132993124059	55	36.2608147088184	55	38.3251983982278	55	43.7325363124956	55	32.5421439673679	55	39.2323057493674	55
56	56	29.2588153759293	56	35.8818857310545	56	36.410234540984	56	38.3149162457889	56	38.1086272813378	56	37.3041981990389	56	4.09371210405802	56	4.92308442669071	56	39.9142600940019	56	38.7601126664119	56	35.5177378895705	56	33.6871942663818	56	35.3308667155993	56	42.4271717147444	56	37.7911854406887	56	37.8775100549673	56	41.0868512385302	56	41.8890916035249	56	36.995553681175	56	36.8013026618969	56	38.7228926795829	56	44.176923838736	56	33.1965513007864	56	40.1568539350299	56
57	57	29.2792293093322	57	35.9778941803155	57	36.841969586824	57	38.7435243780735	57	38.5790245780175	57	37.8895813935411	57	4.11391243246536	57	4.93099307412323	57	40.5802227102767	57	39.4079571240336	57	35.9506323544127	57	34.1426645542294	57	35.618103616167	57	42.7185975223728	57	38.342529888542	57	38.3590817114115	57	41.4147165367584	57	42.2484465417603	57	37.3281914656706	57	37.2678825733975	57	39.0741294177775	57	44.604194574126	57	33.773375728531	57	40.9854394352106	57
58	58	29.3822980834667	58	36.0852988914817	58	37.1403082171034	58	39.0639618990508	58	39.0183478146141	58	38.3744792937582	58	4.13235347125554	58	4.91831934740101	58	41.1235651075858	58	40.011029227718	58	36.4161155466267	58	34.6123375868414	58	35.7869935486674	58	43.0010402561899	58	38.7366830868428	58	38.7444625625668	58	41.5606044341459	58	42.5137437215522	58	37.6742627123983	58	37.6756018024819	58	39.3813782065157	58	44.9583034460393	58	34.2939458927724	58	41.6898892125571	58
59	59	29.4174996209554	59	36.1437362237674	59	37.4317233640375	59	39.3196292853182	59	39.269091578082	59	38.8006397359252	59	4.14517180092774	59	4.92943830129802	59	41.5616271403184	59	40.5068666345913	59	36.7252761551346	59	34.8628136971618	59	35.9589142267369	59	43.2574647624432	59	39.2098847357078	59	39.001042108382	59	41.7433014437522	59	42.7278263815647	59	37.9140212826749	59	37.9525628323058	59	39.6820434943865	59	45.2232442457707	59	34.6727132964014	59	42.2402878126438	59
60	60	29.4291264700453	60	36.17633075435	60	37.6318884536649	60	39.5885713166273	60	39.5490539450998	60	39.1522428284219	60	4.16184729579203	60	4.95188254501335	60	41.8273361477319	60	40.8401272307295	60	36.9948495224614	60	35.1967724949862	60	36.0957365813873	60	43.4212436331407	60	39.4916196690407	60	39.2861907691851	60	41.9759309157656	60	42.9908031742235	60	38.0613719896841	60	38.2854455280283	60	39.8346729838057	60	45.5479043560544	60	34.9965960385929	60	42.700243578037	60
61	61	29.4775269906147	61	36.2564001231929	61	37.8109939652958	61	39.7111675174167	61	39.7977242221182	61	39.409255842049	61	4.22657451827446	61	4.93872777698055	61	42.2585844752779	61	41.1450330597205	61	37.2177628879736	61	35.3850586930127	61	36.1898848972389	61	43.5968715772196	61	39.7279734522231	61	39.5108873474629	61	42.0892025691062	61	43.1082005268346	61	38.2065167758409	61	38.4360632673407	61	39.9931605230039	61	45.7804433529167	61	35.2468112217136	61	42.9990091848109	61
62	62	29.5344536522907	62	36.303286764807	62	37.9526960341196	62	39.9276112913399	62	40.0432029599189	62	39.712352618761	62	4.2779267934903	62	4.96971656163156	62	42.4749213914444	62	41.4447808075441	62	37.4854869233271	62	35.6208826046885	62	36.3235708004234	62	43.7674819732985	62	39.9786984070653	62	39.7479816404292	62	42.1595715598457	62	43.2950722506792	62	38.3839980660642	62	38.63563981368	62	40.1785414010891	62	45.993306132517	62	35.5049327607595	62	43.3997348582464	62
63	63	29.5588751974695	63	36.3034377239789	63	38.1500445181562	63	40.0356085652776	63	40.213843007128	63	39.9406730992531	63	4.36301047104195	63	4.96118848136538	63	42.7134299400156	63	41.6768864723346	63	37.5509538708255	63	35.8067015124163	63	36.416997232258	63	43.8713172941434	63	40.158979879109	63	39.9287254225257	63	42.2609600121765	63	43.3406452486245	63	38.5379597435829	63	38.8452753005737	63	40.2680790471419	63	46.0769838356213	63	35.6701943551111	63	43.6202369148667	63
64	64	29.5675253356343	64	36.354576489012	64	38.2839414997292	64	40.2280647952568	64	40.319695437617	64	40.0262943189406	64	4.49912599342507	64	4.97497039246499	64	42.9158277720392	64	41.8091781629805	64	37.7716785087245	64	35.9619060888743	64	36.4745205799488	64	44.0114700030727	64	40.3688912930256	64	40.0148151287412	64	42.3498654784227	64	43.5065366141949	64	38.5941839539654	64	38.9157381050791	64	40.4384033806573	64	46.2448967285435	64	35.8269890385878	64	43.8508321121073	64
[truncated: 19 more columns]

[truncated: 4 more sheets: LDHA, NFKB1, DVL2, CTNNB1]
