# Supplementary material for: Identification of a novel association for the WWOX/HIF1A axis with gestational diabetes mellitus (GDM)
Source: PeerJ. 2021 Jan 14;9:e10604. doi: 10.7717/peerj.10604 (PMC7811782; doi:10.7717/peerj.10604)
Supplement: Supplemental Information 10 — Quantitative RT-PCR (RT-qPCR) raw data results for all the studied genes (WWOX, HIF1A, NFKB1, SLC2A1, SLC2A4, HK2, PKM2, PFK, LDHA, DVL2, and CTNNB1) and the Ribosomal Protein Lateral Stalk Subunit P0 (RPLPO), 40S ribosomal protein S17 (RPS17), and H3 Histone Family Member 3A (H3F3A) used as the housekeeping genes for internal normalization. Results of reactions performed in duplicate on a LightCycler 480 II (Roche Diagnostics GmbH, Germany). The Universal Human Reference RNA (Agilent, USA) was used as a calibrator. [file peerj-09-10604-s010.xls]

## Sheet: RPS17
Text	X	A5:ref	X	A6: ref	X	A7:NGT 249	X	A8:NGT 249	X	B5: h20	X	B6: h20	X	B7:NGT 307	X	B8:NGT 307	X	C5:NGT 103	X	C6:NGT 103	X	E5:NGT 134	X	E6:NGT 134	X	E7:NGT 433	X	E8:NGT 433	X	F5:NGT 206	X	F6:NGT 206	X	F7:NGT 445	X	F8:NGT 445
1	1	7.01999678545545	1	5.78184967428314	1	4.36866466742635	1	6.12950599111106	1	4.29788820242707	1	3.97148810096042	1	3.64499725021327	1	5.29375106195643	1	5.22279651573309	1	5.09240043137788	1	6.17699748172949	1	5.42719047469307	1	4.48021337924646	1	5.0604646584301	1	6.4130443340809	1	5.59650547014488	1	4.6819433342234	1	6.20291418524467
2	2	7.12957014044097	2	5.89152109424298	2	4.30872940585746	2	6.12542560325329	2	4.31390476120975	2	4.0001136961709	2	3.59862276459255	2	5.30304384144264	2	5.13174295641081	2	5.05174939472134	2	6.15418773833272	2	5.42996280052168	2	4.32049319841056	2	5.02529926493273	2	6.30786721950759	2	5.47985134403239	2	4.59048327957774	2	6.08313028768853
3	3	7.20575817101905	3	5.91044250304436	3	4.25804742675458	3	6.12541839365202	3	4.30132780152416	3	3.9813774602863	3	3.58610158445362	3	5.29667776352304	3	5.1004775718806	3	5.00822996475182	3	6.11660864035529	3	5.41753079176685	3	4.28290613192646	3	4.99345331777411	3	6.2700323704115	3	5.47362111017878	3	4.52100169598964	3	6.01887642392509
4	4	7.25495920289015	4	5.97743943421877	4	4.25451118546318	4	6.10368914977484	4	4.35450777966927	4	4.02777619652114	4	3.58845399349567	4	5.32571986916114	4	5.12889189414729	4	4.9928317636953	4	6.12687843872186	4	5.57712992920323	4	4.27313149494499	4	5.02227022276103	4	6.26782801890156	4	5.47720054262329	4	4.49866851744369	4	6.02924436344144
5	5	7.25012302160041	5	6.03024141169226	5	4.21998680330299	5	6.11249385529479	5	4.38934982340454	5	4.04383423607053	5	3.61120124208893	5	5.32853016137753	5	5.11920014746807	5	4.99573686411256	5	6.15417939037336	5	5.57343462465923	5	4.27658369106717	5	5.02531026906098	5	6.21949875731366	5	5.45475396311326	5	4.47043469105435	5	5.96098180793268
6	6	7.28343527986351	6	6.08200767319494	6	4.23355693192683	6	6.11379992452993	6	4.41545129982433	6	4.0822175264959	6	3.64968145352871	6	5.37438091530349	6	5.15788382856466	6	4.97191969117756	6	6.13668711184047	6	5.59336927938353	6	4.29633529915003	6	5.04551294990556	6	6.25241461097573	6	5.48106557867833	6	4.46506734252091	6	6.00083924620779
7	7	7.30719877866987	7	6.14372433017674	7	4.22626674546007	7	6.10598358534983	7	4.43333598019298	7	4.08753808005143	7	3.65514490017516	7	5.37954188487524	7	5.14420342411801	7	4.98325666486505	7	6.15414637798861	7	5.57966561741823	7	4.29540264764001	7	5.03802345226526	7	6.21947485179367	7	5.44218914591402	7	4.43250384042558	7	5.96094462156824
8	8	7.31525301364223	8	6.17576649881475	8	4.21188846521254	8	6.11916558714166	8	4.45081116992568	8	4.0982965134349	8	3.69062521819841	8	5.39185260919597	8	5.18747963278872	8	4.95758192444826	8	6.12328909651221	8	5.57958871629023	8	4.27499734211236	8	5.06910737314199	8	6.2136978466892	8	5.47962504845342	8	4.46901235168343	8	5.97392916727608
9	9	7.33115903731546	9	6.2163760523394	9	4.18834292225502	9	6.13474463768061	9	4.50945491355863	9	4.15643135804563	9	3.70481179004912	9	5.4197878729571	9	5.19599914075731	9	4.97219330676533	9	6.15737144888354	9	5.58202231450359	9	4.3082762708094	9	5.10965181188882	9	6.20377545184486	9	5.4883272956254	9	4.48362816701477	9	5.98297535284235
10	10	7.3326257366793	10	6.28801244700712	10	4.14749740018418	10	6.11134837225668	10	4.52533326790042	10	4.15364502818282	10	3.71492648908972	10	5.45452025595838	10	5.21758990571924	10	4.96887777282899	10	6.17208938271778	10	5.5845482659598	10	4.32425376341326	10	5.12539295598669	10	6.21226791247818	10	5.47839524740252	10	4.46167890386068	10	5.97900707368174
11	11	7.34395190365784	11	6.39257258672333	11	4.17292905272829	11	6.15305010850153	11	4.51970581222053	11	4.17885227006049	11	3.73325797219712	11	5.45653954536469	11	5.23193770181237	11	4.97656609075081	11	6.13137551499887	11	5.59946283889384	11	4.31836092693467	11	5.11413064514715	11	6.18393703186347	11	5.4868920402427	11	4.50025908179998	11	5.98179944269113
12	12	7.39135958714478	12	6.47877814990501	12	4.1673560834982	12	6.15130008996825	12	4.56407263315865	12	4.18577607146483	12	3.7471509152372	12	5.48760311789609	12	5.21243949522088	12	4.9761838710504	12	6.16087817981339	12	5.57953097576289	12	4.31262023401178	12	5.13286811020578	12	6.20730156379825	12	5.47959579831786	12	4.50058996231865	12	5.99312637313052
13	13	7.49795739688657	13	6.6220486515225	13	4.15104291752755	13	6.1360314191764	13	4.57334911177767	13	4.18223474033247	13	3.74962642948463	13	5.5168290529401	13	5.22842832727698	13	4.98571582758351	13	6.13357657934952	13	5.5707465801504	13	4.34690781350718	13	5.15544606846599	13	6.19246574640122	13	5.45807216898839	13	4.50354126724266	13	5.97773606396629
14	14	7.6140428764051	14	6.8004040290018	14	4.15823811629452	14	6.15026560959702	14	4.59950171532776	14	4.22693712341775	14	3.76930405296037	14	5.55000362444598	14	5.27974841904075	14	4.97430915370805	14	6.14748514913981	14	5.54072769202775	14	4.34157855353386	14	5.18212395442216	14	6.18115902324259	14	5.44667566094613	14	4.5044478363992	14	5.97890894552201
15	15	7.93896712397281	15	7.20481529354998	15	4.1363881085595	15	6.16216020052712	15	4.61605839698717	15	4.23052987762857	15	3.75369388484306	15	5.56769941641396	15	5.25928938722321	15	4.99743593663784	15	6.15293542063164	15	5.53937130122897	15	4.37058244123954	15	5.17390166446888	15	6.18027031459939	15	5.43255854102175	15	4.5145846765033	15	5.99045356255923
16	16	8.49597332676415	16	7.77794750223233	16	4.10624038012969	16	6.16820966337351	16	4.62332969626778	16	4.21935497471063	16	3.77466556764448	16	5.59349091062445	16	5.25346404432217	16	4.98566869222604	16	6.12728324887975	16	5.52698672247461	16	4.38458987093646	16	5.1809405949988	16	6.18601580490502	16	5.43905267212592	16	4.50292052499471	16	5.97699064109536
17	17	9.5745771864128	17	8.82986220099064	17	4.08504808524119	17	6.18146179951555	17	4.65324977476635	17	4.25495588922674	17	3.785045806845	17	5.61247162172905	17	5.28438591827915	17	4.99117940405826	17	6.16551203672692	17	5.52685481116906	17	4.38945706926792	17	5.16107274735175	17	6.18011086644229	17	5.407148441275	17	4.51998574498465	17	5.98288909843802
18	18	11.4149721508444	18	10.6698266921024	18	4.09811513159821	18	6.17299365065114	18	4.64814937426318	18	4.24293586447663	18	3.79788986744051	18	5.62240587719778	18	5.27490176429628	18	5.00629408727866	18	6.13866216152583	18	5.5304183619246	18	4.39093939938829	18	5.19585322181147	18	6.20358537597885	18	5.38498882142286	18	4.52074084438728	18	5.96011989080408
19	19	14.2427359464792	19	13.4297448561888	19	4.10363723132602	19	6.17624464878573	19	4.67136369984421	19	4.2289710549417	19	3.7791085703325	19	5.62645759505561	19	5.29809752481432	19	4.99851146743757	19	6.18572116339349	19	5.52180904220987	19	4.40299681458173	19	5.21336232758308	19	6.21266244870708	19	5.38891859552684	19	4.52509681612617	19	5.97515770576804
20	20	17.9985142566852	20	17.0916281376966	20	4.09617766859626	20	6.1631970750122	20	4.66356461624727	20	4.24005153920674	20	3.78504447607649	20	5.64562415701384	20	5.31064533300645	20	5.01723345498676	20	6.11654645110744	20	5.49681543433726	20	4.38413285249952	20	5.18136895654074	20	6.21868133152398	20	5.37600195805186	20	4.52368163834123	20	5.967066299272
21	21	22.0122500385062	21	21.0917409130169	21	4.10314433232145	21	6.15923884818114	21	4.69559308674235	21	4.26543827219616	21	3.78630263290011	21	5.67365707081637	21	5.3192558024991	21	5.0131895265732	21	6.13181686716715	21	5.4929717598225	21	4.37974526848591	21	5.20924572385866	21	6.2273973906423	21	5.39695941211708	21	4.56237493090812	21	6.0003781774952
22	22	25.688892756439	22	24.7451408056156	22	4.10564657997996	22	6.18702536051023	22	4.71622799137468	22	4.28621686108656	22	3.80861635434494	22	5.68895346090209	22	5.33452798742432	22	5.01608376012772	22	6.10255475006761	22	5.46428567992798	22	4.40197850640669	22	5.25051060551417	22	6.27992617387453	22	5.41830943172732	22	4.5899538034774	22	6.04668358305822
23	23	28.603397486042	23	27.5947129057341	23	4.0884458567447	23	6.18077619992568	23	4.73188403152807	23	4.29462419655745	23	3.81679414059571	23	5.72064181600668	23	5.32749606565538	23	4.99594954541398	23	6.14128645306915	23	5.43250495548993	23	4.40542905018426	23	5.24286858695848	23	6.31896018421769	23	5.49326818161004	23	4.65654031611544	23	6.14318004787264
24	24	30.6750745585517	24	29.6662497394866	24	4.07873380682217	24	6.18879459072658	24	4.71526210516605	24	4.2721045762354	24	3.81405838801026	24	5.69733353106823	24	5.33020748833153	24	4.99262436613279	24	6.11816569375798	24	5.47267576716325	24	4.38981775293121	24	5.22004650249995	24	6.49194025617348	24	5.60924636234958	24	4.76073723274445	24	6.28681070843357
25	25	32.0589326389323	25	31.0346993964898	25	4.10467744495312	25	6.22798228359905	25	4.74098739035516	25	4.27877278960975	25	3.8084248697388	25	5.69823578301154	25	5.35646597459968	25	5.01246717547176	25	6.11300837304523	25	5.44869594550744	25	4.39065386594442	25	5.26586686093208	25	6.797258964332	25	5.88785896242895	25	5.00251963250191	25	6.58449957035032
26	26	33.0661543401205	26	32.0861974612364	26	4.12343497175194	26	6.24641882353573	26	4.76577619167402	26	4.30974611570825	26	3.83351216596628	26	5.73635278228057	26	5.36262876986489	26	5.006166378729	26	6.13150133347549	26	5.44843137913889	26	4.39670458266157	26	5.23984328948678	26	7.33546015212673	26	6.38590019537959	26	5.4589881109516	26	7.17765736865065
27	27	33.7342900404254	27	32.7756774763801	27	4.20498478960175	27	6.36706555203185	27	4.77693089842396	27	4.33359461715845	27	3.85771169008621	27	5.77319083854783	27	5.39894100073451	27	5.01747665770448	27	6.11683362678496	27	5.45303587843078	27	4.4015692896921	27	5.25726472052081	27	8.33420221959389	27	7.2732632816476	27	6.29478138557431	27	8.12378747222166
28	28	34.3140238815681	28	33.3265975083208	28	4.31930395874541	28	6.52809396402105	28	4.78908453265453	28	4.3521787618236	28	3.86380146579293	28	5.8177379022981	28	5.40483182394913	28	5.00488509931025	28	6.12825281378891	28	5.44596620453016	28	4.41967053625859	28	5.29463272461331	28	10.1326557589761	28	8.82390967692237	28	7.74062707825316	28	9.91017122708263
29	29	34.7394827871433	29	33.7934595138783	29	4.57127164595488	29	6.86335703806403	29	4.83067196601648	29	4.36832555998572	29	3.94896738045591	29	5.85450015266256	29	5.41518290845305	29	5.03413113357801	29	6.15078588932572	29	5.42433750477543	29	4.4600855297325	29	5.34259464248884	29	13.1211892953293	29	11.4753433296347	29	10.1214457491496	29	12.7725143040892
30	30	35.023500481966	30	34.1519954680347	30	5.0328683928302	30	7.47592637725777	30	4.87732096973074	30	4.42123002728991	30	4.03940834807147	30	5.96679766899298	30	5.50580801892352	30	5.07463776757808	30	6.23443437845937	30	5.50125401113036	30	4.4989592675984	30	5.40822551865576	30	17.3617863444544	30	15.277394455613	30	13.4691655392781	30	16.8453213976074
31	31	35.3759565333027	31	34.4703554915252	31	5.87513537902605	31	8.54176536525036	31	4.95872468651952	31	4.48966343891006	31	4.1765745958004	31	6.15997426257327	31	5.59983329836735	31	5.16849650864488	31	6.32187515656411	31	5.53755663767719	31	4.59737923855732	31	5.49664126874757	31	22.5759142658866	31	19.893807520185	31	17.3731972621635	31	21.4815754992242
32	32	35.5871814826864	32	34.6998467239114	32	7.29911551460755	32	10.4292014622131	32	5.09149432710618	32	4.66635119324464	32	4.49844472801899	32	6.55799964672262	32	5.86400759066784	32	5.35651621021506	32	6.52844542341608	32	5.69335414484069	32	4.73490565930397	32	5.70118370861776	32	27.6142440519814	32	24.2674452300164	32	20.9903482211928	32	25.687107744169
33	33	35.7904769900283	33	34.8634401312449	33	9.50861851465739	33	13.3957935813887	33	5.35451492068158	33	4.93435476973375	33	4.98753406732264	33	7.26245787534718	33	6.22696390320977	33	5.6293331721704	33	6.92291426701904	33	5.92882661467917	33	5.06560055065607	33	6.11558937509012	33	31.5822240504008	33	27.6112613214061	33	23.6702487785185	33	28.9556354338752
34	34	35.9397297641151	34	35.0871591924794	34	12.5711726666061	34	17.582897811008	34	5.81712972170484	34	5.41933569594733	34	5.91048423438447	34	8.46713149288673	34	6.98521429130556	34	6.26894855016409	34	7.61262129622509	34	6.40052884953049	34	5.62715605683143	34	6.81045262041241	34	34.2476379827326	34	29.8843139276376	34	25.4674988307379	34	30.9919432743105
35	35	36.0636418146561	35	35.1777203599243	35	15.9859157996334	35	22.372211643958	35	6.5928058377789	35	6.28522399464373	35	7.48951997415093	35	10.5752999962218	35	8.33908886796952	35	7.31205062821887	35	8.91758181737443	35	7.2702653087561	35	6.65323243460204	35	8.00262508194372	35	35.8222329027117	35	31.3225410503713	35	26.5623589292163	35	32.2640627944086
36	36	36.1427133372396	36	35.3637687258674	36	19.134386582783	36	26.86635292109	36	7.82036053455464	36	7.69472774618237	36	9.94617414590291	36	13.9370698612403	36	10.5793598402749	36	9.16032088555199	36	11.1613929986483	36	8.79556538953496	36	8.30105277900394	36	10.0657688655775	36	37.0022422343564	36	32.2346776888747	36	27.2492916559978	36	33.1082984810772
37	37	36.3150375903276	37	35.4508840797352	37	21.4111256727404	37	30.1808693651359	37	9.65734478770648	37	9.85525738854875	37	13.2941878585787	37	18.5240356675243	37	14.0170324753977	37	12.1096894565091	37	14.6686714251798	37	11.3353042202127	37	10.874544056487	37	13.1102952889108	37	37.7785808292768	37	32.964982540785	37	27.8083318544051	37	33.7276409138578
38	38	36.4189871295727	38	35.5586447059032	38	22.9864556378399	38	32.3780763088036	38	12.1735122045542	38	10.8121179845783	38	17.0299751793057	38	23.7539373897186	38	18.3427481749417	38	16.1342051716057	38	19.3780376610896	38	15.0325468523529	38	14.2052780715332	38	17.0901268383511	38	38.3563484162807	38	33.3713317903787	38	28.1501825550619	38	34.1256514724533
39	39	36.4672127310666	39	35.6317382108014	39	23.9998445946451	39	33.8225806626271	39	12.2661796306243	39	11.3537325513836	39	20.3844089703874	39	28.5073151388762	39	22.8824248418407	39	20.6470531261124	39	24.6052520635724	39	19.4990651313945	39	17.9044544030426	39	21.2201295993783	39	38.7407928264622	39	33.818399890649	39	28.5383402201118	39	34.5065506513415
40	40	36.5059056507412	40	35.725850022624	40	24.6807186698488	40	34.7749856428603	40	12.4818977517973	40	11.8380280579671	40	22.9773383111661	40	32.1239643512567	40	26.6993629259861	40	24.4986988009296	40	29.2744527654546	40	23.7049180754661	40	21.1557530771363	40	24.9628859425193	40	39.1438018071143	40	34.0979507589098	40	28.7479451374653	40	34.7347064381975
41	41	36.6559638245862	41	35.7467149519229	41	25.2539304227207	41	35.457397701046	41	13.0658416073103	41	12.8114881989764	41	24.6494520759533	41	34.6628490047548	41	29.3421217699325	41	27.1644802934114	41	32.7295740016765	41	26.8079295798327	41	23.692434330611	41	27.8525611046914	41	39.3998882825647	41	34.3930364262181	41	28.932326322455	41	34.9069934838238
42	42	36.6973043618856	42	35.8577861645935	42	25.5991095217301	42	35.9955892882807	42	13.0876819862464	42	15.031085749189	42	25.7889782523635	42	36.2278101003983	42	31.0962523818342	42	28.6920730870703	42	35.0172037671476	42	28.7635904220456	42	25.3842706454583	42	29.8799548912391	42	39.6279079994093	42	34.5665720678072	42	29.104757568172	42	35.0000809409045
43	43	36.7178342740381	43	35.8586346441988	43	25.8811122609931	43	36.3954543067061	43	14.357958858185	43	16.6752422798624	43	26.5535661182776	43	37.3318026147012	43	32.2217370437858	43	29.6267800873489	43	36.5024967478153	43	29.865393343546	43	26.5301885724114	43	31.3252913094595	43	39.7706295287709	43	34.713875375966	43	29.1041282604781	43	35.0922448279008
44	44	36.7231235420704	44	35.9283182743086	44	26.1725913879174	44	36.8131405814988	44	15.2617399087206	44	17.9330777040944	44	27.0774657751529	44	38.237710630378	44	32.9801508019994	44	30.2246620868476	44	37.5068223310617	44	30.6166255362182	44	27.3527819130719	44	32.3525099076079	44	39.9650378035808	44	34.8286689862674	44	29.2891716720933	44	35.236424411975
45	45	36.802735479796	45	35.9810419230945	45	26.3304206302714	45	37.0503671675273	45	15.9611564594545	45	18.7647892064074	45	27.5544080545083	45	38.8902906973759	45	33.5893098311092	45	30.6247718812313	45	38.2241172346791	45	31.1259079571382	45	27.9186543530591	45	33.0499564549909	45	40.0479409861683	45	34.9311833073548	45	29.3281240618492	45	35.2952999929688

## Sheet: RPLP0
Text	X	A5:ref	X	A6: ref	X	A7:NGT 249	X	A8:NGT 249	X	B5: h20	X	B6: h20	X	B7:NGT 307	X	B8:NGT 307	X	C5:NGT 103	X	C6:NGT 103	X	E5:NGT 134	X	E6:NGT 134	X	E7:NGT 433	X	E8:NGT 433	X	F5:NGT 206	X	F6:NGT 206	X	F7:NGT 445	X	F8:NGT 445
1	1	4.32336672740798	1	5.79848906746228	1	4.47187659597228	1	5.15797039372387	1	3.45362068699882	1	4.66411698601989	1	3.55964622294417	1	4.82115462902192	1	4.58553646260222	1	5.52089233428814	1	5.72316754435624	1	5.93868379588624	1	4.32633715260173	1	5.32833451161085	1	5.40039475618064	1	6.13964902680077	1	4.63939673013165	1	5.27628125590516
2	2	4.39252470413132	2	5.93238018134463	2	4.44895804778253	2	5.15452757313371	2	3.44415212454169	2	4.68830239067585	2	3.56391422627786	2	4.80519507110737	2	4.56827391314548	2	5.51723919784987	2	5.61292540533076	2	5.95507752394693	2	4.34313665872969	2	5.21655139338916	2	5.39683695941165	2	6.16965650703215	2	4.59674652581609	2	5.2214907291631
3	3	4.40690785866088	3	6.00813487694124	3	4.43567606498348	3	5.11576685945373	3	3.45127748731062	3	4.72241518825419	3	3.54419103392494	3	4.78602246461971	3	4.54695436329076	3	5.517232747154	3	5.5703595399921	3	5.9415424461981	3	4.27773722727004	3	5.17199491919515	3	5.38261469282618	3	6.14241445946216	3	4.5309520840975	3	5.21511744164224
4	4	4.43142140207702	4	6.10169874086961	4	4.425293357567	4	5.11914071309135	4	3.48211102492064	4	4.75280599205394	4	3.5728629633435	4	4.7827669239647	4	4.585472672313	4	5.56159661407463	4	5.55985567076473	4	5.93867961914111	4	4.26743479429539	4	5.16902395985134	4	5.37191998612701	4	6.14648939620705	4	4.48783366087926	4	5.23780242186334
5	5	4.45008805791811	5	6.11830782953834	5	4.38251663921331	5	5.10928770463004	5	3.50119828430068	5	4.80423619413873	5	3.58362907067141	5	4.81797959141893	5	4.59661940916216	5	5.58503031966698	5	5.54906389565738	5	5.97543705847491	5	4.29730674128014	5	5.15283787026812	5	5.38261279556269	5	6.1355687533319	5	4.48482733190136	5	5.24073808783234
6	6	4.49429962041496	6	6.16097478869839	6	4.39673787499417	6	5.13623506873193	6	3.5233827252977	6	4.79843926712177	6	3.60414428919683	6	4.82541368259918	6	4.61183788801379	6	5.57946078617122	6	5.57866300052661	6	6.01066468615432	6	4.29167193463277	6	5.19857355319486	6	5.37664864566816	6	6.16418870346458	6	4.50554300858615	6	5.24827309391323
7	7	4.50049265709852	7	6.19404279359464	7	4.36255590947126	7	5.10925810731957	7	3.54401724458911	7	4.83830345739328	7	3.64280851350031	7	4.84354369915698	7	4.58948873405546	7	5.59178154207537	7	5.60579700694026	7	6.03645001674206	7	4.30380638654954	7	5.19104648027205	7	5.34691843913778	7	6.18327278765842	7	4.47819563709295	7	5.24711023699511
8	8	4.48382583592238	8	6.18708744089315	8	4.39395270511089	8	5.13428617197273	8	3.54076613729827	8	4.86414255632947	8	3.64680623589429	8	4.86168706442977	8	4.65142493410529	8	5.60471686196985	8	5.60488970367999	8	6.02952759703034	8	4.30199863608365	8	5.17126290178655	8	5.33141879014851	8	6.19692726247079	8	4.51606518339072	8	5.28499464641986
9	9	4.50021804557034	9	6.24500331236632	9	4.36926240192175	9	5.1624199617883	9	3.56378319079347	9	4.87993065799402	9	3.68793992194213	9	4.87661747078473	9	4.62502502486251	9	5.62078067623107	9	5.62867676371072	9	6.07293724050273	9	4.31041855531259	9	5.19905086056583	9	5.33375521706513	9	6.21330000998197	9	4.52462306312246	9	5.31300998304426
10	10	4.49002324022901	10	6.21328460489508	10	4.33978405340648	10	5.15252766764534	10	3.57570495150673	10	4.91084692937835	10	3.718396611844	10	4.89898842955569	10	4.65037845963149	10	5.60342106994671	10	5.63913291329877	10	6.06887934120142	10	4.32719408193834	10	5.19556562109153	10	5.33733249770256	10	6.2432996285783	10	4.50841409327194	10	5.35437662257577
11	11	4.5041906496362	11	6.22289743890611	11	4.3398388659703	11	5.16698010675363	11	3.60986851522576	11	4.93212180082361	11	3.75053465670962	11	4.9129812731999	11	4.67179388859081	11	5.61209551105026	11	5.64785353132693	11	6.10548255004655	11	4.33387799139973	11	5.210004452531	11	5.31701453231627	11	6.23927833759679	11	4.54176268374907	11	5.40123589686974
12	12	4.53427244309872	12	6.26290797086221	12	4.31412414682597	12	5.17950688155252	12	3.61936391065822	12	4.92554884741641	12	3.7587214331476	12	4.91284897037578	12	4.66558997702729	12	5.63182110122345	12	5.66166535642267	12	6.10416862477964	12	4.33466647904439	12	5.22220296254855	12	5.33849694308277	12	6.23098277744724	12	4.52912745821482	12	5.39403383359078
13	13	4.53727041675003	13	6.31535826678997	13	4.3369097959899	13	5.20230811688615	13	3.60745630813888	13	4.91513100989796	13	3.78098170554529	13	4.92890327712739	13	4.66869709770757	13	5.62197359074647	13	5.69386945559258	13	6.10821015455434	13	4.3506622967791	13	5.2065259711319	13	5.2849018072584	13	6.23512514552966	13	4.53209236965778	13	5.42328893604344
14	14	4.61046120837837	14	6.37194469180602	14	4.32454790055153	14	5.19695472442822	14	3.61538486433306	14	4.92302595018155	14	3.79498899842554	14	4.92355596001026	14	4.65549341363097	14	5.62320847552906	14	5.70932328624903	14	6.12994273630852	14	4.36471154349666	14	5.25234075152833	14	5.32890511971792	14	6.25012873839885	14	4.51982306413461	14	5.45654205625101
15	15	4.71565641349411	15	6.54332006870795	15	4.31499592153686	15	5.20145156609478	15	3.65432533668631	15	4.96836157363406	15	3.83789925574989	15	4.94712566681143	15	4.68808558191919	15	5.66219471134924	15	5.72151703668016	15	6.10814989625808	15	4.37515201992792	15	5.21224685325599	15	5.30502741454955	15	6.26932077843263	15	4.51049991154319	15	5.47412808359188
16	16	4.90526679597608	16	6.81891783471529	16	4.31679440206628	16	5.1955194850391	16	3.6645087167447	16	4.97645030872625	16	3.82043856123281	16	4.96724370906583	16	4.67578906838736	16	5.62192759576056	16	5.72938898843606	16	6.13535593909397	16	4.38995759983013	16	5.19369945204265	16	5.30629897880609	16	6.26231730517905	16	4.53824581455055	16	5.49994965335624
17	17	5.30800098948884	17	7.43421362354767	17	4.28810436194385	17	5.16855843875574	17	3.66122156461692	17	4.9817335277922	17	3.87080227724665	17	4.97904916669394	17	4.68097206306328	17	5.62134706174812	17	5.73572542771013	17	6.13533790003815	17	4.40794430296712	17	5.19304571802286	17	5.34075331535263	17	6.28281336520604	17	4.53625021809768	17	5.50563526776112
18	18	6.06282539376015	18	8.45054792533611	18	4.30875723219235	18	5.18365572105025	18	3.66022958139287	18	4.96963715889084	18	3.8841888245702	18	4.98770162854552	18	4.66788701652822	18	5.61770734622884	18	5.73879296862801	18	6.12579295191534	18	4.4026241598531	18	5.1894594074982	18	5.3287482634687	18	6.28694932378361	18	4.55021521521033	18	5.56623088900643
19	19	7.32512236271152	19	10.2057726963884	19	4.2948910105739	19	5.21362115514999	19	3.68978413196274	19	5.00918544017105	19	3.8845754750442	19	4.98607442221892	19	4.70336278031817	19	5.64980993165101	19	5.76545066288602	19	6.14347936258797	19	4.39575687465506	19	5.20055150490752	19	5.37049502093714	19	6.31792571702422	19	4.58828652155628	19	5.57580161455296
20	20	9.10981760731953	20	12.8099654995642	20	4.27416881881281	20	5.19952647161681	20	3.67466517639641	20	4.98771264846593	20	3.88434329149153	20	4.97928324361781	20	4.69624882851598	20	5.64300847607298	20	5.74410309804783	20	6.10942907364627	20	4.41543424042915	20	5.18776161681457	20	5.38479828903894	20	6.36546815414849	20	4.63975933140978	20	5.62593308860385
21	21	11.1812049927959	21	15.9461751736192	21	4.31510186665048	21	5.22650841153998	21	3.68967872460051	21	5.03672927828599	21	3.92533213756863	21	5.00031400552053	21	4.69119411539489	21	5.61142563959338	21	5.76795849588812	21	6.13250763361662	21	4.42391129114805	21	5.19640447457029	21	5.45866953172523	21	6.47055403520932	21	4.68666643453258	21	5.7236039785223
22	22	13.2469985570239	22	19.0295294394605	22	4.31798585989084	22	5.25428750995139	22	3.71493694687701	22	5.039102137518	22	3.92901493473485	22	5.00943184178388	22	4.69519643696341	22	5.60769274355045	22	5.76404821527174	22	6.13513088381509	22	4.44713810605095	22	5.21205239500235	22	5.64797147908269	22	6.70525318157145	22	4.79455965749677	22	5.86015473573722
23	23	14.8401554879549	23	21.4596472834484	23	4.32685764236037	23	5.29102844271081	23	3.75118270155678	23	5.05626654677678	23	3.95731413056171	23	5.03953006726793	23	4.68419633496339	23	5.62012835456059	23	5.76958695105415	23	6.14176776558516	23	4.47662325674251	23	5.20429989376769	23	5.96128358124289	23	7.06934737305823	23	5.03578025375174	23	6.13654998703401
24	24	15.9879228854896	24	23.1261492593613	24	4.40348373100984	24	5.37118789035546	24	3.68361301408958	24	5.0317238667227	24	3.96107703811263	24	5.01018783115452	24	4.68109563542932	24	5.63681690904335	24	5.77976313121817	24	6.11691175946864	24	4.46021415752398	24	5.2198048628831	24	6.52985480791672	24	7.7765825958787	24	5.48766809518926	24	6.63408075886877
25	25	16.6355017142071	25	24.1136294711869	25	4.5641617512726	25	5.56006046935019	25	3.73435200483667	25	5.03928444602273	25	4.00797081285524	25	5.04313705080748	25	4.71780542944474	25	5.61071120502463	25	5.80911768290243	25	6.11767183181545	25	4.54617009455221	25	5.24613226842346	25	7.57638709630984	25	9.03825733381023	25	6.2878295597274	25	7.60100930468482
26	26	17.0552259649917	26	24.694656863367	26	4.83064641660941	26	5.83864999909727	26	3.75567323311752	26	5.10069510353069	26	4.06050401067366	26	5.11350293679343	26	4.71063812066203	26	5.63101915173831	26	5.75843644966389	26	6.12349419802142	26	4.55185522171973	26	5.30300641327176	26	9.38742851980927	26	11.2569772327145	26	7.72106830283252	26	9.22326318202313
27	27	17.3046468862499	27	25.1040236444716	27	5.3426526908695	27	6.43377828644027	27	3.78339759839309	27	5.11982704311312	27	4.14498879804472	27	5.16965358947007	27	4.73809857349874	27	5.66362823473274	27	5.78445833380493	27	6.17504743088393	27	4.66768921031454	27	5.42216317773006	27	12.1549239915496	27	14.677665984128	27	10.0174660773957	27	11.9760512180125
28	28	17.4855244301098	28	25.3250331837511	28	6.26903304551804	28	7.45822887997181	28	3.8119728170585	28	5.17431677671326	28	4.26302250931116	28	5.2972800886175	28	4.80224855588237	28	5.7177158708632	28	5.80427087671158	28	6.18650473139212	28	4.8430246695236	28	5.63786045678931	28	15.76178326854	28	19.1756174656005	28	13.37239128004	28	15.8764698518645
29	29	17.5806701898768	29	25.499285381484	29	7.81553729043749	29	9.13280656732719	29	3.83679095953927	29	5.2744482516633	29	4.50997689712228	29	5.58997435730354	29	4.87780680731968	29	5.85165741360954	29	5.85767439201578	29	6.31231351143526	29	5.19991256448791	29	6.06957670818984	29	19.4501396204496	29	23.9822179363205	29	17.1850777971161	29	20.3804126239855
30	30	17.6503035422934	30	25.5846707758206	30	10.2505294894855	30	11.756220360853	30	3.94694824768437	30	5.46938855358226	30	4.96718532384848	30	6.13212838343616	30	5.08092596291559	30	6.07960956531401	30	6.01719522799472	30	6.47802226219495	30	5.87860642603679	30	6.85286787331449	30	22.4659472902999	30	27.9060588797829	30	20.6161604761925	30	24.3769082094281
31	31	17.7318208033774	31	25.6661686541828	31	13.3855920266206	31	15.1665576670617	31	4.12459424210056	31	5.81237518905116	31	5.81875739337299	31	7.00100484189178	31	5.44505232531458	31	6.50975743596332	31	6.22422861537346	31	6.80577673973057	31	7.01720708641438	31	8.1876116987049	31	24.4976423524892	31	30.6612333376649	31	23.1733378224829	31	27.4481403413254
32	32	17.6774857925628	32	25.7190575945388	32	16.7109890553013	32	18.669148465957	32	4.47762234743448	32	6.45844769336639	32	7.2677911423539	32	8.57244214746451	32	6.1181960092918	32	7.39094992441166	32	6.63212415598075	32	7.44773462041987	32	8.87463524685471	32	10.4202100231336	32	25.6936683825994	32	32.2528295223028	32	24.7807501925188	32	29.3696843229994
33	33	17.7728570783425	33	25.7126335067774	33	19.4820442641801	33	21.4975018357978	33	5.12173131992489	33	6.63912428551808	33	9.55912606645745	33	11.1520207526947	33	7.24688506431562	33	8.79782698947972	33	7.43113143969257	33	8.58763077610163	33	11.7228750959043	33	13.773569711237	33	26.4262184642464	33	33.289677012246	33	25.6963014944217	33	30.5113767053131
34	34	17.752424563469	34	25.7593361455786	34	21.3426942431696	34	23.4416014907699	34	6.19449944229535	34	7.61094546020271	34	12.7699646899042	34	14.8155471930648	34	9.16932403214137	34	11.2393108651911	34	8.82227599214633	34	10.5829995390145	34	15.2235275071843	34	17.874077599862	34	26.8408085260785	34	33.8543914618758	34	26.2597640003437	34	31.1449583077639
35	35	17.7668133066795	35	25.7481443671785	35	22.4699338292155	35	24.6700339036028	35	7.85459122839041	35	8.6045066165878	35	16.5067521997229	35	19.1839245303202	35	11.9397979510634	35	14.7166068894555	35	11.0960712277427	35	13.8193767713584	35	18.6905417314366	35	21.7924735915493	35	27.1239433184951	35	34.3553298259456	35	26.5482457173363	35	31.5384590850566
36	36	17.8027976090426	36	25.7994464318254	36	23.1555608501836	36	25.4102395188945	36	10.0137189032099	36	9.4904012871003	36	19.8681162457822	36	23.2007497194998	36	15.17845904756	36	18.9236110429306	36	14.5113460342554	36	18.2377195746136	36	21.3937748223531	36	24.8066965078167	36	27.3352574318317	36	34.574174654917	36	26.8440507252751	36	31.8936832817954
37	37	17.7883778692191	37	25.8136764849816	37	23.5708246464723	37	25.9345088552918	37	12.4476050660614	37	10.5618827439829	37	22.4182816587935	37	26.1846276854586	37	18.2126669125323	37	22.7054120814977	37	18.6624364527616	37	22.9035427137086	37	23.2370247628605	37	26.7276025649038	37	27.4582287519771	37	34.7402430778296	37	26.9530869212821	37	32.0630174774928
38	38	17.7867057279358	38	25.8153929167848	38	23.8325574866284	38	26.2671650006302	38	14.5918567543404	38	13.790465018157	38	24.0150171600774	38	28.1557273942874	38	20.4346849325117	38	25.4033747454666	38	22.5235184878848	38	26.5365297208306	38	24.4956627172149	38	27.90905282084	38	27.6055328756656	38	34.8427234970224	38	27.0397654206841	38	32.158575140018
39	39	17.7966264794088	39	25.7946632331874	39	24.0417692160709	39	26.5353074468956	39	16.1796260097349	39	15.9763022400226	39	25.0348609933618	39	29.3992900698476	39	21.737977736414	39	27.0118754597311	39	25.1556865340725	39	28.6875620932315	39	25.2714222386995	39	28.6880173943741	39	27.6991986798334	39	34.9026964853311	39	27.1397597063313	39	32.2800326970209
40	40	17.7416231592854	40	25.8285850059146	40	24.1938100838153	40	26.6586210256042	40	17.0861468112047	40	17.2661281661713	40	25.6095278870041	40	30.1922436552202	40	22.4304258019664	40	27.8627156877687	40	26.7653957743715	40	29.7563842878701	40	25.7776607150754	40	29.1775982129038	40	27.7440311511929	40	35.058346670486	40	27.2057957290446	40	32.3529709704459
41	41	17.8139431484248	41	25.7746706417473	41	24.256831901519	41	26.8297929423943	41	17.6656092827983	41	17.960468869877	41	26.0184281722897	41	30.7299165143292	41	22.9101955306711	41	28.3664780799795	41	27.6969492151858	41	30.2660870196239	41	26.0780583276897	41	29.5189341221336	41	27.7890460477503	41	35.0698818555809	41	27.2201053003179	41	32.3898671112079
42	42	17.8071377884655	42	25.8070249277257	42	24.3282309017962	42	26.9005491939076	42	18.0071056243268	42	18.3749105948485	42	26.3640349998342	42	31.0028988935576	42	23.2375676374771	42	28.7304737471138	42	28.2353245503239	42	30.6997499123469	42	26.3487968874866	42	29.7513285659799	42	27.8301758401666	42	35.1685021826406	42	27.1652697533316	42	32.4039600386858
43	43	17.7890381629165	43	25.7846463313303	43	24.4010300658256	43	27.0047956395845	43	18.3230918270248	43	18.7278876862848	43	26.5167673866494	43	31.2824422455832	43	23.4301569144567	43	28.9711351082324	43	28.5227317492607	43	30.864960064475	43	26.5672989223757	43	29.9774833846337	43	27.8724768417594	43	35.2108510860757	43	27.26484576904	43	32.4890562108632
44	44	17.8462017359226	44	25.7404143474276	44	24.4127493276558	44	27.0459897122256	44	18.4733031815811	44	18.923724439871	44	26.6865411499138	44	31.4034068893978	44	23.5892299744793	44	29.1447751178181	44	28.770773769973	44	31.0505950877835	44	26.689457255636	44	30.053616765164	44	27.8617564164683	44	35.2829403055773	44	27.3204427321718	44	32.4856828456733
45	45	17.8149139483666	45	25.7412681122352	45	24.4603667216588	45	27.0959053767298	45	18.595642101995	45	18.9977406860391	45	26.723098452308	45	31.5489491526227	45	23.7022282512948	45	29.2739828865497	45	28.9039780703799	45	31.1198223211549	45	26.8856762793217	45	30.2036193313967	45	27.9074798662967	45	35.273966320782	45	27.2573969238925	45	32.5480859057757

## Sheet: H3F3A
Text	X	A5:ref	X	A6: ref	X	A7:NGT 249	X	A8:NGT 249	X	B5: h20	X	B6: h20	X	B7:NGT 307	X	B8:NGT 307	X	C5:NGT 103	X	C6:NGT 103	X	E5:NGT 134	X	E6:NGT 134	X	E7:NGT 433	X	E8:NGT 433	X	F5:NGT 206	X	F6:NGT 206	X	F7:NGT 445	X	F8:NGT 445
1	1	5.84616205664169	1	6.52200270451385	1	4.65540809272527	1	4.24781624272815	1	3.32913773463162	1	3.75045816615822	1	3.46655037109667	1	4.49939261316713	1	4.65726674430694	1	5.14831299958124	1	5.13429584293387	1	5.27920877453532	1	4.3991283275688	1	4.6392061186722	1	5.1526746606065	1	5.5315320229439	1	4.50964804127117	1	5.0730199542829
2	2	5.96105466285075	2	6.58599504324279	2	4.63086387682681	2	4.22244869240964	2	3.3793032789473	2	3.82262507598768	2	3.49263289854166	2	4.50389824506588	2	4.62805213233231	2	5.1448796088264	2	5.11778896288304	2	5.26212024738227	2	4.40332089230372	2	4.65861742663413	2	5.15590764259747	2	5.4867535886147	2	4.54250376259224	2	5.06204887931165
3	3	6.04685309191901	3	6.60649990815423	3	4.55943076801129	3	4.21496171121923	3	3.38584428456082	3	3.82263266504165	3	3.48557887288002	3	4.4740208985061	3	4.60195641136393	3	5.11104343226513	3	5.11780717661256	3	5.27575398283266	3	4.35354314898093	3	4.66616398189818	3	5.16254502919637	3	5.41141135810116	3	4.49955427057559	3	4.98651844025974
4	4	6.14329228766412	4	6.68610550175084	4	4.51237811376805	4	4.21023958563383	4	3.44048786120613	4	3.84548025691764	4	3.53051152716042	4	4.48445733199995	4	4.61148202362919	4	5.17536691688337	4	5.1605098547613	4	5.3064236863769	4	4.35640098432426	4	4.69176096349728	4	5.17251230144088	4	5.44924444837366	4	4.50250656651162	4	4.97466709913648
5	5	6.21179169355823	5	6.73634103246298	5	4.49507900545169	5	4.19992969257556	5	3.48402046064805	5	3.87684507204963	5	3.54235713903399	5	4.5039153204373	5	4.6410115803378	5	5.17866607708419	5	5.19638272356843	5	5.33686787551756	5	4.35348623107618	5	4.69613429436903	5	5.18889498347262	5	5.45930625713492	5	4.49949393759656	5	5.0091342005319
6	6	6.28577131161	6	6.75148228724583	6	4.46747739905909	6	4.20838607372019	6	3.49128039267268	6	3.89803037882718	6	3.56442997327578	6	4.49741903060193	6	4.69423411545779	6	5.26101641018503	6	5.23680881552075	6	5.39242066291235	6	4.347280478539	6	4.74216160043178	6	5.22302518980467	6	5.47418040770839	6	4.51482419324515	6	4.96487815118498
7	7	6.38336350781665	7	6.7909731141553	7	4.45216859706296	7	4.25256888869634	7	3.53632156441463	7	3.92429487306828	7	3.58492679889964	7	4.51135411113503	7	4.72580104468124	7	5.24628303011278	7	5.23563027506034	7	5.43881846759491	7	4.36763602219627	7	4.77108606805601	7	5.22186335171285	7	5.44553857488203	7	4.49230406786892	7	4.97132591312469
8	8	6.3969978098471	8	6.85322546973317	8	4.45707335803931	8	4.24974839717158	8	3.55987521287413	8	3.94217714378058	8	3.58887805183607	8	4.48639339002975	8	4.76365428541199	8	5.33337247128096	8	5.28730882597632	8	5.47201583461635	8	4.37243752098108	8	4.76885093287298	8	5.24080528902258	8	5.47895381482304	8	4.50441489238333	8	4.9692462707156
9	9	6.43286573962731	9	6.8562308666669	9	4.47331958671514	9	4.29679336744522	9	3.58110312585615	9	3.95067855594206	9	3.6473186049841	9	4.51081811641706	9	4.79843035707545	9	5.3627986207023	9	5.32899939867362	9	5.49482825690118	9	4.38145635980171	9	4.79347919821301	9	5.28279529666116	9	5.46761892546773	9	4.53512014317614	9	4.96385903336548
10	10	6.4682229818954	10	6.88587961909684	10	4.43457875290802	10	4.28642460208429	10	3.59178365534006	10	4.00238687021552	10	3.68751719072303	10	4.5152992695237	10	4.84746981056249	10	5.42016843335527	10	5.35166303747352	10	5.54558125984897	10	4.42833541833895	10	4.82027091473557	10	5.27265194654646	10	5.48452920303395	10	4.56077850009198	10	4.98323337860649
11	11	6.47160866366618	11	6.88282951042121	11	4.46293505293375	11	4.28552039169127	11	3.63018440513796	11	4.00176283042211	11	3.70034212247698	11	4.51478983092067	11	4.86803945127485	11	5.44212290908754	11	5.3730762704685	11	5.57462199435899	11	4.37814616717173	11	4.80521880939954	11	5.30728679278033	11	5.49300088113373	11	4.5678504012877	11	4.99096294746841
12	12	6.50924919372343	12	6.90105969791907	12	4.4426864699333	12	4.30241497567556	12	3.69091278121946	12	4.0100021302	12	3.73096153501113	12	4.53124144528503	12	4.9203651155997	12	5.45519852615541	12	5.41187033833372	12	5.5671858990679	12	4.42215971246238	12	4.83634011254127	12	5.29359722525039	12	5.49942169215095	12	4.57611799093209	12	4.99944380677292
13	13	6.55984898585633	13	6.91245795161195	13	4.45276546365719	13	4.35799526598014	13	3.69332894684601	13	4.04666584977544	13	3.74764180286089	13	4.5192453238806	13	4.94324573013265	13	5.44522208222041	13	5.38917472107546	13	5.59813754457363	13	4.39657859705908	13	4.83955592630234	13	5.2971091045951	13	5.48934343767808	13	4.57916804768196	13	4.98762633005639
14	14	6.55466044744668	14	6.93452465105065	14	4.46088817638805	14	4.35894683114165	14	3.72693026142536	14	4.07473305267947	14	3.77690136744908	14	4.54271120020238	14	5.0031752987692	14	5.50065453856557	14	5.45600558288781	14	5.64703154285134	14	4.44028623049247	14	4.87065497182009	14	5.33792251075629	14	5.46304399174653	14	4.60169969726447	14	5.01898244269214
15	15	6.57367991112623	15	6.96807854288051	15	4.48631402354198	15	4.36278280060022	15	3.76963793946378	15	4.07150031951127	15	3.78733782653521	15	4.59921435455849	15	5.0272112626616	15	5.50549370519682	15	5.46741451703456	15	5.6383752877282	15	4.44419002759502	15	4.88246962938056	15	5.31610126030502	15	5.45413237138496	15	4.64890129244855	15	5.01582308712626
16	16	6.63249901642193	16	7.00143430155886	16	4.46700984470901	16	4.38810069482018	16	3.80480026602101	16	4.10777341961897	16	3.81870443622658	16	4.55665787349984	16	5.04778473064509	16	5.50613921001481	16	5.4744699516536	16	5.6593409056275	16	4.46773055952966	16	4.92962513231959	16	5.32994914441602	16	5.48239781468076	16	4.65807909819004	16	5.01780208180878
17	17	6.72585814556718	17	7.07771951001744	17	4.48625427805114	17	4.39293829060713	17	3.84840038199121	17	4.09864570230424	17	3.8300257894722	17	4.60669129343834	17	5.07300294676634	17	5.52580070282738	17	5.50025474868425	17	5.64515544957786	17	4.43700801072412	17	4.92756834190039	17	5.36214828978784	17	5.46096200402323	17	4.67759130547937	17	5.03089074769973
18	18	6.87037992401471	18	7.19326220976078	18	4.50135964240264	18	4.39318859474056	18	3.88150885112504	18	4.10586151287924	18	3.85109096191269	18	4.56227433327445	18	5.08855478570216	18	5.52880542200333	18	5.54291855100949	18	5.6756348006972	18	4.4663053610082	18	4.89862891796106	18	5.39124501547812	18	5.5119013846626	18	4.72180327887851	18	5.04732741611462
19	19	7.13771978540771	19	7.4563601192541	19	4.47277786850614	19	4.42409240317096	19	3.88851346034893	19	4.11299308661216	19	3.8806869714802	19	4.56267286940942	19	5.09374288376443	19	5.53378781038358	19	5.58032158125446	19	5.6872733188169	19	4.45220868951255	19	4.94367009292653	19	5.4089476622889	19	5.50329601985808	19	4.72872750124627	19	5.06965250797457
20	20	7.60105005795789	20	7.89513602953786	20	4.50129762134908	20	4.44671545503372	20	3.90804200027206	20	4.12643004362237	20	3.87351173844526	20	4.54766772184677	20	5.10027904108637	20	5.54056490572002	20	5.56058217299007	20	5.68042466527079	20	4.45218166486953	20	4.94365030023023	20	5.45486215014308	20	5.56506712184428	20	4.75722137133252	20	5.09970505289388
21	21	8.36594329786861	21	8.62570042347106	21	4.50304631812191	21	4.47885235650824	21	3.91603154233053	21	4.13477145881588	21	3.88938676877154	21	4.59469853581275	21	5.12871926325394	21	5.53620825607716	21	5.56956877225075	21	5.68971072681243	21	4.48980751636759	21	4.96836929401019	21	5.54297540633822	21	5.64300745119945	21	4.81642238057707	21	5.18490134727941
22	22	9.62430978964619	22	9.88121311701551	22	4.53546249092538	22	4.4984800320919	22	3.93920401446347	22	4.15873863030371	22	3.9080001242828	22	4.6141134339062	22	5.11219104168225	22	5.55967182960256	22	5.57891824963448	22	5.71312412712218	22	4.48672577272093	22	4.99509026016922	22	5.69785896393885	22	5.77642923147979	22	4.96348070952204	22	5.29437140668546
23	23	11.62207025758	23	11.8266921501837	23	4.54491852793293	23	4.53113857348282	23	3.94716728469126	23	4.16719003364129	23	3.90933200193494	23	4.60180417532856	23	5.13010301412024	23	5.55838419675174	23	5.60436861146499	23	5.73935121916476	23	4.48942227950389	23	4.99854108150455	23	5.96242584034389	23	6.00924740321295	23	5.18240551373068	23	5.5328765403465
24	24	14.3715306954089	24	14.4825416123849	24	4.58409105012473	24	4.57342841617985	24	3.91056749775978	24	4.14969581581779	24	3.94208660349232	24	4.57616153556857	24	5.12012356617607	24	5.54106397121785	24	5.60701291100139	24	5.74896170277038	24	4.49337252507369	24	4.96492766374	24	6.44238888931711	24	6.4176372173966	24	5.55924563727828	24	5.91492771923327
25	25	17.6296857067432	25	17.6169636478795	25	4.67740530628338	25	4.62728980285887	25	3.95621873389729	25	4.17659985036675	25	3.93540833981508	25	4.58460731824428	25	5.1474539688066	25	5.5558399876985	25	5.58811212880805	25	5.77032897478413	25	4.50825819140174	25	5.0485595177042	25	7.29264538432786	25	7.26495359612637	25	6.23579919049706	25	6.71170948484003
26	26	20.8117512238062	26	20.6314038785094	26	4.84145856552145	26	4.79340355377135	26	3.98129040012316	26	4.19578853647801	26	3.96346457390755	26	4.64456552926205	26	5.12771975751753	26	5.57616203953558	26	5.60721427808118	26	5.79010740754114	26	4.50045462718802	26	5.04050015517161	26	8.78482791322492	26	8.68872551411574	26	7.42950777785477	26	7.97019832931904
27	27	23.2063690385357	27	22.9746602763472	27	5.18396406690531	27	5.04144242916767	27	3.97282323898292	27	4.19382134421122	27	3.99771364405885	27	4.68082502954925	27	5.19207957536214	27	5.6019735434714	27	5.61807573674074	27	5.77399732029745	27	4.54839661000321	27	5.09873312419407	27	11.2163324512791	27	11.0181902522707	27	9.35538343673212	27	10.0916113262651
28	28	24.7970163187755	28	24.4436462019875	28	5.70712641484645	28	5.48684065101231	28	3.96555423145515	28	4.20672085971967	28	4.0612698180465	28	4.72545213165841	28	5.20505531787907	28	5.63573143644273	28	5.61643952400392	28	5.79275107005645	28	4.61107121863789	28	5.15765965082225	28	14.8299583998114	28	14.484422894954	28	12.2976026569247	28	13.1554797047358
29	29	25.754272818378	29	25.3583172630329	29	6.68832411661281	29	6.23970235707288	29	3.98174928873845	29	4.2234816727774	29	4.16384442544579	29	4.81905686689055	29	5.26847933889322	29	5.70153393588944	29	5.67207504154824	29	5.82304958620706	29	4.72744872351831	29	5.34137354644633	29	19.2029739121578	29	18.7444430021024	29	16.0312263425516	29	17.0841292799229
30	30	26.3155290954207	30	25.9592033704782	30	8.28747652345998	30	7.5518496652721	30	4.01028483838407	30	4.23244101939219	30	4.33652319197294	30	5.02399284922596	30	5.39628165027018	30	5.854413689079	30	5.69359155686925	30	5.87961189598878	30	4.91452144931716	30	5.56946678754253	30	23.0599945124092	30	22.5590383860668	30	19.6087345530499	30	20.6048338610007
31	31	26.7092219732635	31	26.3580199376562	31	10.7011100627568	31	9.50000573660672	31	4.00843521844509	31	4.25778037683708	31	4.66907573773986	31	5.33743667165356	31	5.61967558192432	31	6.05883407896174	31	5.7986379882892	31	5.9407325289624	31	5.29187254133195	31	6.04360042195495	31	25.4433904676531	31	24.9752821358593	31	22.0736125778124	31	22.9520258955075
32	32	26.9671571198091	32	26.679694106517	32	13.9987783081914	32	12.1826559549089	32	4.02821440942044	32	4.24390227960561	32	5.23225060716338	32	5.9610526613791	32	6.07337071484178	32	6.53602074333789	32	5.94394644661875	32	6.09162695293537	32	5.90779411736639	32	6.82910770717254	32	26.5714481602759	32	26.0909249799162	32	23.2400737204106	32	24.1436647930584
33	33	27.2830383844353	33	26.7850298674699	33	17.3957666787225	33	15.0885477321138	33	4.01724951940107	33	4.26011167080031	33	6.16455135524294	33	6.99629735065187	33	6.76138959336785	33	7.30457824235783	33	6.25870418195518	33	6.35643298466237	33	6.9728669589804	33	8.21716272432195	33	27.0593219587668	33	26.4928904224647	33	23.7874964023653	33	24.5224430809624
34	34	27.3180651037661	34	26.9580259442772	34	20.0144488346813	34	17.5748297065937	34	4.04060179439056	34	4.27112787636505	34	7.77599964426771	34	8.73201100862193	34	8.1453706148749	34	8.72040467870601	34	6.78846381722472	34	6.80269565300343	34	8.6463464079622	34	10.2626564035147	34	27.3268505092568	34	26.8449008206807	34	24.114797747091	34	24.8746878085008
35	35	27.4952354876191	35	27.0936867021527	35	21.472466785804	35	19.1079640468227	35	4.01337715973236	35	4.27799451565861	35	10.1441984149532	35	11.3852993019082	35	10.3285740957731	35	11.0676308977401	35	7.76280551638286	35	7.66208021014885	35	11.1628115088244	35	13.2493772031576	35	27.4835542133795	35	27.0623659214204	35	24.3411135710585	35	25.0218567712013
36	36	27.5390944084931	36	27.1881715510552	36	22.2097087407475	36	19.9507837879525	36	4.04507265490248	36	4.30491172159476	36	13.2250226329396	36	15.0011076542486	36	13.6546444137163	36	14.6136879237448	36	9.44595635816488	36	9.19500986635152	36	14.2495828700875	36	16.7240711707648	36	27.673567230115	36	27.2382034546393	36	24.4876944159941	36	25.2224365600249
37	37	27.6422994317771	37	27.2950338080054	37	22.5677129887637	37	20.4690274833024	37	4.07146096641526	37	4.30595869350887	37	16.3231640800653	37	18.8253673023995	37	17.9551565118833	37	19.190918387923	37	12.1095005983518	37	11.6071402030387	37	17.3542528474037	37	19.8700799594115	37	27.7693011685597	37	27.3641436101258	37	24.6527761399835	37	25.297118716078
38	38	27.7436061418849	38	27.3219829674355	38	22.7859075418675	38	20.7834528581585	38	4.05612566574995	38	4.33289760805113	38	18.599827783817	38	21.7499995692134	38	22.023993707069	38	23.5493583617899	38	15.8901599350718	38	15.2730365607375	38	19.7809077707999	38	22.0295554700547	38	27.8896704999291	38	27.4239378525065	38	24.7372924716222	38	25.4160737196529
39	39	27.7431352400919	39	27.3641924060298	39	22.9829033436528	39	20.861887585508	39	4.06568346251252	39	4.30968065227082	39	19.9185297671457	39	23.5025373071295	39	24.7221475555694	39	26.4918846386021	39	20.1737445157132	39	19.7595004613062	39	21.2594131665412	39	23.3385442959282	39	27.9277537006877	39	27.4780576843413	39	24.7814382239534	39	25.4557146052337
40	40	27.783637904744	40	27.4308324189643	40	23.0589886823887	40	21.009425555985	40	4.04828023466051	40	4.33441975007916	40	20.5993876943964	40	24.2949291485767	40	25.9879158190904	40	27.7866546808322	40	23.6951659920275	40	23.7975574700163	40	22.0234170550185	40	24.0791463730381	40	28.0613355367685	40	27.591983168635	40	24.898386159283	40	25.5009239478275
41	41	27.8377306472211	41	27.4323195886257	41	23.1790754245124	41	21.1220123503857	41	4.06523304365041	41	4.37349574145726	41	20.8999563115072	41	24.6483806447743	41	26.6185714622582	41	28.3581193751559	41	25.6065700270892	41	26.3549808926976	41	22.5182690886549	41	24.5021911831333	41	28.0675564891817	41	27.6967827194054	41	24.9084948441067	41	25.6043593331171
42	42	27.8096321502405	42	27.5071247737603	42	23.2546488211056	42	21.1848072836548	42	4.08633194501586	42	4.35450074428617	42	21.1832742185057	42	25.031596256799	42	26.9483487463241	42	28.742038055452	42	26.349558793104	42	27.4718334289489	42	22.8675945982015	42	24.7720301276853	42	28.1264800093734	42	27.7295364366339	42	24.9776243434903	42	25.7231597863279
43	43	27.8961444086513	43	27.4854252710351	43	23.3178370162795	43	21.3193622923894	43	4.08005821227979	43	4.41054681267633	43	21.3610312175176	43	25.2878619116843	43	27.1596884645976	43	28.9753342424444	43	26.7277916214481	43	28.0167684726856	43	23.1399538543227	43	25.0518094794372	43	28.1659966317082	43	27.7145819905977	43	24.9976341689098	43	25.6981059084712
44	44	27.8641638990994	44	27.5440488558311	44	23.3911089502473	44	21.39940565943	44	4.10255963245083	44	4.43400695231663	44	21.5075389285934	44	25.4473010251671	44	27.3471500682998	44	29.1210085479258	44	26.9628467909372	44	28.3159075157748	44	23.2634353066939	44	25.2119580383607	44	28.1872998552724	44	27.8425612892674	44	25.0113925407273	44	25.7900220529108
45	45	27.9087358773744	45	27.5401938357766	45	23.395550155812	45	21.4463413181157	45	4.08025806787452	45	4.43896187036751	45	21.5894046830907	45	25.4834170616446	45	27.4639227945359	45	29.2018100829286	45	27.1260835888395	45	28.4789402184647	45	23.4268748252077	45	25.3621564442466	45	28.1650855781142	45	27.7971175366649	45	25.0685815994661	45	25.7881926243771

## Sheet: WWOX
Text	X	A5:ref	X	A6: ref	X	A7:NGT 249	X	A8:NGT 249	X	B5: h20	X	B6: h20	X	B7:NGT 307	X	B8:NGT 307	X	C5:NGT 103	X	C6:NGT 103	X	E5:NGT 134	X	E6:NGT 134	X	E7:NGT 433	X	E8:NGT 433	X	F5:NGT 206	X	F6:NGT 206	X	F7:NGT 445	X	F8:NGT 445
1	1	4.70235242046356	1	4.35003319069791	1	4.82422529370126	1	4.29706810450555	1	2.99991471573953	1	3.2717443416437	1	4.97544595454754	1	4.86787451262608	1	4.21022956653155	1	4.08745173859991	1	4.70315435045972	1	4.94581017282706	1	4.77354070521366	1	5.30378982294697	1	4.41851017417998	1	4.38852345530457	1	4.78234382420153	1	4.26782541990278
2	2	4.82564901231813	2	4.46058255837289	2	4.95149014079331	2	4.388203121668	2	3.02128902441996	2	3.28352153359345	2	5.0465762859247	2	4.95380975043107	2	4.29540534864557	2	4.28135322069513	2	4.79985544104677	2	5.03557829578896	2	4.82765297416498	2	5.384962022781	2	4.6551242351625	2	4.60669535553044	2	4.87052573867652	2	4.32966548021971
3	3	4.95572243967364	3	4.55826005405107	3	5.07565177785509	3	4.51377843684713	3	3.02354468722683	3	3.26955937068559	3	5.12526008186263	3	5.00782185929465	3	4.39351471075671	3	5.20534316234282	3	4.86729214528425	3	5.15870838423876	3	4.92898062119998	3	5.50335026129172	3	4.78017621830243	3	4.73659135516195	3	4.91093229389235	3	4.4144613638425
4	4	5.08493616961051	4	4.65991130327721	4	5.20423923639265	4	4.62561796550088	4	3.05938185682471	4	3.31729302176698	4	5.24746236612404	4	5.04868673687507	4	4.475268541847	4	5.27413611808112	4	4.99040455912548	4	5.30234121804448	4	5.0346602787198	4	5.60306859978713	4	4.87316964440615	4	4.84374380564976	4	5.05115555996127	4	4.49127725152671
5	5	5.26492719059945	5	4.85596520198554	5	5.32555857434986	5	4.7636626894734	5	3.0853027910699	5	3.32304558721585	5	5.36815061770951	5	5.12214716029255	5	4.66249594131218	5	5.4480975726274	5	5.13807056603578	5	5.43969457857261	5	5.15513263404923	5	5.74831314569297	5	5.05278523842425	5	4.98662580419095	5	5.1950489401808	5	4.60591865976078
6	6	5.50976472991849	6	5.05628096410716	6	5.50667122345683	6	4.89598132728553	6	3.11901211890857	6	3.35782272392578	6	5.53690819590722	6	5.17128465565186	6	4.86399406578095	6	5.64590698552847	6	5.36055690276962	6	5.65967779084131	6	5.30756855315063	6	5.92652575309492	6	5.25631323370022	6	5.18714081045327	6	5.34871849751084	6	4.75077845429858
7	7	5.87067049040993	7	5.37119609009432	7	5.76840953116622	7	5.11876353745248	7	3.14887766950566	7	3.36732289832478	7	5.80808476273092	7	5.23428943892115	7	5.13907507117159	7	5.94677939055189	7	5.6981560314206	7	5.99374278383335	7	5.57915235174681	7	6.21877913122685	7	5.60687580729674	7	5.51314358591313	7	5.67308746831741	7	5.01005277226463
8	8	6.4633321991821	8	5.93633058512146	8	6.2636384114431	8	5.49238902423525	8	3.18070138100913	8	3.40014019120715	8	6.2612234112587	8	5.30650663267032	8	5.62239246650044	8	6.42141227239257	8	6.19884354576135	8	6.50764926813149	8	5.96592014123821	8	6.63863728281594	8	6.1682854894474	8	6.06300469634615	8	6.12486548859708	8	5.36748047636942
9	9	7.46912328787429	9	6.81677689905687	9	6.99293046523666	9	6.12448029110138	9	3.1961336342487	9	3.43714840377649	9	6.94130264545543	9	5.41246876383236	9	6.38111242996941	9	7.26628503777948	9	7.109449258418	9	7.41994732958536	9	6.6356594743872	9	7.36866722401285	9	7.13242757084453	9	6.98220133845392	9	6.9519394850766	9	6.05556797906139
10	10	9.18583149381394	10	8.34800143847102	10	8.28447508779862	10	7.23126654176907	10	3.21990004249353	10	3.47182914725999	10	8.17450001531504	10	5.62093406116355	10	7.72034366439577	10	8.70717571903741	10	8.67424909340286	10	9.00526543615258	10	7.82038848470386	10	8.6417058200283	10	8.78680405516402	10	8.56906473363409	10	8.32055067842588	10	7.22046065112396
11	11	11.8745822635522	11	10.8590634830661	11	10.560578793226	11	9.06828805890413	11	3.25321632069163	11	3.49997523766509	11	10.2635628940644	11	5.87526329203668	11	9.87235156806093	11	11.0859654570141	11	11.1522467193548	11	11.5215380703688	11	9.83990902905671	11	10.865709939427	11	11.4286638409768	11	11.0886911706722	11	10.6599542662861	11	9.1068235796618
12	12	15.4606909446428	12	14.2805650932841	12	13.9768463752453	12	11.7831408711549	12	3.32178261420687	12	3.50564760322792	12	13.4514967220285	12	6.29059241041244	12	13.1335542065559	12	14.6051630205943	12	14.7560480244602	12	15.215652840217	12	12.981395091792	12	14.2855506928036	12	15.0963631645038	12	14.7136996294023	12	14.1937956381995	12	12.0230741888865
13	13	19.1241819240611	13	17.8938150133889	13	18.2120093505928	13	15.2206064561963	13	3.32973805353745	13	3.54378305040886	13	17.4654566142182	13	6.8406337022872	13	16.8608040547726	13	18.769278532304	13	18.766945607077	13	19.3692723829035	13	17.013020284223	13	18.6598583878203	13	18.8732722450991	13	18.6261976095458	13	18.4980700233315	13	15.6526689692988
14	14	22.0268636882034	14	20.7914407888481	14	22.0288566437413	14	18.1179611762927	14	3.36915830444429	14	3.54555540627834	14	21.1687332258385	14	7.57731041216359	14	20.0321461585303	14	22.3270380320491	14	22.058065228668	14	22.9576167836705	14	20.8779998242961	14	22.7414942086284	14	21.9770207511959	14	21.8228726644942	14	22.2874479821937	14	18.8172385577589
15	15	24.2886801192166	15	22.9240746514571	15	24.8841928538643	15	20.3694247152164	15	3.39813086581341	15	3.59025166061532	15	23.9055873958577	15	8.42483737482811	15	22.4014036083458	15	25.0107943424559	15	24.5284157648317	15	25.566919418193	15	23.79758682562	15	25.8025143831863	15	24.269260112804	15	24.2373966348967	15	25.1741405023273	15	21.1791099286273
16	16	26.2317015451923	16	24.8216997877324	16	27.1474296291722	16	22.2173401245242	16	3.42972247764481	16	3.60064920939086	16	26.1036042604487	16	9.33194449686326	16	24.3725777742705	16	27.1823739165508	16	26.5749089628166	16	27.7422878582016	16	26.1050386298065	16	28.2009095903174	16	26.2688092999744	16	26.2995005154199	16	27.4502197587286	16	23.1007901326063
17	17	27.9408407939601	17	26.4839789996889	17	29.2258832474809	17	23.7978269256575	17	3.45915802423388	17	3.65150945692584	17	28.14641070274	17	10.2629592174005	17	26.1904336427378	17	29.1566546732421	17	28.3787451812814	17	29.649939537281	17	28.0617686145879	17	30.3408981306117	17	28.0448444857695	17	28.1788555657725	17	29.4957924847814	17	24.8482975703594
18	18	29.513885448022	18	28.0006032909036	18	31.028415845788	18	25.2606221658267	18	3.45711205214269	18	3.66451325065572	18	29.8539428853866	18	11.226899115247	18	27.7664867053033	18	30.9436212387365	18	30.0319839273866	18	31.4387916336852	18	29.8446144304699	18	32.1972526661658	18	29.6330304942713	18	29.7721783586859	18	31.3264452111162	18	26.388464762338
19	19	30.8411809062851	19	29.3582026294039	19	32.6487722179525	19	26.5695813052018	19	3.51336801266743	19	3.71138097507762	19	31.4580335930257	19	12.2078044275027	19	29.1245433844788	19	32.4630833356207	19	31.4108447472918	19	32.9218790028912	19	31.4458366881374	19	33.880042499268	19	31.0585140734031	19	31.1909835637474	19	32.918214451276	19	27.7034550479127
20	20	31.9268299055438	20	30.4399061124839	20	34.0360850363274	20	27.6424940069203	20	3.50137367692208	20	3.70890767966433	20	32.7808361367611	20	13.2128440303682	20	30.3005938805031	20	33.8991954393441	20	32.6523697820111	20	34.3104835863406	20	32.7373454315993	20	35.2948380618341	20	32.1541145175228	20	32.4294587765763	20	34.2085828417107	20	28.8580207446543
21	21	32.8802330272936	21	31.3918726205274	21	35.2013420744483	21	28.5529106223382	21	3.51997412676484	21	3.75442465384321	21	33.9038503041573	21	14.2133578864941	21	31.3289707506496	21	34.9943091646174	21	33.6921193095653	21	35.3730296470993	21	33.8677871377829	21	36.5702661964397	21	33.2009262009392	21	33.4224373202041	21	35.3437465086314	21	29.8270979843623
22	22	33.6450677890555	22	32.1682406531688	22	36.1687912690071	22	29.3843804208966	22	3.51852481963788	22	3.76306719563707	22	34.9098371571827	22	15.2074579214825	22	32.1725275866794	22	35.9849538266265	22	34.5279352800646	22	36.2448521510545	22	34.8700506947293	22	37.5503807674372	22	34.0276897184094	22	34.2960903814907	22	36.3366802696455	22	30.5492508862651
23	23	34.3292910180273	23	32.8832746136228	23	36.936918897553	23	30.0552857615468	23	3.53695787206496	23	3.79769337228246	23	35.690060061425	23	16.2270091418345	23	32.7931273763447	23	36.8129038870776	23	35.2063402721174	23	37.1135360816974	23	35.6852292981943	23	38.386138333917	23	34.6908404000861	23	34.9948329184136	23	37.1519510163373	23	31.2640251808645
24	24	34.8942144754519	24	33.3905515312042	24	37.659928210491	24	30.6430141670738	24	3.54997315287998	24	3.82700477976536	24	36.3962196010931	24	17.1926964860925	24	33.4532123038288	24	37.4729024181729	24	35.855408162097	24	37.8031255724841	24	36.3312021021617	24	39.1269497855093	24	35.3389678492916	24	35.6282679302027	24	37.7360805256168	24	31.837230359978
25	25	35.3318317783444	25	33.9153208114461	25	38.1949103338675	25	31.0882868413087	25	3.57805232204459	25	3.81833128258291	25	37.0007931000657	25	18.0964032781393	25	33.9326959177801	25	38.0742357031837	25	36.293951176509	25	38.3428168502365	25	36.886785799937	25	39.7122941742377	25	35.7191162002107	25	36.0928561915392	25	38.3170628855181	25	32.2653030992785
26	26	35.7751420496162	26	34.2448355373989	26	38.6463145761919	26	31.4491659716017	26	3.58882111130974	26	3.83997419866865	26	37.4321849081934	26	18.9574089007078	26	34.3040896372905	26	38.6033307956976	26	36.8164901766182	26	38.7726265209029	26	37.346958857951	26	40.1741700496724	26	36.1312865614868	26	36.5144044208575	26	38.7349477610209	26	32.7101181091669
27	27	36.117880205789	27	34.5500680301966	27	39.0898551996825	27	31.8527971574255	27	3.60045223860375	27	3.86255872732963	27	37.9001902555569	27	19.8526211185576	27	34.6834997671898	27	38.9819157036212	27	37.1159013190034	27	39.2062483779617	27	37.7432437332071	27	40.5629761159624	27	36.5882784829934	27	36.8691201109856	27	39.1506196186492	27	33.0082704872985
28	28	36.3763212910844	28	34.8887434415163	28	39.4814964886629	28	32.1451822916667	28	3.59858980010816	28	3.86037110881864	28	38.2171252951165	28	20.6126301701849	28	35.0061357987617	28	39.3255241141011	28	37.510751667393	28	39.5458982467577	28	38.0665056267457	28	41.0272555126055	28	36.8515724567488	28	37.1638891533849	28	39.5087726395868	28	33.3125204857245
29	29	36.5970190466175	29	35.1381111001558	29	39.7594143704273	29	32.388334013546	29	3.59403782327402	29	3.87686491070796	29	38.5821458737289	29	21.3688068845057	29	35.3061832938739	29	39.647788353466	29	37.7506111039715	29	39.9176015076302	29	38.3707988342874	29	41.2717540879919	29	37.0930342503639	29	37.5053305375929	29	39.8205276293554	29	33.5741520705838
30	30	36.7918872320774	30	35.3822309515449	30	40.0655780563019	30	32.6138909455911	30	3.60497158331934	30	3.89343768605734	30	38.7855727321996	30	22.0783606726307	30	35.5293951514411	30	39.9116847826087	30	38.0421019136236	30	40.1452105978261	30	38.5802393746947	30	41.5989052195286	30	37.3813550508366	30	37.7716627992184	30	40.0143144884282	30	33.812281501893
31	31	37.0656115602965	31	35.5648581853783	31	40.2212404842474	31	32.8174511936196	31	3.61344534799714	31	3.91272182711223	31	39.0186459576973	31	22.7787809551887	31	35.7337700416764	31	40.1433699344945	31	38.2616087870559	31	40.3457856782736	31	38.8419232036347	31	41.815507662958	31	37.5510531340946	31	37.9209930838363	31	40.1924527004839	31	33.9742961761202
32	32	37.2286126283246	32	35.741837650379	32	40.4705993824166	32	32.9885593160153	32	3.63715037279365	32	3.93199383709108	32	39.2487030458853	32	23.3868720347262	32	35.9556444518298	32	40.4612875596262	32	38.4555562496334	32	40.5849090471169	32	39.0163155544688	32	42.076881654493	32	37.7507619944296	32	38.1539791943619	32	40.4926881142844	32	34.1704377242092
33	33	37.377072530272	33	35.9002844339369	33	40.6929271443377	33	33.1849053366156	33	3.63270740216444	33	3.92731312912619	33	39.4692808980285	33	23.9739357749729	33	36.102223611454	33	40.6298302516474	33	38.5980238990807	33	40.8076157839677	33	39.2373686675678	33	42.3160931572702	33	37.8889321681813	33	38.3130662632234	33	40.6307993572853	33	34.2844798047169
34	34	37.5294928480619	34	36.0103532005408	34	40.8689363471858	34	33.3190669780751	34	3.63176600575857	34	3.92088951227775	34	39.5493517825855	34	24.5385454862163	34	36.2531120865875	34	40.8440364089503	34	38.8468437206756	34	40.9371450911621	34	39.3737134315985	34	42.3947961620513	34	38.0411347934221	34	38.5410928114675	34	40.8183107683351	34	34.472291604556
35	35	37.6389588540496	35	36.1739553214715	35	41.0263471264396	35	33.4617509888777	35	3.63946883949732	35	3.9286624876066	35	39.762161676846	35	25.0915573251431	35	36.4439544911744	35	40.9917386969709	35	38.9491855343023	35	41.1336160871275	35	39.5703891956375	35	42.6251983784177	35	38.1709609101032	35	38.6654665262081	35	40.9648522971755	35	34.5732296052182
36	36	37.7940421630936	36	36.2627532357606	36	41.2111446415218	36	33.5373268449609	36	3.6521511298625	36	3.94187064554157	36	39.8947841344791	36	25.537459224621	36	36.5300564830065	36	41.0884252219488	36	39.0526273677899	36	41.2520574785077	36	39.7143347545978	36	42.7598997992503	36	38.342003081044	36	38.7505968921364	36	41.0879479373363	36	34.7150552634489
37	37	37.8275991785108	37	36.4114195868476	37	41.2984794448714	37	33.6551591006298	37	3.65786470593387	37	3.95865509599976	37	40.0524977276037	37	26.0309578429567	37	36.6492310030423	37	41.3396575450594	37	39.1760122565607	37	41.4401122231822	37	39.8103983202471	37	42.9039664367602	37	38.4803466402495	37	38.8924216348343	37	41.237132967078	37	34.8230965105294
38	38	37.978602282358	38	36.5319928838162	38	41.4053490309968	38	33.7624208561311	38	3.66559041874593	38	3.94512309825794	38	40.1201544874256	38	26.4191723605105	38	36.7682560014663	38	41.4287713587935	38	39.3403027569231	38	41.5510136484097	38	39.9623917576031	38	43.0163924383267	38	38.4438194902201	38	39.0061153916003	38	41.4232824225018	38	34.9597948076058
39	39	38.0647891650142	39	36.6133023839906	39	41.5888342911526	39	33.8282058064348	39	3.653339605634	39	3.94856460039353	39	40.2567186964478	39	26.7961716493158	39	36.9453164207856	39	41.5512903783539	39	39.4169414085451	39	41.7222366303124	39	40.0879384394585	39	43.114134642455	39	38.6396193663092	39	39.0788382004627	39	41.5225204186863	39	35.0328169754333
40	40	38.1603223798942	40	36.7524149982084	40	41.641163097288	40	33.9336742352904	40	3.64995035402827	40	3.96086497581696	40	40.3487359605526	40	27.1425726026237	40	37.0249939502272	40	41.6522078498611	40	39.6134263031432	40	41.7914424339852	40	40.141183467022	40	43.2757769238201	40	38.7293946573666	40	39.1836077183635	40	41.5807752437948	40	35.0961535521759
41	41	38.2365622715643	41	36.800315955567	41	41.7908451386444	41	34.0542436548363	41	3.67914505839014	41	3.96961386072407	41	40.4364135553575	41	27.5183285247242	41	37.090375302238	41	41.7717356160398	41	39.5903325182993	41	41.9008418809531	41	40.2460202533054	41	43.2915252122695	41	38.7534648305328	41	39.2412733562105	41	41.7648309759383	41	35.2525138619961
42	42	38.3541805491026	42	36.8999659370873	42	41.8732061090869	42	34.109123492291	42	3.6747477448365	42	3.97573073592321	42	40.5458892196899	42	27.7479366433646	42	37.1757121880655	42	41.8822233243263	42	39.7641687770516	42	41.9582296608304	42	40.3948031037561	42	43.5193828098254	42	38.845184157517	42	39.3631223979985	42	41.8642175502519	42	35.319679862113
43	43	38.4614566989138	43	36.9996655427262	43	41.9499814494017	43	34.1995102512119	43	3.68581504703842	43	3.98722285744412	43	40.6163132447756	43	28.0364857668681	43	37.2662300728205	43	41.9395051767405	43	39.8039578393131	43	42.1013165345067	43	40.4933209438471	43	43.5939871373347	43	38.9577754905246	43	39.4526969680664	43	41.9129777065682	43	35.3869787985082
44	44	38.5013265617498	44	37.0364923811072	44	41.9992401164614	44	34.288955208364	44	3.70195647858133	44	3.99349143978868	44	40.7082763765176	44	28.3046163613965	44	37.3249869780183	44	42.0429481567427	44	39.8667016254434	44	42.2212731333475	44	40.5347121552582	44	43.6922891189209	44	39.0660502316244	44	39.5472836498417	44	42.0355366893759	44	35.460598629913
45	45	38.5567792799066	45	37.0358939254765	45	42.1321767305234	45	34.3148129046397	45	3.68474834430967	45	3.98624845773199	45	40.7680290021377	45	28.6156954676068	45	37.4161260247608	45	42.1198808639088	45	39.962259963258	45	42.3253141390663	45	40.6003537460087	45	43.7788185270503	45	39.079561650777	45	39.6156944345818	45	42.0616153862871	45	35.5159292067225
46	46	38.627711081217	46	37.1806479144129	46	42.2086712990611	46	34.4176590585625	46	3.68815073492631	46	3.98427877116824	46	40.8892511601382	46	28.7969750626878	46	37.5225542598673	46	42.2393517085116	46	40.067990904143	46	42.3649176659805	46	40.7275312704982	46	43.8297948785649	46	39.2178380967736	46	39.7918600485349	46	42.2117546371876	46	35.6484846153187
47	47	38.7038183384464	47	37.1907790994199	47	42.1896091051263	47	34.4731082693587	47	3.69159396226753	47	3.99845555831673	47	40.9098448249078	47	28.9957899700555	47	37.562123036879	47	42.2895072946941	47	40.1375750065442	47	42.4313630105735	47	40.7986795988927	47	43.8866789952319	47	39.2417022624744	47	39.7792254310946	47	42.2039246442254	47	35.679930673036
48	48	38.780257014316	48	37.3211762045224	48	42.3625795582265	48	34.6047605348651	48	3.70519572245787	48	4.00730142285415	48	41.0192597174746	48	29.1926255638021	48	37.6319254185052	48	42.4128773525422	48	40.2304829827884	48	42.5391407420762	48	40.9138098680054	48	43.9852178718523	48	39.3238218388518	48	39.8743667556956	48	42.3435020740081	48	35.8012545284754
49	49	38.7991494614168	49	37.3904630984563	49	42.4390564117218	49	34.6364565563108	49	3.70863491567123	49	4.00539127168834	49	41.0229915489192	49	29.3383423125239	49	37.6971644150236	49	42.5162545937436	49	40.3000132932506	49	42.6001405122598	49	40.9736151155733	49	44.0951866347914	49	39.4152075896354	49	39.9479343221635	49	42.4766396742802	49	35.8623081389266
50	50	38.8390702076907	50	37.4042276396641	50	42.499188110495	50	34.6204794298374	50	3.70427933665663	50	4.01693300037257	50	41.171925683326	50	29.551020800437	50	37.7570648731272	50	42.5257538236266	50	40.3348714288337	50	42.6578651724075	50	41.0331968134915	50	44.1168755584729	50	39.4396389319857	50	39.9838583169617	50	42.5031041146445	50	35.9001067027455
51	51	38.8877646364402	51	37.4533900306089	51	42.5070129498575	51	34.7367497515589	51	3.72140270267312	51	4.03474767788718	51	41.240741245322	51	29.7056551994448	51	37.8203185082024	51	42.5661717387631	51	40.4614113826121	51	42.730497987367	51	41.2085380459275	51	44.2016417393876	51	39.5249737246385	51	40.1043203797	51	42.5842393983164	51	35.9757118801372
52	52	39.0181427802252	52	37.532581602158	52	42.6314982261899	52	34.7364707727256	52	3.70319479207514	52	4.01599031938921	52	41.257336305512	52	29.8377181074151	52	37.9230965049201	52	42.6749722746434	52	40.4939029107029	52	42.8826922546689	52	41.253157397309	52	44.27879703354	52	39.5724967334628	52	40.1421733501115	52	42.6525555196436	52	35.9821372497059
53	53	39.0677285110348	53	37.6087109528006	53	42.6565215861242	53	34.8038598317237	53	3.71959490538857	53	4.03273597774065	53	41.2666509070212	53	29.9747931737784	53	37.926552784102	53	42.7707455459876	53	40.4997978404695	53	42.9145714370961	53	41.2513598431992	53	44.3292004428001	53	39.6214844897547	53	40.1939717825842	53	42.6777607685811	53	36.0426511663668
54	54	39.1425176794225	54	37.7226015064745	54	42.6756492226228	54	34.9024321509395	54	3.71086502845056	54	4.03444780592312	54	41.3914294485496	54	30.1237299349002	54	38.1030938836347	54	42.8432713720561	54	40.6832652123092	54	43.0355673335031	54	41.4155483628911	54	44.4672415967827	54	39.6704191015832	54	40.3306947119859	54	42.8098005184964	54	36.1718897334899
55	55	39.1752742834327	55	37.7517515320908	55	42.7841446124764	55	34.9418757981074	55	3.73062798410305	55	4.02810988148831	55	41.4435173321694	55	30.2346536297896	55	38.1767384815421	55	42.8868397287016	55	40.705000131615	55	43.0793458442094	55	41.4341674997184	55	44.504418133001	55	39.7498896384994	55	40.3215278730031	55	42.7888027898714	55	36.1994067414138

## Sheet: HIF1A
Text	X	A5:ref	X	A6: ref	X	A7:NGT 249	X	A8:NGT 249	X	B5: h20	X	B6: h20	X	B7:NGT 307	X	B8:NGT 307	X	C5:NGT 103	X	C6:NGT 103	X	E5:NGT 134	X	E6:NGT 134	X	E7:NGT 433	X	E8:NGT 433	X	F5:NGT 206	X	F6:NGT 206	X	F7:NGT 445	X	F8:NGT 445
1	1	4.43087985579636	1	4.98844012530797	1	3.92206759990634	1	2.71367513659379	1	3.51689590865402	1	2.35235842866449	1	2.73452061828732	1	2.78256559193463	1	4.51999856744012	1	3.7606399743357	1	4.37055540153703	1	3.13433875874239	1	3.22591917631577	1	2.85015870133356	1	5.48771150512563	1	3.37068944498274	1	3.34551006030908	1	2.95732459302951
2	2	4.53512727287458	2	5.09260320551912	2	3.89238777044158	2	2.68077143100562	2	3.59552684684767	2	2.39919935511119	2	2.69177461700787	2	2.73198892428509	2	4.51799634718924	2	3.74944225235086	2	4.41846020266097	2	3.09489160693354	2	3.16029270112098	2	2.76407917482558	2	5.51535464230308	2	3.31180927621744	2	3.27947474722242	2	2.85715033155362
3	3	4.62513226363897	3	5.17362480263748	3	3.89149703943604	3	2.70737016875679	3	3.6598298509147	3	2.46087528728939	3	2.69575176021638	3	2.75835304725633	3	4.58173847718414	3	3.78665011739958	3	4.50207524932436	3	3.12750757769948	3	3.09991439007733	3	2.70987261160122	3	5.60916065112219	3	3.33978562812826	3	3.22797975237934	3	2.8431029243164
4	4	4.70504426338833	4	5.28936114530625	4	3.91814905495728	4	2.73238861475459	4	3.71812067064065	4	2.54921447936129	4	2.73036220240064	4	2.7922186927397	4	4.65549072434946	4	3.8708844928828	4	4.60061178857195	4	3.16353756483701	4	3.04287859709486	4	2.66308541887492	4	5.72916033312845	4	3.37617571453161	4	3.175332980078	4	2.79612250869912
5	5	4.72730320312401	5	5.39809845361375	5	4.00842432187275	5	2.79251955947108	5	3.75982151033686	5	2.62695564885392	5	2.78228893732026	5	2.84736698007206	5	4.73728448002782	5	3.97738203867743	5	4.72717893051962	5	3.23633863174201	5	3.025769104097	5	2.65084159012037	5	5.81172408324682	5	3.43507479399071	5	3.14893498894328	5	2.78386634602193
6	6	4.80338870660042	6	5.50567925005927	6	4.08277409286403	6	2.86821209566091	6	3.83417414890379	6	2.71131713281107	6	2.84998680455499	6	2.92247309645783	6	4.85227264984151	6	4.08660645775227	6	4.86697099057901	6	3.37815289489634	6	2.99677025085018	6	2.62686387775147	6	5.95335446497677	6	3.57304420050854	6	3.1384174471917	6	2.77790684210948
7	7	4.83183519744192	7	5.63044042279599	7	4.14609908744556	7	2.93820400236676	7	3.90698593334672	7	2.82825372240408	7	2.94430507895029	7	3.05499508573054	7	4.93533016544365	7	4.23722573757076	7	5.04486583507015	7	3.51873380814133	7	2.9802009305299	7	2.6375113289496	7	6.02737158189426	7	3.68567377482834	7	3.14500960774395	7	2.80225215112153
8	8	4.89052056129693	8	5.72480217255608	8	4.27028678676628	8	3.05042026386021	8	3.95038435199568	8	2.96611090678473	8	3.07702597283896	8	3.18864893297266	8	5.05296609727762	8	4.4118316899689	8	5.21222063580462	8	3.71748613173174	8	3.01552356911244	8	2.72583387207411	8	6.17003684020286	8	3.87100702194696	8	3.19900111617641	8	2.9091391853843
9	9	4.94041295642756	9	5.83642664889162	9	4.40013366410415	9	3.14846174136804	9	4.02415010573579	9	3.09829706769256	9	3.20456231954081	9	3.38061520679349	9	5.14726252423957	9	4.62098432281664	9	5.4164767733134	9	3.9641688732046	9	3.07315272590914	9	2.92533480626638	9	6.26560884707022	9	4.09030510656449	9	3.30350377170697	9	3.101018336472
10	10	4.96283281537829	10	5.91652205491186	10	4.51414942363041	10	3.30892089650167	10	4.07109089780768	10	3.25333533880913	10	3.40033292233015	10	3.65244520453851	10	5.23943333120456	10	4.8427023423177	10	5.59862528522779	10	4.22852270521342	10	3.23083213179331	10	3.27180298460386	10	6.37363378832881	10	4.30804034682932	10	3.48537837105431	10	3.4496821168132
11	11	5.00089389534724	11	6.04214542348891	11	4.63331377516296	11	3.48239507630645	11	4.12760631541236	11	3.39777000489696	11	3.6141101881008	11	3.98742770565465	11	5.387623131569	11	5.08452091401477	11	5.7872448419546	11	4.52186767652624	11	3.58618934799156	11	3.73034035226877	11	6.45864432089058	11	4.59339702128164	11	3.81054635570194	11	3.92930874061795
12	12	5.04659330308146	12	6.13921067201872	12	4.78768765666691	12	3.69175933412044	12	4.20308207907255	12	3.58056763583384	12	3.86906432760355	12	4.34831066967485	12	5.47265979596597	12	5.27583372635456	12	5.962293706017	12	4.80390554509144	12	4.04274558894172	12	4.14792192400254	12	6.50369621278631	12	4.87206823595045	12	4.31138673507018	12	4.39453253539124
13	13	5.1199838389077	13	6.2195770721733	13	4.93487545523489	13	3.93476181668747	13	4.26028307867243	13	3.70722469104985	13	4.09800494866989	13	4.61180768801168	13	5.56016673258986	13	5.41203812495487	13	6.16511045292854	13	4.99236674753711	13	4.46894586936133	13	4.41465821217169	13	6.5818348503966	13	5.075929703547	13	4.9490900790686	13	4.79857013115807
14	14	5.13631532179795	14	6.28406576978568	14	5.03891556887205	14	4.13148106688446	14	4.34182608543988	14	3.84281252838296	14	4.31232999378216	14	4.79770756399217	14	5.63147204393264	14	5.53280641952945	14	6.32665360930421	14	5.17038720120889	14	4.76986964606465	14	4.52330500045001	14	6.6233782782234	14	5.25484955470136	14	5.3446321055499	14	5.0118928035766
15	15	5.2109357092376	15	6.37083780654969	15	5.12653037164606	15	4.28003582705484	15	4.40010973872641	15	3.97059410086244	15	4.47766189211142	15	4.90005995733362	15	5.68525392489126	15	5.58898435737553	15	6.48107598577429	15	5.3557133147727	15	4.91147799825555	15	4.57568323411737	15	6.65778989091681	15	5.42668793436843	15	5.56165367213274	15	5.09641529541803
16	16	5.26689810678986	16	6.4729614595806	16	5.16390459971849	16	4.40308370640912	16	4.44039009444695	16	4.07170497993811	16	4.71459173816125	16	4.94955958605632	16	5.77048406859515	16	5.679942023368	16	6.59122782313667	16	5.61440854994642	16	5.0037844206671	16	4.59361499093042	16	6.69793081257415	16	5.61917290462917	16	5.67753195921399	16	5.12341294776371
17	17	5.35303115890435	17	6.57112162404003	17	5.20585695581921	17	4.5529925731038	17	4.46947172813875	17	4.15237694427969	17	4.94663010545825	17	4.92202574685107	17	5.81566169813702	17	5.73760449256774	17	6.65708470883716	17	5.84468624246226	17	5.05434415392908	17	4.59762973940611	17	6.73390952261426	17	5.87953942026806	17	5.71943154443703	17	5.13686341218497
18	18	5.49810264268196	18	6.67624244784913	18	5.26436134896157	18	4.70564920900355	18	4.52691038379623	18	4.24097482066155	18	5.16749123361166	18	4.91495790863375	18	5.9136151548233	18	5.78321365476661	18	6.77031698340974	18	6.04390549755837	18	5.07033490158336	18	4.6311813214005	18	6.77706589750732	18	6.10389339879596	18	5.76356512144148	18	5.1616847402844
19	19	5.70181267347581	19	6.89783441868982	19	5.28758949541524	19	4.90613370479631	19	4.56007205047194	19	4.3305462192843	19	5.28842975380317	19	4.89172128307457	19	5.96424279720095	19	5.83662573036249	19	6.85761713469605	19	6.05443716540115	19	5.09315897623631	19	4.63482922599713	19	6.81414210115216	19	6.32722419997314	19	5.76417684468532	19	5.14341471207202
20	20	6.09098403905996	20	7.2541722862532	20	5.33097299947192	20	4.98972207176793	20	4.60746381245687	20	4.38551400221644	20	5.32212654165246	20	4.91108450189493	20	6.00552508469066	20	5.86155564970217	20	6.94853351206464	20	6.04555562887321	20	5.13612836828387	20	4.65882767115994	20	6.86006355804496	20	6.3664042250772	20	5.76946884054094	20	5.16252313204648
21	21	6.67418527231852	21	7.90950014749348	21	5.3836807878423	21	5.01357165402476	21	4.623382621827	21	4.41522197648006	21	5.33719709206594	21	4.90303972839726	21	6.09235698931192	21	5.86281359656549	21	7.05561193240821	21	6.01802523181185	21	5.11408782699779	21	4.65986669597265	21	6.86152130368818	21	6.36767108658438	21	5.76572096453577	21	5.17242567443681
22	22	7.71368286737316	22	9.10505339452889	22	5.41281737667596	22	5.00055493699233	22	4.65335220097576	22	4.45351954721792	22	5.32895886749222	22	4.89929233938647	22	6.13934332873623	22	5.84998609395464	22	7.11870064585511	22	6.02942175035719	22	5.161480851205	22	4.68304874774279	22	6.93476862824416	22	6.36962075649438	22	5.77139585810342	22	5.16839630103672
23	23	9.50830487508944	23	11.300658042465	23	5.42045682877748	23	5.01721078928278	23	4.68098506299169	23	4.4943758042847	23	5.36026227454863	23	4.9205604768933	23	6.20890740120907	23	5.8441715268139	23	7.1737423294327	23	6.03821333249163	23	5.15559615778993	23	4.69065973604611	23	6.9696816540477	23	6.34447779051782	23	5.77876500574163	23	5.18895683931948
24	24	12.4470399880427	24	14.7740168683446	24	5.40897288707029	24	5.0242957758393	24	4.70730036483089	24	4.47576040358101	24	5.33082201354915	24	4.91885308494201	24	6.23363850450202	24	5.86768247189657	24	7.19492397422947	24	5.99931913580937	24	5.17290290169447	24	4.68432709492743	24	7.00577483181305	24	6.32959441747211	24	5.76727098321417	24	5.19536474336505
25	25	16.3907779186161	25	19.3832607596552	25	5.40651494682085	25	5.00359926485465	25	4.70368481971175	25	4.48670094585833	25	5.32924026629761	25	4.90810502593106	25	6.25798266063446	25	5.86190781552897	25	7.19463963114042	25	6.02260108158744	25	5.1902987236947	25	4.66928629345189	25	7.02053838961559	25	6.31867619341647	25	5.76902747591721	25	5.17857450534392
26	26	20.6963486553179	26	24.3099163899492	26	5.39798030998403	26	4.99536936110183	26	4.72518497794411	26	4.51679455057426	26	5.3217239849352	26	4.91456474448891	26	6.27034036565407	26	5.89790225096205	26	7.17632130191297	26	6.01028697954413	26	5.19730508878137	26	4.67170626394086	26	7.03262680114979	26	6.32989821748637	26	5.75977696567317	26	5.19252099185325
27	27	24.4824643848168	27	28.5590028965112	27	5.40976889273968	27	5.02468053611361	27	4.73183915141666	27	4.51817802400072	27	5.33420122474164	27	4.92639737322801	27	6.28462133214191	27	5.86317598064398	27	7.20129190205727	27	6.02393174908227	27	5.21470581015865	27	4.70192817565549	27	6.99163861321137	27	6.29967590232328	27	5.7618690527207	27	5.18500217828578
28	28	27.6549861213791	28	32.0925400523561	28	5.39110250917391	28	5.00579691838626	28	4.72049944682434	28	4.5315499951677	28	5.3444482701915	28	4.93592204928884	28	6.31684168408621	28	5.9034726290657	28	7.17891318536658	28	6.04507214718589	28	5.22978732091415	28	4.68885318266591	28	6.99428114816459	28	6.3402520490796	28	5.79025279997566	28	5.17532314027144
29	29	30.1605446015706	29	34.9155437413354	29	5.41984531544819	29	5.01487394214596	29	4.74085670899744	29	4.55091494806477	29	5.36408011648263	29	4.95938232462966	29	6.31823597138344	29	5.89508602992511	29	7.1754472124572	29	6.04158294858049	29	5.20297524605634	29	4.66697025340468	29	7.01106260868861	29	6.32677052311576	29	5.79507633065172	29	5.18382238190901
30	30	32.1823415331167	30	37.2281066018954	30	5.43464684316792	30	5.0286716499168	30	4.77072124207541	30	4.55992875142584	30	5.38853520775759	30	5.00103692857448	30	6.40625344249981	30	5.91607394614299	30	7.26431113422392	30	6.10142441462088	30	5.26001792126429	30	4.68080650296614	30	7.0797844840965	30	6.33831873990546	30	5.85688405910063	30	5.17834244820679
31	31	33.810214854208	31	39.0995429382497	31	5.4531175073322	31	5.05542979679552	31	4.74875505129243	31	4.55835686242522	31	5.46352567583655	31	5.05540704314795	31	6.53357067008679	31	5.95997667717318	31	7.37192177213791	31	6.23260763187816	31	5.29725502145351	31	4.68433947501175	31	7.23352379427893	31	6.4409232347025	31	5.99743188984679	31	5.23534342991296
32	32	35.1505549932985	32	40.6306679083015	32	5.52526280132587	32	5.10188775636337	32	4.76273922884457	32	4.58146548057109	32	5.5965046687486	32	5.20708024946592	32	6.81579967576556	32	6.00077621021871	32	7.63005774179194	32	6.42433147691227	32	5.38250493402804	32	4.69747996292188	32	7.48229112174563	32	6.60940290961497	32	6.23460956357707	32	5.26138724537093
33	33	36.2010532158768	33	42.0058765331717	33	5.67891620354535	33	5.16833872806949	33	4.76510834491241	33	4.57383800770408	33	5.81466708472738	33	5.46513846269532	33	7.31022141406921	33	6.11414235772879	33	8.11828283708748	33	6.85261156801645	33	5.53868511137831	33	4.73544410671912	33	7.95758884109604	33	6.92258251240111	33	6.73441636400777	33	5.37998352603686
34	34	37.0951936141116	34	42.9752955890045	34	5.93601094796912	34	5.32134655718065	34	4.77058426055969	34	4.6033712933731	34	6.28576969447379	34	5.93248492218623	34	8.28665608948806	34	6.3427326220013	34	8.99701596253287	34	7.64873414769144	34	5.77767138720861	34	4.75825700957731	34	8.92194802960022	34	7.52749790825969	34	7.62440364717232	34	5.5573064441718
35	35	37.8424517398377	35	43.8161499931522	35	6.45951771171199	35	5.62627193291038	35	4.77821136626059	35	4.62031309674524	35	7.17716856525602	35	6.84053541775229	35	10.0713797345037	35	6.78029057109111	35	10.6684751092166	35	9.14272430801213	35	6.24563923628857	35	4.86128704657104	35	10.682715225306	35	8.71103544972948	35	9.3621043004907	35	5.95503365399604
36	36	38.3958861008881	36	44.5165111275193	36	7.4324191647283	36	6.15439667122828	36	4.78550728861522	36	4.61229348968843	36	8.73660125713802	36	8.50890708428369	36	13.1820664390014	36	7.60781156860281	36	13.7754203895365	36	11.8770886111345	36	7.1318626387001	36	5.0189704073711	36	13.8757484152862	36	10.8562586014809	36	12.3993361640836	36	6.70366927390255
37	37	38.8200238218022	37	45.0800410221089	37	9.23452799799632	37	7.172737129669	37	4.77470117458314	37	4.62085642046867	37	11.4774915474222	37	11.285907006859	37	18.1433133018647	37	9.15444323200683	37	18.7094313684361	37	16.2846008685125	37	8.59400584890849	37	5.30202414340389	37	18.9148674833894	37	14.5348031060797	37	17.3215175762825	37	8.14219735733837
38	38	39.1461744605574	38	45.4151140861348	38	12.3329754275867	38	9.02192612842004	38	4.8133593818238	38	4.6219319108497	38	15.7648303291017	38	15.5861473100667	38	24.6882830966148	38	11.951979142443	38	25.6726382116048	38	22.4480889894581	38	11.055276493507	38	5.84689309424214	38	25.582872941425	38	20.08805514885	38	24.0225414616245	38	10.6860124340615
39	39	39.3983024598259	39	45.6162077255827	39	16.9704114864027	39	12.112078945575	39	4.83232899385853	39	4.64730008415922	39	21.5443824300025	39	21.0671639657235	39	31.5095456086667	39	16.5469195391681	39	33.3662629042268	39	29.2113402464965	39	14.7552141112932	39	6.78511905547428	39	32.38522728574	39	26.8815415757554	39	31.145315935355	39	14.9328569204668
40	40	39.6118801244248	40	45.9029205501881	40	22.8327855158746	40	16.5357245009734	40	4.79009313309314	40	4.64287274079791	40	27.8061745075149	40	26.7641264385474	40	37.261715678855	40	22.8582990050287	40	40.1445542337711	40	35.2125501010901	40	19.6456116969954	40	8.4187030805252	40	38.0550438262357	40	33.4812423516778	40	37.2334950549007	40	20.9612224015757
41	41	39.7829824054609	41	46.0887580346887	41	28.8729866328387	41	21.8171839034218	41	4.82391374614584	41	4.63724980987917	41	33.6654302100491	41	31.8896044044995	41	41.8012245943418	41	29.7447932852667	41	45.4239739991444	41	39.9894937474913	41	25.1765087722669	41	11.0422236853248	41	42.4000978725149	41	38.8390248205291	41	41.8969072797093	41	27.7078808244991
42	42	39.8628737299479	42	46.1638580629636	42	34.1492187620474	42	26.9947060045645	42	4.81677398489274	42	4.66660297007909	42	38.4459448285079	42	35.9715485118407	42	45.2379646125809	42	35.8159081615943	42	49.3116242917398	42	43.6108438688186	42	30.4294923062714	42	14.8421504048981	42	45.7973820340211	42	43.0458261621747	42	45.3499703166551	42	33.6049587765931
43	43	39.9074144691182	43	46.2236777876446	43	38.3605414757628	43	31.4616607974761	43	4.83631052263708	43	4.67309913533057	43	42.1963439187959	43	39.2137630687796	43	47.7953192072269	43	40.7080403003025	43	52.2995370482239	43	46.3741411701151	43	35.1205162576244	43	19.4792682049786	43	48.6055325343784	43	46.2212306601416	43	47.925104362297	43	38.2348290400369
44	44	39.969084191854	44	46.3033818214187	44	41.721037137529	44	35.1494640788719	44	4.80874142633965	44	4.66950757734804	44	45.2350027250405	44	41.7214482729374	44	49.9180712101923	44	44.4478227528423	44	54.5567195761197	44	48.5815399781773	44	38.9466472904672	44	24.4073946709573	44	50.9367772764375	44	48.587877586759	44	49.917297050966	44	41.7020068166601
45	45	39.9439798260315	45	46.3036666899718	45	44.2979436020417	45	38.0440639038412	45	4.8317859822059	45	4.67041583011823	45	47.6004139283116	45	43.7491862805272	45	51.5778617561484	45	47.4012469837758	45	56.3097201466073	45	50.3910270453462	45	42.1859144024817	45	28.9392927353422	45	52.7211918867043	45	50.6531093159423	45	51.3565136030927	45	44.3246372071646
46	46	39.9439404355665	46	46.4319045371765	46	46.4068390712741	46	40.4358485626325	46	4.82599011295127	46	4.68336544549082	46	49.4759996732797	46	45.3295098532044	46	52.8768192372471	46	49.6647631583341	46	57.7246606635738	46	51.8408456307214	46	44.8760949638916	46	32.8860816512449	46	54.2765550347191	46	52.1551946716696	46	52.5588418967994	46	46.4251906512512
47	47	39.8801708742442	47	46.3274042207232	47	48.1153262672659	47	42.3298301800457	47	4.84205284515091	47	4.68299628960997	47	51.0125877178679	47	46.5884551283258	47	53.8758475854381	47	51.6075738327894	47	58.7287450838097	47	52.8287634295177	47	46.9407591578928	47	36.0838987253319	47	55.4798669022807	47	53.3846479428376	47	53.4795783314102	47	48.0794641624383
48	48	39.9439491890032	48	46.3661049537337	48	49.4482862927848	48	43.9070194971107	48	4.855990328776	48	4.7152306904159	48	52.256366892693	48	47.6282586103565	48	54.6462082885437	48	53.0284681508238	48	59.440785052738	48	53.7004563537681	48	48.7112119114861	48	38.7378175270637	48	56.4170941775108	48	54.3889754218624	48	54.1585236946707	48	49.3289200536444
49	49	39.952884443725	49	46.4157855725744	49	50.5403697752836	49	45.1267722954145	49	4.85158145280721	49	4.71044172216047	49	53.2060553612278	49	48.4772524777913	49	55.3848927367246	49	54.2286594280129	49	60.0773607239124	49	54.3666663682828	49	50.1784435647582	49	40.8904429647964	49	57.2255616706048	49	55.1622254881953	49	54.6295559091895	49	50.3326917658814
50	50	39.9912045796635	50	46.4775795771728	50	51.3867895937763	50	46.1871686325108	50	4.87674468967542	50	4.71422619831725	50	53.9699659329985	50	49.2280199918662	50	55.7776169705828	50	55.1010088384627	50	60.4437866140016	50	54.9057763170238	50	51.3557252035081	50	42.7020142836305	50	57.8745638881445	50	55.7234073357074	50	54.9938970367146	50	51.0511638693603
51	51	40.0091279884718	51	46.4435594550693	51	52.0072912613889	51	46.9470855393321	51	4.8530389796263	51	4.68636391867085	51	54.5053971304601	51	49.7558737132747	51	56.1553289766047	51	55.7512149302469	51	60.7720040680085	51	55.2668940407738	51	52.2877439771949	51	44.1435295779109	51	58.387961306854	51	56.2587657933722	51	55.2926963730905	51	51.6415438570143
52	52	39.9335238459301	52	46.459206506148	52	52.5135384853176	52	47.5867585671075	52	4.8756882967308	52	4.70769616980283	52	55.0129685315492	52	50.118243698422	52	56.4207706209119	52	56.411877129256	52	60.9164875503442	52	55.6041012399796	52	53.1453659208234	52	45.3017089383429	52	58.8249020021252	52	56.5440452695252	52	55.4021988464847	52	52.080072678174
53	53	39.9439097985382	53	46.4739385400623	53	52.9056486809173	53	48.0937050983713	53	4.87041872785591	53	4.72215739427025	53	55.3539936707471	53	50.4815769709714	53	56.6662782591748	53	56.773634783205	53	61.0798485621843	53	55.7845402067615	53	53.7579751861219	53	46.1876530170757	53	59.1535103914077	53	56.828816447968	53	55.5961706263573	53	52.4493364040669
54	54	39.9156262508313	54	46.5026405839158	54	53.1926105102081	54	48.4998933468599	54	4.88873701823327	54	4.72464525284123	54	55.660639906801	54	50.776216401566	54	56.7737406235952	54	57.15880696651	54	61.1903098346164	54	55.9889656172731	54	54.2992540817837	54	46.9883876450292	54	59.3168758935709	54	56.9898143766389	54	55.608816504186	54	52.6472573490922
55	55	39.9381156658002	55	46.5154159593158	55	53.4028919197598	55	48.8584149422221	55	4.86951561181252	55	4.72103214224195	55	55.8776956291941	55	50.9916469306524	55	56.9268197238803	55	57.4510028457765	55	61.241751112809	55	56.0640305749397	55	54.7166461568559	55	47.6075973744302	55	59.5508368271924	55	57.1745624952198	55	55.7070871846527	55	52.8381046363975

## Sheet: SLC2A1
Text	X	A5:ref	X	A6: ref	X	A7:NGT 249	X	A8:NGT 249	X	B5: h20	X	B6: h20	X	B7:NGT 307	X	B8:NGT 307	X	C5:NGT 103	X	C6:NGT 103	X	E5:NGT 134	X	E6:NGT 134	X	E7:NGT 433	X	E8:NGT 433	X	F5:NGT 206	X	F6:NGT 206	X	F7:NGT 445	X	F8:NGT 445
1	1	3.85953735504764	1	5.18514099925696	1	4.64849841223918	1	5.15613910148383	1	2.73327314046584	1	4.52696756912201	1	4.56790518987764	1	4.89753196813024	1	4.31876682788193	1	4.59719805077414	1	5.25191703607186	1	4.99306020885423	1	3.65805845575985	1	4.83603067708055	1	4.53996590130713	1	5.46658131526695	1	4.93924717298804	1	5.13025585335147
2	2	3.97464263553065	2	5.28735753782871	2	4.6630398249575	2	5.18172887548133	2	2.73872980901339	2	4.57886033737769	2	4.6028814020155	2	4.91240663727396	2	4.33302247331351	2	4.62774052492567	2	5.24583720956357	2	4.94995533687884	2	3.69624039145514	2	4.84576984836149	2	4.54356877235298	2	5.41347266405641	2	4.92856268716337	2	5.16572038572791
3	3	4.01620803935256	3	5.36891740487152	3	4.69002702144405	3	5.18717980559452	3	2.75303348864056	3	4.58006957655888	3	4.59872366614072	3	4.95813122155307	3	4.34025251291354	3	4.60762195132391	3	5.24111821009805	3	4.95612964983835	3	3.71854127298658	3	4.84639780532911	3	4.5562537265972	3	5.38189284467467	3	4.93443991251038	3	5.15604160351045
4	4	3.99361768392308	4	5.37969450425262	4	4.71082149087705	4	5.17706256502047	4	2.76421868988746	4	4.61749278516325	4	4.60902311097095	4	4.94309506052953	4	4.34025162121245	4	4.58103796394328	4	5.20222874766702	4	4.93472852643004	4	4.28234276898613	4	4.82128007177514	4	4.54511281317113	4	5.34444793801042	4	4.93941649629707	4	5.17104477159364
5	5	4.00077653670049	5	5.40556686933775	5	4.70887975385304	5	5.14581430322178	5	2.78037892098115	5	4.65255497899754	5	4.57082469553981	5	4.95198265970772	5	4.33687366857507	5	4.63185330090855	5	5.17260502544353	5	4.91698278996306	5	4.27975951252753	5	4.82491938461698	5	4.54210027227654	5	5.33263888592445	5	4.95344112409044	5	5.20043852885521
6	6	4.00373264941615	6	5.40731598495227	6	4.73694010127828	6	5.12208254845476	6	2.78410939503459	6	4.64941196048676	6	4.59868869082026	6	4.96370697981138	6	4.32838776117717	6	4.61808886851108	6	5.18025153942594	6	4.90834315288541	6	4.29739943206887	6	4.83666819122537	6	4.55022544246736	6	5.31833690750174	6	4.97589353845224	6	5.18686288288159
7	7	4.00281561399487	7	5.43849005711244	7	4.75147713646133	7	5.120923389443	7	2.80586044838099	7	4.66974756363935	7	4.60269992684825	7	4.97737266464665	7	4.36636243653962	7	4.62233048243977	7	5.16237707764671	7	4.92849396460004	7	4.30665770151574	7	4.84054425604559	7	4.5436053648867	7	5.327809245109	7	5.01602657777009	7	5.22086563154977
8	8	4.02155033539942	8	5.45711585417703	8	4.74839038719778	8	5.11815328577746	8	2.83510902100157	8	4.72000267613212	8	4.62023584573928	8	4.96957452166019	8	4.35715708335543	8	4.63502973089643	8	5.15356515315956	8	4.89877400232789	8	4.31887275272714	8	4.82772257775089	8	4.55124166558852	8	5.32486289608813	8	4.99763364507444	8	5.2282486022929
9	9	3.99982203701005	9	5.49616607455541	9	4.75987200887664	9	5.09396552565091	9	2.84134606114679	9	4.7371214373488	9	4.60061711508018	9	4.98576121032514	9	4.35812426246482	9	4.63606312533304	9	5.14357731750282	9	4.91583701421372	9	4.30442385165525	9	4.8138058168948	9	4.54664133128853	9	5.33673375124834	9	5.02455188593328	9	5.24449898497936
10	10	4.01586612619046	10	5.52731932022244	10	4.78481659037338	10	5.09280322468492	10	2.84627981061465	10	4.7788537959817	10	4.62018673617181	10	5.00973959990558	10	4.37940282451659	10	4.65628673276593	10	5.14797618674812	10	4.92536727956169	10	4.32397925484245	10	4.82270685392696	10	4.53443160946156	10	5.33552830360691	10	5.02341408455823	10	5.25841080572969
11	11	4.02062255195206	11	5.49906243543987	11	4.81498269902652	11	5.09671615254962	11	2.85684369519054	11	4.7724261554893	11	4.62430236489678	11	5.01362235509125	11	4.37841115327559	11	4.67121380137996	11	5.1468115558604	11	4.92426120162142	11	4.32300298886762	11	4.81162078713697	11	4.5669555515279	11	5.31826668169134	11	5.04808061290764	11	5.27732979529828
12	12	4.0090537057028	12	5.51729946538545	12	4.7745583647962	12	5.07824192261842	12	2.87190764346017	12	4.80565817226982	12	4.62537356597805	12	5.02542293425933	12	4.37872434891765	12	4.6668280572254	12	5.13146435956402	12	4.93090005548974	12	4.30826357292104	12	4.84812843621392	12	4.53953108914499	12	5.33079835402702	12	5.05488540791992	12	5.28947139305665
13	13	4.02058743904685	13	5.5530601322999	13	4.78373965257201	13	5.05620895289479	13	2.89041312039814	13	4.84733061172689	13	4.61395744837703	13	5.02368369026645	13	4.39508412947343	13	4.67647032231543	13	5.11896880743757	13	4.95083393411713	13	4.34348839338277	13	4.83158217617703	13	4.56695495639391	13	5.32893386326476	13	5.0738552707275	13	5.302450996001
14	14	4.00452360190812	14	5.54890133813845	14	4.77959847560474	14	5.05226372319182	14	2.91908013106095	14	4.85911460381054	14	4.63561904570603	14	5.0549126634976	14	4.36819393778451	14	4.68816658052908	14	5.14237174338207	14	4.94661713822138	14	4.34958647148827	14	4.86264156365587	14	4.55679045144476	14	5.31942988975761	14	5.08014605216318	14	5.30865197668426
15	15	4.00452538771057	15	5.538088899551	15	4.78481718564086	15	5.05227384273905	15	2.9134587225716	15	4.89123464200366	15	4.60463775421065	15	5.03482893383993	15	4.39603608620068	15	4.70941911789245	15	5.13123190767819	15	4.97320833201898	15	4.34956772056251	15	4.83264990435337	15	4.55119166311983	15	5.33545687150878	15	5.10594137333409	15	5.31367901059039
16	16	4.03549603113334	16	5.55260521027759	16	4.82450014372286	16	5.06072135816956	16	2.92661623404943	16	4.90521558619102	16	4.61803107358686	16	5.06835365658396	16	4.39897791414294	16	4.73920937275076	16	5.15695813052018	16	4.97122546656557	16	4.36276008785774	16	4.85589097163132	16	4.55984946650991	16	5.31762239030553	16	5.10418608545448	16	5.35749881152253
17	17	4.01851680299371	17	5.56883657681891	17	4.77760168630371	17	5.04553002854633	17	2.9378344558584	17	4.92129356813531	17	4.62838170446158	17	5.06836199594069	17	4.37667341106186	17	4.72323950460981	17	5.10683621389011	17	4.96058057553189	17	4.36275115283267	17	4.85088765542655	17	4.55426328883643	17	5.33367803468715	17	5.13515547801383	17	5.37760202226065
18	18	4.04020807761869	18	5.63782657786765	18	4.79733779236655	18	5.04438045776548	18	2.94275085053784	18	4.95229710200828	18	4.63763772906264	18	5.0873137424854	18	4.39798743540021	18	4.70085492430745	18	5.11682486703474	18	4.97010477941625	18	4.37205070988113	18	4.83980090247227	18	4.54204548308781	18	5.35923486831233	18	5.11331776342108	18	5.36632351737216
19	19	4.09200887336148	19	5.67150894989295	19	4.78277030047226	19	5.04551811517957	19	2.94338191508991	19	4.98553193087274	19	4.64383125630932	19	5.07840496411885	19	4.39896748994702	19	4.71254427960157	19	5.09569840730676	19	4.95525172658042	19	4.36277289472701	19	4.80588104064879	19	4.56545351423352	19	5.34436789868034	19	5.12477655289306	19	5.35744162736209
20	20	4.1589055795709	20	5.78370398394202	20	4.79729848707897	20	5.01904284011451	20	2.96510126633347	20	5.01650348032361	20	4.63760825009696	20	5.0772682638379	20	4.38124070298931	20	4.71680364027374	20	5.11124172959578	20	4.96477027769791	20	4.35664125054961	20	4.81978974682173	20	4.5700117907287	20	5.3538411108953	20	5.13387085561236	20	5.37628204795927
21	21	4.2993944373837	21	5.98495993301609	21	4.78698677406625	21	5.02469108256388	21	2.95153150742643	21	5.03816349644041	21	4.63764193319482	21	5.07293349709823	21	4.3973265508125	21	4.7167691873025	21	5.11141963510582	21	4.95969057583848	21	4.37181201561554	21	4.83020259562839	21	4.55835370410167	21	5.34910874041037	21	5.16017955440827	21	5.39225719096008
22	22	4.60961675396179	22	6.35679578719658	22	4.77537659351852	22	5.00327044387568	22	2.95633002879904	22	5.06368509153495	22	4.64172345399158	22	5.08185329695801	22	4.41863183942808	22	4.73167782738095	22	5.12140252365815	22	4.96922294079938	22	4.37082138428106	22	4.81910665331699	22	4.56291767082958	22	5.34782914837066	22	5.15877549976775	22	5.40593879437734
23	23	5.08255991233149	23	7.05675902755492	23	4.75739348193292	23	5.01117626982677	23	2.97161141096532	23	5.08795907074247	23	4.62924866936901	23	5.06449876820542	23	4.38877014182797	23	4.70824159808492	23	5.12467716107041	23	4.9723186542446	23	4.38427153825457	23	4.82694026663792	23	4.54968079164994	23	5.32390682139802	23	5.14571314496099	23	5.41821811938402
24	24	5.94181808076606	24	8.24812702277724	24	4.75611460750489	24	4.99029877946385	24	2.99634850543478	24	5.10818459082651	24	4.63329499677501	24	5.09420822583354	24	4.39270884220811	24	4.71247760155868	24	5.11256946140694	24	4.95014199991604	24	4.37794054084483	24	4.81125884249435	24	4.54817525456461	24	5.33925051332743	24	5.18074874244321	24	5.4023484014335
25	25	7.14827404670856	25	9.95672196881651	25	4.773261608335	25	4.97678503199022	25	3.01060546074062	25	5.13626283521917	25	4.64032798079305	25	5.10083206378333	25	4.38973128450516	25	4.72527059445681	25	5.10911616836384	25	4.94146123104371	25	4.3647040635847	25	4.82302761721305	25	4.55629238152909	25	5.35684492325948	25	5.16606320452016	25	5.4079720496731
26	26	8.63785272259475	26	12.0304789718806	26	4.75808461060109	26	4.9982011688422	26	3.0162278840009	26	5.15274029373401	26	4.65150942881222	26	5.08185806551586	26	4.39629233802239	26	4.72099983420678	26	5.126977563859	26	4.9478943736587	26	4.37597142676319	26	4.79908705530718	26	4.55730925072375	26	5.36850382701564	26	5.17144853833402	26	5.41840261246777
27	27	10.271875095414	27	14.3301983466659	27	4.74913805359215	27	4.9699976575858	27	3.01685774914509	27	5.17567689091506	27	4.63787755327919	27	5.09421776723559	27	4.3815131995756	27	4.73911749425608	27	5.11812494275159	27	4.94477496126191	27	4.39334543262625	27	4.81124035602788	27	4.56496692950049	27	5.36530569698034	27	5.19350917501221	27	5.43506944709483
28	28	11.7891756388036	28	16.4655954177745	28	4.75158745052526	28	5.00327998099138	28	3.01482205353862	28	5.17792483596924	28	4.64073725662044	28	5.08185568123694	28	4.39626968737258	28	4.73161822040778	28	5.16038309983422	28	4.97983059774521	28	4.3759302979517	28	4.79905754985546	28	4.56849688351855	28	5.34656607660913	28	5.19028076543823	28	5.44691322380604
29	29	13.2348648790758	29	18.4492989656239	29	4.75729225507992	29	5.00947298440049	29	3.03167886597907	29	5.19442668446514	29	4.64673851038299	29	5.08801446842215	29	4.43070352164236	29	4.76464195557392	29	5.21167664466736	29	4.98089903017412	29	4.39231486293154	29	4.80512895303052	29	4.60868640863252	29	5.39574021268273	29	5.23715660005263	29	5.46248938471326
30	30	14.4944189954049	30	20.206645300287	30	4.76306223904265	30	5.03597287474811	30	3.00935224375611	30	5.18958348440553	30	4.65276035146709	30	5.08913398895487	30	4.44841214372405	30	4.78165962431684	30	5.31313688858696	30	5.0512420997191	30	4.3932345138274	30	4.78614199609948	30	4.62647647233375	30	5.423490955705	30	5.29963222665791	30	5.55373646075049
31	31	15.5798107614982	31	21.7985418970834	31	4.75521602501715	31	5.07934384338744	31	3.02430254262175	31	5.21342198063309	31	4.67626062835249	31	5.13704756590681	31	4.51326416807206	31	4.84333927219066	31	5.52793221388195	31	5.14469633270434	31	4.39625866008255	31	4.82895700366866	31	4.76422740722141	31	5.5439265529934	31	5.43089206155666	31	5.66637536977305
32	32	16.5621531095436	32	23.1552625172281	32	4.79558098118567	32	5.20066496055873	32	3.04900119555977	32	5.23361669020762	32	4.73191628502353	32	5.16166185862876	32	4.62884130349635	32	4.98085421698519	32	5.96771443080335	32	5.34630955328298	32	4.41538530623573	32	4.84315760627105	32	4.95879561370859	32	5.7414880871288	32	5.6936999652995	32	5.92285385346614
33	33	17.370161136202	33	24.3300439055458	33	4.85365877097316	33	5.40493367765641	33	3.04362066688522	33	5.23420220798737	33	4.77398683013127	33	5.21292246226847	33	4.83623784397808	33	5.24838432904052	33	6.71057855377434	33	5.73098521169621	33	4.41075750366561	33	4.87906258631246	33	5.32378838594014	33	6.09605697267974	33	6.13918754422559	33	6.36720365971716
34	34	18.0684084589496	34	25.3964359401575	34	4.95125242871048	34	5.78444250904473	34	3.06489059691657	34	5.21621370002334	34	4.88610844855238	34	5.30188867439506	34	5.29803758417773	34	5.71592174025301	34	7.91293022816801	34	6.46992165258537	34	4.42429173540838	34	4.92756091545327	34	6.05589693920814	34	6.76909736965014	34	7.00068421612913	34	7.21680644455648
35	35	18.6843665634799	35	26.2772704503385	35	5.15077682664588	35	6.36389027918281	35	3.05659063928599	35	5.24395451406865	35	5.09894109271366	35	5.48361884206529	35	6.08586263113046	35	6.6171253946582	35	9.43892388217444	35	7.68964985312595	35	4.46085741554093	35	5.05348294922428	35	7.27701194120551	35	7.96291502642298	35	8.49373600304615	35	8.71191613251907
36	36	19.2066033929819	36	27.0202536488981	36	5.49281862776168	36	7.27676293758217	36	3.08595943122795	36	5.26778430240692	36	5.49415025183063	36	5.80821844201779	36	7.36161698242035	36	8.03358240876304	36	11.149830321502	36	9.52705965588009	36	4.52834455378547	36	5.29589875250784	36	9.21914306774265	36	9.88509649778479	36	10.706430530041	36	11.1106452548135
37	37	19.6735962484122	37	27.6915409799252	37	6.13834838263666	37	8.45230759989212	37	3.08429390151476	37	5.27467489856439	37	6.16422989896824	37	6.42572983712938	37	9.09959647756393	37	9.85564472973093	37	12.8351406889422	37	11.6546285178928	37	4.62533942533385	37	5.668634086564	37	11.6787407000786	37	12.3516254670229	37	13.2493823858616	37	14.3121445030649
38	38	20.0116991255002	38	28.241379780811	38	7.14134138978606	38	9.75702733847604	38	3.08131548363099	38	5.27494122490969	38	7.14691392606482	38	7.36154136706979	38	10.8633441840702	38	11.7319707408071	38	14.3703875259724	38	13.6726572570216	38	4.80483431352009	38	6.27968946053913	38	13.8674703068133	38	14.6854519914033	38	15.1332015791168	38	17.1515130718659
39	39	20.3020214614241	39	28.6675387067604	39	8.67329054704331	39	11.122900562757	39	3.09452545488763	39	5.26733936350158	39	8.48799696913711	39	8.64675172954459	39	12.549661291939	39	13.5525277209104	39	15.7949218271855	39	15.5367440725372	39	5.10560337160785	39	7.14688986551514	39	15.4893109343634	39	16.533086218649	39	16.5286012224436	39	19.2865858066796
40	40	20.5217951949747	40	28.9986141319635	40	10.5604315738979	40	12.5092416202813	40	3.07976948101357	40	5.26640088909112	40	9.90686299809923	40	10.1178496596688	40	14.0291443217437	40	15.1833197713453	40	16.8730630121861	40	17.1916458427857	40	5.51574203042757	40	8.30716410901026	40	16.9208332390644	40	18.0775286311325	40	17.7287530680718	40	21.104453664626
41	41	20.7334930014644	41	29.3313719380452	41	12.6690237751875	41	13.8484267906454	41	3.09455309177369	41	5.28394773743252	41	11.4627518732489	41	11.687132382827	41	15.4181090965988	41	16.6320317313193	41	17.8124482390742	41	18.585325049828	41	6.18522829223172	41	9.65502601167971	41	18.246004486278	41	19.6067211543046	41	18.7955047297644	41	22.7982310789559
42	42	20.8797893448611	42	29.6243030762459	42	14.7074314844476	42	14.9934403102381	42	3.11153417648754	42	5.28370305985444	42	13.0416920116643	42	13.3144341162518	42	16.6273771442632	42	17.9156843092049	42	18.5963957025328	42	19.857984352457	42	6.9824194869663	42	11.1695643385949	42	19.4711945345741	42	21.0255883541901	42	19.7867922918857	42	24.3557276128527
43	43	21.01485119852	43	29.8035649671455	43	16.6998211476209	43	16.0627892464009	43	3.10611959978479	43	5.31582281285618	43	14.5903952232859	43	14.8418580128648	43	17.6864622232009	43	18.9704409841035	43	19.252528837505	43	20.9071791923588	43	7.98100055101468	43	12.7049288870803	43	20.4615076614659	43	22.3165436023901	43	20.6388041254023	43	25.7525197895978
44	44	21.121780083457	44	30.039849483959	44	18.5040117713049	44	16.931949351611	44	3.09938809317768	44	5.31772305100513	44	16.0219058477808	44	16.2762964508095	44	18.5364770127191	44	19.8337122703201	44	19.7683057119571	44	21.8476924030326	44	9.09552057515207	44	14.1900509227617	44	21.43652582027	44	23.4574449333238	44	21.4218894880072	44	26.9341288684702
45	45	21.2711653424562	45	30.1721077940892	45	20.1368011050459	45	17.7932823400326	45	3.10326648185595	45	5.32506734653228	45	17.3397473152064	45	17.5685169113074	45	19.2324642672838	45	20.518843389283	45	20.1497617423565	45	22.5046162824936	45	10.3064709602143	45	15.5477933400651	45	22.1840389837605	45	24.4018933702447	45	22.0329447348477	45	27.9009067548814
46	46	21.3182786823681	46	30.3043497573561	46	21.5905230978261	46	18.4505340112177	46	3.10722025336875	46	5.32178902219193	46	18.5219300201372	46	18.7136013129265	46	19.8216801349426	46	21.0805772146647	46	20.4639478323282	46	23.0648989039875	46	11.4907192191646	46	16.8191242723131	46	22.9029304351497	46	25.2489468081819	46	22.6072908928842	46	28.7255109335074
47	47	21.4561118445356	47	30.4039903428023	47	22.8601766701896	47	19.0209113042836	47	3.09434815396823	47	5.32940081747271	47	19.5582815699494	47	19.6764624135487	47	20.2372029401403	47	21.4977492302865	47	20.7165799821593	47	23.5287018340404	47	12.699842250022	47	17.9038632422215	47	23.4473885207495	47	25.9773590288277	47	23.0673219475677	47	29.4082289655993
48	48	21.5094736806664	48	30.5285779278835	48	24.0411261395413	48	19.5003262063283	48	3.10259782536001	48	5.34971168751439	48	20.492147345937	48	20.5303716609572	48	20.6076117985531	48	21.8320046400421	48	20.913611967204	48	23.9178063929094	48	13.7979829575367	48	18.9381274765817	48	23.928440332784	48	26.5909402294815	48	23.4759490936009	48	30.0603617531
49	49	21.6018932059404	49	30.5849335268631	49	24.9340854014103	49	19.8673051735679	49	3.13477280750471	49	5.33061238862122	49	21.3264077001728	49	21.1957626004413	49	20.9391834548134	49	22.1316250371722	49	21.0936897673482	49	24.2107199358375	49	14.8677919107587	49	19.7667250107539	49	24.433573576842	49	27.0669044791983	49	23.7961448081672	49	30.5460476137009
50	50	21.623718285626	50	30.7813370223144	50	25.7496183449924	50	20.2019075482582	50	3.14660406654319	50	5.36357791480764	50	22.0091960591706	50	21.7897539926985	50	21.1562434972337	50	22.3767529736768	50	21.2824904026819	50	24.5093758415345	50	15.761968102401	50	20.5684938292572	50	24.7586971631108	50	27.4913651869431	50	24.1376805856468	50	30.931139720733
51	51	21.7242940974501	51	30.8383065877758	51	26.4983873142891	51	20.4802924456154	51	3.15916728601538	51	5.37098253128551	51	22.5990256991864	51	22.2731381231386	51	21.3558779200629	51	22.5629645258893	51	21.4203560728614	51	24.7176082693377	51	16.6346662122118	51	21.1645936901476	51	25.1233652331887	51	27.8632562030671	51	24.4382579519515	51	31.384146512273
52	52	21.7333168219389	52	30.8480948199537	52	27.0708859630043	52	20.6873428002917	52	3.1499762166032	52	5.35818425050396	52	23.0495556284006	52	22.6158658544618	52	21.5493682716227	52	22.7705931617935	52	21.5464602684917	52	24.9424047840792	52	17.4244292559188	52	21.6908623696449	52	25.4267081730062	52	28.2150403932405	52	24.7188643096539	52	31.7032751151904
53	53	21.7825579166973	53	31.013818091614	53	27.5837977073541	53	20.9129563603175	53	3.15194404503433	53	5.34640893812886	53	23.5101301624315	53	22.9680600373641	53	21.6927575822256	53	22.9157223311117	53	21.6560432502815	53	25.0847774256084	53	18.0897420964613	53	22.1327079775938	53	25.6841125368745	53	28.5104443034237	53	24.9703478635735	53	31.9196797425823
54	54	21.8605071251923	54	31.0384691804475	54	27.9883377921594	54	21.0595458204648	54	3.15327179722248	54	5.36470883906835	54	23.8313553655008	54	23.2454097333797	54	21.8590911794078	54	23.1076396436348	54	21.7438614157988	54	25.1758532910254	54	18.6956016112545	54	22.5088165586364	54	25.9931434164797	54	28.8077590116913	54	25.1574483876281	54	32.2065957509993
55	55	21.9179944034533	55	31.1235644396383	55	28.3008093712352	55	21.2275726453765	55	3.15811604243009	55	5.35787784552466	55	24.1521165418977	55	23.5071144046838	55	21.9547457013918	55	23.2412109088049	55	21.8840360989427	55	25.3835253446171	55	19.2219008696234	55	22.8396870171565	55	26.2116550697498	55	29.0641311272919	55	25.3897928409992	55	32.507129211375

## Sheet: SLC2A4
Text	X	A5:ref	X	A6: ref	X	A7:NGT 249	X	A8:NGT 249	X	B5: h20	X	B6: h20	X	B7:NGT 307	X	B8:NGT 307	X	C5:NGT 103	X	C6:NGT 103	X	E5:NGT 134	X	E6:NGT 134	X	E7:NGT 433	X	E8:NGT 433	X	F5:NGT 206	X	F6:NGT 206	X	F7:NGT 445	X	F8:NGT 445
1	1	2.8764083711532	1	4.09247899634497	1	3.22181437640633	1	2.3376286643017	1	2.30810213878447	1	2.56816545679986	1	2.32745874220975	1	2.51799860062469	1	2.6542135413632	1	3.57889859667344	1	2.96040259869977	1	2.39128201601973	1	2.74759104511709	1	2.47538040155509	1	3.58996624874548	1	2.53757763862961	1	2.76747216792837	1	2.4317645767361
2	2	2.99909843944613	2	4.18611934035658	2	3.23250264731061	2	2.34771031638577	2	2.31907542894244	2	2.62193908014817	2	2.34689427832617	2	2.53705593116972	2	2.64037135980719	2	3.65669186302237	2	2.9517245251829	2	2.37803751005981	2	2.72122228937293	2	2.47200607820539	2	3.6065545592621	2	2.53390077944288	2	2.76406935109523	2	2.41481705430894
3	3	3.02173837053441	3	4.25977344659843	3	3.27157451360709	3	2.34563597700991	3	2.33206086633185	3	2.63876565153013	3	2.36326588713496	3	2.58423914336406	3	2.6579838778294	3	3.65822898411868	3	2.9839737237544	3	2.39497948864096	3	2.71426219355796	3	2.45197727298692	3	3.63339639964109	3	2.5412387780704	3	2.73395438511962	3	2.38573823111491
4	4	3.02875066373818	4	4.33992127195201	4	3.31097165302364	4	2.37890315836443	4	2.32352991679738	4	2.67401511054707	4	2.35553177681948	4	2.59490732043917	4	2.68464074270384	4	3.65104144114609	4	3.03571265231924	4	2.40604263063284	4	2.67927796784942	4	2.44017180195009	4	3.66577594949057	4	2.55725279143827	4	2.70803184131239	4	2.38733806488633
5	5	3.0377619683514	5	4.39400646253855	5	3.31526808391019	5	2.40925254624849	5	2.32653222229803	5	2.75424520880733	5	2.38630543411862	5	2.62528355918009	5	2.6980937508196	5	3.73210353631128	5	3.07456565718967	5	2.45684545976449	5	2.66434860974853	5	2.44337493666907	5	3.68055857568472	5	2.61330282418062	5	2.72081808840432	5	2.36792666754159
6	6	3.04853141267086	6	4.43367912410732	6	3.32528662891503	6	2.42792451262206	6	2.35712170808407	6	2.83637197395788	6	2.42837843149302	6	2.67534125237516	6	2.74356704660341	6	3.80918869594029	6	3.13505245902979	6	2.48594607186694	6	2.65569945431687	6	2.45287884265162	6	3.74647957709088	6	2.67137179722786	6	2.71211828767168	6	2.36844699725728
7	7	3.06772580507128	7	4.50250122077714	7	3.38569165190776	7	2.46291512356852	7	2.37021929607828	7	2.90248856529966	7	2.48242851577386	7	2.71036683679292	7	2.79211584043657	7	3.90010606572363	7	3.19905669553697	7	2.56078188776739	7	2.66832411797595	7	2.49196824202291	7	3.78144947460171	7	2.74203107520994	7	2.72487201967986	7	2.40765006948439
8	8	3.09305917311637	8	4.54608437211402	8	3.46041639014233	8	2.53562273689541	8	2.42548114371136	8	2.99370007316318	8	2.52860167793737	8	2.81396112415991	8	2.81202683257074	8	4.01467523338381	8	3.27392518965978	8	2.60844524805119	8	2.695842682404	8	2.6220197585241	8	3.84161478748593	8	2.81397047630878	8	2.78036820544303	8	2.49786490548333
9	9	3.09876424288667	9	4.61977950257919	9	3.50784187195657	9	2.58615893377246	9	2.46114734184097	9	3.12402912014637	9	2.61702483537028	9	2.92719174748417	9	2.85755271013919	9	4.13967307014062	9	3.38446566046717	9	2.74263723384433	9	2.7883835206153	9	2.82889413115475	9	3.88753316571849	9	2.92971898354569	9	2.85957588875443	9	2.65179437591846
10	10	3.1183465820299	10	4.66234120183764	10	3.5770871192542	10	2.69466324283022	10	2.50076059797565	10	3.24335435104701	10	2.72742301868551	10	3.07063886584006	10	2.90681086130002	10	4.31540640588653	10	3.47353451575072	10	2.86603602666465	10	2.93951933393868	10	3.10621951699677	10	3.95182478495881	10	3.06334392252246	10	3.011560539858	10	2.93087420752947
11	11	3.12172211650409	11	4.73049076861861	11	3.65109813971973	11	2.77948198872718	11	2.51348859309041	11	3.39112609541322	11	2.80902352479381	11	3.24982763666482	11	2.94493406446206	11	4.47304335842382	11	3.55223643176821	11	3.017195362863	11	3.15919600052041	11	3.38783535067467	11	4.03644349261491	11	3.20589531166592	11	3.20935003189828	11	3.2501582626197
12	12	3.10779428906705	12	4.8053489816059	12	3.73215463619144	12	2.88990519569202	12	2.54977087737445	12	3.52724053495978	12	2.93990269707742	12	3.49479582902616	12	2.99117778720327	12	4.64712922343884	12	3.66874298825901	12	3.18567234138637	12	3.46475831008886	12	3.62715792970067	12	4.08833240758622	12	3.40900818039075	12	3.51661278429999	12	3.56770375606525
13	13	3.14029542739924	13	4.87644767103011	13	3.82346266316174	13	3.01930262088738	13	2.61182315316152	13	3.69313202485167	13	3.13189003983164	13	3.74076085839908	13	3.04812832287347	13	4.86070484178568	13	3.78116873885103	13	3.37418468233328	13	3.75298251900816	13	3.74618681618214	13	4.14621476375839	13	3.5890158697762	13	3.85288098406866	13	3.78685445278105
14	14	3.16706068024353	14	4.94170441150013	14	3.90936527929555	14	3.13908339213748	14	2.66834862150231	14	3.83915107082869	14	3.29557820794238	14	3.93198361831671	14	3.07941963979779	14	5.03034635349969	14	3.90791456143849	14	3.56218666166029	14	3.94832917656132	14	3.80611515768537	14	4.19819503346322	14	3.79250868335036	14	4.15618476265127	14	3.92398765799139
15	15	3.1815799832329	15	4.98913872875232	15	4.00208658342897	15	3.29330764568958	15	2.71809191927364	15	3.9923259146984	15	3.45250717669527	15	4.06646023069527	15	3.11873280480928	15	5.16796512954482	15	4.01210974373102	15	3.69525241792922	15	4.08114181284529	15	3.83662582489808	15	4.2524778291519	15	3.95989159901215	15	4.39650320453825	15	3.98167759589859
16	16	3.19011273649871	16	5.07239938688551	16	4.08139913318245	16	3.42918986712189	16	2.75632264017021	16	4.1460850083852	16	3.595548647932	16	4.2109859338162	16	3.16221305302106	16	5.27417173832544	16	4.12168806946073	16	3.87172730577709	16	4.1455385341144	16	3.84976992667385	16	4.28723357428295	16	4.08448679325515	16	4.55920320041624	16	4.01306464394502
17	17	3.21482019853402	17	5.1198547001985	17	4.13666989187108	17	3.5561522809112	17	2.81113776857224	17	4.30900234071898	17	3.72473718911087	17	4.2551628431923	17	3.19654467141972	17	5.35437048054801	17	4.21588403833092	17	4.07203252309256	17	4.19535473238912	17	3.88940298315812	17	4.34658712531023	17	4.25200937580228	17	4.62770789914942	17	4.0075616342298
18	18	3.24960175894947	18	5.1752428943044	18	4.18427348994013	18	3.69787967390584	18	2.86023501962667	18	4.45942110733386	18	3.87846634495601	18	4.24708451775452	18	3.24086682021295	18	5.43332570560043	18	4.2915790179184	18	4.31725581862412	18	4.2008024958621	18	3.85847181785737	18	4.36731743293849	18	4.42146895280262	18	4.63360314091277	18	4.00827064844942
19	19	3.26047219635382	19	5.22992083698178	19	4.21326093761582	19	3.82205133602277	19	2.9012297220864	19	4.58102681568764	19	4.04214444381827	19	4.25244684694445	19	3.26661672607704	19	5.50643299790122	19	4.39776839822202	19	4.64447079674159	19	4.22935270514486	19	3.88183598582927	19	4.40847225760354	19	4.62973036930855	19	4.65301970766086	19	4.01817258877134
20	20	3.31433692909151	20	5.29298159324654	20	4.24035510538717	20	3.96260592500902	20	2.9391156447264	20	4.69129408937335	20	4.20869012835342	20	4.25610119652036	20	3.3096650208014	20	5.55926074833631	20	4.48696038035506	20	4.76855619261498	20	4.22374638407789	20	3.86269265824338	20	4.44250536575103	20	4.85101235069879	20	4.67560604438285	20	4.03530844999593
21	21	3.35077303255673	21	5.31847904430773	21	4.26471840536918	21	4.07783187689931	21	2.96500059636393	21	4.79863245442704	21	4.30274779865036	21	4.26149909249535	21	3.34053584877841	21	5.57003379228189	21	4.56831382842918	21	4.79355552518257	21	4.24781277931927	21	3.89963053149525	21	4.45854566165305	21	4.97278177164599	21	4.67656574372987	21	4.02255065443042
22	22	3.41273880324563	22	5.38791087997376	22	4.2891257637244	22	4.12447586647429	22	3.00099764789886	22	4.89634911744115	22	4.3176346597216	22	4.26695609121567	22	3.40160275099081	22	5.59524723000641	22	4.63461949298033	22	4.80417053295044	22	4.258015471295	22	3.86887952609857	22	4.5251108119602	22	5.01728501569501	22	4.6962287120385	22	4.03707287156863
23	23	3.49236512253417	23	5.47076160992252	23	4.31170663530603	23	4.13268183383091	23	3.02383934107183	23	4.95385475419815	23	4.31206613582725	23	4.27978831694845	23	3.43981561820161	23	5.61938117045834	23	4.71414809453392	23	4.7987421191286	23	4.26639234805026	23	3.89939102066929	23	4.54421736462707	23	5.03616961006922	23	4.69102166280049	23	4.02698410610911
24	24	3.58590179426783	24	5.51220377612135	24	4.34654488841121	24	4.13906556842905	24	3.06565004234034	24	5.00924984179487	24	4.34659469148111	24	4.29072668449458	24	3.46648345485894	24	5.6266356168076	24	4.76653606128711	24	4.78639806397331	24	4.2775668289875	24	3.89206657026395	24	4.57653008107662	24	5.01899293750128	24	4.70241878148527	24	4.03330215396259
25	25	3.70162026086864	25	5.58550050619114	25	4.37865080488427	25	4.14271688179704	25	3.0733815747942	25	5.00394824865521	25	4.32707479004294	25	4.28088952591304	25	3.48969642404601	25	5.63159362073623	25	4.83619235449617	25	4.8002146777083	25	4.27204154911182	25	3.88644215035736	25	4.64632379330129	25	5.04275346270333	25	4.69720491405132	25	4.05962597839364
26	26	3.7927622948383	26	5.66997931464853	26	4.37874036382892	26	4.13810555778599	26	3.10212701966246	26	5.00457395947962	26	4.34586626413251	26	4.29470887485167	26	3.48848893086312	26	5.64262761485271	26	4.85663794830979	26	4.83444045245577	26	4.27208599802548	26	3.90884085874299	26	4.68688099920423	26	5.05312727272664	26	4.7117273480365	26	4.07319894915611
27	27	3.92418722342778	27	5.74083144575787	27	4.40035971385524	27	4.14544112753116	27	3.13622270753073	27	5.02170590558978	27	4.35793664387509	27	4.31553972718926	27	3.49701845715006	27	5.65457626336343	27	4.84943766098954	27	4.8371127188254	27	4.27484493160692	27	3.90259215172462	27	4.71011663555656	27	5.05572352247299	27	4.70963131669291	27	4.04405478145428
28	28	4.01789779826467	28	5.83841445974331	28	4.40114855601509	28	4.1555303068342	28	3.12832235386911	28	5.04628969315987	28	4.36806364224261	28	4.33442972422585	28	3.53424176086153	28	5.68809720541612	28	4.90053418459934	28	4.86168957517096	28	4.29888856869711	28	3.92624533799604	28	4.72614155867315	28	5.08509227871086	28	4.75678666310297	28	4.08137540381886
29	29	4.16803539520442	29	6.03660134912289	29	4.44544526089003	29	4.17568145510627	29	3.13977145144911	29	5.05809918459483	29	4.4072939256595	29	4.36811794132437	29	3.54584242493003	29	5.73875078486073	29	4.93286884563214	29	4.92159339343893	29	4.29607664688702	29	3.90531126834267	29	4.76361201350087	29	5.1308471150007	29	4.81019554788578	29	4.13319166609196
30	30	4.35990471266256	30	6.32163329611925	30	4.50043176297776	30	4.21519919703591	30	3.13505039023226	30	5.0620288939514	30	4.44307229010799	30	4.42587138670791	30	3.59752256373212	30	5.86954532571264	30	5.0121761877667	30	5.00259247247137	30	4.30358141927624	30	3.93030005518527	30	4.8480375821925	30	5.21743421814711	30	4.87939996517176	30	4.19054579273402
31	31	4.68690024611077	31	6.89605588820106	31	4.62709941790945	31	4.31084294900689	31	3.11221229764428	31	5.05648960911514	31	4.52175742687969	31	4.51170181058436	31	3.64103454560958	31	6.04375100598857	31	5.14274098031717	31	5.15175598772977	31	4.31185842763097	31	3.93820363729843	31	4.96894443491894	31	5.34322694128228	31	5.03337247332749	31	4.29901038022833
32	32	5.27489662099572	32	7.81733836983378	32	4.84245982849291	32	4.46574341196389	32	3.13312107363962	32	5.07834695426572	32	4.69314047943289	32	4.71483342710809	32	3.77736594413125	32	6.39743393597882	32	5.42822122879975	32	5.47742799944379	32	4.3522787117223	32	3.97804473524084	32	5.24088619386281	32	5.60725915517024	32	5.33031016640813	32	4.57097496040514
33	33	6.08823818639081	33	9.24850955928304	33	5.21824483323102	33	4.7947885298973	33	3.16009152712796	33	5.08568662326	33	4.98117085058124	33	5.05455170294604	33	3.99168267888054	33	7.02422737395545	33	5.97648591702891	33	6.04521292269479	33	4.41037225934498	33	4.06191434009977	33	5.72575607807393	33	6.11004327013478	33	5.81056442751453	33	4.97936969255167
34	34	7.13547562590082	34	11.0002554776262	34	5.87532031160803	34	5.33790503399205	34	3.15497401594856	34	5.10496733332581	34	5.47756209994671	34	5.60614783349607	34	4.39622838613163	34	8.09737210823777	34	6.83527532682301	34	7.02563309900998	34	4.51729674169846	34	4.18004191660576	34	6.55828133995788	34	6.94496011626265	34	6.72851300180458	34	5.7461371204524
35	35	8.28245064485511	35	12.8976907424203	35	6.86006503431644	35	6.15368534912483	35	3.15546849845962	35	5.07637277785304	35	6.28418975473566	35	6.50990757626545	35	5.0848846396568	35	9.68970135445319	35	8.16548577408678	35	8.54873789126643	35	4.68056201657208	35	4.39864158753236	35	7.82380721126367	35	8.2426680943092	35	8.13545160215777	35	6.96642385505945
36	36	9.41393103458865	36	14.7525358966362	36	8.10965099177776	36	7.28722546214825	36	3.15370480517066	36	5.08783385505918	36	7.40488795626685	36	7.719064527128	36	6.16446464134237	36	11.6475830102709	36	9.80340282695087	36	10.3702982446436	36	4.96602281328006	36	4.73655863469041	36	9.38345395991559	36	9.97162702893309	36	10.02416629403	36	8.51992495722286
37	37	10.5080936941505	37	16.4150664595735	37	9.62225318169386	37	8.64383238240314	37	3.17504193992804	37	5.10366301727613	37	8.79484826104451	37	9.08583997956751	37	7.45224243273279	37	13.7711418120969	37	11.5870080966614	37	12.3465913109597	37	5.41418012488429	37	5.29650279514166	37	11.1601129008572	37	11.875062328991	37	12.1755769527824	37	10.3144921054904
38	38	11.4393056192959	38	17.8716749695432	38	11.1796090629666	38	10.1079199007978	38	3.18764494439761	38	5.13148764420567	38	10.4397292502913	38	10.646101701092	38	8.94316470488346	38	15.914126682053	38	13.4193903725154	38	14.3801325290545	38	6.04739990111235	38	6.05511142544815	38	12.9244216877453	38	13.8891822591556	38	14.3971685729195	38	12.157931784567
39	39	12.2658637369528	39	19.03287979698	39	12.8049719855671	39	11.6027794432516	39	3.17870079111461	39	5.12975114138259	39	12.0970158135287	39	12.2128788603413	39	10.4268046156635	39	17.90987362217	39	15.1092506103553	39	16.2598135069402	39	6.91585350737161	39	7.00153752014213	39	14.6685128714131	39	15.827520814062	39	16.524944473476	39	13.9684598694041
40	40	12.8778515936341	40	19.8054548526932	40	14.3016857527516	40	13.0491830770416	40	3.18573073047092	40	5.14713261503475	40	13.7055822693541	40	13.7284023624261	40	11.8886038066028	40	19.6422955174166	40	16.6187024683875	40	17.9121275899377	40	7.95083923641942	40	8.0923108229007	40	16.1998303501453	40	17.5996449539933	40	18.4428657963057	40	15.5478003179675
41	41	13.3527293901519	41	20.3504333157061	41	15.6511563392999	41	14.320998385038	41	3.18938429154839	41	5.11038386461362	41	15.2721604292235	41	15.0975712585648	41	13.2016944753517	41	21.0543184245195	41	17.7872804713482	41	19.265433138935	41	9.07600524381916	41	9.21135806560546	41	17.4603110777961	41	19.1301014221429	41	20.060366275127	41	16.8780221226125
42	42	13.6691274954356	42	20.6294507408848	42	16.7757822190962	42	15.428870609951	42	3.19461979542527	42	5.13466708506679	42	16.6112632046498	42	16.2728535654287	42	14.2675855187968	42	22.1517046704789	42	18.7211929883926	42	20.2744272511714	42	10.2942230107322	42	10.4437206014847	42	18.4543234749146	42	20.3095494095979	42	21.3632358133327	42	17.9460860102212
43	43	13.8180096497551	43	20.8436809522938	43	17.7084044271544	43	16.3168555889593	43	3.18250325098172	43	5.13948178534688	43	17.7699200898515	43	17.2815965737079	43	15.0435728393998	43	22.8537958863797	43	19.3136227101547	43	20.9786334976884	43	11.5049916879185	43	11.5916968884766	43	19.1966148521027	43	21.2218177157202	43	22.2126228223789	43	18.6930061644238
44	44	13.9435586725485	44	20.9061255725599	44	18.4636335285296	44	16.9538841142935	44	3.21057688361353	44	5.13851102822752	44	18.7157004499506	44	18.087502978525	44	15.6605656661572	44	23.3730192374743	44	19.7612279008092	44	21.4665579985778	44	12.6504875381373	44	12.6439792822116	44	19.727515135114	44	21.819600510686	44	22.7815684637145	44	19.1945952763127
45	45	14.0321824985371	45	20.9348490433706	45	18.9507422748014	45	17.4920556814169	45	3.2016028829083	45	5.16471256239032	45	19.4665226984589	45	18.6486793638943	45	16.0481081520019	45	23.7468762299989	45	19.9979363834583	45	21.7663831474125	45	13.7079263467786	45	13.5965358328466	45	20.0212224116323	45	22.243016391447	45	23.2237642560411	45	19.5325934664405
46	46	14.1074332368678	46	20.9787147900454	46	19.2964276457226	46	17.8235713453988	46	3.20729600900242	46	5.17528811654343	46	20.0208167270924	46	19.091817205141	46	16.3105584035901	46	23.9314262560918	46	20.1848254990778	46	21.95989971067	46	14.6135213241084	46	14.4147103465891	46	20.2139953980741	46	22.4815713448292	46	23.4400946166019	46	19.7565617992798
47	47	14.1383268018463	47	21.0721878503253	47	19.5335684827066	47	18.0450797910252	47	3.20721080259209	47	5.16042149744681	47	20.3592739558346	47	19.3478988301537	47	16.5085477091015	47	24.0380091638107	47	20.2912086873127	47	22.1486780404099	47	15.4225686726589	47	15.0932453540177	47	20.3667156774807	47	22.6177192487846	47	23.6325503898858	47	19.9212543934118
48	48	14.1543174444615	48	21.0400318141701	48	19.7196826458664	48	18.1730763634211	48	3.22968035275288	48	5.18647923236919	48	20.6448950306583	48	19.5467888180858	48	16.6368633789309	48	24.1449039318642	48	20.3820884058719	48	22.2122922604053	48	16.099147822497	48	15.6517617087792	48	20.4528224460272	48	22.7265418517783	48	23.7273052668181	48	19.997516800269
49	49	14.1772551434538	49	21.1180137240716	49	19.8752443584429	49	18.3050001682179	49	3.22228495246263	49	5.17629554189409	49	20.8047065882713	49	19.7064210812227	49	16.6924292999839	49	24.2588657694507	49	20.4562045268146	49	22.2707836414606	49	16.671825612996	49	16.1225620007678	49	20.522097563285	49	22.8346755121406	49	23.8520292402003	49	20.042708791856
50	50	14.1867198001473	50	21.181545037012	50	19.9503893592099	50	18.3913546362345	50	3.2295435491011	50	5.17477904265445	50	20.9743614616065	50	19.8297657994318	50	16.769843206866	50	24.2701401036011	50	20.4698213629646	50	22.348805420445	50	17.0632348747683	50	16.476217286725	50	20.5869256914349	50	22.9183521496586	50	23.9055542773882	50	20.1019647217715
51	51	14.229978696986	51	21.1689485676166	51	19.9895838717014	51	18.3941922057283	51	3.23822810887832	51	5.19851270477283	51	21.0780028219156	51	19.896794040632	51	16.7586053780507	51	24.30596282749	51	20.4685631967741	51	22.4331040465756	51	17.4103551822386	51	16.6808216824195	51	20.6062403380414	51	22.9454123742652	51	23.9742983931629	51	20.169655312023
52	52	14.2682770934342	52	21.1740764857036	52	20.0853808592112	52	18.4783290623025	52	3.24775418094421	52	5.21202668712707	52	21.115795439294	52	19.9567628033061	52	16.7752882945795	52	24.3444387124555	52	20.4690571332506	52	22.4767845708837	52	17.6653106493365	52	16.8649740435268	52	20.6528739808244	52	23.038320705482	52	24.0303327070087	52	20.192711478937
53	53	14.2578824023045	53	21.2483979265578	53	20.1474016789135	53	18.543346943312	53	3.24773807064746	53	5.20704997071094	53	21.2198821551999	53	20.0165707781804	53	16.8161538371472	53	24.3541813461506	53	20.5149982384619	53	22.4620679513312	53	17.8347352677398	53	17.0391170674865	53	20.6579986935259	53	23.0088372240956	53	24.0823553127149	53	20.229525964512
54	54	14.2698299851861	54	21.2916031414416	54	20.2172520691013	54	18.5072111719766	54	3.24768124220698	54	5.2299590000629	54	21.2625876176927	54	20.0756269082422	54	16.8271681519534	54	24.3874514447023	54	20.4960238221939	54	22.487455352062	54	17.9852818035975	54	17.1208918044051	54	20.7006333668326	54	23.0792630806444	54	24.1200216064879	54	20.2519407381587
55	55	14.3264972649265	55	21.3074378487866	55	20.2184849063517	55	18.5841310584562	55	3.25428881629366	55	5.21913992592665	55	21.2861212256019	55	20.1222366593063	55	16.864566446127	55	24.4041199146833	55	20.5037242278048	55	22.4817556280291	55	18.1111365197217	55	17.1750845640101	55	20.7031135483796	55	23.1221394201881	55	24.1403523815007	55	20.2338724749229

## Sheet: HK2
Text	X	A5:ref	X	A6: ref	X	A7:NGT 249	X	A8:NGT 249	X	B5: h20	X	B6: h20	X	B7:NGT 307	X	B8:NGT 307	X	C5:NGT 103	X	C6:NGT 103	X	E5:NGT 134	X	E6:NGT 134	X	E7:NGT 433	X	E8:NGT 433	X	F5:NGT 206	X	F6:NGT 206	X	F7:NGT 445	X	F8:NGT 445
1	1	3.01587119297937	1	2.05720596401506	1	2.38676687865619	1	3.02442466832973	1	1.98001134867487	1	1.64304839318258	1	2.40125355300093	1	2.26877795572631	1	2.77474047452578	1	2.43062052945462	1	3.29785471685221	1	2.42655686246156	1	2.51589703969236	1	2.80016531022912	1	3.65191662789766	1	2.72980028317576	1	3.0791045484211	1	2.96899457689355
2	2	3.05469834436505	2	2.02977307914452	2	2.31462599849141	2	2.94185128836939	2	1.95270748896208	2	1.60290740180344	2	2.33855223398745	2	2.20513011256979	2	2.69893461297369	2	2.33354758913999	2	3.16894553946319	2	2.32057445856719	2	2.44884542134242	2	2.81248200490931	2	3.50428364950341	2	2.60091794969362	2	2.97586140240142	2	2.88205794308724
3	3	3.08522012878997	3	2.03376920356528	3	2.28300875560881	3	2.93217215195661	3	1.92137353857849	3	1.58503960070951	3	2.30280511327451	3	2.20467758052537	3	2.65884259257555	3	2.31125365434637	3	3.10671487704943	3	2.28949417341478	3	2.40872108656444	3	2.83877398583263	3	3.43714040247882	3	2.54752463458854	3	2.92646175635981	3	2.87243072350154
4	4	3.11464990031275	4	2.04882670837729	4	2.2805487736796	4	2.93923888080789	4	1.93631124200492	4	1.59522608503396	4	2.28716886718266	4	2.215564432438	4	2.61283268493938	4	2.26522033169049	4	3.03904275471479	4	2.25212941999591	4	2.39760567484205	4	2.94878290447543	4	3.34711874201727	4	2.49689748111782	4	2.88024261206287	4	2.86591911279599
5	5	3.18736855862642	5	2.05856729134914	5	2.29044890394883	5	2.95859122768215	5	1.92828039959563	5	1.58713463303882	5	2.27051035128797	5	2.19855918013919	5	2.59198491129101	5	2.27059462198108	5	3.01838341787676	5	2.22244338798949	5	2.45149153187315	5	3.14271149158557	5	3.2865322299841	5	2.43623960313844	5	2.84593064477752	5	2.96643240233222
6	6	3.23548320064315	6	2.08298949638545	6	2.3241366853321	6	3.00704595440631	6	1.91707946578597	6	1.5668619173576	6	2.25969769226773	6	2.21885690981872	6	2.56839541818487	6	2.29056992099019	6	3.01285577152215	6	2.28181247999898	6	2.65253391474895	6	3.50031896979867	6	3.26792361545782	6	2.46093756193721	6	2.94665557252481	6	3.22260319757572
7	7	3.32694821020053	7	2.11539830295082	7	2.36577031827274	7	3.05424066589203	7	1.9094097631105	7	1.56784177331915	7	2.27434019047879	7	2.28305582335109	7	2.54359113482607	7	2.34013553822187	7	3.10301134385164	7	2.41911800582625	7	3.06006230793198	7	4.02277762414114	7	3.29218959844122	7	2.54193483064804	7	3.23287574295095	7	3.77614618480322
8	8	3.42817161054466	8	2.17655052402367	8	2.43153071369624	8	3.17956487084905	8	1.90843998064457	8	1.58459779889223	8	2.30846101817782	8	2.39402487785056	8	2.60396687551229	8	2.57964613433363	8	3.3836987190869	8	2.75103901355122	8	3.6098870327386	8	4.40172730974733	8	3.4592412445806	8	2.75692753872685	8	3.67993917340841	8	4.31190487037655
9	9	3.5786263972203	9	2.28496723754458	9	2.54062271548123	9	3.31357129023503	9	1.93204844991536	9	1.62535074123808	9	2.4074561368804	9	2.63396982487669	9	2.75584776168749	9	2.9540123609023	9	3.83211678004968	9	3.21395018903076	9	4.04092003817575	9	4.65647306728207	9	3.83069921870553	9	3.20098073214017	9	4.25649306041332	9	4.72221060377826
10	10	3.78581605102436	10	2.42801881776128	10	2.67544072595914	10	3.48248639264264	10	1.96358489233216	10	1.72700549676112	10	2.66038217084015	10	3.03042519363935	10	3.0257078142831	10	3.45030805259924	10	4.35443446130074	10	3.56630911417777	10	4.22791227744772	10	4.71210876836903	10	4.37868472702051	10	3.60879066207208	10	4.61830342719634	10	4.92280714966881
11	11	4.06023360458791	11	2.62733728988069	11	2.88488684853424	11	3.72353313447954	11	2.04160940505759	11	1.9233634528523	11	3.06302734632507	11	3.58862168312845	11	3.44955627574484	11	3.85918288242563	11	4.77197481988481	11	3.73865067444239	11	4.27849812559793	11	4.78676110381283	11	4.95035070494695	11	3.85309012793544	11	4.7230464022331	11	4.99345683584911
12	12	4.38251734075051	12	2.90742189933674	12	3.13934450566951	12	4.05457440185227	12	2.22754914810815	12	2.21855489067751	12	3.50601869281757	12	4.011585562901	12	3.89969359417699	12	4.08717647619335	12	4.97949480905544	12	3.81769339880095	12	4.30056025953907	12	4.79570849802109	12	5.25710504036937	12	3.94138070670523	12	4.78525344700113	12	5.00686185977096
13	13	4.76506779146089	13	3.29126516883236	13	3.50260569266647	13	4.514700412153	13	2.50786627391821	13	2.53251535003198	13	3.86201990314558	13	4.35990493215	13	4.23688995183176	13	4.18531914224847	13	5.03455410505331	13	3.85010847809619	13	4.34224475294056	13	4.86533422982564	13	5.38380016307691	13	3.96956672152242	13	4.80510438942835	13	5.04529236417546
14	14	5.16028541819643	14	3.69248600299861	14	3.86541197859043	14	4.93787898112614	14	2.82792124078231	14	2.7667068152651	14	4.06664079315404	14	4.55434028892516	14	4.39665139714824	14	4.251971183766	14	5.0842570272095	14	3.86854557322536	14	4.34317770604349	14	4.86636903316419	14	5.41151267255468	14	3.95264804835332	14	4.81505836377084	14	5.0872137642714
15	15	5.52227642011388	15	4.10465753935236	15	4.23924734143088	15	5.31820233406135	15	3.10517620875484	15	2.86099981355478	15	4.18006669844287	15	4.67887034002265	15	4.45687361399967	15	4.25907701035809	15	5.06984023554084	15	3.87107437896188	15	4.36816780812797	15	4.92816021134834	15	5.42835899798745	15	3.96854307942118	15	4.82712468029528	15	5.11324820455605
16	16	5.87195291781385	16	4.4564941924623	16	4.56583704411565	16	5.60439932934773	16	3.30503911795614	16	2.93585686738349	16	4.23757386452999	16	4.74182964612352	16	4.478868533043	16	4.26780021986615	16	5.10082194810017	16	3.88426966790482	16	4.37700605073817	16	4.94613272581063	16	5.41491862686419	16	3.99071229104351	16	4.83151417186195	16	5.26763978874914
17	17	6.19573647970532	17	4.70111683432142	17	4.75789166421116	17	5.83212829892131	17	3.41014563854844	17	2.96038033567075	17	4.26785087434445	17	4.7639317795585	17	4.50488205867986	17	4.29793685367363	17	5.09642099407776	17	3.90091239091469	17	4.3941350703912	17	4.9865577745547	17	5.43305181794742	17	3.98087239652897	17	4.85361619375251	17	5.2858792251303
18	18	6.55318699687382	18	4.88153445929724	18	4.89885620675471	18	5.95746215377375	18	3.47382686139364	18	2.97041387796897	18	4.26520120986524	18	4.79304625038821	18	4.52455889630154	18	4.28219243881324	18	5.12526272822344	18	3.90260361025715	18	4.40936312715223	18	5.0022695683076	18	5.43094428871164	18	3.99149295210944	18	4.8914790121436	18	5.28816190359498
19	19	6.77159070630999	19	5.03755990713088	19	4.97028974584589	19	5.97699191614711	19	3.53782214133777	19	3.00213697740843	19	4.31275151547927	19	4.81048733994973	19	4.53693105474091	19	4.29412865688025	19	5.11651299522062	19	3.90506024361295	19	4.4171237646476	19	5.02917507518938	19	5.43155609694275	19	4.00297078743186	19	4.89109082031487	19	5.3020035309495
20	20	6.99635416443032	20	5.23070848513631	20	5.03873185665043	20	5.99575022187277	20	3.56211472708548	20	3.01776216959852	20	4.3409951816402	20	4.84342974274456	20	4.54721962823608	20	4.30008810917164	20	5.11310908511487	20	3.92455312554842	20	4.43195306752598	20	5.04842446934396	20	5.44131019733713	20	4.0180771615558	20	4.90116879245887	20	5.32113523950011
21	21	7.35759007426018	21	5.54453344209859	21	5.08013954978769	21	6.00157320067592	21	3.60734858208043	21	3.02271672714381	21	4.34189975221715	21	4.87614339707557	21	4.51717219746562	21	4.29222211373571	21	5.10091200678814	21	3.91215691205163	21	4.44180375283837	21	5.06308099215827	21	5.44690526007994	21	4.02335343585816	21	4.94681233677985	21	5.34486793156605
22	22	8.04993780089285	22	6.03356445308194	22	5.0900854392388	22	6.00811019323977	22	3.63784366604352	22	3.03913349653687	22	4.34218225831834	22	4.85432119120084	22	4.53100951223112	22	4.29693658071618	22	5.1109448302584	22	3.92086088618216	22	4.43777178627554	22	5.06410419057549	22	5.49302895096363	22	4.06775996208902	22	4.99221031931574	22	5.41419540668835
23	23	9.33905492409701	23	6.96378237119641	23	5.11563541117848	23	6.03019554348127	23	3.657634818513	23	3.04515626613361	23	4.38060669091852	23	4.89370667418438	23	4.52066968145272	23	4.3086017207111	23	5.10541508677925	23	3.91016069880907	23	4.44065096210176	23	5.09456669775214	23	5.50983430359774	23	4.10146024289112	23	5.09348455209397	23	5.53567975554903
24	24	11.5821652139861	24	8.66858608487765	24	5.13654941762264	24	6.02097013714874	24	3.66245814963349	24	3.04913620332529	24	4.38273980813733	24	4.87848963667724	24	4.52321209609858	24	4.32411357057596	24	5.09991486381525	24	3.92059076054877	24	4.46081785168861	24	5.10236950354052	24	5.59420539555146	24	4.20122216760082	24	5.24844214644418	24	5.73497709561106
25	25	15.0659930694998	25	11.3247095912734	25	5.1436485566083	25	6.04741369085426	25	3.67701459328779	25	3.05890676233722	25	4.39875770169399	25	4.8951726484188	25	4.53064868007504	25	4.33138096497135	25	5.09877068019533	25	3.91423081438587	25	4.45023591679679	25	5.1056039593133	25	5.79044072046561	25	4.32407613669004	25	5.59630066389423	25	6.13477687826301
26	26	19.7252082757299	26	14.9640583931663	26	5.19880571742531	26	6.09437452484086	26	3.70940318950063	26	3.10043178986077	26	4.43212720467418	26	4.91995966904197	26	4.56423999278037	26	4.34269114045667	26	5.08745378396171	26	3.91673357193305	26	4.45685924827938	26	5.09394355767641	26	6.16872390216309	26	4.620551069154	26	6.2834882684006	26	6.93867374218997
27	27	24.8587438659384	27	19.1231972278288	27	5.28211579205144	27	6.17535434275692	27	3.73230473045474	27	3.10516965212147	27	4.4301000681173	27	4.92286658758847	27	4.5538851793685	27	4.3588085978364	27	5.09501169101603	27	3.94115456173349	27	4.47707047827144	27	5.10581139182294	27	6.84125327893625	27	5.14979421412823	27	7.53943738638937	27	8.39494312913084
28	28	29.6145484852526	28	23.0736315314706	28	5.43563182562954	28	6.3185676768687	28	3.75702140999244	28	3.13363233154425	28	4.46129835908957	28	4.96873645325402	28	4.5945706242144	28	4.38569144255542	28	5.09125599416049	28	3.9048743410485	28	4.48992237907422	28	5.11041705465557	28	8.10675782281812	28	6.17837630506806	28	9.72779910869175	28	11.0247510595366
29	29	33.5999132601905	29	26.3485580090599	29	5.73813570466899	29	6.6258902059208	29	3.77871022121402	29	3.12837197246334	29	4.54221819389218	29	5.01462469106274	29	4.70257747376802	29	4.45739523876407	29	5.06917445307586	29	3.93124431469633	29	4.48467417483163	29	5.118963573467	29	10.4006302520718	29	7.97612928107172	29	13.4495895318023	29	15.1728109556598
30	30	36.7603033542956	30	29.0215940954798	30	6.32186727147967	30	7.1780743489198	30	3.77713947769059	30	3.14836878207457	30	4.62705370878215	30	5.1239807212736	30	4.84164431596602	30	4.59958191077983	30	5.08225773184591	30	3.95597409511533	30	4.50941656201467	30	5.14950068683717	30	14.250206307498	30	11.0231257957154	30	18.7469402888492	30	20.9897873718126
31	31	39.1713447819356	31	31.0362830062938	31	7.38479600263642	31	8.17975156473671	31	3.78843762632825	31	3.15440859107556	31	4.7509838252476	31	5.30031376179161	31	5.10496611282364	31	4.86513291583537	31	5.08909598539462	31	3.97915572064527	31	4.52806417295565	31	5.20122866940455	31	19.8112065457166	31	15.4178174204741	31	25.1147610770269	31	27.699090030232
32	32	40.9882017665711	32	32.6265235936458	32	9.2881416373059	32	9.91564547735763	32	3.8130581028399	32	3.17723854984205	32	5.01456978482814	32	5.64205951112985	32	5.67008561881934	32	5.4122941747973	32	5.12352467798485	32	4.08663496200763	32	4.56952633372489	32	5.24510594904656	32	26.6106136435469	32	20.8212098391984	32	31.307454687862	32	33.9991270389392
33	33	42.2812415754453	33	33.8056134856548	33	12.408053113407	33	12.5908958574194	33	3.81934351083085	33	3.17411228225964	33	5.48078962968853	33	6.25691659497114	33	6.67847639647446	33	6.3378653313685	33	5.22157005890215	33	4.268898798089	33	4.6715377521588	33	5.37188040494563	33	33.3012362488765	33	26.2181751508947	33	36.5481819380437	33	39.256705778825
34	34	43.2436143741454	34	34.5871532376536	34	16.9215372100948	34	16.3039047055605	34	3.82788740111072	34	3.19934684790623	34	6.36711739411936	34	7.3538868622745	34	8.52325421048269	34	8.09862616509748	34	5.35463295695623	34	4.60580266100544	34	4.78107224705413	34	5.57957733751128	34	39.1415237897791	34	30.7919685452719	34	40.5566405359946	34	43.2575339538406
35	35	43.8113829903318	35	35.1663972788139	35	22.3414112109885	35	20.763631140178	35	3.86443270735279	35	3.20650476585456	35	7.93041807797787	35	9.27769225009214	35	11.6398639323417	35	11.0737432023236	35	5.63569611480919	35	5.2633887363448	35	5.04620521870591	35	5.97408046168387	35	43.6030397402408	35	34.3613457555164	35	43.7179436458149	35	46.1967459673244
36	36	44.2171272356042	36	35.4805662826577	36	27.9029774111921	36	25.3310776266851	36	3.85961598072192	36	3.20394112937807	36	10.5585936288696	36	12.5091073529792	36	16.2623992424841	36	15.5412820940926	36	6.15605404494226	36	6.42898041372105	36	5.48301761844444	36	6.64410458067829	36	46.9703915247987	36	36.9608738795069	36	46.002088769737	36	48.3854564392786
37	37	44.4946688417384	37	35.7165032626355	37	32.8225288060042	37	29.5035371303573	37	3.86117844509875	37	3.21722285296134	37	14.6036486703592	37	17.2267457129496	37	22.0197340416739	37	21.1867612877606	37	7.11609445447456	37	8.51809433464093	37	6.2611085067228	37	7.84016399045916	37	49.442216918436	37	39.0192447803751	37	47.6144940968641	37	49.9264930029896
38	38	44.6396266203159	38	35.8642861122951	38	36.8393544878286	38	33.0731944180567	38	3.88395544435238	38	3.24391950199614	38	19.903690355581	38	23.2121889100661	38	27.9068025917571	38	27.0569579461463	38	8.86430788650316	38	11.8662933185361	38	7.54107076995122	38	9.76066421881042	38	51.1520633764204	38	40.296735379097	38	48.7838161052148	38	51.1020018079338
39	39	44.8169116382007	39	36.0157586262323	39	40.0091427923459	39	36.059256976005	39	3.89830148664988	39	3.29414901176986	39	25.8061929814859	39	29.5072730375465	39	32.9457112141438	39	32.1519225175231	39	11.9025973518161	39	16.3960434346177	39	9.64351104731964	39	12.7843210118601	39	52.4692172641391	39	41.3215819404784	39	49.6007700292368	39	51.8265283279932
40	40	44.9116853358723	40	36.0990526281478	40	42.531311975252	40	38.4703038840137	40	3.91734067680988	40	3.34434085587669	40	31.4129913643248	40	35.2393658116655	40	36.9933575590566	40	36.2479647065763	40	16.5017662369986	40	21.4041983632604	40	12.7941157099209	40	16.8970024554897	40	53.2650512045349	40	41.9921267587995	40	50.1968689604893	40	52.3550431438367
41	41	44.9781161078378	41	36.161506817921	41	44.4120605574282	41	40.3472768980424	41	3.93168122634117	41	3.47183182891276	41	36.1583233672318	41	40.0824889624761	41	39.9885061567491	41	39.4106126270437	41	22.4975137534159	41	25.8561525525861	41	16.8758785012941	41	21.851356291053	41	53.7631727475128	41	42.349953608056	41	50.5535028350881	41	52.5730035466848
42	42	45.0080779247097	42	36.1519449162827	42	45.9136392406584	42	41.8630921960697	42	3.9649048031482	42	3.64989830886018	42	40.0003709894311	42	43.8755719257436	42	42.2662428908592	42	41.6856159715196	42	28.8270883317734	42	29.3195140328987	42	21.6203768130991	42	26.9686731901024	42	54.0967384413885	42	42.7192287034746	42	50.8395200290713	42	52.8474907216325
43	43	45.0475577206062	43	36.2097742229825	43	47.002983020459	43	43.1534985127617	43	4.01221657482877	43	4.04376485520011	43	43.0595943647044	43	47.0046741603584	43	43.9051774240154	43	43.42758990271	43	34.4638645511571	43	31.8976690005831	43	26.3869563573408	43	31.7336393550177	43	54.3569900854699	43	42.8186265934576	43	51.0531450930143	43	52.9814946749946
44	44	45.0269857035447	44	36.2188054070569	44	47.7421151926535	44	44.02480378169	44	4.14531020507714	44	4.78483160610975	44	45.3417754653423	44	49.3345869639214	44	45.0016790070272	44	44.7245824893686	44	39.0391396360007	44	33.7243900255121	44	30.7737630492629	44	35.954734009037	44	54.4291844976968	44	42.9228165525705	44	51.169580514519	44	53.1182355103985
45	45	45.2024405897951	45	36.2741868484502	45	48.3120245623394	45	44.7023655063167	45	4.29146232337736	45	5.99048550628365	45	47.2506134688528	45	51.1603403338978	45	45.8150936222769	45	45.628037057373	45	42.5604520739679	45	35.1200702955586	45	34.5279178117562	45	39.5172935555883	45	54.5355998627909	45	43.0270365087496	45	51.2477477757587	45	53.2206542296158
46	46	45.1509222382781	46	36.3233527138623	46	48.6764432610358	46	45.2856901492381	46	4.64815802902746	46	7.89181948521445	46	48.6534348527507	46	52.6081718891491	46	46.3639428548764	46	46.169515896297	46	45.1747665997652	46	36.1204743121788	46	37.6648343903003	46	42.3892304759987	46	54.6652470132994	46	43.1434528397325	46	51.4649030326498	46	53.3015928817781
47	47	45.2102856467081	47	36.2394886909973	47	48.9561113887623	47	45.6290037378399	47	5.24189539545143	47	10.4942907003791	47	49.7095789391048	47	53.6173401205729	47	46.7475450638166	47	46.6093104832329	47	47.1675895975465	47	36.7475818715043	47	40.1735729726031	47	44.7198170797309	47	54.7440283431663	47	43.1341665851364	47	51.4160889295588	47	53.3023121923984
48	48	45.253827639762	48	36.3574889285132	48	49.2503710896928	48	46.0030036472559	48	6.37302491306507	48	13.4390419003624	48	50.4806928738678	48	54.4507878149024	48	47.0289545687953	48	46.8801505221362	48	48.6108187463263	48	37.1696918683851	48	42.2484314471736	48	46.6534627727123	48	54.8214170769157	48	43.1600012117557	48	51.5356964517125	48	53.4276073560689
49	49	45.2809942303477	49	36.3280757946706	49	49.420694625436	49	46.3143367911687	49	8.2058806297761	49	16.3446894488112	49	51.0752982466344	49	54.9037924442019	49	47.1012849784402	49	47.1092611448215	49	49.6738525429258	49	37.5233012625254	49	43.9534134307841	49	48.1437594180051	49	54.9009075409937	49	43.2415471477972	49	51.6284904754732	49	53.4474241370793
50	50	45.3294783684378	50	36.3498974469325	50	49.4926620103105	50	46.4242401300316	50	10.7692826972718	50	18.8697761379698	50	51.5375638303255	50	55.2828037372532	50	47.3040742668972	50	47.2480236820918	50	50.4572498088001	50	37.6557169028792	50	45.2952699330397	50	49.4671598250566	50	54.8887267593583	50	43.2832559620121	50	51.6656694577602	50	53.451119776117
51	51	45.4124504833206	51	36.3424581999767	51	49.6240228326895	51	46.6486788099915	51	13.6927745391957	51	20.9182019203137	51	51.7907625333434	51	55.5459774568146	51	47.3915436190274	51	47.3264603199642	51	50.8405559914916	51	37.8024423576071	51	46.2825376772499	51	50.2836315911459	51	54.9400644980962	51	43.3023989179939	51	51.6474235339614	51	53.4648561769422
52	52	45.413275865411	52	36.3033532994322	52	49.751045783583	52	46.7202996384004	52	16.4603551233543	52	22.576388983426	52	51.9854786648076	52	55.7450884676931	52	47.4431190480832	52	47.4634445280293	52	51.2559891363829	52	37.9043546778814	52	47.1033675339208	52	51.0595926545529	52	54.9733067100008	52	43.3985279842748	52	51.6838002234381	52	53.5620338829987
53	53	45.480843643061	53	36.3481533883055	53	49.773594636443	53	46.9148403916565	53	18.9497635787791	53	23.7790061405428	53	52.2431929705058	53	55.9008777568143	53	47.5413369842307	53	47.507570602279	53	51.5086527091228	53	37.984916932267	53	47.799537105664	53	51.5786014215469	53	55.050306315662	53	43.4119163656605	53	51.7199606703188	53	53.5520724720691
54	54	45.4550387683499	54	36.3222664968896	54	49.8972134475043	54	47.0140981073936	54	21.0398617983334	54	24.6326922063594	54	52.3778902741968	54	56.0408721403211	54	47.5823443856701	54	47.5575219995113	54	51.6704566434302	54	37.9946342978131	54	48.2209149250504	54	51.9962187447573	54	55.0845321854636	54	43.4602183717618	54	51.7466518319617	54	53.5783986884625
55	55	45.5384410219653	55	36.3662264136476	55	49.9687979207081	55	47.0957369956782	55	22.5796022748045	55	25.188694534216	55	52.4617331032579	55	56.1757193979774	55	47.6638535662034	55	47.5807046193067	55	51.8618744080177	55	38.0365670187889	55	48.6523233055484	55	52.3189329678098	55	55.1129452259228	55	43.4687984183489	55	51.7477587098638	55	53.5943697380441

## Sheet: PFK
Text	X	A5:ref	X	A6: ref	X	A7:NGT 249	X	A8:NGT 249	X	B5: h20	X	B6: h20	X	B7:NGT 307	X	B8:NGT 307	X	C5:NGT 103	X	C6:NGT 103	X	E5:NGT 134	X	E6:NGT 134	X	E7:NGT 433	X	E8:NGT 433	X	F5:NGT 206	X	F6:NGT 206	X	F7:NGT 445	X	F8:NGT 445
1	1	3.30701795545546	1	3.52654845028712	1	3.19748150251192	1	3.33530905155428	1	1.83671591822534	1	1.68888430756274	1	2.93229178606087	1	2.87405619735057	1	2.44485642267131	1	2.22600218406963	1	3.12121818860846	1	2.89893283243713	1	2.90821120116504	1	2.95092847499217	1	3.48335226712195	1	3.21426997983534	1	3.46313040693706	1	2.79698484053506
2	2	3.33803151607502	2	3.56820681908268	2	3.15594204057652	2	3.38665438323993	2	1.82675290928532	2	1.71201182950377	2	2.916078712668	2	2.87279640652411	2	2.37509144250938	2	2.1633041535479	2	3.0555044366261	2	2.81184533587299	2	2.84210709425225	2	2.93388813041841	2	3.42629462282958	2	3.11675439541896	2	3.3912184211476	2	2.78517369824793
3	3	3.4067715167591	3	3.6537750897796	3	3.18028126353045	3	3.39644694254589	3	1.82632438871754	3	1.7211289730176	3	2.93534574805434	3	2.91939174276377	3	2.3837541855418	3	2.17234543837443	3	3.04105771206172	3	2.78262642325057	3	2.84149109118586	3	2.96480458192227	3	3.39311834200632	3	3.08724051314692	3	3.38542085338458	3	2.80573620060844
4	4	3.44216259942793	4	3.74337831991364	4	3.21812834595066	4	3.43107677504279	4	1.85089884094425	4	1.77028963959494	4	2.97275971826293	4	2.95866333072001	4	2.38122031033474	4	2.1647052675494	4	3.09432313445508	4	2.76116409668149	4	2.83896372341746	4	3.00423015268896	4	3.40071444324178	4	3.06103687248958	4	3.39336343383837	4	2.85057680952795
5	5	3.50393115060308	5	3.83146680020401	5	3.23453427886365	5	3.46953750728031	5	1.87467903853118	5	1.79962891931516	5	3.01890157596761	5	3.01770205198788	5	2.42807361296874	5	2.19890292989683	5	3.23832085978588	5	2.79094001733414	5	2.83013122321702	5	3.06345997162729	5	3.5088071169093	5	3.15373975184741	5	3.46523730181718	5	2.92073768571264
6	6	3.5820101456431	6	3.90293486421204	6	3.2932853012574	6	3.49443573573095	6	1.91351473905869	6	1.83971241492202	6	3.11200309578751	6	3.10508508315435	6	2.5224289311262	6	2.26309943336184	6	3.61042864634831	6	2.91334002764371	6	2.91816258698479	6	3.18802781780032	6	3.76791147875467	6	3.24853379800969	6	3.56969158202951	6	3.03539424180845
7	7	3.68650593410488	7	4.03537889318593	7	3.33558503505145	7	3.53373110818172	7	1.97916461284949	7	1.92204642897844	7	3.19388767832929	7	3.2070550293988	7	2.71676868961837	7	2.35969194908521	7	4.22125602669036	7	3.14459847030363	7	2.98997686522197	7	3.31141100842726	7	4.2905728908326	7	3.47697196831314	7	3.69793443293329	7	3.18613483904693
8	8	3.79623807968535	8	4.18266733726939	8	3.40942056182535	8	3.57445547875235	8	2.08404123809397	8	2.0022085756949	8	3.30723467625323	8	3.2897293181717	8	3.11477881057959	8	2.55361800924545	8	4.82286393846452	8	3.61636595920043	8	3.07839583199691	8	3.48920644635977	8	4.99444186883152	8	3.86540395085317	8	3.88257178418311	8	3.33337735681486
9	9	3.9528011216563	9	4.32583971236793	9	3.51292039772233	9	3.61457162637197	9	2.27006172967792	9	2.12324457520355	9	3.40992537223288	9	3.42415951620502	9	3.56755504000282	9	2.82719674576698	9	5.25571719210051	9	4.14571614697936	9	3.27103857013113	9	3.66634495421986	9	5.51906342140204	9	4.45210316277153	9	4.15306239672798	9	3.52226630696888
10	10	4.11243153668918	10	4.47692937270216	10	3.59486713361337	10	3.66906391997851	10	2.54760036037816	10	2.25778005936051	10	3.54624708346544	10	3.5309000256924	10	4.06081335840422	10	3.21434256072949	10	5.44697930630302	10	4.54951412709208	10	3.48759815699863	10	3.82095267963532	10	5.7535546863877	10	4.9411911056297	10	4.43221948271439	10	3.71518370291791
11	11	4.34666831457252	11	4.65247681627222	11	3.69604772065376	11	3.70115313399568	11	2.96253626234373	11	2.42854216155943	11	3.6516179045615	11	3.63645617927469	11	4.45817600487294	11	3.67746792582085	11	5.51523945203833	11	4.79123962113412	11	3.79381056172255	11	3.94828111535955	11	5.84121788465405	11	5.3158597384915	11	4.7623408125211	11	3.90188197276761
12	12	4.65841639497266	12	4.8404063717454	12	3.79671206466301	12	3.77535341463738	12	3.36438973327439	12	2.66295708795375	12	3.79159272624929	12	3.77351423400101	12	4.64209781756746	12	4.0545149525073	12	5.54748242020099	12	4.98289895352974	12	4.10977231529003	12	4.09092526619459	12	5.8922548795234	12	5.4944091513714	12	5.0857141855517	12	4.04019408732505
13	13	5.04223286317314	13	5.02086297202157	13	3.90918738886949	13	3.83001516507738	13	3.71242128833023	13	2.91788441664985	13	3.91825899687645	13	3.88062150849531	13	4.70379204108872	13	4.30930796548645	13	5.55911867935684	13	5.03768969171978	13	4.42776718270973	13	4.17720771389058	13	5.86207679121788	13	5.60785797702301	13	5.34067137942042	13	4.16439424506931
14	14	5.37862681074715	14	5.25348614359288	14	3.99058587353115	14	3.88387698107922	14	3.96741163621132	14	3.14361254457926	14	4.08428394386025	14	3.99222716540211	14	4.74613053637519	14	4.43905326824906	14	5.57880975393568	14	5.07224464647625	14	4.70988170101982	14	4.24147173918024	14	5.88194792157152	14	5.63310878038126	14	5.49849712222502	14	4.27176235008652
15	15	5.62446281847323	15	5.43552215484219	15	4.09403159116641	15	3.95012598481121	15	4.12259063687755	15	3.33262829250072	15	4.21217943576875	15	4.06871411928236	15	4.76299037406948	15	4.50876292805176	15	5.55466212643272	15	5.08508735035233	15	4.91391273151306	15	4.29710899180945	15	5.86711455582063	15	5.67543830312647	15	5.63360754788006	15	4.33844100213748
16	16	5.8621587474434	16	5.57545281782633	16	4.19486896496425	16	3.99256301009013	16	4.20573758204867	16	3.53401290998797	16	4.32735974810668	16	4.15315082953812	16	4.75829520013348	16	4.57557329572138	16	5.55927256736109	16	5.08019160587925	16	5.10483335884162	16	4.34467424104761	16	5.84371537487537	16	5.67537126751917	16	5.70941141262642	16	4.35963229832037
17	17	6.13793859286615	17	5.73975795766802	17	4.30956862472441	17	4.09172915142108	17	4.21853104863663	17	3.68107269635108	17	4.46155618730278	17	4.209576079793	17	4.77169058764041	17	4.58906848109366	17	5.57805215920401	17	5.07980195458747	17	5.18973602590346	17	4.38551664756399	17	5.8581797517235	17	5.68029451693897	17	5.76497368136723	17	4.47554861127257
18	18	6.41608061605469	18	5.91628937444503	18	4.41242988784695	18	4.14666427716444	18	4.24806391912265	18	3.76904943080303	18	4.58896731479337	18	4.28010515132937	18	4.7691533331494	18	4.56705213869247	18	5.60833150532701	18	5.07718638113229	18	5.24733279907709	18	4.43513148857355	18	5.82802562814682	18	5.67307071082426	18	5.79783809195099	18	4.53087338395856
19	19	6.61444893932977	19	6.13982452402738	19	4.53651576698452	19	4.26050379705041	19	4.26472364783408	19	3.84293195800081	19	4.71770495439722	19	4.3087333912612	19	4.79603511085238	19	4.60862628996898	19	5.60428191353774	19	5.06203767756999	19	5.26664113296793	19	4.45354697539549	19	5.80552702507152	19	5.63935866670242	19	5.81818146701621	19	4.56021729359918
20	20	6.75959637510228	20	6.41172458117901	20	4.65986896848592	20	4.34816653235189	20	4.28965873964525	20	3.89316314508319	20	4.82006264369022	20	4.36934244508683	20	4.78822808248746	20	4.58635455995343	20	5.60056364072773	20	5.07312154753329	20	5.31855914410203	20	4.49305630860114	20	5.82502853075111	20	5.6550099975553	20	5.80408592882643	20	4.58387039116492
21	21	6.87322543682984	21	6.73278659314568	21	4.76197930259743	21	4.41832908050721	21	4.28123876850585	21	3.90351283411781	21	4.86630132177695	21	4.41263106521332	21	4.79853596635001	21	4.59214166810512	21	5.61573309248467	21	5.07905500729002	21	5.33483389708465	21	4.50995006927651	21	5.79818088595334	21	5.62225916699841	21	5.80527746100749	21	4.62223839454141
22	22	7.16160744048702	22	7.0747032696587	22	4.89883748182378	22	4.48181141847037	22	4.2719024585399	22	3.90285094901826	22	4.86652644608402	22	4.44395488851668	22	4.79454698624147	22	4.62601176255413	22	5.64516454091757	22	5.06051969766435	22	5.3457482253385	22	4.53617712477759	22	5.79507267454679	22	5.64785600578552	22	5.8165780171347	22	4.65394001690292
23	23	7.60186533014031	23	7.56447232287804	23	5.02358623776962	23	4.50606421628538	23	4.3024325747564	23	3.9582515427284	23	4.88474894282783	23	4.50524816318826	23	4.79307197581508	23	4.59541691325583	23	5.63956789332864	23	5.07351845298434	23	5.36442872385969	23	4.53384234052214	23	5.78464220398766	23	5.62721344195198	23	5.81506994220775	23	4.63529201469074
24	24	8.48608227260097	24	8.46043533358137	24	5.13768880204018	24	4.57177134363945	24	4.30407858534583	24	3.97366195959342	24	4.88205344986957	24	4.5706438278096	24	4.80047201502689	24	4.61215205530448	24	5.63896885295892	24	5.05237901222138	24	5.37275211538802	24	4.51954281432025	24	5.76976932092136	24	5.62120049823554	24	5.7930042392351	24	4.64199022421981
25	25	9.92799878414144	25	9.88572508994249	25	5.2219446120795	25	4.58546012964726	25	4.31101608730928	25	3.97572087926921	25	4.88005338405973	25	4.61621258487198	25	4.81292551300887	25	4.59593840012284	25	5.62401976508483	25	5.05574984914227	25	5.35608698804006	25	4.48521503965101	25	5.7542801604689	25	5.59064585280553	25	5.77572417582703	25	4.64972577555328
26	26	12.156853271493	26	12.077994993434	26	5.24433018229507	26	4.59946186768298	26	4.32683983982948	26	3.9972041759136	26	4.90289750517243	26	4.61947672480661	26	4.81539428949953	26	4.61796746255667	26	5.6307693079271	26	5.05834180410953	26	5.33852714062456	26	4.52054908998616	26	5.75095719753757	26	5.60739867606898	26	5.79250480764077	26	4.65200491463532
27	27	15.0615939555884	27	14.9552038626535	27	5.27230583433633	27	4.61853705558049	27	4.33787388457282	27	4.0228512934713	27	4.91086602009516	27	4.67040866488589	27	4.7999645777157	27	4.63065695380118	27	5.65767442918642	27	5.06651918503236	27	5.35724879382531	27	4.51820637179795	27	5.71618050295932	27	5.64005289847127	27	5.79506513321209	27	4.64848042882421
28	28	18.5750683773798	28	18.2725131402139	28	5.28728293516919	28	4.64507361628522	28	4.35060211199297	28	4.01628898601792	28	4.89067541607079	28	4.65427062261194	28	4.80519201531215	28	4.6261368862019	28	5.66832786979913	28	5.05274846273364	28	5.39359338757719	28	4.51251299209309	28	5.74005900548442	28	5.61180471436516	28	5.78995549461068	28	4.66312221416008
29	29	22.1190320575	29	21.5780371771107	29	5.27214431401119	29	4.64609371799205	29	4.37809960212563	29	4.02065165146133	29	4.90151390068857	29	4.69257498995123	29	4.82932516397066	29	4.63678708264404	29	5.65513455328254	29	5.04418987052595	29	5.36438559774514	29	4.49215738441359	29	5.71613294364608	29	5.61763929651443	29	5.77981470304652	29	4.65219739581949
30	30	25.371901265191	30	24.5853182051099	30	5.28722395395118	30	4.68877513224049	30	4.4095491554158	30	4.03355158608913	30	4.91167915995314	30	4.69774565886484	30	4.87624089777069	30	4.6515420069502	30	5.7261832750871	30	5.05943114349122	30	5.37538226037499	30	4.50781655738657	30	5.7344820812299	30	5.64313296720031	30	5.79536236558402	30	4.66165840969014
31	31	28.272204571286	31	27.2467280133436	31	5.30129162688376	31	4.69829721253758	31	4.46347198502953	31	4.02147019145961	31	4.88532352753579	31	4.7125724176224	31	4.91722955896902	31	4.70394228414987	31	5.80999871795981	31	5.11239192823532	31	5.39026488993843	31	4.49037871503875	31	5.76080695716638	31	5.67719055285473	31	5.83530781685726	31	4.6810006481071
32	32	30.8344225847905	32	29.6478644209514	32	5.28558038425615	32	4.75071702800785	32	4.54111861194824	32	4.06735042252937	32	4.92526014603008	32	4.7326172292767	32	5.02404445378575	32	4.7713448165027	32	5.98956175015253	32	5.19547657560103	32	5.38572721172555	32	4.49933811202501	32	5.79376495310559	32	5.71278676951329	32	5.84099770322994	32	4.70033745446496
33	33	33.0843630007394	33	31.755518423619	33	5.33362850788594	33	4.7754588965353	33	4.67308035114516	33	4.069405968781	33	4.92780668865468	33	4.76783325947784	33	5.2253508642968	33	4.90936603823239	33	6.32801179721712	33	5.32902621291501	33	5.37808172883419	33	4.49189062430201	33	5.92616557516247	33	5.87153597574456	33	5.96051783841457	33	4.80544923461983
34	34	35.1525721222833	34	33.6247853658122	34	5.37506512852376	34	4.8571442045671	34	4.86398676776099	34	4.05477877527761	34	4.94374322412575	34	4.82215856102883	34	5.56471777372254	34	5.10857638169899	34	6.93762261300135	34	5.57774675647916	34	5.39426750565939	34	4.50345727973143	34	6.11001709119457	34	6.15167976954997	34	6.10451123748249	34	4.9570517056169
35	35	36.8396587633239	35	35.266160731087	35	5.4915442982262	35	4.9896160890799	35	5.14229283771397	35	4.08045220206302	35	4.99776479326239	35	4.91607604545591	35	6.22142745063612	35	5.54860153796037	35	8.04252093444947	35	6.04961799257544	35	5.40336996914183	35	4.48972505597923	35	6.4931080099844	35	6.6527933618755	35	6.44826893338695	35	5.24116356432211
36	36	38.4378808898602	36	36.722024704669	36	5.66997786994009	36	5.25203266281659	36	5.52926885683321	36	4.09143398041665	36	5.05172900066743	36	5.06372712276573	36	7.35327153628026	36	6.30550362109937	36	9.85638023560947	36	6.90321423687868	36	5.41718562343684	36	4.50799686270082	36	7.19965973537054	36	7.54866189962109	36	7.06057922946208	36	5.73770252799601
37	37	39.8484151413185	37	37.9645922981674	37	5.97476028353448	37	5.68033388411705	37	6.09342908501422	37	4.0905671270118	37	5.15420693477175	37	5.38113267826658	37	9.20291228938155	37	7.55742127787378	37	12.6363847895122	37	8.30281137443932	37	5.4177909751486	37	4.53476537883705	37	8.40783748226719	37	9.03912306690617	37	8.09889250808636	37	6.63485886630745
38	38	41.0746312452823	38	39.1431683231435	38	6.55929966785436	38	6.3878353053525	38	6.9133301586777	38	4.09342273940281	38	5.36154533697109	38	5.84166671274041	38	12.0088634212069	38	9.62201322054034	38	16.5373967368674	38	10.5275444892979	38	5.46127089154681	38	4.54954600893923	38	10.3364486096786	38	11.4097291088511	38	9.79682840094335	38	8.07783918395912
39	39	42.1918195050519	39	40.1242132199163	39	7.5406320409067	39	7.62092288123782	39	7.97964843680176	39	4.11133102707199	39	5.73277920079678	39	6.64701643171492	39	15.6297524156411	39	12.5544059946526	39	21.1486358184356	39	13.545787608898	39	5.53548576390984	39	4.62928759971607	39	13.2876832171876	39	14.6884806384928	39	12.4859520077416	39	10.3479355646104
40	40	43.0873168234171	40	41.0235536931097	40	9.12298255225358	40	9.38364369132767	40	8.34922549847847	40	4.09922998327661	40	6.34553598881347	40	7.92886735832698	40	19.6498351768733	40	16.1675290413905	40	25.785323505921	40	16.9551632474562	40	5.64062780196099	40	4.74062565233428	40	17.1467744234092	40	18.6585518939816	40	16.1368580125303	40	13.5191285786653
41	41	43.9453540137701	41	41.8294189990728	41	11.3941730587035	41	11.5578017686467	41	9.1234923527126	41	4.11060803369795	41	7.34369635546924	41	9.87969719307204	41	23.4893673044133	41	20.0220192357926	41	29.9263067828669	41	20.341362820129	41	5.78901003358633	41	4.91548274463276	41	21.5724995572797	41	22.800653857786	41	20.4156287699747	41	17.2144811975727
42	42	44.6586166360042	42	42.4497820898036	42	14.3636970443317	42	13.943146398729	42	10.1948775826368	42	4.12704680952162	42	8.94477945586243	42	12.612763292149	42	26.8294823135817	42	23.5045977896293	42	33.4735484989622	42	23.2957307224896	42	6.06388285839004	42	5.25172692280218	42	25.7888746813625	42	26.5530975445472	42	24.62044261274	42	21.0167878514259
43	43	45.2390279682342	43	43.0861719173353	43	17.6993074094294	43	16.2835425494504	43	10.560479735435	43	4.1331369012725	43	11.2761100813599	43	15.9229102433066	43	29.6427065546212	43	26.543183599055	43	36.596247758571	43	25.9259481248683	43	6.50140927101386	43	5.75122649418669	43	29.5071990540775	43	29.8327500395176	43	28.3698790675734	43	24.3443149962938
44	44	45.7964606104986	44	43.541767788482	44	20.9397430498172	44	18.5436568244699	44	10.9845028281217	44	4.143259448539	44	14.3155938639282	44	19.4300363352726	44	32.0791595216581	44	29.1287381131131	44	39.2548807546361	44	28.1887382348792	44	7.22584913632872	44	6.493761308848	44	32.8319659494506	44	32.698191672517	44	31.5733951757966	44	27.2705022906016
45	45	46.2589716423386	45	43.9341857878138	45	23.8509024926258	45	20.689386568682	45	11.4889153620825	45	4.13783020930531	45	17.8277338421783	45	22.9383414013409	45	34.2395380290465	45	31.3851517491579	45	41.512613184037	45	30.1991880053044	45	8.33482872668673	45	7.65240095633466	45	35.5980123144187	45	35.1661571396223	45	34.3461351924456	45	29.7649803444031
46	46	46.5575863808738	46	44.302434115053	46	26.4133529061578	46	22.6710967914691	46	12.8587091996014	46	4.13961317493689	46	21.3305889348605	46	26.1049890275321	46	36.1104034832908	46	33.3929428365012	46	43.5459927551236	46	31.9850269524618	46	9.91104912592523	46	9.23921629648173	46	38.0804782003853	46	37.3705044590146	46	36.7360291089164	46	31.9470545441905
47	47	46.9001954050445	47	44.5575533129412	47	28.6631396881936	47	24.4253985498598	47	13.1494041903525	47	4.14263509461516	47	24.6089860852792	47	29.0358591139841	47	37.7076592728532	47	35.0673249380146	47	45.3396378773534	47	33.4893813813534	47	12.0337969711623	47	11.3204751034762	47	40.1724128825422	47	39.3222769973848	47	38.8659807436747	47	33.8153185337991
48	48	47.14576042771	48	44.7238464399031	48	30.6839949068724	48	26.0009347374854	48	13.2022213722285	48	4.14406758002196	48	27.6156396210403	48	31.6143758068568	48	39.1611293476709	48	36.6188949961266	48	46.9337434381438	48	34.753386645124	48	14.6385515874617	48	13.7912714384969	48	42.0751834286155	48	40.99492618598	48	40.7201776925235	48	35.4941133978729
49	49	47.322109215967	49	44.900454046467	49	32.4612460927116	49	27.4202564073254	49	14.168253844978	49	4.17212463868579	49	30.2458746356914	49	33.9161982144202	49	40.425264361148	49	37.9479555126107	49	48.2798620594957	49	35.9743533908405	49	17.5835343029578	49	16.3061624201172	49	43.6781043596776	49	42.4688702571246	49	42.3807865887607	49	36.9437465342638
50	50	47.5156785615855	50	45.1152197825202	50	34.0030907704002	50	28.612111590874	50	14.9235488528956	50	4.15072006102222	50	32.6288631892628	50	35.9606283655888	50	41.4507586595766	50	39.0447070658782	50	49.4562890375838	50	36.8913903489152	50	20.5946740711579	50	18.9860074197156	50	45.1402278410708	50	43.7711907767195	50	43.8333676580853	50	38.2663175784821
51	51	47.574377948378	51	45.2577808564886	51	35.4171877880342	51	29.7289415730342	51	15.5562874773408	51	4.1703159052254	51	34.7853215677918	51	37.8393172065554	51	42.4606732907667	51	40.2362655086279	51	50.5350359029873	51	37.7385139950871	51	23.5953645137922	51	21.5481213725193	51	46.3963645481463	51	44.963810133416	51	45.0542932869096	51	39.3705049519759
52	52	47.7093854614072	52	45.2970389798798	52	36.6782739337726	52	30.6626605933502	52	16.0772602549942	52	4.16085530382913	52	36.6368876852003	52	39.3911171427192	52	43.2316874813587	52	41.0679517313934	52	51.4873118305232	52	38.4836790002449	52	26.352785689484	52	23.9775669095892	52	47.5775674586048	52	45.9897509441387	52	46.1422007971706	52	40.3505638291638
53	53	47.7659326622907	53	45.4541456612198	53	37.6969419960032	53	31.5397855846388	53	16.4844583572267	53	4.16431455258286	53	38.2887268354654	53	40.9584243550692	53	43.9837521229535	53	41.8231938704991	53	52.2943261708093	53	39.0601672091276	53	28.9613820327771	53	26.1488787589918	53	48.4953609166588	53	47.0056616738184	53	47.148010060934	53	41.2368711755185
54	54	47.8820416691025	54	45.4824597617308	54	38.6572266423394	54	32.2562161519598	54	16.7004622798005	54	4.18561088517053	54	39.8358787574775	54	42.2643778260247	54	44.6500261239646	54	42.5546300034091	54	53.0540356240667	54	39.6730108310929	54	31.3714363278024	54	28.1941905858924	54	49.376840163894	54	47.7631663255894	54	48.0446514846688	54	41.9792134940938
55	55	47.9555954957871	55	45.5381957060691	55	39.5538195530843	55	32.9444507770991	55	16.8558611967334	55	4.17057065012301	55	41.1589127007918	55	43.4154860173303	55	45.2557889224649	55	43.1824140127131	55	53.6543669972347	55	40.1173671150425	55	33.5219309677704	55	29.9728473326845	55	50.176335168913	55	48.4936258238969	55	48.7905807162753	55	42.7540924579071

## Sheet: PKM2
Text	X	A5:ref	X	A6: ref	X	A7:NGT 249	X	A8:NGT 249	X	B5: h20	X	B6: h20	X	B7:NGT 307	X	B8:NGT 307	X	C5:NGT 103	X	C6:NGT 103	X	E5:NGT 134	X	E6:NGT 134	X	E7:NGT 433	X	E8:NGT 433	X	F5:NGT 206	X	F6:NGT 206	X	F7:NGT 445	X	F8:NGT 445
1	1	4.50568950778143	1	5.54451049486967	1	5.3739120252769	1	5.10435056432403	1	2.90514339035186	1	4.72492286330197	1	5.20617691772963	1	4.85402001913392	1	4.29308989532926	1	5.53633816582336	1	5.26932622073779	1	5.94942102615141	1	4.36474932590772	1	4.92778866510522	1	5.00323679320629	1	5.58075532544622	1	5.52459447156864	1	4.90265948418663
2	2	4.63480746744893	2	5.75161138253541	2	5.46869241800166	2	5.16055895185506	2	2.91298554888903	2	4.7712690507469	2	5.2755337102751	2	4.99874719332513	2	4.35432005608884	2	5.614343157902	2	5.30457350314884	2	6.02129388782917	2	4.45161248935022	2	5.06004770603017	2	5.03191040702277	2	5.6654223373024	2	5.66112306937215	2	5.13673219754625
3	3	4.68304568742737	3	5.83454965754474	3	5.55485922381343	3	5.21463171765333	3	2.9229271121356	3	4.7531677933907	3	5.30004376491816	3	5.01087777049217	3	4.37573888182856	3	5.64575864117631	3	5.37096984504942	3	6.05219996731613	3	4.54366282610882	3	5.08975488762226	3	5.02620432007451	3	5.67162661563044	3	5.67901902434358	3	5.16653794068711
4	4	4.70977466048692	4	5.84729849135134	4	5.60408891349416	4	5.23855663720072	4	2.94940387526025	4	4.74677577635238	4	5.36100535260375	4	5.07019902559345	4	4.41522584076493	4	5.68977165083567	4	5.39067706823946	4	6.06472492740522	4	4.59822958073448	4	5.13107190859852	4	5.06585284825041	4	5.69053303267684	4	5.73997110795627	4	5.21998532672519
5	5	4.7426271072959	5	5.88234992237015	5	5.6130721705473	5	5.24672040386404	5	2.96403711432202	5	4.71517318157857	5	5.40000220470028	5	5.10178211446388	5	4.4271753840877	5	5.68623240181584	5	5.41846000454584	5	6.08742015528861	5	4.65934411668954	5	5.13308431232417	5	5.06630586667581	5	5.69323080042638	5	5.77385215476472	5	5.21621200257805
6	6	4.7576273190085	6	5.88693033713334	6	5.6545858638163	6	5.25167074123998	6	2.96330427897234	6	4.72246102763296	6	5.42319553242443	6	5.15444931237562	6	4.43596600736657	6	5.69730536800388	6	5.44451162636371	6	6.0974781247296	6	4.67204642163119	6	5.15580870055756	6	5.10001886032275	6	5.72970253530508	6	5.79613052988268	6	5.2389503745926
7	7	4.73010649586508	7	5.88403717117649	7	5.68257524595507	7	5.25537203865808	7	2.98510523396284	7	4.73397436178659	7	5.45120634727154	7	5.14632584979633	7	4.43554335409251	7	5.70717871190491	7	5.43593033332217	7	6.11929010608348	7	4.71314384911636	7	5.18898345787672	7	5.09859533677064	7	5.70170541622211	7	5.79917929333834	7	5.26038412920691
8	8	4.77015224865175	8	5.90953597971489	8	5.70715480798028	8	5.26133255256929	8	2.99169990493325	8	4.74026812452935	8	5.47555706437128	8	5.17001991202546	8	4.44868594276899	8	5.71973108456009	8	5.4096209005163	8	6.10668641029601	8	4.73736977366842	8	5.19486452639137	8	5.12499616693538	8	5.75853875466245	8	5.82353668947585	8	5.24849614504501
9	9	4.76213369319853	9	5.9353524780643	9	5.68278539569315	9	5.25528521314337	9	3.02156558769273	9	4.75192896615246	9	5.48783347655777	9	5.15803888368905	9	4.44050830158927	9	5.69468111537489	9	5.42886094420738	9	6.12612460125091	9	4.76695856500601	9	5.21251312928209	9	5.10431916217736	9	5.7460563222271	9	5.81179071357887	9	5.26630534704414
10	10	4.77013221153846	10	5.92867247749139	10	5.69484955972233	10	5.24936758370896	10	3.03138534120901	10	4.75921760924847	10	5.47554440935236	10	5.18781673543798	10	4.461822203936	10	5.71970261076752	10	5.42934550514426	10	6.10038069559093	10	4.79191677202392	10	5.20074032198148	10	5.091976058819	10	5.7332782823137	10	5.81744857079053	10	5.24850282408277
11	11	4.77334945735609	11	5.9198955235547	11	5.69253516066254	11	5.24092826168532	11	3.04004895132729	11	4.77507732871583	11	5.49753017392449	11	5.20318630284968	11	4.45823630519553	11	5.72984585518894	11	5.45929644714078	11	6.11076550869794	11	4.78906422224311	11	5.22786791806877	11	5.12183353221302	11	5.75609177088376	11	5.82746214464609	11	5.24013819672726
12	12	4.76772137353218	12	5.94037451266451	12	5.70610206827777	12	5.2660467263584	12	3.08046550289816	12	4.78878911406632	12	5.51705078057446	12	5.23994796237829	12	4.44606097723984	12	5.7311375584028	12	5.46712264916132	12	6.09326710056234	12	4.81441253622703	12	5.2172195161539	12	5.10315788647628	12	5.72576313479715	12	5.83487079495808	12	5.25321425645691
13	13	4.76903920402444	13	5.94007199077473	13	5.70582571964683	13	5.27209468227988	13	3.07699539114368	13	4.79603121788034	13	5.55348577654631	13	5.21625254179425	13	4.45420770301874	13	5.73094485985571	13	5.47409336580118	13	6.11781117922518	13	4.82717068565038	13	5.19954182755737	13	5.13041665845681	13	5.72562953971358	13	5.8100343212513	13	5.25327105448214
14	14	4.79098074072622	14	5.96991322223544	14	5.74073079638333	14	5.25160947899091	14	3.10239106135621	14	4.82997099352214	14	5.56956231207277	14	5.23752409085132	14	4.48857091481353	14	5.74753970807736	14	5.45762315599222	14	6.10365152861	14	4.84799758635189	14	5.214800373511	14	5.13305540833838	14	5.73595269303777	14	5.83882292376464	14	5.25081975930893
15	15	4.80347221041087	15	5.98603908436787	15	5.72554255047069	15	5.26728568438612	15	3.07102683644685	15	4.860315743172	15	5.54251090266439	15	5.22336081677224	15	4.4815081404506	15	5.74476974254945	15	5.47531943123823	15	6.10031109298687	15	4.84033979580716	15	5.2419963867165	15	5.1315704492642	15	5.74586475321431	15	5.84790322534924	15	5.28411791413431
16	16	4.79334274409746	16	5.99007974458392	16	5.71094796572245	16	5.24689455365042	16	3.09296430818867	16	4.87625137284164	16	5.54015428394129	16	5.24469566849778	16	4.47135011714405	16	5.7423514648612	16	5.47241905322285	16	6.1169980870269	16	4.86180331495103	16	5.23371425805226	16	5.14825146116006	16	5.74340887147915	16	5.83964483373442	16	5.27580544357598
17	17	4.80688820125669	17	5.99474380670127	17	5.70937525011961	17	5.27569454842675	17	3.10860768081905	17	4.90124898490784	17	5.5570257108343	17	5.2494629032715	17	4.49162192054987	17	5.74715771384608	17	5.48475589843862	17	6.11503236828758	17	4.86132293993622	17	5.20308468577783	17	5.15450597780242	17	5.73566169676196	17	5.83177472283375	17	5.2449639119561
18	18	4.80758097467429	18	5.99950028668111	18	5.73841836999983	18	5.28513655673932	18	3.11108668455301	18	4.90927417400033	18	5.57329917309388	18	5.25888345598793	18	4.4981822897726	18	5.73248002183954	18	5.51399108790183	18	6.12032338752359	18	4.89377774531551	18	5.22421379046637	18	5.1431193133913	18	5.752463593934	18	5.83662113828321	18	5.26029978109054
19	19	4.84023701390238	19	6.02660384561426	19	5.73394879899871	19	5.24578452909616	19	3.10198548317038	19	4.91387826864172	19	5.57528409090909	19	5.27316805935513	19	4.47846815848118	19	5.72201893680843	19	5.47160986478478	19	6.11502674762223	19	4.87948401224226	19	5.22666197172491	19	5.1479132886468	19	5.72303803369342	19	5.80737576587186	19	5.25087614931365
20	20	4.87455822976835	20	6.08716119239524	20	5.76758441879309	20	5.24206043631141	20	3.13334209060036	20	4.92791015928994	20	5.57795399516474	20	5.2755419518802	20	4.47233883003273	20	5.75621632539221	20	5.47366730732752	20	6.10578502154706	20	4.91143750695807	20	5.22306154100157	20	5.12296919056552	20	5.73202842848918	20	5.84697705796451	20	5.24719877230727
21	21	4.96473667485525	21	6.22544369641595	21	5.7590922190916	21	5.28154312929934	21	3.10889718262381	21	4.96284458677191	21	5.62440927700293	21	5.27906412070336	21	4.48853957952522	21	5.75376592424144	21	5.47734361480055	21	6.12878383816807	21	4.89651235846871	21	5.2561418291764	21	5.15950485625144	21	5.72321366605016	21	5.84474388492905	21	5.23876482743593
22	22	5.07379821594074	22	6.34113381702925	22	5.74159129995721	22	5.24088640160962	22	3.12591768542412	22	4.96466864684101	22	5.58886112025138	22	5.27435441154037	22	4.47790596782229	22	5.74858826437427	22	5.49872336196444	22	6.09180957795003	22	4.89212548742857	22	5.25732896898918	22	5.16806640287305	22	5.73700146577522	22	5.82102413535741	22	5.24580513638635
23	23	5.28868334118763	23	6.58517938503764	23	5.74280999723208	23	5.23607169233814	23	3.14640044462327	23	4.9783438911431	23	5.59618798069267	23	5.28147228967877	23	4.45914607143912	23	5.74987573699304	23	5.47363212288493	23	6.11833320115242	23	4.91140302620434	23	5.24668050546792	23	5.16923110306076	23	5.74452101667524	23	5.86477475640431	23	5.24674770775327
24	24	5.65765645911716	24	7.00665229911434	24	5.77440955450104	24	5.26725053155579	24	3.15002333135533	24	4.98000726364339	24	5.60327397600761	24	5.2826263795433	24	4.47485722495166	24	5.77611552135708	24	5.47528955133245	24	6.08768279021817	24	4.90698710141977	24	5.25377012417982	24	5.15798217680634	24	5.73925566958346	24	5.84690910330743	24	5.24169372084734
25	25	6.18486771106907	25	7.63181796737313	25	5.75577890595303	25	5.24331637549549	25	3.16303163621993	25	4.98609010940416	25	5.62149896089359	25	5.3004214453143	25	4.48143326492199	25	5.76353713560745	25	5.46871843275836	25	6.10654017452182	25	4.9312204080662	25	5.25375325082126	25	5.13155955188679	25	5.7264523057197	25	5.86460328045538	25	5.27085756347623
26	26	6.95702286954249	26	8.54341420874433	26	5.7840075166569	26	5.25881869521241	26	3.16484368640083	26	4.99543509894546	26	5.63129738757557	26	5.30399204866244	26	4.4712952417507	26	5.7737261192419	26	5.45268290694646	26	6.09180465323524	26	4.89816565011548	26	5.24550754290704	26	5.15486253899699	26	5.74276162324993	26	5.86169383713425	26	5.25590642994626
27	27	8.03163219133996	27	9.88146270952455	27	5.79686410788139	27	5.25408501120319	27	3.17476262885202	27	4.99676116920691	27	5.63219391538476	27	5.31701307371381	27	4.48699898278746	27	5.75595294206639	27	5.45433417980334	27	6.08630444687246	27	4.90586090057139	27	5.24666872677848	27	5.17001129496393	27	5.77522361345186	27	5.89203764930244	27	5.26810292043285
28	28	9.31854555100168	28	11.4530962886695	28	5.77346272024896	28	5.25520110341602	28	3.18512803811937	28	5.01558586328636	28	5.60914715343515	28	5.30638803117144	28	4.47988256361967	28	5.77631224519609	28	5.46826899089814	28	6.11339130353112	28	4.90033723679047	28	5.23601775095606	28	5.19682121031609	28	5.80172323671551	28	5.8989755488701	28	5.28615735424036
29	29	10.8242104652644	29	13.3145415706065	29	5.7988347595469	29	5.2983076875993	29	3.1785710093865	29	5.02233440238525	29	5.63460789962996	29	5.31348287602044	29	4.50064528008647	29	5.78387534878117	29	5.45630233970394	29	6.10842535866653	29	4.92567727685034	29	5.26081130393425	29	5.26408563305427	29	5.87862461967939	29	5.96024348584366	29	5.31007689789043
30	30	12.3461234873978	30	15.3611042333951	30	5.80662110343058	30	5.3126838184971	30	3.16913522357282	30	5.04982505612036	30	5.64888213702049	30	5.3395506000205	30	4.4778591830318	30	5.77996784346976	30	5.44599866191841	30	6.09167379652803	30	4.91018336125844	30	5.25723645470424	30	5.39265626193188	30	5.98810282336206	30	6.03438458940463	30	5.38269286038601
31	31	13.8553206258357	31	17.3144867256255	31	5.85527552670472	31	5.34860187403464	31	3.18834512889763	31	5.04908599713689	31	5.6608734657628	31	5.31579764530419	31	4.48443367727316	31	5.77366772619513	31	5.45249611954988	31	6.08529699440886	31	4.90405314664398	31	5.23356194365919	31	5.57760568460447	31	6.19004427087836	31	6.17359572348799	31	5.51835890335303
32	32	15.3214201989941	32	19.2553150830803	32	5.95100834299341	32	5.43605796039295	32	3.18323504516809	32	5.0644318133485	32	5.67665884623675	32	5.32526898244118	32	4.48746524297175	32	5.77124795590624	32	5.44286252459626	32	6.09550122751508	32	4.93754962393271	32	5.25472376923185	32	5.9449088401992	32	6.59865036757868	32	6.45133230938282	32	5.74111124470318
33	33	16.7000835299167	33	21.0297056319556	33	6.07565088520144	33	5.60597942885285	33	3.20695703314109	33	5.07295644147741	33	5.69084492819439	33	5.32157574281134	33	4.51733604853403	33	5.79246008605902	33	5.44550935632773	33	6.05332152482408	33	4.9643123085496	33	5.25690614704813	33	6.58824756269956	33	7.31435243568851	33	6.8788986012144	33	6.14632968830146
34	34	17.9194774251212	34	22.6625528003078	34	6.37805983053101	34	5.88859321666014	34	3.1872911001127	34	5.07345130975298	34	5.71006418835785	34	5.35818985568006	34	4.48542673898742	34	5.79370112683891	34	5.45287787573427	34	6.07302126860711	34	5.00135838688574	34	5.3345761688801	34	7.62702028506402	34	8.39649700762227	34	7.6967706277436	34	6.81243429234977
35	35	18.9480608271796	35	24.0926906161369	35	6.78989091629341	35	6.35556923113853	35	3.21330753249714	35	5.11080346585112	35	5.75232316681961	35	5.3697585004037	35	4.50517084079131	35	5.79987318175808	35	5.45223611150142	35	6.07218739731772	35	5.09772998251789	35	5.38724833497085	35	9.1862392654236	35	10.1216795963019	35	8.97656391300721	35	7.93487360239513
36	36	19.905407316575	36	25.3765403157077	36	7.58772476060596	36	7.18011315294852	36	3.2187840874687	36	5.06470824773898	36	5.82353503636837	36	5.41547527966527	36	4.54363402549946	36	5.84240443284215	36	5.45672891190976	36	6.06967579910279	36	5.24714606586992	36	5.49156528902076	36	11.2318293783427	36	12.3621921282188	36	10.9918761679735	36	9.66126818306008
37	37	20.6974511836328	37	26.3856229729418	37	8.90605911943945	37	8.48107069603885	37	3.22358336807776	37	5.08704640185474	37	5.97225711104066	37	5.50109140025074	37	4.59422238578805	37	5.88343126693116	37	5.49933898956371	37	6.0970087806633	37	5.49799901421695	37	5.68876776364988	37	13.5309592404689	37	14.8824560546031	37	13.6678146391224	37	11.91884689059
38	38	21.3421588689451	38	27.3153898464264	38	10.8487964458834	38	10.3472468060908	38	3.22025904120907	38	5.12363514754511	38	6.19714271128903	38	5.62466910338143	38	4.68497114219909	38	5.99018483554794	38	5.55053733465673	38	6.10860065601138	38	5.93341031998476	38	6.06030236547617	38	16.0710662701348	38	17.522483229127	38	16.7942206180361	38	14.529595756269
39	39	21.9147500445658	39	28.1063781085991	39	13.3320961026947	39	12.6852691281957	39	3.21695295393142	39	5.09674548180489	39	6.61753398434568	39	5.84907085292785	39	4.84185210579215	39	6.20406422512002	39	5.66776085713724	39	6.1452565830165	39	6.7280745060144	39	6.67505043647409	39	18.5373494686748	39	20.1302634767305	39	20.0742024325162	39	17.3188283983489
40	40	22.3461344087126	40	28.7252807775553	40	16.2495798314407	40	15.3205861332258	40	3.2387566114328	40	5.12662865149114	40	7.30153868519291	40	6.2959051888013	40	5.13810804561866	40	6.60357786760593	40	5.86306421452647	40	6.18532588390582	40	8.003143319169	40	7.67463113569974	40	20.8644940517376	40	22.6304365487141	40	23.4561083093868	40	20.1773886678321
41	41	22.7068715273874	41	29.2862356473754	41	19.3326623587171	41	18.0027953653212	41	3.24499762358699	41	5.11883952766072	41	8.48227807622396	41	7.01151004526063	41	5.64495642995062	41	7.23776098875358	41	6.25685434450912	41	6.29000343094488	41	10.0515312075214	41	9.26787067200482	41	22.9652453482577	41	24.9425277881084	41	26.6512996012869	41	22.922407806617
42	42	22.9658952299388	42	29.681346429591	42	22.4082624078868	42	20.6774862497044	42	3.22536871240949	42	5.14354019625283	42	10.3667019953473	42	8.16200981737221	42	6.47579016101876	42	8.2825834143897	42	6.87590670263605	42	6.43986406140063	42	12.8184768368931	42	11.471949642595	42	24.8731585020964	42	26.925303269757	42	29.6699725183325	42	25.4411331634889
43	43	23.2561650124011	43	29.9668965623775	43	25.3324355614667	43	23.235600409396	43	3.23649372831963	43	5.14540842067182	43	12.8961424835492	43	9.94750534645901	43	7.74956980967209	43	9.81837633108657	43	7.93745402941469	43	6.74854356673916	43	16.1218676613697	43	14.1578242251451	43	26.492686184586	43	28.7376365809396	43	32.3139184340628	43	27.7161787321945
44	44	23.4924022417871	44	30.3373783880981	44	28.1254844646823	44	25.526604659694	44	3.26437865827168	44	5.13377330331455	44	15.9227331221518	44	12.3740743907913	44	9.41420995189604	44	11.8060726464931	44	9.49515146619293	44	7.2534749356	44	19.541113926264	44	17.0906929715216	44	27.9173843503937	44	30.316974538339	44	34.6835561194875	44	29.7195817019267
45	45	23.6126931324089	45	30.5471684954645	45	30.4518078193952	45	27.4723077734274	45	3.27009646818487	45	5.15022925882762	45	19.2031772771192	45	15.2335426784092	45	11.3895090694042	45	14.183576737403	45	11.5080134965101	45	8.08088498402844	45	23.1497533286104	45	20.0730829056524	45	29.1323457239119	45	31.4909197798592	45	36.7384158861152	45	31.4307306763938
46	46	23.7704208252989	46	30.7745793674556	46	32.5036132452211	46	29.2963627145159	46	3.27350494716907	46	5.16312871333792	46	22.6088444523828	46	18.2886030418454	46	13.5662442664558	46	16.707046866263	46	13.8469710822388	46	9.4242359830585	46	26.5218611243817	46	23.0932230440107	46	30.0160984868956	46	32.6366132529673	46	38.3950342355322	46	32.8818825948856
47	47	23.8520938525294	47	30.8617069582113	47	34.2762657693174	47	30.782164281052	47	3.25266427635873	47	5.16488446450117	47	25.8055516670782	47	21.4273875596765	47	15.7626230466155	47	19.3169949932959	47	16.2855508552364	47	11.4568580905389	47	29.696825012383	47	25.8664257044206	47	30.8233796963179	47	33.460351159738	47	39.8278973097212	47	34.0965797585215
48	48	23.8986277797229	48	30.9702705718225	48	35.7975238466509	48	32.0523992580081	48	3.27087420283782	48	5.14457797569391	48	28.848782236789	48	24.4444156278276	48	17.8845252764054	48	21.7998367516145	48	18.7458860339726	48	13.9306560985327	48	32.5077186884045	48	28.4223638468887	48	31.4658038161125	48	34.1663119746371	48	40.895143963315	48	35.1178738082528
49	49	24.0082963150397	49	31.1438050092924	49	37.0949457053012	49	33.0970426501566	49	3.27215198332176	49	5.17758800946111	49	31.5264544729056	49	27.2316638920969	49	19.9499867804682	49	24.2545264280699	49	21.092550938001	49	16.8884151326783	49	34.9723806853899	49	30.7031229724644	49	31.9943730706873	49	34.7181418069181	49	41.9585670180701	49	35.9490839864701
50	50	24.0082822349317	50	31.194372309235	50	38.0728514476063	50	33.8806034774848	50	3.27139095348329	50	5.16942717885279	50	33.8616037797228	50	29.7712056789739	50	21.6807094342401	50	26.4996869485103	50	23.2884972568796	50	19.8308240102743	50	37.1424097494363	50	32.6458371405945	50	32.3233773227447	50	35.1270450399452	50	42.671065540222	50	36.6557308157289
51	51	24.1298124446832	51	31.3401543661673	51	38.8511628725142	51	34.6924626287601	51	3.29640907856438	51	5.18557056649308	51	36.0058300386532	51	32.0186883002009	51	23.2416263930992	51	28.4868089370247	51	25.176069883615	51	22.8816775831661	51	38.9821882315505	51	34.3328305500179	51	32.6121609056163	51	35.4332757687767	51	43.2336808603683	51	37.1697650803913
52	52	24.1356560047979	52	31.3501546180261	52	39.5440067314188	52	35.1582826374936	52	3.2936504842109	52	5.17861059117691	52	37.690348466576	52	33.9332393662781	52	24.6565496688419	52	30.2126275267178	52	26.8883236145633	52	25.6952866310934	52	40.3694182477598	52	35.7271194821419	52	32.8271124364171	52	35.7137255005442	52	43.6943113710602	52	37.5765433204724
53	53	24.1728236826086	53	31.4692949538343	53	40.0216995482601	53	35.6372541926669	53	3.29086323784121	53	5.18656695897955	53	39.1044466150341	53	35.5369108124755	53	25.8512968183838	53	31.7526635100409	53	28.2709057038516	53	28.2763881481297	53	41.7064439692166	53	36.8845046313526	53	33.048658681974	53	35.8715061334859	53	44.0545697823989	53	37.9015487561376
54	54	24.2543018210464	54	31.4619335819201	54	40.4186377619264	54	35.9042353029189	54	3.31614208999867	54	5.20339679313674	54	40.2604600431557	54	36.9178227345981	54	26.8589980188774	54	33.1736261708272	54	29.5203315180554	54	30.540856371319	54	42.7092515629056	54	37.8448768873843	54	33.1659817688053	54	35.9822932665268	54	44.3551893378111	54	38.1423269356955
55	55	24.2408945426293	55	31.576774244866	55	40.7384041688299	55	36.1913482269043	55	3.31576993943966	55	5.19622347668531	55	41.2179143547561	55	38.0336716474143	55	27.6685216030688	55	34.3374906036385	55	30.5855088050893	55	32.5161259139483	55	43.4728242353119	55	38.5358615404445	55	33.2247653613611	55	36.1204417506706	55	44.5254730403291	55	38.3561026100704
56	56	24.3144627579605	56	31.5446362098367	56	40.9905736692769	56	36.2987726368939	56	3.28892193482575	56	5.20823263791245	56	42.0107323573736	56	39.0071358267717	56	28.3925090042831	56	35.293728120223	56	31.4072341393023	56	34.2398033704321	56	44.2001409228894	56	39.2446559038894	56	33.363023695055	56	36.1890470196634	56	44.732449309221	56	38.5698811011003
57	57	24.2530149950091	57	31.6539118981009	57	41.1781403125288	57	36.4744425914947	57	3.30269479490768	57	5.22786911916853	57	42.5569158853986	57	39.752118804128	57	28.8529829545455	57	36.1576018253869	57	32.0191818610948	57	35.6507490066915	57	44.6524407548928	57	39.6965505970669	57	33.4428396640746	57	36.2913836080122	57	44.9314115230634	57	38.6973089210964
58	58	24.2809924450549	58	31.6338960108953	58	41.3349097588763	58	36.6517305078452	58	3.31496895313717	58	5.21356315774531	58	43.0779320027905	58	40.3188774705445	58	29.3796170610885	58	36.8226254245263	58	32.5575532775951	58	36.8883971384587	58	45.0908799410891	58	40.0478673639353	58	33.5010792295795	58	36.2699385383317	58	45.0064000037856	58	38.8252277885336
59	59	24.3332654704773	59	31.6729060601373	59	41.4179394952716	59	36.8156331859147	59	3.30891853833821	59	5.21439508264979	59	43.4108868744447	59	40.7732423632988	59	29.6823787321641	59	37.4162256595251	59	32.9988687345297	59	37.8657494655716	59	45.3371828318649	59	40.3581542799713	59	33.5347311774447	59	36.3724989911852	59	45.2299793531036	59	38.9884391083339
60	60	24.4256807966796	60	31.7630536114141	60	41.5565394164762	60	36.8057747899678	60	3.30951569833363	60	5.23429344930732	60	43.6829835907607	60	41.0793241502407	60	29.9062649462638	60	37.8212218099488	60	33.2955923265205	60	38.6485020191658	60	45.5898749275005	60	40.633196210944	60	33.6347124564281	60	36.3676159370185	60	45.355995769238	60	39.0208651871353

[truncated: 1 more sheets: LDHA]
