# Supplementary material for: Identification of a novel association for the WWOX/HIF1A axis with gestational diabetes mellitus (GDM)
Source: PeerJ. 2021 Jan 14;9:e10604. doi: 10.7717/peerj.10604 (PMC7811782; doi:10.7717/peerj.10604)
Supplement: Supplemental Information 11 — Quantitative RT-PCR (RT-qPCR) raw data results for all the studied genes (WWOX, HIF1A, NFKB1, SLC2A1, SLC2A4, HK2, PKM2, PFK, LDHA, DVL2, and CTNNB1) and the Ribosomal Protein Lateral Stalk Subunit P0 (RPLPO), 40S ribosomal protein S17 (RPS17), and H3 Histone Family Member 3A (H3F3A) used as the housekeeping genes for internal normalization. Results of reactions performed in duplicate on a LightCycler 480 II (Roche Diagnostics GmbH, Germany). The Universal Human Reference RNA (Agilent, USA) was used as a calibrator. [file peerj-09-10604-s011.xls]

## Sheet: RPS17
Text	X	A1: ref	X	A2: ref	X	A3: 524C	X	A4: 524C	X	A5: 586C	X	A6: 586C	X	A7: 605C	X	A8: 605C	X	A9: 507B	X	A10: 507B	X	A11: 570B	X	A12: 570B	X	B1: h20	X	B2: h20	X	B3: 525C	X	B4: 525C	X	B5: 587C	X	B6: 587C	X	B7: 610C	X	B8: 610C	X	B9: 508B	X	B10: 508B	X	B11: 581B	X	B12: 581B	X
1	1	2.78330213073601	1	3.70136944217702	1	3.12760542240043	1	3.56679308864601	1	2.90927364598483	1	3.10269938574848	1	2.90986259952736	1	3.05009320726605	1	3.50804670830532	1	3.03898564477108	1	3.238985186787	1	3.24696035699377	1	5.01725076184344	1	4.90779696372451	1	2.47890996352564	1	3.71661506468493	1	2.73862909455543	1	3.38365761872638	1	2.99596877071856	1	3.31483729967723	1	3.93425506929061	1	3.0436265386464	1	3.13301764090568	1	3.50851727074071	1
2	2	2.8753432881153	2	3.78911947351939	2	3.22539655862607	2	3.66823308287828	2	2.97769272502219	2	3.20184530788209	2	2.97191812326944	2	3.11307911946675	2	3.59218384951674	2	3.09242595605924	2	3.34426072248959	2	3.3280881608059	2	5.16452894990501	2	5.0147325951499	2	2.54986119849599	2	3.78541718523715	2	2.80644332049782	2	3.45713999552635	2	2.97668405031133	2	3.3835797143805	2	3.99821322014817	2	3.10338650023005	2	3.23060707541405	2	3.56693340302588	2
3	3	2.93497111971011	3	3.84703662813537	3	3.28739036814115	3	3.73541710595628	3	3.01175091894164	3	3.24215471850831	3	3.0184554730176	3	3.15405183094629	3	3.62150277421304	3	3.16962281418589	3	3.35431724422688	3	3.34596603003984	3	5.21156546864767	3	5.03271114306447	3	2.58464803017074	3	3.85844758840793	3	2.84004858084885	3	3.49734084662692	3	3.0166165460931	3	3.43711214075811	3	4.06660720667256	3	3.15989869478424	3	3.2475227929183	3	3.62193537454325	3
4	4	2.96843561476027	4	3.90550873282706	4	3.3046481594794	4	3.78375539328493	4	3.06599851778146	4	3.3208386593496	4	3.02874209344635	4	3.20262091730845	4	3.67757301726466	4	3.19431852984198	4	3.38716394679358	4	3.38813659259304	4	5.26422962132214	4	5.08972488187613	4	2.61520852303529	4	3.9188630996138	4	2.89389030703849	4	3.56274640180133	4	3.03922205173623	4	3.47242693314241	4	4.13486889416676	4	3.19782560840748	4	3.30831021594427	4	3.6266580867059	4
5	5	3.01061525228765	5	3.95241935075674	5	3.36962409852777	5	3.85325670313535	5	3.10932543135731	5	3.33889975803224	5	3.04695174106753	5	3.24017307098889	5	3.70948913540978	5	3.24102060536562	5	3.40768998514278	5	3.40979362624518	5	5.31972378723949	5	5.11571599723356	5	2.6797020393228	5	3.95603272108977	5	2.94928569133406	5	3.62386715321144	5	3.06346365416501	5	3.50330041697004	5	4.18589049717666	5	3.24417437870374	5	3.36379565826989	5	3.69249792830333	5
6	6	3.01825857028954	6	4.00078299127614	6	3.38332026973961	6	3.8858591862827	6	3.12868163696557	6	3.38937303854567	6	3.05373106016067	6	3.24073722507314	6	3.72319693479394	6	3.26863362220962	6	3.43654260732803	6	3.43270493426048	6	5.34183227150192	6	5.18408841063567	6	2.70614133643156	6	4.00732958796495	6	2.96841441318324	6	3.66775162123484	6	3.11367617391431	6	3.53544665081499	6	4.20604277589115	6	3.25815216292314	6	3.37840600685776	6	3.70052888407872	6
7	7	3.0823588178925	7	4.05520387465294	7	3.48173723982854	7	3.97520938638452	7	3.20394704780818	7	3.45168541156856	7	3.11633106165783	7	3.30430293026046	7	3.78842574421861	7	3.29562792038703	7	3.48596442151485	7	3.45498160011118	7	5.39828325278577	7	5.23126923689256	7	2.71907448604627	7	4.03256847061386	7	3.01812085385112	7	3.6986027301865	7	3.13846738432604	7	3.56694318830642	7	4.23837874573342	7	3.29840326310802	7	3.39240242494191	7	3.74487695449451	7
8	8	3.06807852382561	8	4.08924009839852	8	3.50139128936271	8	4.0135043127451	8	3.21646498423728	8	3.47660795918315	8	3.11629972835372	8	3.33608953534563	8	3.82104014893095	8	3.288822401784	8	3.51418578441612	8	3.47726464519745	8	5.44062974422999	8	5.26496360866155	8	2.75805161536342	8	4.06415919564219	8	3.04917440971976	8	3.75420789988394	8	3.15706304362975	8	3.59847312297229	8	4.25776486737377	8	3.35207139668786	8	3.46956828510989	8	3.76701140091697	8
9	9	3.13274730321508	9	4.15123538874291	9	3.57419397006337	9	4.09722575587448	9	3.26722285943527	9	3.52708979663419	9	3.16695013877293	9	3.34937076639902	9	3.86739131820649	9	3.34347941378105	9	3.55717146270605	9	3.52248277915407	9	5.49101312016366	9	5.29959351427924	9	2.78449881723348	9	4.09013751700445	9	3.07454875612297	9	3.80429901136502	9	3.2134958403479	9	3.63062177104785	9	4.31032217655174	9	3.37276052846513	9	3.49120835531831	9	3.82683004789186	9
10	10	3.15949992173636	10	4.18297671860716	10	3.61158536270637	10	4.13964437877394	10	3.30305016039245	10	3.56878643400598	10	3.15892787393216	10	3.38568574795074	10	3.89134674802564	10	3.36189268554245	10	3.59757788132639	10	3.5428450976471	10	5.57269802561958	10	5.35737473075867	10	2.80242524411774	10	4.15113297424886	10	3.11635195009709	10	3.85162712452178	10	3.23654782136588	10	3.66014003010029	10	4.36621544636204	10	3.43129052424156	10	3.52434075785613	10	3.84688681756985	10
11	11	3.17659821790379	11	4.20035817503991	11	3.643627063736254	11	4.14975948835439	11	3.31229522488066	11	3.57822489455115	11	3.19310576394624	11	3.41417855104855	11	3.92749351132958	11	3.38520971692303	11	3.5937419953401	11	3.55348666585256	11	5.61301657359275	11	5.44996105079672	11	2.83744562147687	11	4.20551201961708	11	3.16269368813975	11	3.91075055619921	11	3.26429091905246	11	3.69497616311403	11	4.41549429787076	11	3.45450183754552	11	3.57667915417639	11	3.86513863746548	11
12	12	3.21222796531289	12	4.23440801584299	12	3.66076300021645	12	4.21362481000271	12	3.33737924587586	12	3.62188746083754	12	3.22441704990515	12	3.45870203127211	12	3.96012113582478	12	3.39871176097375	12	3.63612238932148	12	3.59810400934882	12	5.66245773839938	12	5.42287511392148	12	2.87643924085283	12	4.24344366992577	12	3.17509527918139	12	3.91689146695205	12	3.26423197291721	12	3.73913019749626	12	4.42840350149114	12	3.46118227438982	12	3.60474389725931	12	3.87989882482342	12
13	13	3.23241745226322	13	4.26008410528476	13	3.69879211833788	13	4.25676442547932	13	3.3800709550621	13	3.66419088367167	13	3.25454202036391	13	3.45741142521095	13	3.99129963363958	13	3.45155310049834	13	3.6559665599208	13	3.59677229654561	13	5.71687895474938	13	5.46810451462786	13	2.90135173404334	13	4.30515255872924	13	3.21120528004801	13	3.98343411304235	13	3.31270453701381	13	3.77561164834315	13	4.45266606824746	13	3.48002615745249	13	3.63850568218329	13	3.93764767797347	13
14	14	3.26443414419666	14	4.32604876633291	14	3.78820505866904	14	4.34445855730332	14	3.44652831057971	14	3.74306353582852	14	3.27683834108423	14	3.49298712651673	14	4.02828041046724	14	3.49588171465576	14	3.67404429091851	14	3.6081041152971	14	5.79375561868714	14	5.48746693893405	14	2.93698047944104	14	4.36677476479521	14	3.27067005792245	14	4.03719900323153	14	3.39090142024232	14	3.81126557809024	14	4.47691264116404	14	3.56444407753344	14	3.69864378139597	14	3.99373434265275	14
15	15	3.32617459928763	15	4.41822872273093	15	3.92329444396226	15	4.48177979014227	15	3.59465246908525	15	3.87127767095286	15	3.36838603937814	15	3.56673865814483	15	4.12978876300257	15	3.53386060643808	15	3.71373567679499	15	3.63521379284178	15	5.89544365207222	15	5.54410441149813	15	2.99328305860259	15	4.42044389596655	15	3.34905846517083	15	4.1454781967602	15	3.46289246321833	15	3.90943234039747	15	4.51891360263304	15	3.63567935467435	15	3.7661346610508	15	4.03518659862423	15
16	16	3.41103606315034	16	4.56719359949713	16	4.18509550176183	16	4.77466818589075	16	3.80729068325784	16	4.11372766455133	16	3.49293795665085	16	3.66776492670926	16	4.26605442792572	16	3.63456962353323	16	3.76241039311739	16	3.67910531016452	16	6.00726576273329	16	5.59012884566345	16	3.06407232025404	16	4.55232684854175	16	3.46640949260641	16	4.31765523726509	16	3.61741264816672	16	4.08534855203173	16	4.58920092556292	16	3.72890164339434	16	3.93388292204518	16	4.18971799371377	16
17	17	3.61832028102201	17	4.81992598455935	17	4.66504182283112	17	5.27360247408809	17	4.22211680801004	17	4.56968499774031	17	3.71889440226234	17	3.89094127567643	17	4.55397303679724	17	3.83795583369281	17	3.91130247224266	17	3.80610502164244	17	6.11407749589681	17	5.65152229167724	17	3.20737147958362	17	4.78694693597118	17	3.69681963778977	17	4.63964392305204	17	3.88494941980062	17	4.35731258511071	17	4.71932407979031	17	3.91068898189232	17	4.19427395770377	17	4.41227366125803	17
18	18	3.96681020026964	18	5.28198348684249	18	5.45171422897013	18	6.17287552738421	18	4.97421876849898	18	5.35440465460498	18	4.13757024830374	18	4.2079710935321	18	5.02947507780814	18	4.18186005770355	18	4.0869015201335	18	3.97627403367879	18	6.21138665876647	18	5.73758311061846	18	3.46633178789355	18	5.1714100558402	18	4.09354058076871	18	5.19465690346075	18	4.31858694304914	18	4.82954347933738	18	4.92526479940267	18	4.22520877669215	18	4.63561053454471	18	4.81069952339332	18
19	19	4.6160849925116	19	6.15458287714281	19	6.83112569318853	19	7.6873990301512	19	6.21126240208664	19	6.67733109632975	19	4.82060367738821	19	4.76169020655423	19	5.86575432346549	19	4.69612333149848	19	4.41922442432769	19	4.31138415942144	19	6.34593592393803	19	5.77118519895914	19	3.90173818020806	19	5.8547434106721	19	4.77119930698448	19	6.15305403215714	19	5.1200245136627	19	5.66937884067487	19	5.32700091447157	19	4.78949738881687	19	5.40849751326305	19	5.50660791132166	19
20	20	5.66881021635695	20	7.6091182122394	20	9.05952066074912	20	10.167717228689	20	8.26013125472143	20	8.83780883589619	20	6.07670559814397	20	5.76386940709534	20	7.31845988432057	20	5.64008081781917	20	4.99591956443019	20	4.82227347543285	20	6.55416863280786	20	5.86160611007025	20	4.67891397564742	20	7.02115544108295	20	5.94907038384508	20	7.80574834551092	20	6.45820605379455	20	7.142871529298	20	5.964721857813	20	5.76686293633538	20	6.76065008948617	20	6.74641205974066	20
21	21	7.42414183558091	21	10.0363597183263	21	12.2131714098467	21	13.7408006784059	21	11.3126223917003	21	12.0645896037003	21	8.08845877263147	21	7.49497331387561	21	9.65741191017461	21	7.21655457259333	21	6.00667913927841	21	5.76025500858027	21	6.70982280680609	21	5.96861382766941	21	6.03103778490222	21	9.0145063119852	21	7.87054805145973	21	10.4278153707444	21	8.63274110384026	21	9.5361323018838	21	7.13712521851971	21	7.39242656209631	21	8.92475500153978	21	8.79706866170785	21
22	22	10.0255744528405	22	13.6734098522351	22	16.0128926025865	22	18.0825101839699	22	15.1525718813052	22	16.0484269849106	22	11.143812674835	22	10.113944846818	22	13.1813500423295	22	9.74382243901825	22	7.70020798779635	22	7.35797348467373	22	6.84114653618152	22	6.0587781365147	22	8.08968725514451	22	12.0678034821574	22	10.7408118398754	22	14.0972408246714	22	11.8911963555027	22	13.0620100247057	22	9.02526604666085	22	9.98877929903761	22	12.1811527702647	22	11.8878097686238	22
23	23	13.3562492270269	23	18.3870897962979	23	19.7259810287135	23	22.2942804910932	23	19.0166932497668	23	19.9869615317669	23	15.0141765137705	23	13.8218150847375	23	17.5207228007441	23	13.2868335775781	23	10.2513168622201	23	9.75496073974091	23	7.01190912885155	23	6.18629218811684	23	11.0873169507012	23	16.0770595461955	23	14.3459664414767	23	18.4396522064044	23	16.0067191153967	23	17.4325698200792	23	11.8735049528311	23	13.532993558737	23	16.2734734968138	23	16.0374966193837	23
24	24	16.821837865592	24	23.1939690225737	24	22.8148028110303	24	25.8028020866241	24	22.3225473504355	24	23.4040185461509	24	19.0101524209021	24	18.1386134799335	24	21.8698190029331	24	17.4803850380964	24	13.7077460317864	24	13.058206007528	24	7.17459123958585	24	6.27119764910129	24	14.5710972028755	24	20.4942105184257	24	17.9753286611122	24	22.5232785123321	24	20.1682587973128	24	21.6807801448104	24	15.5117390573532	24	17.6094980204155	24	20.3920753808949	24	20.3833493771526	24
25	25	19.7471781403085	25	27.3636135239582	25	25.2402023315467	25	28.6950014407522	25	24.9942725575901	25	26.1524637565346	25	22.4282560532961	25	22.0997977229339	25	25.6080096062211	25	21.466221515016	25	17.5733095182166	25	16.7630518428422	25	7.32316595555676	25	6.36361902014681	25	17.9417905813347	25	24.4793011636634	25	21.1374879541065	25	26.0702405105176	25	23.7807735545659	25	25.4329238743421	25	19.341605624963	25	21.3919904828152	25	23.9895968363746	25	24.2999847021147	25
26	26	22.1832727141366	26	30.7235614312794	26	27.215607428498	26	30.908821605915	26	27.1720183907679	26	28.3214834724944	26	25.1798890335356	26	25.3465369085239	26	28.5581792527941	26	24.7350607840247	26	21.1045244501221	26	20.2439408381525	26	7.52211761107036	26	6.49158214780611	26	20.7230489692219	26	27.8465767125697	26	23.7013716618475	26	28.8508051288198	26	26.712606347752	26	28.4038093024965	26	22.7195886387757	26	24.5634674667945	26	26.8341620110764	26	27.4167020373514	26
27	27	24.0451144706634	27	33.4371180735669	27	28.7385330677101	27	32.7295500521806	27	28.7980948316599	27	30.0618432212195	27	27.4361290572709	27	27.9942755769494	27	31.0130877626538	27	27.3458213736807	27	24.0941014059895	27	23.1609565818912	27	7.64062408607025	27	6.61025547511263	27	22.9741556539735	27	30.4420530296675	27	25.7729572900424	27	31.1386689257727	27	29.0111396732865	27	30.8016633425278	27	25.5380803502025	27	27.135410092786	27	29.2987329229821	27	29.9916029096445	27
28	28	25.6120598235669	28	35.495699363497	28	29.9058279813523	28	34.0900219481065	28	30.0466317639988	28	31.4086791606779	28	29.1272110574919	28	30.1065411018904	28	32.8731593773035	28	29.4614542862958	28	26.593864540977	28	25.5915016955221	28	7.73259241755667	28	6.74433265240916	28	24.7417777639092	28	32.5180543242529	28	27.3891366456536	28	32.9316103720473	28	30.886766713553	28	32.6563383304914	28	27.8044607465839	28	29.2090466597834	28	31.1648622277189	28	32.1358180748664	28
29	29	26.7442002919785	29	37.1185338532291	29	30.8568664353926	29	35.1377716963254	29	31.0507048694828	29	32.418945033109	29	30.4929934429949	29	31.7164916061573	29	34.3485807353941	29	31.0973833225495	29	28.5996304565424	29	27.5837868999713	29	7.84614616941258	29	6.85188248784822	29	26.2498586022712	29	34.2085604133862	29	28.7259759556591	29	34.3603157604483	29	32.321777702387	29	34.0950596841329	29	29.7153450310533	29	30.8601746177502	29	32.6523703802665	29	33.7477065514541	29
30	30	27.6097734397949	30	38.4074453338177	30	31.5340094714919	30	35.9556066682478	30	31.8048704008873	30	33.2303572279436	30	31.597000874799	30	33.0349001565239	30	35.4981439675778	30	32.3905740848807	30	30.2981914466602	30	29.2311352964102	30	7.90047778280306	30	7.0114702964379	30	27.3122143066684	30	35.5321068250103	30	29.7162944893166	30	35.4239428668375	30	33.4405300341375	30	35.2374433299279	30	31.0383862906382	30	32.1037856427966	30	33.8681823967299	30	35.0216235785141	30
31	31	28.2418308838508	31	39.288600874522	31	32.0554314713753	31	36.6022031040964	31	32.3049773025372	31	33.8224649119468	31	32.409964962027	31	33.9569258012664	31	36.3145674948556	31	33.3543121654456	31	31.6418642420213	31	30.4943133694871	31	7.99910996684581	31	7.09795460347568	31	28.2359561013911	31	36.4705471826315	31	30.5343052287721	31	36.3661855245514	31	34.2793526426967	31	35.9956197766442	31	32.247397211339	31	33.047047800466	31	34.7841987025938	31	36.0382390360765	31
32	32	28.811696184825	32	40.1540342707668	32	32.5043035108536	32	37.0615648971468	32	32.827724971801	32	34.3033336953823	32	33.0444562438705	32	34.7408660420404	32	36.9675653932861	32	34.1279321251703	32	32.5863583097597	32	31.5723307659042	32	8.07204496289428	32	7.20135688647789	32	28.9040743852431	32	37.2995535930173	32	31.1151773388082	32	36.9773774374971	32	34.9817905304155	32	36.6957639478828	32	33.0920756405302	32	33.8487220148708	32	35.4812512542091	32	36.7583209937001	32
33	33	29.1881407109766	33	40.6251996460467	33	32.9044874876347	33	37.45182934409	33	33.2547405430303	33	34.6590711731345	33	33.5145301117167	33	35.3267812990703	33	37.555822189931	33	34.7161490031205	33	33.4836144580726	33	32.374889945568	33	8.14391755201204	33	7.25616279426985	33	29.3650151945684	33	37.889185358254	33	31.5440934287468	33	37.4977034085864	33	35.5602221625587	33	37.1885498806754	33	33.7530192884412	33	34.3988965126161	33	36.0277717831816	33	37.3638478945797	33
34	34	29.5486569804281	34	41.1245185471312	34	33.1924336182327	34	37.765969820838	34	33.5181469670636	34	34.9776542055276	34	33.9031167666368	34	35.8685384808652	34	37.9812029497341	34	35.1213817214831	34	34.1326456008011	34	33.012434135984	34	8.16067400854282	34	7.38004949831669	34	29.7729370335423	34	38.4290256985328	34	31.9978543897993	34	37.9198548115894	34	35.9399778821182	34	37.6063003362918	34	34.2907500818232	34	34.8278201662059	34	36.4542320208928	34	37.850176039301	34
35	35	29.7754165485717	35	41.5006311865948	35	33.3890245824718	35	38.092756133847	35	33.7882933417267	35	35.2275783524242	35	34.2356074015431	35	36.2127734138521	35	38.3476782796177	35	35.4866334596429	35	34.6271550784135	35	33.5251263442401	35	8.21148324476599	35	7.40125724169498	35	30.0910387435762	35	38.7147502758374	35	32.296414665757	35	38.2300649732123	35	36.2886477228523	35	37.928978882237	35	34.6862145857761	35	35.2574542754912	35	36.8248129283783	35	38.2184035801683	35
36	36	29.9937687373985	36	41.853401799716	36	33.6096751252747	36	38.3520336784077	36	33.9635236052456	36	35.4786115310978	36	34.5305074615173	36	36.5393644333454	36	38.6447422470313	36	35.8168774549261	36	35.0404286059121	36	33.927181383803	36	8.25568028197919	36	7.49704770980795	36	30.3846826670993	36	39.0806259089533	36	32.5436064951146	36	38.5569152118785	36	36.6022220118753	36	38.2106576154743	36	34.9577304646975	36	35.544539816398	36	37.0744177607278	36	38.5922419002675	36
37	37	30.2418511532193	37	42.144716048576	37	33.8808573179345	37	38.5742737155141	37	34.2785215179055	37	35.6904575723335	37	34.7691180960664	37	36.6851014676039	37	38.8918990915806	37	36.1090568565928	37	35.432017254726	37	34.2664983764181	37	8.29343093016034	37	7.57383446726737	37	30.6418223988765	37	39.4399127963234	37	32.7750596000857	37	38.8890649793212	37	36.9059905507264	37	38.4680472124431	37	35.2177541513811	37	35.7736407248234	37	37.4539199248175	37	38.903307824034	37
38	38	30.4497778407862	38	42.4419403487065	38	34.0305171545828	38	38.7496469039894	38	34.4293475860154	38	35.8602827923863	38	34.9262897128366	38	37.0054004737601	38	39.1296307996864	38	36.3998217670487	38	35.748339855595	38	34.5152194314724	38	8.33475384110784	38	7.60615273728785	38	30.8728317821671	38	39.6462543399657	38	32.9110998426664	38	39.0847131726166	38	37.063507360446	38	38.6921398031042	38	35.4121855333295	38	36.0013921974828	38	37.6489736518426	38	39.0862171581166	38
39	39	30.5824874712905	39	42.5804196080488	39	34.1746296778068	39	38.8982918853744	39	34.5425647598066	39	35.9984306115929	39	35.1087242604459	39	37.1656282341117	39	39.3666115468671	39	36.5826445022725	39	35.9597831213562	39	34.811423813629	39	8.3447365138217	39	7.63583713013417	39	30.9949223433046	39	39.844769463988	39	33.1415253990848	39	39.316042370221	39	37.2140024214543	39	38.8897923320138	39	35.502836398947	39	36.1286766939181	39	37.8448899857854	39	39.277572770601	39
40	40	30.7438932049446	40	42.821616525359	40	34.3319916329188	40	39.0213500899009	40	34.6874287696052	40	36.1429647013049	40	35.2660973067421	40	37.3963222540663	40	39.4987741036707	40	36.7859535369732	40	36.2068657491214	40	35.0331085245448	40	8.38309524630158	40	7.7197501295177	40	31.1758451052017	40	40.0815868888818	40	33.3158847419244	40	39.4730037575674	40	37.3896051940509	40	39.0558734257504	40	35.6521608589637	40	36.4180384131814	40	38.0198656986617	40	39.5435404282101	40
41	41	30.8076724232005	41	42.9975530853954	41	34.4159012990187	41	39.2815783059044	41	34.7819898185754	41	36.2761106272652	41	35.3862876552884	41	37.5134526300487	41	39.6134169718	41	36.9553324717493	41	36.3817583689024	41	35.1695912916086	41	8.38353925140341	41	7.74700594753041	41	31.3152887646733	41	40.2643000435809	41	33.4148546065847	41	39.6642226824447	41	37.5796700201064	41	39.1420278884969	41	35.730099430009	41	36.4846498199805	41	38.2797376327289	41	39.6680627718107	41
42	42	30.934071634423	42	43.1109247042766	42	34.4498028430306	42	39.2792922857019	42	34.8701747015731	42	36.3878263066362	42	35.4801500457276	42	37.6846424574123	42	39.8147164288109	42	37.0096988252169	42	36.6102247171375	42	35.4417158058491	42	8.36464294693741	42	7.7629508181249	42	31.4157427563799	42	40.3566820566158	42	33.4589640354482	42	39.7728907549849	42	37.7025742118163	42	39.2472878907897	42	35.7949801177487	42	36.6399148506282	42	38.3710276532455	42	39.8241303735762	42
43	43	31.0138766439928	43	43.3614990286235	43	34.6002553733166	43	39.3334839486145	43	34.9902011093009	43	36.4644087444449	43	35.6193386049761	43	37.8015738982048	43	39.9158435365295	43	37.1862082871988	43	36.7078187288414	43	35.5946059789456	43	8.38486145932115	43	7.77525250214582	43	31.4908470430004	43	40.487819105287	43	33.639671701749	43	39.8825597205444	43	37.8048741985651	43	39.4090889081037	43	35.8339215376435	43	36.7204371691028	43	38.5044472903105	43	39.9716859472005	43
44	44	31.134223824147	44	43.3830176692999	44	34.6856978829389	44	39.4818866336695	44	35.0911863018422	44	36.5399589197522	44	35.7517924287793	44	37.8915708758941	44	40.0215281595106	44	37.2744683960032	44	36.8991441164055	44	35.7281455314262	44	8.400487803782	44	7.81043655905281	44	31.6534649934593	44	40.6223556547481	44	33.7645772401047	44	39.9643226001667	44	37.9304025241912	44	39.4224583263752	44	35.9316085099162	44	36.8147370750106	44	38.6734828682185	44	40.0975817758635	44
45	45	31.1527090660763	45	43.4605315411508	45	34.6322480159675	45	39.5348610581754	45	35.0913039798672	45	36.5908974699622	45	35.8089180462652	45	38.007778228204	45	40.0557416018342	45	37.3492274209094	45	37.0191710529409	45	35.845878655568	45	8.43196905659964	45	7.8404527825334	45	31.6322513706398	45	40.6498817347511	45	33.7830875338213	45	40.0908714011617	45	37.8690626506219	45	39.5320423358867	45	35.9706456363583	45	36.922642654393	45	38.6731386818423	45	40.1714844417067	45
46	46	31.1825818881661	46	43.6088024225281	46	34.730126246449	46	39.6150702026825	46	35.1927006226015	46	36.6614735080924	46	35.860197131391	46	38.0290430376096	46	40.1704007167711	46	37.4445130847927	46	37.1172211776132	46	35.9917669361727	46	8.41671024753945	46	7.85284105931254	46	31.83214090783	46	40.7304174112312	46	33.882840648525	46	40.2071887443593	46	38.0906043309817	46	39.548048753342	46	35.9968431276849	46	36.9359506508129	46	38.8071757299596	46	40.3271186817663	46
47	47	31.2843309044387	47	43.7023760434998	47	34.8084117087681	47	39.6117884199218	47	35.2057510070963	47	36.6693724353026	47	35.9116115874751	47	38.1401371846846	47	40.2523092442188	47	37.5535618989565	47	37.2439272148761	47	36.0929387898036	47	8.40857702234472	47	7.88575988696162	47	31.7963203563584	47	40.7984420165395	47	33.8887416320576	47	40.2427575860437	47	38.1183834874153	47	39.5768887122721	47	35.9838798507538	47	37.0102217083576	47	38.8494468909168	47	40.3861867616692	47
48	48	31.3576148728328	48	43.6462809602876	48	34.9144970807472	48	39.6237670160679	48	35.3384171335907	48	36.7505795023029	48	35.9680914315358	48	38.2356654733949	48	40.2975185451191	48	37.6283943031398	48	37.3722829331858	48	36.1911668093884	48	8.45681619086417	48	7.91145007146156	48	31.8625352700129	48	40.816375103421	48	33.9953093961111	48	40.2788996886605	48	38.186424572431	48	39.7094893807021	48	35.9510485985078	48	37.0439316101711	48	38.941137120858	48	40.47545794292	48
49	49	31.3272673820266	49	43.742256606081	49	34.8799044119357	49	39.6478969462986	49	35.3265107885434	49	36.7845733907792	49	36.0454472114334	49	38.2069412788489	49	40.3680446940097	49	37.649180708344	49	37.3562308852943	49	36.2608480194355	49	8.45186979493724	49	7.9065245467707	49	31.8909271044104	49	40.8867127842253	49	33.9635583829492	49	40.316826852261	49	38.2282575673884	49	39.7976136658759	49	35.9708296024529	49	37.091302033669	49	38.9695944145328	49	40.5271976339435	49
50	50	31.4307542102362	50	43.8005889025097	50	34.8923824372682	50	39.6825353540078	50	35.3141879127356	50	36.8236261892229	50	36.0651726101052	50	38.2921174198916	50	40.383589137655	50	37.6288322411083	50	37.4551057486516	50	36.37827176895	50	8.43506871385752	50	7.9108122996049	50	31.9346355756796	50	40.9090984454584	50	33.9947198102673	50	40.3451236391594	50	38.3056401863182	50	39.7556637357478	50	35.9774670315742	50	37.1590713938656	50	39.0475410266977	50	40.5194106764938	50
[truncated: 143 more columns]

## Sheet: RPLP0
Text	X	A1: ref	X	A2: ref	X	A3: 524C	X	A4: 524C	X	A5: 586C	X	A6: 586C	X	A7: 605C	X	A8: 605C	X	A9: 507B	X	A10: 507B	X	A11: 570B	X	A12: 570B	X	B1: h20	X	B2: h20	X	B3: 525C	X	B4: 525C	X	B5: 587C	X	B6: 587C	X	B7: 610C	X	B8: 610C	X	B9: 508B	X	B10: 508B	X	B11: 581B	X	B12: 581B	X
1	1	4.87950061834946	1	6.45224633483653	1	10.6466677395385	1	10.0755822289145	1	8.41870790021876	1	8.68137029604435	1	8.21000671506415	1	6.79001364353259	1	6.8973374595626	1	7.76870625596929	1	8.57979589853817	1	7.43450501057633	1	6.86088069149358	1	8.0932626362104	1	9.98799233439955	1	9.36148419393844	1	9.2613616900532	1	9.48472970803956	1	10.2700016137998	1	10.2733305411628	1	10.6160245620871	1	8.62557867666824	1	8.14614344952187	1	8.85168604090627	1
2	2	4.92130899263201	2	6.55710512649884	2	11.1812826282398	2	10.6978485235213	2	9.08787459682797	2	9.40484663022221	2	8.82750811687311	2	7.31385444475805	2	7.2864507741522	2	7.93727716377464	2	8.70907898344083	2	7.66881923052855	2	6.90380887311511	2	8.55964172721418	2	10.0649239788441	2	9.46148329112758	2	9.36797224142171	2	9.65710108581963	2	10.2527097163726	2	10.2810305554919	2	10.7366887034792	2	8.66802515606427	2	8.20864163815772	2	9.09573876492414	2
3	3	4.94980895054742	3	6.6844089189387	3	11.5233754456227	3	11.0647028838341	3	9.70029029021655	3	9.95492898256227	3	9.22089112487731	3	7.84098600972905	3	7.68767436878641	3	8.108882001654	3	8.6806658253902	3	7.60916715235523	3	6.98865799874212	3	8.74893065777679	3	10.2299199854001	3	9.58814285798141	3	9.45915725544468	3	9.66507663871337	3	10.2607956505973	3	10.3314286642659	3	10.771106605933	3	8.78463901833591	3	8.30248684225635	3	9.09573274412426	3
4	4	5.04500281381681	4	6.8299371708501	4	11.7953470173259	4	11.2523591741654	4	10.0778165182979	4	10.2799407907155	4	9.50545319257425	4	8.3851559365973	4	8.19357358301776	4	8.37076271277603	4	8.83165544451652	4	7.61904226760778	4	7.0734393903706	4	8.96529512535235	4	10.247096323961	4	9.63032157146691	4	9.52552352893909	4	9.7310656087493	4	10.2274032910546	4	10.297432217803	4	10.8661288764061	4	9.03589301768834	4	8.3680538545681	4	9.13523621553444	4
5	5	5.1891878594528	5	6.96820963479837	5	11.9563837695537	5	11.2380350383869	5	10.332219372368	5	10.4659949885512	5	9.65014931879725	5	8.89759360078687	5	8.83265653444796	5	8.6800781164884	5	8.86211188174581	5	7.69058682082718	5	7.17899915023421	5	9.09385116917104	5	10.2409405172168	5	9.70048618470699	5	9.59445857765794	5	9.70867357882914	5	10.238284657851	5	10.2914088712509	5	10.9812547912265	5	9.30747319977332	5	8.43579425976826	5	9.20676534126509	5
6	6	5.36343386720204	6	7.13577609283766	6	11.9888779887632	6	11.1925404047344	6	10.4299745937128	6	10.4630303396554	6	9.66345808076692	6	9.18295169967833	6	9.45714989558417	6	9.00094324364173	6	8.91380787153678	6	7.68457769772164	6	7.27705887767833	6	9.18877029829274	6	10.2723361640096	6	9.67164268185553	6	9.64105737992244	6	9.72197345944558	6	10.2186431723773	6	10.2459245065089	6	11.0300002525878	6	9.53674940921441	6	8.53397710506574	6	9.26097253933172	6
7	7	5.56881992845967	7	7.2667948695117	7	11.9444461052932	7	11.1496854705248	7	10.4638260533953	7	10.5216016489426	7	9.67265983614896	7	9.29477838087533	7	9.90350834127715	7	9.20164965196116	7	8.89728115962699	7	7.79790317279648	7	7.42233270120608	7	9.16347978772207	7	10.2382828764187	7	9.70647365168249	7	9.6668357157419	7	9.73922579950571	7	10.2107076130166	7	10.2294583907434	7	11.0472004186135	7	9.83451298517307	7	8.63986988894138	7	9.28335893045625	7
8	8	5.67136700424686	8	7.43122677416309	8	11.9159456716209	8	11.1299337263774	8	10.4858006930637	8	10.4934811202608	8	9.66003017846024	8	9.33225357967872	8	10.3356887329324	8	9.43965597428593	8	8.88974281270848	8	7.84781258266407	8	7.53586304945141	8	9.09394431199474	8	10.2254689759677	8	9.69366771662139	8	9.67937794221049	8	9.73530519739677	8	10.2073369784274	8	10.2173414281397	8	11.0786726020001	8	10.0808621258067	8	8.76374120462074	8	9.28542548052289	8
9	9	5.78580124994496	9	7.49504395014542	9	11.8720092874668	9	11.0871940178894	9	10.4942105799868	9	10.5101984080297	9	9.6432616476528	9	9.37478932077778	9	10.606505177632	9	9.64768462521972	9	8.92744663669728	9	7.88759275448159	9	7.67761385378465	9	9.04869871844271	9	10.1993842597899	9	9.68523170579634	9	9.70440464035608	9	9.69394603665456	9	10.1574724780432	9	10.1666339295323	9	11.0524803759177	9	10.3235129850551	9	8.81999601334786	9	9.35467391621399	9
10	10	5.88114746376491	10	7.58624952549348	10	11.7577795115403	10	11.0188277662746	10	10.5110554729694	10	10.4768020135796	10	9.6432938001476	10	9.32365580161417	10	10.7375637702936	10	9.75621235714518	10	8.93678693643879	10	8.01698192932691	10	7.8099364413984	10	9.0125341951428	10	10.1123645373596	10	9.6768439237135	10	9.6961123109922	10	9.66914742026902	10	10.1492072773468	10	10.1497669317095	10	11.0350697999796	10	10.4853103675179	10	8.90450884594871	10	9.3941973704558	10
11	11	5.94142080814875	11	7.62665701199709	11	11.7374983815701	11	10.9646848215322	11	10.4744822690595	11	10.5156808971147	11	9.64829606833283	11	9.34553812540945	11	10.7780856574515	11	9.824622215477	11	8.96026329734969	11	8.10078001599141	11	7.94641735588427	11	8.99907437131702	11	10.1350826592095	11	9.63950886400335	11	9.66783279513059	11	9.63276339540126	11	10.104553130748	11	10.121228813784	11	10.9886769755795	11	10.5716572283668	11	8.974857033221	11	9.46832173854233	11
12	12	6.02091624454746	12	7.62149002023227	12	11.6820493117178	12	10.9019162804411	12	10.4967611519882	12	10.529519278226	12	9.5945513207568	12	9.32484117230188	12	10.7836806571912	12	9.87502159185875	12	8.94592352369299	12	8.1846916164379	12	7.93161248574039	12	9.00380570149179	12	10.0444920148392	12	9.6361072403011	12	9.6645414025026	12	9.60465666308572	12	10.0515698782779	12	10.0927254866599	12	10.9509986533195	12	10.6041682577191	12	8.99829991430074	12	9.51282749524577	12
13	13	6.06069738593942	13	7.61431785300747	13	11.7378928515484	13	10.8790300043691	13	10.5331620565138	13	10.4820729353264	13	9.60545701844638	13	9.32727227154969	13	10.7514696813257	13	9.93194910948623	13	8.99551140424199	13	8.29641763279423	13	7.93369704578232	13	8.96996734668211	13	10.0471106548468	13	9.63860895955362	13	9.68372505712017	13	9.59886727535787	13	10.0375238362376	13	10.0953656834723	13	10.9104022118087	13	10.6428948608506	13	9.07585999080998	13	9.57470354260983	13
14	14	6.10849495841778	14	7.67542498808608	14	11.7020703882317	14	10.8792317740478	14	10.5083653556807	14	10.4991570544015	14	9.63245771511087	14	9.29575251741597	14	10.7522301434895	14	9.99792692580116	14	9.04763264460455	14	8.412854523557	14	7.93080090587296	14	8.92889005769391	14	10.0228085253086	14	9.64057713250363	14	9.72695957697856	14	9.62529659589857	14	10.0468794889339	14	10.0374311108569	14	10.8847555494087	14	10.6892235448821	14	9.11804747076012	14	9.66862794664355	14
15	15	6.20717169177817	15	7.80092542904354	15	11.8319669555071	15	10.9360167702894	15	10.5722162119257	15	10.5962042455	15	9.64398369593059	15	9.36621231290385	15	10.8007704029919	15	10.0821500774839	15	9.08528829166828	15	8.50007428791316	15	7.90930592348235	15	8.9383020714239	15	10.0348142012361	15	9.66901757596043	15	9.79716044139344	15	9.65349294661985	15	10.1093501380455	15	10.1005465065722	15	10.907312865065	15	10.6392792285364	15	9.21227055944651	15	9.78781425819774	15
16	16	6.42692426454998	16	8.08400002867411	16	12.0166791423634	16	11.1585626288306	16	10.7825310018604	16	10.7214954429746	16	9.81191402320275	16	9.49405622126533	16	10.9494768846344	16	10.2089833700211	16	9.19886178116434	16	8.61965610993428	16	7.91861637275199	16	8.92901729018565	16	10.1305942087342	16	9.77912940428148	16	9.94710704125856	16	9.82741650757507	16	10.1841256431479	16	10.2273737595726	16	10.9766346684384	16	10.756224792745	16	9.2780421217718	16	9.95634149302349	16
17	17	6.77090155325677	17	8.50397985504287	17	12.394930299107	17	11.5522860722625	17	11.076882926578	17	11.0056184055345	17	10.055303329825	17	9.7924435631538	17	11.1856016350775	17	10.4717686490718	17	9.33126855957711	17	8.72918814272268	17	7.88042284533292	17	8.97383568617796	17	10.4181174305116	17	9.99088160397419	17	10.2303774225403	17	10.10894548908	17	10.4087309837373	17	10.4894715380177	17	11.0979005146368	17	10.9450418514454	17	9.52260712489085	17	10.2934060285696	17
18	18	7.41297061484837	18	9.37383326154891	18	13.1549126044032	18	12.2400861545125	18	11.6938525988795	18	11.6688444441953	18	10.6120460215451	18	10.2894641850522	18	11.7134579933561	18	10.9367231140932	18	9.52280788008626	18	8.94067506705464	18	7.87242120194052	18	8.94814992575403	18	10.8563935543391	18	10.5190120211838	18	10.8246827953497	18	10.7742597183473	18	10.8857070020997	18	10.9741537912226	18	11.4129513558105	18	11.2264926970631	18	9.99560477502995	18	10.8017467391573	18
19	19	8.51426539097622	19	10.7465035784472	19	14.5226472185434	19	13.5704874409642	19	12.9845044597941	19	12.7838011721738	19	11.6309642918817	19	11.2899099000053	19	12.7841516470897	19	11.9005278435836	19	9.93209957794505	19	9.24181808171346	19	7.84509144797762	19	8.89466462061076	19	11.7046063229194	19	11.2929070648034	19	11.9778931670469	19	11.8705511600433	19	11.8374927143113	19	11.9072956350633	19	12.1360671293112	19	11.8949434085011	19	10.8264168948336	19	11.8063326743739	19
20	20	10.0490051382084	20	12.7170546376374	20	16.5203789819661	20	15.5564101023569	20	15.0119145229488	20	14.7896706067538	20	13.4434968050918	20	13.0448875896237	20	14.6732767037456	20	13.6664420350592	20	10.5617833991994	20	9.87470952067206	20	7.82874700163373	20	8.91513795902744	20	13.1758015091008	20	12.6895452018556	20	14.0360464848051	20	13.9324586115888	20	13.5592911654353	20	13.6143332125977	20	13.3488275068765	20	13.1339967593951	20	12.263294550456	20	13.479594311683	20
21	21	11.9236621957736	21	15.0840379940654	21	19.1886582221137	21	18.1174256177907	21	18.2705498220011	21	17.9767880231627	21	16.33384866353	21	15.9800469492651	21	17.7814882596657	21	16.5235762069665	21	11.7923139857276	21	11.0013176992533	21	7.81745947738085	21	8.86677048432091	21	15.3911449072767	21	14.7842908449268	21	17.0971047658692	21	17.0324287230469	21	16.3326636850868	21	16.4490868095023	21	15.5626584453217	21	15.294000858163	21	14.7397634661789	21	16.2878330082849	21
22	22	13.8173957940598	22	17.5880102997617	22	22.1915528036197	22	20.8921131007657	22	22.6409458018784	22	22.2178419937426	22	20.3417067360275	22	19.9815861443666	22	22.0452764850388	22	20.4144579635814	22	13.7425426404578	22	12.8859271650533	22	7.83447742034701	22	8.89051539674897	22	18.1299908228821	22	17.302962526074	22	21.0423151642572	22	21.1186072202545	22	20.3805349327389	22	20.57851298935	22	18.9663820616074	22	18.6064791190483	22	18.3555599336882	22	20.3462854282437	22
23	23	15.6783929964113	23	20.0045280378172	23	25.0380455849498	23	23.6948262336979	23	27.1979685901742	23	26.7028789075894	23	24.7295617159961	23	24.4715250827097	23	26.8621224500596	23	24.9060857385301	23	16.8445937048826	23	15.734075550657	23	7.82104010713474	23	8.88472245865495	23	21.0466294330353	23	20.0711214513127	23	25.1143359729757	23	25.3470734354375	23	25.1552292811086	23	25.3273007140493	23	23.5374241694577	23	22.9307578300073	23	22.7937591027855	23	25.3901990826063	23
24	24	17.4136028347702	24	22.3127087883651	24	27.5451886773301	24	26.0986705786497	24	31.0448330741665	24	30.5156817564369	24	28.7269547810678	24	28.5388233310448	24	31.2899764972504	24	28.9111443640246	24	20.7046063842756	24	19.378913766149	24	7.84027988494353	24	8.87472979105841	24	23.8522497101107	24	22.7058354632636	24	28.640552118183	24	29.083127459854	24	29.7349260617304	24	29.9708697797234	24	28.338584142098	24	27.6009149084747	24	27.1964442817783	24	30.1888715537022	24
25	25	18.9775218044918	25	24.3752746154809	25	29.7894138059138	25	28.2213608612488	25	33.7395955904285	25	33.242827651279	25	31.6422640007871	25	31.5500838131157	25	34.4501363372572	25	31.8566455778835	25	24.7856033447737	25	23.1857633638869	25	7.85026053573283	25	8.83786947933382	25	26.4062967018869	25	25.0877464917852	25	31.0587061038386	25	31.6022182615782	25	33.2173077147853	25	33.3214476009731	25	32.40435864776	25	31.4180614813054	25	30.5743715745069	25	33.9872901588752	25
26	26	20.3125524242252	26	26.2195044249272	26	31.7176059421004	26	30.0969533621188	26	35.4246297720562	26	34.7995112126546	26	33.5167085684089	26	33.4701941664258	26	36.5960571498255	26	33.6875288736502	26	28.1864976488138	26	26.5058556246516	26	7.88891082865118	26	8.83761943045031	26	28.6125150497853	26	27.1911511456548	26	32.618490040365	26	33.21059746841	26	35.6014889447794	26	35.5818258276898	26	35.2467221148287	26	34.2644695700762	26	32.9554023889961	26	36.5266716714327	26
27	27	21.5182894410836	27	27.7830710562788	27	33.3208758587895	27	31.6911599367941	27	36.3845536294985	27	35.9461620950591	27	34.651561983823	27	34.5540972838767	27	37.7694564849896	27	34.8572746435798	27	30.689943936727	27	28.9316717165982	27	7.90675422023078	27	8.84454850160273	27	30.5326974731846	27	28.9400878210621	27	33.6862928717249	27	34.2470203683439	27	36.9182241769558	27	37.0125272928582	27	37.0985352832779	27	36.0034133816303	27	34.2355192998575	27	38.0049299741395	27
28	28	22.5192895276673	28	29.1897263302084	28	34.5542207773601	28	32.9168087167563	28	36.9919836055222	28	36.5162755390701	28	35.3163887260788	28	35.3059293927541	28	38.5413767257182	28	35.50106271667	28	32.3104094047511	28	30.6068147326841	28	8.01224261052981	28	8.86314951161101	28	32.1120632543821	28	30.4424825924424	28	34.2287148686443	28	34.9195471791653	28	37.8116315002018	28	37.7586370068661	28	38.2213122518867	28	37.0941849662808	28	35.110340262951	28	38.917364144869	28
29	29	23.3111295479639	29	30.3264210003782	29	35.6459691149843	29	33.9623306127721	29	37.3682906804914	29	36.8570332228967	29	35.6762463224199	29	35.5604672487666	29	38.959114020309	29	35.9358884946263	29	33.3459556094952	29	31.6488556431516	29	8.16855673417472	29	8.86608352286731	29	33.3168657040023	29	31.6236098544749	29	34.6527517319433	29	35.3325738127193	29	38.2585454003234	29	38.2977122538836	29	38.8881016725365	29	37.7232234086164	29	35.627677811371	29	39.4814018959521	29
30	30	24.0697233374112	30	31.3299769917578	30	36.4926462391797	30	34.8373972437662	30	37.6233513993167	30	37.1441057951377	30	35.9470344910783	30	35.8607096964463	30	39.2772329770684	30	36.1176188359684	30	34.0462997390874	30	32.3643336614232	30	8.56119021233707	30	8.89651914129153	30	34.4866848661164	30	32.6338258670102	30	34.9542892686082	30	35.5332877895318	30	38.5367984984434	30	38.6394314630067	30	39.2908990863256	30	38.1300179629793	30	35.9271645813378	30	39.8079604444261	30
31	31	24.6310643295332	31	32.1431723243332	31	37.1630627136018	31	35.5927180713393	31	37.7255845850589	31	37.220686708496	31	36.0741297923022	31	35.9810566712954	31	39.3749574578209	31	36.3902911310441	31	34.4536415421035	31	32.7523134682316	31	9.18938908578652	31	9.0156395476177	31	35.3164400255207	31	33.4154856811417	31	35.0381405806373	31	35.6753251061708	31	38.7387210935254	31	38.7340650166378	31	39.5447469097981	31	38.3738807533552	31	36.0569902649034	31	39.9850729886936	31
32	32	25.109395535155	32	32.8384044912715	32	37.6829617113674	32	36.1588147123999	32	37.7928152689213	32	37.2709150457343	32	36.1582377461998	32	36.0835710573948	32	39.4012074025612	32	36.3629437401049	32	34.6054320694747	32	33.1120297029882	32	10.3564605799133	32	9.11423822954092	32	36.006269690767	32	34.0867555944967	32	35.0962931249876	32	35.7001427222326	32	38.8471463571293	32	38.8611710739934	32	39.6230004723925	32	38.4365279854462	32	36.1305352991375	32	39.9730212541502	32
33	33	25.574943800023	33	33.4415054607104	33	38.1598983686626	33	36.6400447520584	33	37.8783423534144	33	37.3392189842042	33	36.268704795418	33	36.0330032837927	33	39.4903731274509	33	36.4540115537658	33	34.8802036281549	33	33.2504638625766	33	12.4665266966486	33	9.40565181060604	33	36.6882157919495	33	34.6735354996543	33	35.2054469345242	33	35.7758516149102	33	38.8237312974969	33	38.9560846196508	33	39.6854303241681	33	38.6898363083492	33	36.2704563228403	33	40.0712667934835	33
34	34	25.8966214607944	34	33.999015279073	34	38.654837007272	34	37.0357263242239	34	37.8711476335643	34	37.3488791275618	34	36.3791687373974	34	36.1706747060622	34	39.4303760276405	34	36.4998981169501	34	34.9652297772157	34	33.4390629947535	34	13.7744084101351	34	9.8603541872448	34	37.1430978438462	34	35.175705890517	34	35.189269628615	34	35.8433243828163	34	38.9089633289227	34	38.9576716812711	34	39.7306513534389	34	38.57325677417	34	36.2317438221177	34	40.1005256103527	34
35	35	26.1840313713016	35	34.4476640087853	35	39.0021355209774	35	37.4087616849565	35	37.8653444255466	35	37.3184266796399	35	36.3245561200524	35	36.0988859610183	35	39.4595046249458	35	36.4981730560775	35	35.0806744303987	35	33.4142313060052	35	14.2450219568786	35	10.7367928455934	35	37.6367344772676	35	35.5467298252225	35	35.2026131782566	35	35.8642230310429	35	38.8184370031797	35	38.9426098295584	35	39.7676138944521	35	38.7224079204778	35	36.2594008733715	35	40.1376765002684	35
36	36	26.5518517153417	36	34.8670088158801	36	39.2643130777071	36	37.7321124969248	36	37.9145155013118	36	37.2495418140545	36	36.3127988351792	36	36.2656485488969	36	39.5020269171968	36	36.5001765036665	36	35.097769431684	36	33.5377054827001	36	15.1155648388674	36	12.1198131131758	36	38.0173804103672	36	35.9416452842252	36	35.2398825023103	36	35.8526868225412	36	38.9024062644071	36	38.9932665660191	36	39.7844885063293	36	38.7636688587061	36	36.3345670284949	36	40.1795462873759	36
37	37	26.8623447058658	37	35.1957126392647	37	39.4640073932344	37	38.0385707905588	37	37.9368207689658	37	37.42298154561	37	36.4117811783117	37	36.2980973627376	37	39.4727206367938	37	36.4175483043174	37	35.1935131405431	37	33.5202192645003	37	16.8711509240523	37	14.0084539981292	37	38.3639472775846	37	36.2289201011111	37	35.2046680294723	37	35.8506264998886	37	38.823654617725	37	38.9135475251089	37	39.7899408175511	37	38.7253995794216	37	36.268224537899	37	40.218096449425	37
38	38	27.0842076052402	38	35.5516647071012	38	39.7002776306483	38	38.2602466550356	38	37.9522112598393	38	37.2959586066017	38	36.2592189354039	38	36.2459648517162	38	39.4098376871908	38	36.3989940407897	38	35.2033465808431	38	33.5314942172848	38	18.1029264739193	38	16.298873523767	38	38.6502354590186	38	36.5424568881817	38	35.2121342198908	38	35.741635871896	38	38.8554094814497	38	38.9289020642111	38	39.7708934518665	38	38.7514143499276	38	36.2869980423109	38	40.1876446111312	38
39	39	27.3279582103112	39	35.8982584511077	39	39.9437108995933	39	38.5233370067929	39	37.9070821740858	39	37.2933074104949	39	36.2992755455991	39	36.3125550051102	39	39.4594642986187	39	36.4618108069395	39	35.1945035538786	39	33.6039848218157	39	19.1390160602017	39	18.4204149450013	39	38.8826002222142	39	36.7357233510726	39	35.1853333470981	39	35.8227635341606	39	38.751725160273	39	38.9341574314001	39	39.7415227608242	39	38.7132175505337	39	36.2680750663287	39	40.1070526874755	39
40	40	27.5620746201465	40	36.180680792461	40	40.0812388653944	40	38.6489667065361	40	37.9210755603391	40	37.2404827883993	40	36.2131790277943	40	36.2083423810871	40	39.4039753186047	40	36.4338066978812	40	35.2236494779723	40	33.6064864223848	40	21.7664374695872	40	20.1321791701336	40	39.07125433054	40	36.9544112578253	40	35.1252317785591	40	35.7460677804316	40	38.7399883670263	40	38.85464107722	40	39.6426114365981	40	38.6931252909727	40	36.2585951403747	40	40.0861400007243	40
[truncated: 143 more columns]

## Sheet: H3F3A
Text	X	A1: ref	X	A2: ref	X	A3: 524C	X	A4: 524C	X	A5: 586C	X	A6: 586C	X	A7: 605C	X	A8: 605C	X	A9: 507B	X	A10: 507B	X	A11: 570B	X	A12: 570B	X	B1: h20	X	B2: h20	X	B3: 525C	X	B4: 525C	X	B5: 587C	X	B6: 587C	X	B7: 610C	X	B8: 610C	X	B9: 508B	X	B10: 508B	X	B11: 581B	X	B12: 581B	X
1	1	3.55224746383111	1	4.30407849503151	1	7.24108875236165	1	5.72214898073064	1	6.86904061690791	1	6.55881510813338	1	6.18566960295143	1	5.04806515945009	1	5.89456520713413	1	6.21160850048636	1	6.23217668006496	1	5.98066893320359	1	5.98649569244411	1	6.34527622338379	1	7.5166825251598	1	6.74560413781406	1	6.89073095815863	1	6.0898154663065	1	7.16314418551982	1	5.90521073736899	1	6.75488154419634	1	7.11754919097467	1	6.54342126821848	1	7.46792590534542	1
2	2	3.5363551437011	2	4.31596689941573	2	7.19295946095516	2	5.6125576455866	2	6.70347517918914	2	6.48694832984161	2	6.13086198796678	2	4.95722284500822	2	5.62399848418778	2	6.06005227994781	2	6.14796794154183	2	5.86774742442675	2	6.00081288771847	2	6.35732214503294	2	7.34972575612388	2	6.49699289685281	2	6.71035373615523	2	6.00907665540919	2	7.01448394031059	2	5.79632806753555	2	6.51203307116497	2	6.84219664850679	2	6.35540406085435	2	7.2682384092125	2
3	3	3.53258090288612	3	4.33079344682226	3	7.07837879749304	3	5.46140454291158	3	6.5666019031468	3	6.4211596521344	3	6.07538296513477	3	4.88901081335872	3	5.46945876931957	3	5.86494827335616	3	5.98071805241369	3	5.82671210228288	3	6.02332624808821	3	6.33245084977105	3	7.20815663452461	3	6.34793035608446	3	6.53164133233694	3	5.92222928309078	3	6.84159866960652	3	5.63075685281358	3	6.32561382365971	3	6.63154616374615	3	6.2381661697182	3	7.11938142166099	3
4	4	3.50724731289079	4	4.33010029711414	4	6.98043771164409	4	5.37748564632273	4	6.47304912476003	4	6.28493182081411	4	5.99297533263119	4	4.77241346860502	4	5.3384361006701	4	5.72332961567433	4	5.8388628650444	4	5.78064251271531	4	6.03455813671542	4	6.33728561140978	4	7.09418990099389	4	6.25920214343803	4	6.36341563670708	4	5.81955633065806	4	6.67893927251927	4	5.53144904126893	4	6.22355815900471	4	6.50243010537209	4	6.17635486068986	4	7.04769486046488	4
5	5	3.47573951209615	5	4.34711861785332	5	6.922377719954	5	5.2880428895428	5	6.37948986939289	5	6.23528897569074	5	5.90511491896247	5	4.72205662723288	5	5.24138297832901	5	5.62863300286387	5	5.77666291277719	5	5.76678999982338	5	6.03965442958819	5	6.33623624006609	5	6.99716036565026	5	6.15401594249528	5	6.24919918042729	5	5.71685983670529	5	6.53247608704852	5	5.41022449930136	5	6.1496037546837	5	6.36164260549241	5	6.14494814479784	5	7.02088165153031	5
6	6	3.47131199704864	6	4.34935854009574	6	6.86902143557188	6	5.21326862776715	6	6.27934920498844	6	6.17903855604782	6	5.84841604809095	6	4.64175235048908	6	5.13087885092452	6	5.54358279513759	6	5.74902032739516	6	5.74395468553287	6	6.11014608719846	6	6.36877904535764	6	6.91050708232865	6	6.03648882833672	6	6.17159149597105	6	5.6448161866568	6	6.47124449683359	6	5.36929417405368	6	6.07414284677138	6	6.31254709959437	6	6.13598157701007	6	6.99885463747159	6
7	7	3.46891695385051	7	4.37591719326408	7	6.85866169456084	7	5.18205929681003	7	6.21523055067163	7	6.13162477689162	7	5.79560539170118	7	4.59452043088863	7	5.07649981662382	7	5.46950343850122	7	5.70226374521714	7	5.72070795616897	7	6.15493334506974	7	6.38781664356035	7	6.84375756431952	7	6.00500832397919	7	6.12970766700685	7	5.57673729877348	7	6.35919209756529	7	5.29458766014492	7	6.03077998140167	7	6.23844150633016	7	6.10140524232644	7	7.00051871553211	7
8	8	3.45771288302164	8	4.39514348938197	8	6.80977362414676	8	5.16727759976436	8	6.14663277062947	8	6.05804716767711	8	5.73243476425015	8	4.54648086235385	8	5.01034804985385	8	5.38931478819343	8	5.66134729483022	8	5.73557375234142	8	6.20600729672168	8	6.43095921330891	8	6.78969503669609	8	5.95225962355682	8	6.02936337832298	8	5.54122404026904	8	6.29676324108762	8	5.27455945063777	8	5.99916738047942	8	6.194013784363	8	6.09742773270851	8	7.00291448078872	8
9	9	3.46797986782536	9	4.45949939628065	9	6.83500354114443	9	5.16239565782989	9	6.10496642221737	9	6.02744718545444	9	5.69039231871776	9	4.50776121503529	9	4.99370398326713	9	5.37230698406116	9	5.6558619110926	9	5.75534775585837	9	6.29922399841861	9	6.56165535707016	9	6.78646896469192	9	5.91546858190044	9	5.97184372013417	9	5.47279685089044	9	6.19106204738255	9	5.2645018665725	9	5.97262907981384	9	6.14312708163982	9	6.08645018279889	9	7.030566574141	9
10	10	3.4543777713401	10	4.48750366419426	10	6.87823535844264	10	5.20499055961785	10	6.07563152362097	10	6.01457421541418	10	5.68302783265672	10	4.48416914316857	10	4.92403142784112	10	5.3411472362906	10	5.67845149899425	10	5.77917384042585	10	6.38899180137836	10	6.62378755825183	10	6.77844795989339	10	5.90246381360583	10	5.9428162090194	10	5.47094825594777	10	6.17276003582675	10	5.21884758588496	10	5.94247806591422	10	6.10604225113084	10	6.11481572907771	10	7.08590474116507	10
11	11	3.46847405110983	11	4.54890328731263	11	6.9558566674254	11	5.2353809406231	11	6.07876311567493	11	5.97975438209894	11	5.69140055533231	11	4.48645815324555	11	4.89819709845626	11	5.33801793889158	11	5.6936273164156	11	5.77566481907728	11	6.47806583490587	11	6.72086623133818	11	6.77054073414571	11	5.89450515465466	11	5.92429069159215	11	5.42006880472722	11	6.15970092689999	11	5.27080378138033	11	5.97926483362893	11	6.08581104917389	11	6.15453752685881	11	7.10879786733235	11
12	12	3.46398251670959	12	4.6103443726859	12	7.04493386498026	12	5.31020012038817	12	6.06003825043711	12	6.00993390734694	12	5.69430537296373	12	4.48320388467847	12	4.91770664266611	12	5.35248625806344	12	5.71492521716787	12	5.81734550164324	12	6.62860358387084	12	6.85906895288424	12	6.81345172164012	12	5.89748349306339	12	5.90569986443496	12	5.40668313412366	12	6.17354326644378	12	5.32820596106339	12	6.02163757334654	12	6.10052008652487	12	6.18811333601363	12	7.25376000667682	12
13	13	3.44708077596794	13	4.7192199973264	13	7.15116943923162	13	5.44056319798911	13	6.09580857925859	13	6.05092226459765	13	5.73528575603578	13	4.50754116709576	13	4.9315122068642	13	5.38458059064909	13	5.7853714391217	13	5.87199625804169	13	6.773130069071	13	6.99734956974287	13	6.90722000586673	13	5.98838693916981	13	5.98973115339615	13	5.46299232589925	13	6.28442728393012	13	5.50624535502206	13	6.13157642324045	13	6.13272161545755	13	6.23391680304742	13	7.3538560635661	13
14	14	3.51074136488858	14	4.82219485169136	14	7.39451677203892	14	5.65986365625635	14	6.23530450390358	14	6.18410477710876	14	5.84707957066515	14	4.59270846164331	14	5.01340206367562	14	5.48135110129442	14	5.88043254674062	14	5.90081241835516	14	6.96077465949841	14	7.16506041383654	14	7.08021653263654	14	6.11782122939575	14	6.08454790299791	14	5.5999109521827	14	6.46015293239507	14	5.739243700144	14	6.30914824232956	14	6.21160284901204	14	6.34692765130953	14	7.46047780384414	14
15	15	3.48702482809006	15	4.9184734864995	15	7.73385689083466	15	5.91717409650832	15	6.45571909341027	15	6.34339092080264	15	5.99056962948306	15	4.69365223612081	15	5.08874868044521	15	5.58311672697245	15	5.95610738923096	15	5.91568897040285	15	7.16581313582729	15	7.36683742821655	15	7.38218373130638	15	6.36177931597657	15	6.30816064699732	15	5.80033633913453	15	6.8509938312381	15	6.22940585948367	15	6.59270205740201	15	6.38289109543361	15	6.47722142054148	15	7.62381583855304	15
16	16	3.51788984996532	16	5.06042548390085	16	8.24760080424712	16	6.38913071496379	16	6.76121880717931	16	6.663252731399	16	6.2300354380086	16	4.8814723598204	16	5.23609519923229	16	5.7535418050172	16	6.05429551552836	16	5.99322770479056	16	7.42373852631017	16	7.56013632188042	16	7.86829280477745	16	6.81813166088855	16	6.63766140930458	16	6.16000788890628	16	7.41248121818356	16	6.85478109873396	16	7.06566900571024	16	6.60451449182135	16	6.64804488333748	16	7.81673267470956	16
17	17	3.57292629765632	17	5.23094443661103	17	9.10802329904778	17	7.14856180088522	17	7.294644072055	17	7.17702315140162	17	6.62619248925313	17	5.19548642721049	17	5.50725467398492	17	6.06398042119231	17	6.26195158627049	17	6.08257984551858	17	7.70484548201099	17	7.81644137499064	17	8.6977944640173	17	7.54806743179107	17	7.19293557140608	17	6.75493493058917	17	8.39943773164524	17	7.7916327832048	17	7.79641062296731	17	6.9941919333965	17	6.92750264095632	17	8.14331953185178	17
18	18	3.66142894903628	18	5.44046257268609	18	10.4718143798285	18	8.32960674627572	18	8.3082695288249	18	8.02667770999857	18	7.28843219885783	18	5.74541818730164	18	5.94673019542456	18	6.53742159611355	18	6.467664705235	18	6.24726810445523	18	8.01582029368457	18	8.08368845536378	18	10.0255490247671	18	8.79505991751986	18	8.08306976752159	18	7.69868756957527	18	9.82477404030449	18	9.1567767117607	18	9.02310093904036	18	7.59307552964174	18	7.37056480652054	18	8.63002640557097	18
19	19	3.79967019523636	19	5.71509303092303	19	12.6425930700374	19	10.2898458489986	19	9.91818282275759	19	9.53397692026056	19	8.31642896039099	19	6.59470038515317	19	6.65346411011495	19	7.27601734394076	19	6.83945544048725	19	6.48319108425713	19	8.27154940003153	19	8.39175485110267	19	12.1865301936191	19	10.8249329638203	19	9.50422084356024	19	9.08420541827363	19	11.7108604530507	19	11.0009947078043	19	10.6738242815422	19	8.63087087399834	19	8.06443539280202	19	9.42620387871516	19
20	20	4.0180773860917	20	6.1487806632088	20	15.8304208592679	20	13.0836348195251	20	12.3801638420453	20	11.828107706357	20	9.98175499739204	20	7.95832814768156	20	7.80823936109311	20	8.50835335266929	20	7.28998717110902	20	6.83461406029043	20	8.43968945576142	20	8.65079835951226	20	15.3945567144447	20	13.9285935332279	20	11.5362421715141	20	11.0392526359153	20	14.3966583262415	20	13.6632451792061	20	13.12484715056	20	10.3226721511543	20	9.14242874893539	20	10.6658229363631	20
21	21	4.45861312923752	21	6.85305786655911	21	19.7909894282171	21	16.8689980178326	21	15.80581691194	21	15.1994343608219	21	12.4619843251173	21	10.200049315653	21	9.75024589823663	21	10.45611462938	21	8.02674749594745	21	7.48143017925463	21	8.6107185371616	21	8.9824998219372	21	19.6005148065389	21	17.8653506493789	21	14.3496997559933	21	13.6577552583555	21	17.9919549198563	21	17.2331911020995	21	16.609682299562	21	12.8763399591665	21	10.9753665917534	21	12.6168882352341	21
22	22	5.10832007292471	22	7.98535768276914	22	24.0520373239876	22	21.0057165512684	22	19.8604513715769	22	19.320184482189	22	15.7682307896636	22	13.2781542642056	22	12.5664792639208	22	13.2862587780052	22	9.16446954763494	22	8.46541465750115	22	8.7272858697404	22	9.25680891198305	22	24.2405405664632	22	22.3113704778907	22	17.7791986156234	22	16.8444727886028	22	22.3469114933482	22	21.4966953792628	22	21.0540137992017	22	16.4492730313947	22	13.5897775317245	22	15.4956733204934	22
23	23	6.18172280784332	23	9.78124235751903	23	28.0336016856172	23	25.1348845545669	23	24.0559023403999	23	23.8530572855248	23	19.7209471085877	23	17.1483087294302	23	16.3781835120906	23	16.9349513372876	23	10.9332056847077	23	10.0242438079154	23	8.83461901499517	23	9.53327852906739	23	28.6208242740271	23	26.4781866842437	23	21.5560114813096	23	20.3227519171111	23	26.9574801672384	23	25.9436972145355	23	26.1959749879395	23	20.8437230942793	23	17.0602095065763	23	19.2624689170877	23
24	24	7.8238720916769	24	12.3846149640944	24	31.3148995990531	24	28.6768518577476	24	27.7174201499295	24	27.9259927156615	24	23.7284407029842	24	21.3775490765385	24	20.7681295883189	24	21.0112425752429	24	13.4035933893187	24	12.1782613111508	24	8.8908340150392	24	9.73825709985067	24	32.1778040187524	24	29.7716097546998	24	25.1988271531293	24	23.6724246096431	24	31.1441022235396	24	29.9039695388909	24	31.1315951481533	24	25.3545228307511	24	20.9803335782838	24	23.394103564051	24
25	25	10.0229972834119	25	15.8817812278816	25	33.9112579617994	25	31.592668207361	25	30.6925096164931	25	31.2243836664057	25	27.2981699967761	25	25.3128727249847	25	25.1756902418484	25	24.9755665629223	25	16.5910229915286	25	14.8604411987221	25	8.97466048199425	25	9.96959021260007	25	34.8179751090506	25	32.3174030877338	25	28.2384313453774	25	26.4823667464718	25	34.5800264943685	25	33.146040686697	25	35.2844442499772	25	29.4717934005622	25	24.8454872188948	25	27.3318293983182	25
26	26	12.4211009275248	26	19.7041916744903	26	35.8337323757712	26	33.863894745004	26	32.9188557244166	26	33.6270285675966	26	30.1411850564981	26	28.5701191783463	26	29.1948912788358	26	28.4300945756773	26	20.0232771844823	26	17.7334856680023	26	9.05717776057035	26	10.1773176070447	26	36.6609578275885	26	34.0318147716604	26	30.6384434515826	26	28.6611977769582	26	37.1692785173015	26	35.5488972807135	26	38.5314050764485	26	32.9684959051435	26	28.1866428882779	26	30.7114315442261	26
27	27	14.7943341115814	27	23.2650675602474	27	37.4025727759598	27	35.730452671015	27	34.3968428923423	27	35.3352833138121	27	32.2494939207601	27	30.9819977000553	27	32.5867071320424	27	31.1692120098237	27	23.4002085991502	27	20.5219458125208	27	9.12608310935957	27	10.384103184444	27	37.9433334641454	27	35.2288674759574	27	32.4170523526721	27	30.3145311510524	27	38.9039191760784	27	37.1335118205486	27	40.8086028271845	27	35.5784255533351	27	30.7235547445207	27	33.198070182191	27
28	28	16.7931347358518	28	26.1996972605929	28	38.5192535620545	28	37.0067280618975	28	35.640044295882	28	36.5542245050428	28	33.7522789114163	28	32.6739658157836	28	35.217500068772	28	33.2675279927229	28	26.4054052365354	28	22.9451380329663	28	9.21863724955248	28	10.495702493891	28	38.8797404879927	28	36.1338818208412	28	33.7028175807417	28	31.4568270935876	28	40.1454127477805	28	38.2672266958506	28	42.3173632502187	28	37.5396298690581	28	32.7359156606944	28	35.0799770217628	28
29	29	18.4658415899463	29	28.3795509639574	29	39.4136931042552	29	37.9165507983474	29	36.4142174660198	29	37.3279926419217	29	34.848593945279	29	33.7934929441432	29	37.2761897602075	29	34.9179866016832	29	28.8199527215352	29	24.9131893808802	29	9.29730052273584	29	10.6341070298923	29	39.583986009309	29	36.7813948458754	29	34.7097719652809	29	32.2915472363918	29	41.0650314189624	29	39.120329396241	29	43.4336821074507	29	38.8882182285297	29	34.0946274772772	29	36.2727580674522	29
30	30	19.8100755304815	30	29.9666598080769	30	40.164415287398	30	38.5072373852287	30	36.9828817360999	30	38.0031048227422	30	35.578695605301	30	34.6885733588045	30	38.909744315131	30	36.2869682180922	30	30.7669701854798	30	26.5158977705179	30	9.35527631097643	30	10.7677158211515	30	40.1693652175956	30	37.2163464523263	30	35.4782288017142	30	32.9394678069963	30	41.6544439047063	30	39.6390279134115	30	44.2747397930761	30	40.0053830490899	30	35.254831740127	30	37.1986939735019	30
31	31	20.851748646217	31	31.1445830266022	31	40.6842384934733	31	38.9071885426621	31	37.474820507779	31	38.5024833056632	31	36.2120947668262	31	35.2262501207911	31	39.9966361985094	31	37.2537869478169	31	32.1423468813415	31	27.8091679690855	31	9.3713166316009	31	10.7708354111779	31	40.6048644799339	31	37.6955630995936	31	36.0200977309056	31	33.3919344929726	31	42.1402090256453	31	40.1218757046148	31	44.8600534433517	31	40.7826329113138	31	36.0733422805427	31	37.8804563185825	31
32	32	21.7213727387828	32	32.1361165392559	32	41.1864746555343	32	39.2002329952572	32	37.8557338301527	32	38.7997907557902	32	36.6956200047267	32	35.7329315154075	32	40.9233405361392	32	38.105001806926	32	33.2689360680552	32	28.8168080035826	32	9.46800189970612	32	10.7814897659842	32	40.9776275204645	32	38.0406778020193	32	36.5164879057652	32	33.8083413426677	32	42.4652938869	32	40.50030909932	32	45.3521266922831	32	41.4065337746608	32	36.782281429098	32	38.5112165790032	32
33	33	22.495459231914	33	33.0524172523133	33	41.5229777696514	33	39.4441611497626	33	38.2546337840278	33	39.1686244977055	33	37.0719661866703	33	36.2097960932801	33	41.6056594809299	33	38.859612385746	33	34.1757121908028	33	29.6752190217056	33	9.53976529061251	33	10.8083923937713	33	41.2996917845232	33	38.3210969680076	33	36.9118393686429	33	34.1313832976765	33	42.8373445286991	33	40.7408068405023	33	45.6491835155444	33	41.9438282307286	33	37.3318952923277	33	38.9225198182275	33
34	34	23.1510909562258	34	33.8197976862852	34	41.6989303536431	34	39.5877326886678	34	38.4890421968965	34	39.4067403786781	34	37.3115539550781	34	36.4254535268672	34	42.1738824483865	34	39.4724187162734	34	34.7861404681124	34	30.4425373929473	34	9.56844841082071	34	10.7647230535029	34	41.5877378273666	34	38.5518549234187	34	37.1822894643672	34	34.3573553865308	34	43.0901071869631	34	40.9539003142786	34	45.9293588330246	34	42.3052574760726	34	37.8636809149149	34	39.2632369732939	34
35	35	23.7438670951338	35	34.5333214166958	35	41.8836729749973	35	39.6997348460676	35	38.7030407158547	35	39.6475873112371	35	37.6446527955046	35	36.6344474864642	35	42.5521522581014	35	40.0851143913236	35	35.4453299236216	35	31.0988317146859	35	9.63180948718293	35	10.7794114668002	35	41.844999882443	35	38.7617483491643	35	37.4261018026521	35	34.4730787203421	35	43.2680479330127	35	41.1598369568868	35	46.1496682794363	35	42.6462371904893	35	38.3309860426295	35	39.5805168643863	35
36	36	24.2253425524684	36	35.2236840879081	36	41.9392513605719	36	39.8937078420857	36	38.8442856737475	36	39.8586016081714	36	37.8131630332139	36	36.8391664024888	36	42.9266755157849	36	40.7041814665027	36	35.938771915567	36	31.6845580341071	36	9.74088718671418	36	10.7357938155183	36	42.0251764982242	36	38.8764718539777	36	37.6640776328568	36	34.6667618994208	36	43.472101140711	36	41.3179200813892	36	46.3791470744095	36	42.9200037309523	36	38.7101967036314	36	39.844463091277	36
37	37	24.6696091616814	37	35.8013393217073	37	42.0050711249583	37	39.9630834935742	37	39.1154123574629	37	40.0956648914192	37	38.0286527409929	37	36.9962699478092	37	43.1523331260616	37	41.1907966332949	37	36.3830471924584	37	32.1632781552005	37	9.81186590204544	37	10.7332064927465	37	42.2555840134334	37	39.0445642304002	37	37.9052518116964	37	34.7973272732373	37	43.6443673977952	37	41.4146604429704	37	46.5364249498113	37	43.0987384010108	37	38.9991999082562	37	40.0451723144027	37
38	38	25.0471081005658	38	36.2472245584984	38	42.0822133060335	38	40.0552788987612	38	39.2115696588278	38	40.1798599851837	38	38.1413765425859	38	37.0778788234705	38	43.3083997304043	38	41.5368191641659	38	36.759110231675	38	32.6198908452975	38	9.88850993664098	38	10.7587134821707	38	42.3431737550843	38	39.1470792368977	38	38.0007548378127	38	34.9040365940603	38	43.7648621025243	38	41.6263359940855	38	46.706964421961	38	43.2830611154171	38	39.2675570313507	38	40.2183742601901	38
39	39	25.360884271129	39	36.6287520139292	39	42.2285097671367	39	40.1750084949516	39	39.4224935189776	39	40.3843824913463	39	38.3022296539401	39	37.285160764124	39	43.5000020366048	39	41.7873459990836	39	37.0431853439704	39	33.1054991940924	39	9.94730668253287	39	10.7267436843415	39	42.4884235813809	39	39.2046292950945	39	38.144198569556	39	34.9806951910596	39	43.8612159437686	39	41.6901112422936	39	46.9041213490605	39	43.3974553105919	39	39.5323888190144	39	40.3740524958613	39
40	40	25.5814359997029	40	36.9153137627094	40	42.2429441175047	40	40.2166966479643	40	39.5238132043617	40	40.4690678826875	40	38.4797150729364	40	37.3257048279355	40	43.5662266310543	40	42.0676754494002	40	37.3583883559876	40	33.4743570641493	40	9.94444779503042	40	10.7244096455374	40	42.5029736260915	40	39.2955142058591	40	38.2877672776959	40	35.0790844239289	40	43.9576649780694	40	41.7926523165299	40	46.9824521195372	40	43.476758459397	40	39.7052856781363	40	40.6463239739373	40
[truncated: 143 more columns]

## Sheet: WWOX
Text	X	A1: ref	X	A2: ref	X	A3: 524C	X	A4: 524C	X	A5: 586C	X	A6: 586C	X	A7: 605C	X	A8: 605C	X	A9: 507B	X	A10: 507B	X	A11: 570B	X	A12: 570B	X	B1: h20	X	B2: h20	X	B3: 525C	X	B4: 525C	X	B5: 587C	X	B6: 587C	X	B7: 610C	X	B8: 610C	X	B9: 508B	X	B10: 508B	X	B11: 581B	X	B12: 581B	X
1	1	6.14204813986737	1	7.67314577420083	1	7.92127105037809	1	7.18281230988748	1	7.0657790766792	1	7.25294774928306	1	7.6909025076143	1	7.14871538915197	1	7.95920194335335	1	8.01089493711069	1	7.62360562969151	1	7.59423212447033	1	8.36810930287538	1	8.20164804560131	1	7.75609507623718	1	7.60413017191807	1	7.41870962110754	1	7.24303261030429	1	7.5499411309697	1	7.46862919760564	1	8.02100355222067	1	7.54272166826434	1	7.17590186206307	1	7.96635440725709	1
2	2	6.20855571016228	2	7.78679011020064	2	8.05477641112362	2	7.33580435269017	2	7.18745776062407	2	7.65244717601964	2	7.91532519857551	2	7.25476599554234	2	8.091936229928	2	8.33323023774476	2	7.7155169759554	2	7.7384146456802	2	8.3509006410923	2	8.17899237149759	2	7.92977198422257	2	7.8365093186289	2	7.65845948972829	2	7.45307934580495	2	7.67620990225508	2	7.53362533877282	2	8.17049019948443	2	7.62394612839121	2	7.26712365262026	2	8.08282475724214	2
3	3	6.30922952061198	3	7.93976865667446	3	8.30412860665679	3	7.51400765994746	3	7.44274872858357	3	7.87785925288703	3	8.28469609423627	3	7.52495957271118	3	8.50642392089038	3	8.69473360078878	3	7.98969438131798	3	8.00662821282308	3	8.27782609010929	3	8.09679761566048	3	8.271615650167	3	8.11134155328892	3	7.96268098594487	3	7.7271125743406	3	7.97993981017583	3	7.84204300191212	3	8.41046554236148	3	7.95191927945018	3	7.53284629092367	3	8.329382936139	3
4	4	6.40664660333356	4	8.13834879090511	4	8.55520567113889	4	7.75822635162118	4	7.68849591236164	4	8.13902409157968	4	8.67845522829709	4	7.80872269507178	4	8.89870656168299	4	9.16896230216183	4	8.2919793522715	4	8.32500203419447	4	8.21324764079857	4	8.04718319983856	4	8.66854329225611	4	8.45700997426568	4	8.33655330196419	4	8.15504110150026	4	8.31924179470189	4	8.19246247444328	4	8.95331081318841	4	8.31859591442145	4	7.83309372853488	4	8.65929844654714	4
5	5	6.6352734912303	5	8.44195770647103	5	9.0264600374474	5	8.16464282994642	5	8.17369860674521	5	8.62063804110617	5	9.3274227562995	5	8.31194242995669	5	9.55705362858421	5	9.88797711766356	5	8.77395796200501	5	8.81259986267094	5	8.16142141817865	5	8.03405532897332	5	9.3128758124127	5	9.07794656550995	5	8.98100545251452	5	8.76179084289826	5	8.87218914376227	5	8.71989608204747	5	9.55921810007334	5	8.8678198647708	5	8.28015765153836	5	9.19755583427446	5
6	6	7.02929223004657	6	8.98521951213324	6	9.72881121518237	6	8.85959320618777	6	8.85097174612893	6	9.33307293890266	6	10.351113314686	6	9.10825336540682	6	10.6235388764503	6	10.9866613231749	6	9.49769812620993	6	9.58849753368556	6	8.14582461937518	6	7.96935603109283	6	10.3164019249168	6	10.0482570199107	6	9.98595066990563	6	9.80561698279398	6	9.73984127086888	6	9.57842982267662	6	10.5406569410947	6	9.70184847712454	6	9.00548752993767	6	10.0157676347912	6
7	7	7.69300339860801	7	9.954728433916	7	11.0097086557822	7	10.169350207315	7	10.1440185073508	7	10.6007267771849	7	12.1157939227386	7	10.4301847459631	7	12.325113219552	7	12.940365949489	7	10.8048003412959	7	10.9379126032322	7	8.11472393710957	7	7.97563852691038	7	12.0651756444521	7	11.6626864966609	7	11.7659494251523	7	11.5633190699211	7	11.1775796225353	7	11.0044936878356	7	12.152222128306	7	11.1699397081667	7	10.3292742958022	7	11.4851492436208	7
8	8	8.88008535752315	8	11.5762560358357	8	13.1201733665889	8	12.2225512373621	8	12.2476165737012	8	12.7298763227284	8	14.9551825118926	8	12.6080513556864	8	15.1823308035311	8	15.9986347296854	8	12.947766862321	8	13.107139282392	8	8.08733773772945	8	7.9416353941187	8	14.864952219594	8	14.3743992954018	8	14.6922929579282	8	14.3759759550625	8	13.5175872390219	8	13.3245748586683	8	14.8515724725773	8	13.5714764825205	8	12.3814195088935	8	13.7754435051267	8
9	9	10.8755164375059	9	14.3355824616605	9	16.6772870167356	9	15.7343685817594	9	15.7394905369093	9	16.3132315743932	9	19.3337955516958	9	16.048357425391	9	19.5116361258199	9	20.6378302883957	9	16.4456816418379	9	16.7090253588473	9	8.08653868760516	9	7.93863317178361	9	19.3976223615582	9	18.5868626785536	9	19.2879578142196	9	18.8471728851431	9	17.3411703618226	9	17.1108724873584	9	19.0582070110664	9	17.4156117227981	9	15.8489130051928	9	17.598987290912	9
10	10	14.0653482968089	10	18.6966883151955	10	22.1991149341263	10	21.059138528468	10	20.9900408868364	10	21.7908885012003	10	25.5264777863871	10	21.0506283133396	10	25.5830302442457	10	26.8409860702699	10	21.6992423445168	10	21.8960779870689	10	8.07397704348248	10	7.94765353766974	10	25.7609353070335	10	24.4589407585067	10	25.7749995860841	10	25.0293111279696	10	22.85733440574	10	22.6000179878383	10	25.2060731091623	10	22.8584241617582	10	20.9395183211237	10	23.0038525809518	10
11	11	18.7115757223803	11	25.0708120999455	11	29.4819967908482	11	27.9574568351388	11	27.7528999225303	11	29.1237719737693	11	32.5445256862007	11	27.0295726562876	11	32.3244414594859	11	33.4301924160953	11	28.4102812254626	11	28.441218263942	11	8.05620253487674	11	7.90801075694693	11	33.0995437588349	11	31.1756772722353	11	33.1887369389856	11	32.1546555575966	11	29.757162236431	11	29.4488337513679	11	32.5732449276143	11	29.3258841137797	11	27.3884291763533	11	29.5502289173487	11
12	12	24.2530202431597	12	32.4231971777501	12	37.2865452863204	12	35.0545782411231	12	34.5568189761735	12	36.840018904351	12	38.8410699749217	12	32.6494399473498	12	38.3372831510292	12	38.9499463494174	12	35.159517413023	12	34.6252097448237	12	8.05560201339096	12	7.87893270121599	12	39.82522561227	12	37.1570170666586	12	39.9377327496877	12	38.438274176059	12	36.3653164887939	12	35.9778590900374	12	39.4129766966812	12	35.2499444775088	12	33.6958548238017	12	35.6642372362798	12
13	13	29.389862602917	13	39.1340312410584	13	43.5985199462894	13	40.8571577258386	13	40.0309536920216	13	43.2466301382469	13	43.5061371719401	13	36.9212782416517	13	42.7635527401928	13	42.9799609490711	13	40.5088832052981	13	39.4434872620323	13	8.03436343414519	13	7.9171594258831	13	44.8338727170781	13	41.5894983868669	13	44.908373365358	13	43.0447679195827	13	41.493040545833	13	41.2275098574905	13	44.7321082579774	13	39.616772015068	13	38.7920868946223	13	40.3596793869555	13
14	14	33.1609589008713	14	43.9941868919186	14	48.2978585050002	14	44.9169834567054	14	43.8953518888801	14	47.8245405401127	14	46.853936650129	14	40.1085126743799	14	46.0445090843428	14	46.009219272611	14	44.3512602497942	14	42.9342749894725	14	8.01645434505016	14	7.89774454030442	14	48.4396087427274	14	44.9124388468987	14	48.5310098476053	14	46.4647910970975	14	45.1516998305021	14	44.8124163901238	14	48.6126322436035	14	42.7040348237695	14	42.3983721933278	14	43.7821607343331	14
15	15	35.8635249944443	15	47.4935578592412	15	51.627448154304	15	47.9721561205021	15	46.8698199959753	15	51.1901379580479	15	49.6197920777434	15	42.7165429509403	15	48.656035820281	15	48.4885056563457	15	47.2994170372305	15	45.5955313528741	15	8.01874503624857	15	7.87337721013213	15	51.3585427533086	15	47.5923584003371	15	51.4667455811526	15	49.2206978039617	15	48.0813647743703	15	47.6864413987216	15	51.6312965321358	15	45.0887480971521	15	45.0731605269997	15	46.4802756029778	15
16	16	37.9621645306202	16	50.1791203380421	16	54.285339126092	16	50.4629245220855	16	49.2490061071015	16	53.8816333228016	16	51.7967390856035	16	44.7589620872054	16	50.785231585002	16	50.4708406439567	16	49.6705902008377	16	47.7908094102988	16	7.99751787618969	16	7.87040654090189	16	53.5709187009666	16	49.6615416413526	16	53.7028832426228	16	51.4413451497935	16	50.4082173909786	16	50.003417445066	16	54.0769815465582	16	47.0051548297591	16	47.3312968625662	16	48.609403154478	16
17	17	39.6188775850953	17	52.3463841708943	17	56.3628552105217	17	52.363658139571	17	51.1746569835883	17	55.9898304166828	17	53.5339367187443	17	46.5582107205171	17	52.5146304392273	17	52.1101353170112	17	51.4951164347704	17	49.5327115964079	17	8.00919925529866	17	7.85573083983639	17	55.3626814912478	17	51.4292293637386	17	55.3856842951059	17	53.0194348415756	17	52.2441179031714	17	51.8004611633604	17	55.9728461696326	17	48.5308542118326	17	49.1709586137751	17	50.306333936619	17
18	18	40.900715030844	18	54.1144510838451	18	58.0379904808364	18	53.9635488769613	18	52.6440923060018	18	57.7636730369218	18	54.955512992703	18	47.9534876508432	18	53.858336170792	18	53.3106034810982	18	52.9738922012987	18	50.8311716301489	18	8.01668247463609	18	7.86209970945065	18	56.7732453919437	18	52.858181189556	18	56.859632230358	18	54.370992490562	18	53.703978271657	18	53.2372356351685	18	57.5548387740219	18	49.7950271451188	18	50.6010782984626	18	51.7319645234259	18
19	19	41.890989176138	19	55.3998637993398	19	59.3630342188551	19	55.1840991544024	19	53.8839478895106	19	58.9699513785923	19	56.060432279441	19	49.1201404037452	19	55.0233017291094	19	54.2540448353784	19	54.1862129473066	19	51.9342073793819	19	8.01807742879519	19	7.86268627930583	19	57.8850237211807	19	53.7793309193721	19	57.9834706782968	19	55.4888890536655	19	54.9523055916665	19	54.4428723729757	19	58.7910865812428	19	50.7270216517113	19	51.6147329584262	19	52.7739630932971	19
20	20	42.7691646349529	20	56.4701669650518	20	60.3974026404638	20	56.1133612722407	20	54.8828450338115	20	60.1242771916613	20	56.9500652907121	20	50.0311788739797	20	55.7940159395774	20	55.0818371352364	20	55.1720186736861	20	52.8205403897811	20	8.02158305087059	20	7.86564903893262	20	58.725569349357	20	54.6416628668633	20	58.839393946817	20	56.4284471361322	20	55.9526934540265	20	55.429752075515	20	59.7585479391126	20	51.5165196087351	20	52.5993050034224	20	53.7229189646291	20
21	21	43.3205963370012	21	57.2699081993166	21	61.1618925330452	21	56.8628856115123	21	55.6195526916956	21	60.9357907446238	21	57.6282503628914	21	50.766224300148	21	56.5719677219097	21	55.7707392276887	21	55.9239926175915	21	53.5107164953577	21	7.9825308578008	21	7.83403177867717	21	59.4770129101163	21	55.3668005171465	21	59.4671871522436	21	57.0748967054217	21	56.6249513578508	21	56.0551558228502	21	60.5245633667226	21	52.0535954246985	21	53.2440485980563	21	54.4830837740289	21
22	22	43.9239782480358	22	57.9394376372653	22	61.6814110265103	22	57.4497299573349	22	56.3221244528633	22	61.5997156183992	22	58.1981224480369	22	51.3913273147714	22	57.0112233885451	22	56.2751062603496	22	56.5023945760154	22	54.0926616319126	22	7.98205857074668	22	7.87014772690688	22	60.1160917940344	22	55.8500233062384	22	59.9478619150869	22	57.5638006088317	22	57.2690716155912	22	56.7152531893852	22	61.1373746152371	22	52.4930643381658	22	53.8378590070563	22	55.0548149341196	22
23	23	44.2433021257879	23	58.4635884594426	23	62.2506109037418	23	58.0157717543901	23	56.8041832444288	23	62.0942158898681	23	58.7528563709825	23	51.898687727649	23	57.5783412963268	23	56.5677703971722	23	56.9696361589663	23	54.5318527959095	23	7.99251839598947	23	7.83060295517983	23	60.5499449559522	23	56.1919577159836	23	60.4129886232855	23	58.0321710917414	23	57.7511684462265	23	57.1824558262201	23	61.569054443421	23	52.7904891592596	23	54.3089912677508	23	55.4640731276452	23
24	24	44.6389853374006	24	58.8415931853905	24	62.6507164699936	24	58.3060892235205	24	57.2095912630908	24	62.5708079655264	24	59.0661329124048	24	52.2400126023878	24	57.9582428789617	24	57.029029092407	24	57.4708545728804	24	54.9106118913755	24	7.9793449449563	24	7.85472706372935	24	60.9225980314778	24	56.6351334085656	24	60.6672658153635	24	58.4537816557065	24	58.1521705095868	24	57.6128509685597	24	61.993195971784	24	53.1139059576107	24	54.7110374222558	24	55.9752295399943	24
25	25	44.8659876982404	25	59.1700773789832	25	62.9790968011164	25	58.6604297056705	25	57.6149992817527	25	62.9679561846091	25	59.3224217565312	25	52.6393364668925	25	58.284715420506	25	57.3796031934119	25	57.7663487661681	25	55.3030589670842	25	7.97915225274242	25	7.82359360507359	25	61.3368015614058	25	56.8707918863041	25	61.0802339285444	25	58.7234250268827	25	58.4967643189043	25	57.9513496908283	25	62.3525163860429	25	53.3518166110121	25	55.0174043762073	25	56.2508750686411	25
26	26	45.015131471782	26	59.4614280063668	26	63.211945525722	26	58.9741708949843	26	57.9291067229342	26	63.1209620020969	26	59.6187632489153	26	52.8764982172215	26	58.5221723589073	26	57.520921749814	26	58.0748476339753	26	55.5194810221096	26	7.99184192332373	26	7.7863732590376	26	61.5259733841991	26	57.0720718865084	26	61.2894238757979	26	58.987629284504	26	58.8244340120752	26	58.266993203275	26	62.6707072622248	26	53.5287709274787	26	55.2471754918367	26	56.5670214940998	26
27	27	45.1642998443296	27	59.7155357386255	27	63.4627351253899	27	59.194856777721	27	58.27177087689	27	63.4329812609889	27	59.9207898449146	27	53.1716480244247	27	58.7418196169451	27	57.6992372112807	27	58.3190009684618	27	55.7562601212337	27	7.95310600519419	27	7.81070167599828	27	61.7684922513962	27	57.2963984221371	27	61.498597423714	27	59.2180181085069	27	59.0729550367429	27	58.4389621211867	27	62.9122039040604	27	53.5772200364602	27	55.5984274321188	27	56.7282652453838	27
28	28	45.4356330950685	28	59.7991413873301	28	63.6703860996835	28	59.3728390987695	28	58.6754618117136	28	63.6763952860508	28	60.1187163704278	28	53.3648173872237	28	59.077885922962	28	57.9233457032535	28	58.53339021082	28	55.9805358352662	28	7.95500766332564	28	7.80018772938798	28	62.0805598851345	28	57.4665709891923	28	61.7295063889188	28	59.4639228353544	28	59.3256240630262	28	58.7067981602769	28	63.099365762366	28	53.8110500527715	28	55.766031393783	28	56.9852400822507	28
29	29	45.5978018429076	29	60.0657436702216	29	63.8555226248983	29	59.5704150225154	29	58.9382748624372	29	63.8749882331492	29	60.2611215112381	29	53.590558296391	29	59.2797541226846	29	58.1632593249449	29	58.8226458687068	29	56.2105908918801	29	7.96127999081573	29	7.82451837273464	29	62.2284110219611	29	57.5758025779639	29	61.8142145920148	29	59.6381837721392	29	59.557308544151	29	58.9248676513611	29	63.3291310220031	29	53.9696892921482	29	55.9702835837296	29	57.2139445755955	29
30	30	45.6583696164347	30	60.2142172996698	30	63.9834503833807	30	59.7543081359022	30	59.1416843185511	30	63.9948668202307	30	60.4291840509835	30	53.823051117936	30	59.4744824700191	30	58.3051857594289	30	58.8626018960436	30	56.370796504021	30	7.95701875586026	30	7.82019707758279	30	62.4208085113363	30	57.7644488785664	30	62.0762769515787	30	59.6856564941074	30	59.6844050034235	30	59.1294754531021	30	63.4846575680153	30	54.0452972823105	30	56.1646666978421	30	57.2983806318261	30
31	31	45.812926435249	31	60.4282236076849	31	64.1732801477021	31	59.9150555432874	31	59.4370093930506	31	64.0567191242547	31	60.6101906549351	31	53.9585264956615	31	59.6146032836739	31	58.4679288173949	31	59.1607734882592	31	56.4597588949306	31	7.96542942390798	31	7.80361716226251	31	62.5730765405266	31	57.7907291143637	31	62.2224915066301	31	59.8867229547901	31	59.8637365502693	31	59.2768042664656	31	63.6602432780035	31	54.0896501306769	31	56.3324563055181	31	57.5016087968599	31
32	32	45.8713299420029	32	60.4157218461774	32	64.3704056491108	32	60.0776604395715	32	59.7168914171798	32	64.2552221700009	32	60.7868169846546	32	54.0741964884462	32	59.7570643272448	32	58.615517387111	32	59.2570649307404	32	56.6627498926652	32	7.94606727294186	32	7.8034620518634	32	62.7624287560308	32	57.9287787361871	32	62.3127589258576	32	60.1622974196417	32	60.0671101992088	32	59.4202164716029	32	63.8428444329646	32	54.2728197959996	32	56.4536474085443	32	57.7168664989334	32
33	33	46.0454260807306	33	60.7415119449721	33	64.4706795885644	33	60.2094610992286	33	59.983840483146	33	64.3569807520566	33	60.89375377939	33	54.3314543407694	33	59.9507817563245	33	58.784556703798	33	59.4074233606196	33	56.7992943126479	33	7.94154850750839	33	7.79297287823995	33	62.9029708979971	33	58.0069658007198	33	62.538406301223	33	60.2002094674419	33	60.2636312624142	33	59.5618687456345	33	63.9359221484153	33	54.3417229959085	33	56.6791543282414	33	57.7990173323526	33
34	34	46.1427049111773	34	60.939886177371	34	64.7036708900183	34	60.3488917201264	34	60.1494840607726	34	64.5726607850493	34	61.0590638170999	34	54.3544685950188	34	60.0755147494194	34	58.8583018325842	34	59.5810445569085	34	56.7991794874307	34	7.97359294491119	34	7.79887475770786	34	63.1042157608262	34	58.0701360737877	34	62.6118288258275	34	60.3519920009911	34	60.4274704437704	34	59.7053893314119	34	64.0832647735655	34	54.4883547982856	34	56.7556990051806	34	57.9605600093645	34
35	35	46.2474924757216	35	60.9797551885929	35	64.8301884039839	35	60.4725455500997	35	60.5337752093238	35	64.6748429477007	35	61.2312280939838	35	54.5486238515741	35	60.2261017748299	35	58.9536662568494	35	59.7004592811538	35	56.9603322682423	35	7.9456907714885	35	7.81513154700031	35	63.2238623775306	35	58.1181418845828	35	62.776504853924	35	60.5668198740867	35	60.5754787242082	35	59.9999166476347	35	64.2551073746394	35	54.4983708154839	35	56.9452886094453	35	58.0664511732515	35
[truncated: 131 more columns]
