# Supplementary material for: Identification of a novel association for the WWOX/HIF1A axis with gestational diabetes mellitus (GDM)
Source: PeerJ. 2021 Jan 14;9:e10604. doi: 10.7717/peerj.10604 (PMC7811782; doi:10.7717/peerj.10604)
Supplement: Supplemental Information 12 — Quantitative RT-PCR (RT-qPCR) raw data results for all the studied genes (WWOX, HIF1A, NFKB1, SLC2A1, SLC2A4, HK2, PKM2, PFK, LDHA, DVL2, and CTNNB1) and the Ribosomal Protein Lateral Stalk Subunit P0 (RPLPO), 40S ribosomal protein S17 (RPS17), and H3 Histone Family Member 3A (H3F3A) used as the housekeeping genes for internal normalization. Results of reactions performed in duplicate on a LightCycler 480 II (Roche Diagnostics GmbH, Germany). The Universal Human Reference RNA (Agilent, USA) was used as a calibrator. [file peerj-09-10604-s012.xls]

## Sheet: RPS17
Text	X	A1: ref	X	A2: ref	X	A3: 539a	X	A4: 539a	X	A5: 618a	X	A6: 618a	X	B1: h20	X	B2: h20	X	B3: 552a	X	B4: 552a	X	B5: 605b	X	B6: 605b	X	C1: 486a	X	C2: 486a	X	C3: 580a	X	C4: 580a	X	D1: 487a	X	D2: 487a	X	D3: 581a	X	D4: 581a	X	E1: 500a	X	E2: 500a	X	E3: 587a	X	E4: 587a	X
1	1	2.91607884075522	1	3.60684818943512	1	5.74821967669197	1	5.35194301095894	1	6.04423102006659	1	5.83603273319012	1	3.33504670464416	1	3.52628640850878	1	6.92764160065293	1	6.63871879692192	1	6.87885143279303	1	6.85996469453221	1	4.32681723633942	1	5.00374934582781	1	5.59138472192956	1	6.50504419456522	1	4.88238769988035	1	5.41138004417058	1	4.66784115003935	1	5.09854224311543	1	4.98754603244045	1	5.73303244770844	1	5.48566446627001	1	6.13361271347715	1
2	2	2.93755463737205	2	3.62677155224349	2	5.7111509657806	2	5.17264001309739	2	5.95097287381571	2	5.77457246518549	2	3.32074814827199	2	3.48996182734858	2	6.81423623595658	2	6.49691899854037	2	6.73394624070111	2	6.73129389866399	2	4.33524400837619	2	4.92186166650367	2	5.51726282776231	2	6.43204554630461	2	4.85542983067279	2	5.20675778348591	2	4.67518449364115	2	5.05284859861857	2	4.93129124494865	2	5.59486177888457	2	5.34168515078776	2	5.96652924376324	2
3	3	3.00427932604531	3	3.66265148128338	3	5.61578890975693	3	5.07972761106845	3	5.8757813345386	3	5.67897864182384	3	3.32830118554137	3	3.49740274681227	3	6.74747887002611	3	6.37400323991894	3	6.58735828612282	3	6.62161278304084	3	4.34334836019974	3	4.87980530903859	3	5.39102652338481	3	6.27829275176659	3	4.81134534209571	3	5.03117787138499	3	4.58105290954128	3	4.96139730105937	3	4.89303882290801	3	5.4583213990009	3	5.17766866672208	3	5.88059721190172	3
4	4	2.98876241970871	4	3.68818231794774	4	5.54909979112744	4	4.9667381250936	4	5.72881152712015	4	5.55357497443095	4	3.35438083293892	4	3.52262709930599	4	6.63901755915922	4	6.24203442373	4	6.46821431305826	4	6.51349429272623	4	4.35256578109439	4	4.84452249414136	4	5.25523337935922	4	6.14694427883766	4	4.7509083472059	4	4.90127763133178	4	4.48796070187035	4	4.86589024436441	4	4.8559882762798	4	5.36769173565349	4	5.03094356744852	4	5.72259814762013	4
5	5	3.03261843796061	5	3.71941756602152	5	5.48229574756482	5	4.85888597527413	5	5.61301952247391	5	5.42277952202747	5	3.38636902385413	5	3.51410757362815	5	6.56833597658959	5	6.11512406935186	5	6.328153738226	5	6.36399958355143	5	4.39104693400369	5	4.82034983067035	5	5.15156188860588	5	6.02062582162403	5	4.73709879785163	5	4.78790141862332	5	4.41084293297168	5	4.77546011366018	5	4.78377339488756	5	5.26012681741282	5	4.92712393714901	5	5.56433455066917	5
6	6	3.03416662901698	6	3.73271004529257	6	5.41947009129007	6	4.77626376476509	6	5.51130503402731	6	5.3580308861999	6	3.39397677577145	6	3.51593490898068	6	6.49584743994955	6	6.01284252802739	6	6.20699562298374	6	6.24357764955256	6	4.44601794596293	6	4.81726412211667	6	5.10036397332832	6	5.90831333293921	6	4.71617227572883	6	4.71221392697515	6	4.33783705680713	6	4.68890441587955	6	4.76285794837731	6	5.21816411932499	6	4.82725543244909	6	5.44646321357369	6
7	7	3.06180673612314	7	3.82278844599808	7	5.393550225907	7	4.7238118527181	7	5.42936390918162	7	5.26080843463656	7	3.4572473740768	7	3.58241323003693	7	6.43361773732867	7	5.92025381250642	7	6.11634709128199	7	6.15355000934428	7	4.49860417308334	7	4.83466739977157	7	5.0367565707735	7	5.83711089895986	7	4.73978523294929	7	4.63998936085525	7	4.28956224854662	7	4.66347977334305	7	4.77485604845631	7	5.1632894162191	7	4.79570177649605	7	5.39561496592746	7
8	8	3.08041319283184	8	3.86926218143958	8	5.39494858513457	8	4.65573375957549	8	5.32596983484831	8	5.19449771949912	8	3.51708044153974	8	3.60584127774784	8	6.41898821670478	8	5.87956299444321	8	6.05043255577647	8	6.11384792737884	8	4.56425265934215	8	4.85832385588333	8	5.02187973040125	8	5.77555927785955	8	4.75271179886446	8	4.58526513196481	8	4.25838090731633	8	4.61224212819674	8	4.77024998035994	8	5.08624061312852	8	4.72138144000871	8	5.32868696492883	8
9	9	3.09982129524556	9	3.92244118105708	9	5.40866670674556	9	4.66883326212969	9	5.25005287094414	9	5.1294469558168	9	3.57193776554573	9	3.65838966833622	9	6.43313531608013	9	5.8349821526524	9	6.03277848732586	9	6.07567285397888	9	4.66630412498478	9	4.90562333537749	9	5.0352565079313	9	5.78377229913067	9	4.80780442542395	9	4.60438604401007	9	4.23359058294084	9	4.61984965132168	9	4.79613326960846	9	5.07204281711064	9	4.68058719654749	9	5.28404289385292	9
10	10	3.1132620530712	10	4.02120757932997	10	5.44431764783879	10	4.70326135867896	10	5.2212408774307	10	5.11644205983904	10	3.66225933139895	10	3.75045439926046	10	6.46901803420076	10	5.83265703624838	10	6.08267513642494	10	6.08391243357446	10	4.78019432451948	10	4.96417451278702	10	5.04322569119183	10	5.76041695277595	10	4.8336616236543	10	4.62351216147148	10	4.2411525197574	10	4.58016723298234	10	4.80444710546153	10	5.06340612063845	10	4.72626680354938	10	5.31309701469762	10
11	11	3.12592182226606	11	4.11332387064533	11	5.50606017287029	11	4.71511411287298	11	5.23305751501373	11	5.12294399330394	11	3.73989868011871	11	3.81904296016452	11	6.47602829420008	11	5.87644153366258	11	6.1101549393834	11	6.14744656058215	11	4.8987963716678	11	5.06638555748063	11	5.09313642768908	11	5.81443589780233	11	4.89929122934729	11	4.64702426930976	11	4.26376907772565	11	4.64956476884884	11	4.86431731190294	11	5.06466971614173	11	4.7599152072029	11	5.38287104897495	11
12	12	3.1675708269381	12	4.21008502132156	12	5.53888960243789	12	4.81653734379282	12	5.24344230895476	12	5.22720175143926	12	3.83430007825863	12	3.90354469433963	12	6.59013048804936	12	5.93980339963744	12	6.2192696456247	12	6.28174158364836	12	5.0102645545078	12	5.19531936085498	12	5.21201304106495	12	5.89852655806487	12	4.99880626144088	12	4.73650690135838	12	4.31763858808571	12	4.68620777189699	12	4.94050593913765	12	5.12066708314391	12	4.84098212073141	12	5.47760005105741	12
13	13	3.19378799276821	13	4.36146126640567	13	5.63096288370258	13	4.90035879101039	13	5.29468006561078	13	5.30946312904076	13	3.91990792514437	13	4.00242696385588	13	6.6549480091197	13	5.99192098806594	13	6.29159127624637	13	6.43133603899936	13	5.12570519753562	13	5.30590632536128	13	5.32960055435801	13	6.01356705587623	13	5.06122203635546	13	4.81292473072131	13	4.36405742533365	13	4.77378701465536	13	4.97949154912189	13	5.16383987360931	13	4.92584555359378	13	5.62929596564407	13
14	14	3.2677748644872	14	4.51303623160036	14	5.7451245049705	14	5.0965736420054	14	5.44576669607815	14	5.47010588424072	14	4.06476259285584	14	4.12401558650584	14	6.73614720567082	14	6.09170305428725	14	6.51498065729857	14	6.7674860632559	14	5.27065899077688	14	5.48968245609453	14	5.48523286379551	14	6.16559934882638	14	5.21758853560029	14	4.92301471413382	14	4.45914738835012	14	4.88772471412867	14	5.06547552376917	14	5.28567062915539	14	5.08119303757526	14	5.87081935893584	14
15	15	3.35122404838368	15	4.71826338368574	15	5.89888026429046	15	5.31038004049413	15	5.57170480364141	15	5.71546013726883	15	4.17107258645927	15	4.27638725171046	15	6.8611757836315	15	6.23452183013453	15	6.71785792934299	15	7.08830173087182	15	5.42342256455594	15	5.71428346870211	15	5.67457593307363	15	6.38670932659447	15	5.31718485561339	15	5.10226338766026	15	4.6264357790307	15	5.15049674189927	15	5.17697775599191	15	5.44837271524354	15	5.37349020650505	15	6.27664304487422	15
16	16	3.49793034236122	16	5.01417888102443	16	6.09733678669336	16	5.64226534540945	16	5.8139665788584	16	6.00873211953425	16	4.26990729032408	16	4.48419248592536	16	6.96601916085595	16	6.41565518353704	16	6.98519558194265	16	7.44786409997955	16	5.54066309547028	16	6.01807902819465	16	6.00548602718965	16	6.6937633114577	16	5.48108386732188	16	5.35989180558648	16	4.84191072972271	16	5.42943330938753	16	5.31155466542431	16	5.63370117349584	16	5.63363007281065	16	6.62604714471649	16
17	17	3.78645992177295	17	5.50216733972993	17	6.35345123427137	17	6.03065338631232	17	6.04833636041374	17	6.2941755934354	17	4.40811004163295	17	4.67860339097228	17	7.06736960085246	17	6.66808591781826	17	7.21806613595338	17	7.71082362288067	17	5.65523155134462	17	6.28544081235892	17	6.36094835195351	17	6.98201363494	17	5.61888793719499	17	5.66572147257542	17	5.07144599922566	17	5.67439141167346	17	5.43770119294978	17	5.83886970009519	17	5.95635958782875	17	6.96727121308422	17
18	18	4.23557854195748	18	6.30333169805821	18	6.70711794855762	18	6.51954410990319	18	6.34977555479178	18	6.59915783210259	18	4.53924376126239	18	4.94539829834424	18	7.24326944262608	18	6.92955868334516	18	7.44927448262808	18	7.86304078472153	18	5.76246692957612	18	6.66392017460323	18	6.7801186035704	18	7.21587262990896	18	5.80819167350003	18	6.11075303575122	18	5.33774202833502	18	5.84429151436286	18	5.62724853351967	18	6.05385496635034	18	6.29407138896981	18	7.20126809103454	18
19	19	5.04961503213507	19	7.60786282617992	19	7.04981406482997	19	7.01943914960386	19	6.65670565963031	19	6.8467572054174	19	4.67028036765422	19	5.80498089572923	19	7.39198268218283	19	7.1434513151602	19	7.55535469123279	19	7.92200212051614	19	5.89331995191874	19	7.07080031263544	19	7.06926282859051	19	7.36015657349521	19	6.01523531928352	19	6.57291435382709	19	5.53381637517027	19	5.91943450578478	19	5.77567061463848	19	6.24643487620191	19	6.57771261415249	19	7.34559928908451	19
20	20	6.3663555148907	20	9.77065634490833	20	7.28781174671707	20	7.32667961065764	20	6.84798047072272	20	7.00028796278232	20	4.74780537498055	20	5.81781795890607	20	7.50804050497714	20	7.27258918777956	20	7.56756107583479	20	7.96547644798543	20	6.00068711967317	20	7.41031863202627	20	7.30432710802772	20	7.41471365607842	20	6.25767002259413	20	7.02972441759722	20	5.69211434583268	20	5.98940596992004	20	6.01839006990846	20	6.4278386000721	20	6.77463598676983	20	7.40542085149567	20
21	21	8.36946710926091	21	12.983403806536	21	7.50165398565135	21	7.5838817607647	21	6.99540467272667	21	7.08923427810383	21	4.81197266313991	21	5.81879359772073	21	7.66584555722583	21	7.35207133290161	21	7.62488539470767	21	8.00174862684933	21	6.10656586997542	21	7.6973667503705	21	7.45070106560866	21	7.48329518391974	21	6.50447620196086	21	7.40052181092378	21	5.82735772859577	21	6.0209460636842	21	6.23016773117375	21	6.61327005780916	21	7.00247854458125	21	7.44752009134844	21
22	22	10.8864426071674	22	17.0110398273886	22	7.62004122605808	22	7.77546114151616	22	7.06749031139567	22	7.09810556945906	22	4.93181651665126	22	5.77562586466471	22	7.75665099685867	22	7.42484397845744	22	7.63396430086102	22	8.01624309576858	22	6.19203411965615	22	8.01677636819177	22	7.51954458811404	22	7.53467162311589	22	6.75477015939398	22	7.74725695557887	22	5.86813100540894	22	6.05040427606805	22	6.49242281963095	22	6.74589489258733	22	7.09284848670569	22	7.45126680757686	22
23	23	13.6060585102969	23	21.3005899063731	23	7.75859986461888	23	7.83641341370395	23	7.12729651191601	23	7.12087730709941	23	4.99698998372728	23	5.79861645252188	23	7.79634335138157	23	7.47454768707853	23	7.64111347342892	23	8.01828857164375	23	6.32320173408864	23	8.32874706653248	23	7.58108971551369	23	7.57358792797732	23	6.99175614658615	23	8.05286564581545	23	5.92914603764626	23	6.06775508678344	23	6.68836249699454	23	6.90510161037424	23	7.1488245866884	23	7.47427341597596	23
24	24	16.1014387912487	24	25.2196024028092	24	7.79602998876553	24	7.87929743448783	24	7.16418755148176	24	7.13657633280694	24	5.10252036162436	24	5.77566846211751	24	7.8231588686048	24	7.52765855219254	24	7.64628868540561	24	8.04425479421146	24	6.47047522803376	24	8.58788912287707	24	7.65702371941085	24	7.64229189340753	24	7.22112875440746	24	8.34526827503942	24	5.93440952078239	24	6.07299461060486	24	6.8531773618465	24	7.02314726241011	24	7.18673768017889	24	7.46364745990347	24
25	25	18.2532274243946	25	28.4380982524858	25	7.83771493122898	25	7.87795329531907	25	7.20480569867105	25	7.18743632111396	25	5.1871765558715	25	5.7426643371582	25	7.89783969969582	25	7.57403145393393	25	7.66066575073234	25	8.02239089223936	25	6.63891372456284	25	8.79520455010702	25	7.7641363705358	25	7.76260407526137	25	7.45440202661522	25	8.52390312397129	25	5.9536320399759	25	6.08665596114474	25	6.95085535591251	25	7.18444112228194	25	7.1739957763972	25	7.45688561924405	25
26	26	19.8757609490621	26	30.9051529426949	26	7.88110115592813	26	7.8671414350027	26	7.28391793336477	26	7.24506551110997	26	5.32877035406922	26	5.75547913430792	26	7.96847731326286	26	7.66965387056358	26	7.6919506908496	26	8.05873259601238	26	6.87483294511923	26	9.02059578555226	26	8.00318894252409	26	8.00589774281574	26	7.67212926235315	26	8.65315655158094	26	5.98057873612351	26	6.11823991647817	26	7.16296754009107	26	7.28567038963169	26	7.23912305681391	26	7.45149766784886	26
27	27	21.2877925058323	27	32.8624926902626	27	7.93974834613151	27	7.90872053855896	27	7.35625578182618	27	7.33795025898186	27	5.51483366618976	27	5.70134066546493	27	8.07055807360983	27	7.79046646966569	27	7.70625399559393	27	8.09925942677408	27	7.23248853353612	27	9.35226025252881	27	8.43136047798024	27	8.50222203232901	27	7.95282597373329	27	8.76432495556475	27	6.02141185526306	27	6.14232121273359	27	7.35523456553952	27	7.44150146421764	27	7.26444919504667	27	7.50827436646196	27
28	28	22.4616377631183	28	34.5607551332009	28	7.95220804774518	28	7.94281270359904	28	7.58508191331993	28	7.57057916868043	28	5.85404941438791	28	5.70131585830435	28	8.33457746831532	28	8.05289770221817	28	7.80215906074151	28	8.22605751862364	28	7.79514443442732	28	9.96378645723837	28	9.2220246050914	28	9.30370576494701	28	8.30814903822222	28	8.95196685823805	28	6.09851586502383	28	6.20699793535463	28	7.6695869795299	28	7.73085116386569	28	7.33677197019902	28	7.57364992220327	28
29	29	23.4682375577956	29	35.9653302541686	29	8.0550771041541	29	8.11321597589448	29	7.95855481576013	29	7.9889699798904	29	6.74264380863848	29	5.70227531733701	29	8.78665743315039	29	8.52497155618723	29	7.93655953321019	29	8.53714848620267	29	8.82687389529132	29	11.0862717403692	29	10.570556204345	29	10.7914571350395	29	8.83659560552411	29	9.26003100804507	29	6.25296725975297	29	6.3259201962123	29	8.25759136321156	29	8.25369724693678	29	7.45435992640838	29	7.73637416412924	29
30	30	24.2717276649225	30	37.1359953339686	30	8.27949112562912	30	8.4502155738943	30	8.61758549505026	30	8.7700193020956	30	6.7553841867857	30	5.64625668343071	30	9.58903202522085	30	9.4126109478369	30	8.28026024007748	30	9.05143682520767	30	10.4505053008869	30	13.0682100249817	30	12.8130940672862	30	13.2291894076809	30	9.59521843552079	30	9.87795805183416	30	6.49934255616652	30	6.56096398049038	30	9.15303576947778	30	9.22292722804263	30	7.75686869431819	30	8.0050916928614	30
31	31	25.0087731374703	31	38.1270116242115	31	8.64861297488334	31	9.06758570072044	31	9.81126439040055	31	10.1296069907427	31	6.73522043369688	31	5.61411278879541	31	11.0212280360429	31	10.9078819271334	31	8.83399230806479	31	9.9775624807394	31	13.103605720975	31	16.1226447286276	31	16.0840550273573	31	16.8216566385366	31	10.86764276924	31	11.0540692861856	31	7.00800527585059	31	6.98793435903417	31	10.7938292693715	31	10.9101570397169	31	8.32165591353411	31	8.61953956396919	31
32	32	25.625974465315	32	38.8463109263234	32	9.4286429774802	32	10.219216474218	32	11.8636089934347	32	12.4319767157063	32	6.68319384256999	32	5.61239280911353	32	13.4087366959885	32	13.3969017861142	32	9.88176666869922	32	11.7028370337972	32	16.8657516721973	32	20.4016348620348	32	20.1379240927749	32	21.1556618637682	32	12.8799130727501	32	13.0049893967299	32	7.88202216216475	32	7.77100271730441	32	13.3942430086903	32	13.5543916790886	32	9.35079566863973	32	9.62309720946211	32
33	33	26.2737084627653	33	39.4260619153056	33	10.7088145259001	33	12.1484484188996	33	15.0253014482521	33	15.8792196092638	33	6.67365017971558	33	5.62520904890915	33	16.9571244745328	33	16.9943944534921	33	11.6081323887455	33	14.4427341339139	33	21.184341296929	33	25.3099688391808	33	24.3188636601793	33	25.6833921703147	33	15.9294652685164	33	16.0941165066788	33	9.45431050004618	33	9.18649893524639	33	17.1873131441321	33	17.3332497020507	33	11.1285217468698	33	11.4360091927461	33
34	34	26.6633132841542	34	39.7471526420258	34	12.8032395521006	34	15.0964884971714	34	19.1789660339392	34	20.3337174787261	34	6.61951065063477	34	5.57094865271534	34	21.4079522257563	34	21.4486839044832	34	14.3005122184263	34	18.4151901063577	34	25.3526401530998	34	29.9734962216554	34	27.9362364614096	34	29.4720931039144	34	19.9506215113515	34	20.1514411914828	34	11.8387945493396	34	11.3769157395355	34	21.7701786498111	34	21.8046886987648	34	13.9704671617176	34	14.3123404022873	34
35	35	27.1544090265155	35	40.0577628586888	35	15.7980521840476	35	19.0389240230097	35	23.7748776521925	35	25.1015217739755	35	6.56648063659668	35	5.58199765441751	35	26.0652354836383	35	25.8685046011435	35	17.8671836657948	35	23.2877558543068	35	28.6706847760089	35	33.6141308363531	35	30.5562433021924	35	32.2364728470053	35	24.3186289193234	35	24.6529648294695	35	15.2510563751883	35	14.5677176565487	35	26.4395414134997	35	26.1657213335454	35	17.9561433540022	35	18.3129492663636	35
36	36	27.4875729197284	36	40.3133791684292	36	19.3771722752011	36	23.3971348355087	36	27.8927053024023	36	29.2411536990123	36	6.53666426418249	36	5.5175902181015	36	30.0020858507394	36	29.5814474859699	36	21.8080121324069	36	28.1170788376414	36	30.9917274416117	36	36.2593039537466	36	32.35923812212	36	34.2306299413409	36	28.190419652401	36	28.7301042708296	36	19.2490137891646	36	18.4026949577102	36	30.2322355288354	36	29.6821401849156	36	22.7073919992299	36	23.1858120419746	36
37	37	27.7610844406405	37	40.4719290219549	37	23.0547441087541	37	27.4200057146844	37	31.0353982031799	37	32.3381708502769	37	6.49524740601063	37	5.51676801391767	37	32.9071052268292	37	32.2689611166629	37	25.4593129403025	37	32.334572450233	37	32.6082659478013	37	38.021894329937	37	33.6388355738602	37	35.5662368215355	37	31.2165227330942	37	31.9027340787267	37	23.3544209900426	37	22.4001819820727	37	32.9890687833834	37	32.1573575743748	37	27.3917220878982	37	27.992809256966	37
38	38	27.9641359300344	38	40.618709328666	38	26.2676623847508	38	30.7821892684491	38	33.2389956331234	38	34.4444976056175	38	6.46337274898553	38	5.4420935568573	38	34.8723124496487	38	34.1275372698287	38	28.4092797779335	38	35.5383479559355	38	33.647808799286	38	39.2633423450632	38	34.5461663247185	38	36.4550466934058	38	33.2584274994643	38	34.1692098801818	38	26.8778847325516	38	25.9791931784231	38	34.8557754986737	38	33.8725240740352	38	31.3250719372297	38	32.0364822052508	38
39	39	28.1581231378685	39	40.7930851362564	39	28.7601267780666	39	33.209377104053	39	34.7312051594459	39	35.9075597790876	39	6.42192268808956	39	5.44038531218227	39	36.2650416903889	39	35.4825691197219	39	30.5577168279715	39	37.7927258714296	39	34.4573496338543	39	40.0909247842118	39	35.2108707143429	39	37.1939401887319	39	34.6809457775893	39	35.6645824672445	39	29.6501641987753	39	28.8478648577028	39	36.1268442142285	39	35.0698097370551	39	34.3447742897974	39	35.1538285566063	39
40	40	28.2777217817727	40	41.0560791058476	40	30.5362367717692	40	34.9694276922286	40	35.7991518292444	40	36.8481781242198	40	6.39967304925649	40	5.43862214335744	40	37.2124605342198	40	36.33485946854	40	32.130579005579	40	39.3667704142241	40	34.9774839792201	40	40.7233483767049	40	35.7001293777914	40	37.707456327248	40	35.5842753122846	40	36.6966682794229	40	31.6795433982934	40	31.0463779792484	40	37.0075214548594	40	35.9109271146308	40	36.3724115894255	40	37.2722320060283	40
41	41	28.3855119647944	41	41.1298617317136	41	31.7922909068742	41	36.1858662639913	41	36.4493210268673	41	37.5839839815534	41	6.33696078359522	41	5.42746115638031	41	37.8311362831039	41	36.9901936018834	41	33.0793903565894	41	40.4821838560264	41	35.4742140766446	41	41.2712594425557	41	36.1516308420244	41	38.2266716178753	41	36.2277908574205	41	37.3619702323406	41	33.186631132233	41	32.6568024050663	41	37.6458644687811	41	36.5432544975369	41	37.8004403612042	41	38.7959766576665	41
42	42	28.4600536092584	42	41.1907862935493	42	32.6335669572462	42	37.1093425757644	42	36.9653333731827	42	38.1398075809679	42	6.34558676580246	42	5.40679958690984	42	38.4042677524635	42	37.5211556991366	42	33.9253561024097	42	41.301018561967	42	35.8179131369644	42	41.6655708288296	42	36.4696504048101	42	38.4528509098305	42	36.7723002462815	42	37.9738461576373	42	34.2925631035609	42	33.754979410124	42	38.1799123073579	42	37.0423232006949	42	38.87797823494	42	39.8518680153333	42
43	43	28.5305393233259	43	41.3749570692778	43	33.29471493028	43	37.8049859080259	43	37.4476494386226	43	38.5609713097164	43	6.29448173988951	43	5.4062904036886	43	38.7941374016504	43	37.911112314549	43	34.4723138577373	43	41.9628663637731	43	36.1517403089618	43	42.0333809359878	43	36.7759122869631	43	38.8458659841837	43	37.1524526064277	43	38.4774524159846	43	35.0508960020578	43	34.6311413218594	43	38.6134798982921	43	37.4563789218299	43	39.5765214493963	43	40.6221372765252	43
44	44	28.6505665518174	44	41.4262475315341	44	33.8038689393733	44	38.2679068317022	44	37.8125884344513	44	38.8868872110452	44	6.23174321878258	44	5.44683612682731	44	39.1502760046316	44	38.2362279499383	44	34.9862390726218	44	42.4372569217534	44	36.4060931883957	44	42.2989451360363	44	36.9772146255712	44	39.073716385589	44	37.4713408559142	44	38.7819941257644	44	35.6930587687753	44	35.3040890023767	44	38.956409048297	44	37.7386879269166	44	40.2143941828811	44	41.2115331409778	44
45	45	28.6864493622508	45	41.4775861110463	45	34.2520811776803	45	38.7847469392968	45	38.0822223413504	45	39.2391511086864	45	6.24234873334473	45	5.49350341198398	45	39.4954160159188	45	38.6201352745232	45	35.3532192530938	45	42.8908253703833	45	36.6308640854261	45	42.5701973022245	45	37.2331579069354	45	39.26445825278	45	37.7370316803202	45	39.0639916349316	45	36.2154830105364	45	35.7862163086013	45	39.3467362278081	45	38.0210830365664	45	40.6667875574733	45	41.7479189843989	45
46	46	28.7298308487614	46	41.603078181025	46	34.5487930921333	46	39.0478533648315	46	38.2772331438396	46	39.4754631704781	46	6.23368449663369	46	5.64437248729695	46	39.7248866027209	46	38.8274116262868	46	35.5721146329343	46	43.1992042411678	46	36.78824131773	46	42.8074434809907	46	37.3679233214168	46	39.5133691283924	46	37.9890298192077	46	39.3224030465098	46	36.6276450921315	46	36.251301042718	46	39.510602935794	46	38.2400060683578	46	41.0426531335041	46	42.1411710362863	46
47	47	28.7626697704965	47	41.6128986696705	47	34.8269738618253	47	39.4345025200855	47	38.5670415481271	47	39.7273995702988	47	6.3389429421137	47	5.87233319399901	47	39.9318466079185	47	39.0181368658002	47	35.9474446007454	47	43.5450520523116	47	37.0204981848584	47	43.0162477505377	47	37.5180095468492	47	39.7196162530498	47	38.2747147507243	47	39.562948797579	47	36.9733775615128	47	36.5723073548334	47	39.7322201073903	47	38.5086552637029	47	41.3857809147623	47	42.4978271188287	47
48	48	28.785156353379	48	41.6881299797075	48	35.1169553228384	48	39.672010657625	48	38.721108456986	48	39.7906837144298	48	6.43755903280329	48	6.36325826037756	48	40.0803629332417	48	39.2534877088078	48	36.1164608750793	48	43.7163405953906	48	37.1232992445206	48	43.1803861517687	48	37.7099904993446	48	39.8046525538304	48	38.4242889897739	48	39.7672257940289	48	37.2686557491265	48	36.939287087113	48	39.9526974202365	48	38.6172429273818	48	41.6149893089046	48	42.7364694593505	48
49	49	28.8858370185098	49	41.7633805619885	49	35.2406122880784	49	39.9094564975055	49	38.880316326303	49	40.0275567093396	49	6.72234954348669	49	7.09748773581293	49	40.2673617960731	49	39.4085805851524	49	36.327333342023	49	44.0387690262172	49	37.2024001318953	49	43.2709276635407	49	37.770895774305	49	39.9800450716329	49	38.5619989928708	49	39.9036353339606	49	37.4875864827318	49	37.2106049833845	49	40.1434809509886	49	38.7541455195802	49	41.8113456323647	49	43.0069437230052	49
50	50	28.9082394562288	50	41.8532576639464	50	35.4785684770611	50	40.1183370424691	50	39.0376482753825	50	40.1376089807066	50	6.6707907417921	50	7.5747156729473	50	40.3918581201144	50	39.5406098647597	50	36.5130852090096	50	44.2139433423309	50	37.3675961563547	50	43.4630729341894	50	37.9202561247386	50	40.0322344233822	50	38.733868074506	50	40.0701571968753	50	37.7673608515154	50	37.4411220738373	50	40.3048910270813	50	38.9540224628804	50	42.0676598781743	50	43.1625807764455	50
[truncated: 23 more columns]

## Sheet: RPLP0
Text	X	A1: ref	X	A2: ref	X	A3: 539a	X	A4: 539a	X	A5: 618a	X	A6: 618a	X	B1: h20	X	B2: h20	X	B3: 552a	X	B4: 552a	X	C1: 486a	X	C2: 486a	X	C3: 580a	X	C4: 580a	X	D1: 487a	X	D2: 487a	X	D3: 581a	X	D4: 581a	X	E1: 500a	X	E2: 500a	X	E3: 587a	X	E4: 587a	X	F1: 522a	X	F2: 522a	X
1	1	4.11370212054225	1	4.74528020209262	1	7.67519690292368	1	8.25695846407554	1	8.02388009771911	1	7.28253266448712	1	5.89912091670195	1	5.99166443951501	1	7.35203774276102	1	7.81866939611484	1	7.81689803061867	1	7.90259392049474	1	7.26121433236253	1	7.13489134150835	1	10.120013142122	1	8.19558308323285	1	5.39507672614928	1	5.56748545553472	1	7.80828456309359	1	7.02797520094441	1	7.22418748382084	1	7.6233302592615	1	9.00967965669446	1	8.66890418555242	1
2	2	4.15670494688837	2	4.79992360928201	2	7.88356450216664	2	8.39704270029295	2	8.1121602006846	2	7.44370335576393	2	6.09490840487939	2	6.15230536291211	2	7.37933712012917	2	8.00091878683461	2	7.94997327904613	2	7.95728261136606	2	7.21205970476379	2	7.23554192144284	2	10.1432081860528	2	8.27657776324905	2	5.60588095237915	2	5.69850086660754	2	7.83774489510389	2	7.18138765438585	2	7.16870014647356	2	7.57562319457353	2	9.29602861339659	2	8.69749247705135	2
3	3	4.17549185358469	3	4.83753643495324	3	7.89235665410984	3	8.43033754783599	3	8.10167818542963	3	7.64812350258913	3	6.21659224909745	3	6.23528997891215	3	7.33717983553064	3	7.95323615568506	3	7.97343200414585	3	7.90698542880261	3	7.13205480585137	3	7.15748522241612	3	10.082874478466	3	8.25256571692078	3	5.67909573723669	3	5.92401306892648	3	7.854385391989	3	7.15131285563213	3	7.11413120230556	3	7.4973214936191	3	9.2773548089467	3	8.70626416606836	3
4	4	4.18463074191995	4	4.85342137156913	4	7.85775206237743	4	8.4096439036456	4	8.0626796574725	4	7.67660543051398	4	6.28922865324315	4	6.31153284956546	4	7.30907709448166	4	7.90142659542804	4	7.95689313437898	4	7.79897496903634	4	7.05316932224508	4	7.04982483614774	4	10.0399562139585	4	8.17791616102325	4	5.70116893149816	4	5.96418060169691	4	7.81022332997555	4	7.12872712009178	4	7.06701935995212	4	7.42690789834214	4	9.29606402039541	4	8.65780418195179	4
5	5	4.22881593781656	5	4.88940494316691	5	7.84247814357518	5	8.38891179048334	5	8.03596349066198	5	7.71123298787881	5	6.35497424938044	5	6.38781874960513	5	7.25532153791374	5	7.86197465307871	5	7.92649387771844	5	7.80304968751597	5	6.99961740227468	5	6.99777380607754	5	9.96939256574914	5	8.14926125952008	5	5.6978410643636	5	5.92401481856231	5	7.80050939203536	5	7.14566963183141	5	7.03255341808321	5	7.37501949340978	5	9.2870413021662	5	8.63578910045476	5
6	6	4.23361632479431	6	4.86008563262922	6	7.79974064538593	6	8.30926653726841	6	7.98861780532616	6	7.67657223645258	6	6.3933259674344	6	6.43097688480991	6	7.20045874912795	6	7.80818521460569	6	7.89477229258637	6	7.75284555073387	6	6.95154090857607	6	6.90133894776291	6	9.95736791390763	6	8.09899174770495	6	5.68861088042533	6	5.902435221621	6	7.77580035065959	6	7.10244922579717	6	6.96535553928428	6	7.3154710083528	6	9.2614617931479	6	8.60483678700124	6
7	7	4.28261666058485	7	4.90692134679367	7	7.78683626960585	7	8.30302089020484	7	7.93923831958988	7	7.68882305804603	7	6.42798720634663	7	6.49065906955846	7	7.15569987673832	7	7.76464862132134	7	7.91546842104538	7	7.77922745308752	7	6.95155861207548	7	6.87657248973065	7	9.92982643234246	7	8.05949524051568	7	5.66958220031724	7	5.93332450868965	7	7.75512856451227	7	7.109083612202	7	6.952668031372	7	7.2411207366952	7	9.26148244723054	7	8.55181628155245	7
8	8	4.27191613069883	8	4.91746088375754	8	7.73480818784679	8	8.26557403324993	8	7.85898870392559	8	7.6580133137199	8	6.48164107383812	8	6.50237473754781	8	7.15494107582246	8	7.70225413592519	8	7.90093956583652	8	7.71930112596949	8	6.9188566522062	8	6.82624097244795	8	9.87555638210014	8	8.02630714063657	8	5.64865435968281	8	5.88232517105457	8	7.7681277745283	8	7.07507003646455	8	6.93905805886488	8	7.22820799371249	8	9.2063114258595	8	8.54527179156335	8
9	9	4.26488531772542	9	4.92415137703536	9	7.71545425843438	9	8.22160044690103	9	7.85282013261041	9	7.61505108958998	9	6.52331288836309	9	6.5621263127334	9	7.11014437350702	9	7.71472637292495	9	7.87330575419924	9	7.73911127571134	9	6.91250647862397	9	6.78286755944507	9	9.80664644217831	9	8.00656638363092	9	5.66139235609777	9	5.86995443938701	9	7.75437324835017	9	7.05531672970874	9	6.89454188037661	9	7.18483901003319	9	9.1508526034501	9	8.51877262498488	9
10	10	4.30245542077464	10	4.95919102211531	10	7.68166216574838	10	8.18800721406459	10	7.80766952611449	10	7.58263236265989	10	6.53039627321643	10	6.581847730045	10	7.04527071925484	10	7.63833598162455	10	7.86513934839444	10	7.73769100210846	10	6.86723078798399	10	6.75109867964086	10	9.74827712242636	10	7.99828379255402	10	5.61746274099491	10	5.85151380971998	10	7.71186829843908	10	7.06120784653948	10	6.88741565267826	10	7.14020986272332	10	9.14137721529889	10	8.48344103817647	10
11	11	4.31981600847368	11	4.96305100222294	11	7.66829520439069	11	8.15044579590775	11	7.76437771108127	11	7.53946414123269	11	6.55632772259122	11	6.6002611070681	11	7.04438844955531	11	7.61941702627056	11	7.82985415920687	11	7.71075695923704	11	6.8598981987258	11	6.70684355094711	11	9.70769194528151	11	7.92552927394356	11	5.61556892350127	11	5.82519237957314	11	7.67652791679224	11	7.01401413206554	11	6.80376741058594	11	7.10246541990968	11	9.12080472016929	11	8.46358629281427	11
12	12	4.30130543522635	12	4.9913623285822	12	7.60875586413182	12	8.11692921018996	12	7.731659099634	12	7.51938851586128	12	6.58420343356526	12	6.64645940537288	12	6.99876058403129	12	7.56800733186343	12	7.80791717248814	12	7.70276649548951	12	6.82102192995618	12	6.69370691198442	12	9.70452653128015	12	7.87782814720047	12	5.60341641592643	12	5.82531860501043	12	7.64100006638907	12	7.01994731411627	12	6.80308210662188	12	7.0765094029004	12	9.09059279162873	12	8.42831892143196	12
13	13	4.36205514399118	13	4.98209318901794	13	7.55971554198171	13	8.08139768341272	13	7.68450704479752	13	7.47874560432319	13	6.58078190689682	13	6.61652062639991	13	6.96962654389853	13	7.53302571888064	13	7.80390384317041	13	7.67903202034581	13	6.8048194653323	13	6.66551877927905	13	9.61693645237006	13	7.86063998148257	13	5.56883453756086	13	5.80379045902473	13	7.65086106680761	13	6.98339958320229	13	6.78689926080455	13	7.04808519174125	13	9.06511662250695	13	8.4041190574064	13
14	14	4.42616733475494	14	5.00342805366276	14	7.53588369162749	14	8.09605613527434	14	7.6679942503296	14	7.46842908124715	14	6.57552026333105	14	6.68453025116731	14	6.93309301282431	14	7.52255522020133	14	7.77144376764444	14	7.68762321247914	14	6.81295545029796	14	6.63632722211639	14	9.60570471797161	14	7.8100670730253	14	5.58934789341969	14	5.77442038598737	14	7.62531262698865	14	6.94571463228466	14	6.75691366143853	14	7.01899579614749	14	9.04671822303486	14	8.39307621579269	14
15	15	4.49030053143386	15	5.03262972887331	15	7.53024245342062	15	8.06054660503643	15	7.63254432161484	15	7.48201526319447	15	6.60832793477079	15	6.68343628975981	15	6.8945506082193	15	7.49270230576158	15	7.75797105072761	15	7.62240370421871	15	6.78723344305031	15	6.59268762186994	15	9.58873240390441	15	7.79137387374743	15	5.56143674936186	15	5.75403316182412	15	7.62540904265913	15	6.95179676741627	15	6.76925974698688	15	7.00699973952119	15	9.02159624211465	15	8.34204196234353	15
16	16	4.6585810237873	16	5.02590057673387	16	7.47858976810231	16	8.06059164819242	16	7.58933759725021	16	7.40838373299189	16	6.62913861124898	16	6.67680460805628	16	6.84979174100412	16	7.46160259099623	16	7.72344879451967	16	7.61585841676519	16	6.74270717573899	16	6.58651892473696	16	9.51294470951362	16	7.71893266432273	16	5.555146214184	16	5.7602450560821	16	7.57023413022515	16	6.9254708887731	16	6.69927006670768	16	6.94502257212084	16	8.99387624087308	16	8.3155263117153	16
17	17	4.94605161418036	17	5.0325101060656	17	7.45922490309005	17	8.00405288806816	17	7.56461998079948	17	7.44519654444361	17	6.65684015218072	17	6.71660503605097	17	6.86260098078935	17	7.42424261596113	17	7.70271491293038	17	7.63566854445056	17	6.75545734253277	17	6.55555507785197	17	9.47159583073034	17	7.70578892372337	17	5.50434639517986	17	5.72315533998293	17	7.54266181146222	17	6.90572721820312	17	6.6420143081496	17	6.95125698795682	17	8.93842368537925	17	8.27576280434027	17
18	18	5.47609179343224	18	5.06324248482528	18	7.41016590577973	18	7.99365229371164	18	7.52365777623905	18	7.41680447575301	18	6.65321099064044	18	6.74627348306413	18	6.82067270061463	18	7.3830529380078	18	7.71254667932433	18	7.58549426582009	18	6.74560261479224	18	6.57072297632428	18	9.43911584756307	18	7.70180540668496	18	5.51418331013553	18	5.72633193209552	18	7.53875120531338	18	6.882333539317	18	6.67675485064241	18	6.9352310228373	18	8.95456961423019	18	8.28472203630454	18
19	19	6.40816399234593	19	5.12997542715649	19	7.36497049188046	19	7.98739307059397	19	7.50513989305954	19	7.41067219360649	19	6.6390467399537	19	6.7528293938004	19	6.77590460544961	19	7.38931068506766	19	7.67112775931648	19	7.58552895317848	19	6.73926958878437	19	6.52739772766262	19	9.40469860774827	19	7.64913745015317	19	5.53329087840771	19	5.68927254881165	19	7.52500394095625	19	6.83621263717466	19	6.6386363958842	19	6.86710431292471	19	8.90607004493677	19	8.21844999302262	19
20	20	8.02418717879415	20	5.19247681328375	20	7.38818003150093	20	7.93499434581681	20	7.50288427425172	20	7.37769531392957	20	6.66285525953591	20	6.78937262375347	20	6.7666206610935	20	7.34956475539736	20	7.65438877544354	20	7.57626400582821	20	6.75551641552422	20	6.53698252933763	20	9.38202714584484	20	7.63995428998083	20	5.510759506815	20	5.69841335592322	20	7.49439400855445	20	6.85299275872874	20	6.60389819882385	20	6.87068881173231	20	8.93845691393695	20	8.23599855855285	20
21	21	10.3574458894254	21	5.34874287216438	21	7.36614174509082	21	7.91399169612836	21	7.47589510453582	21	7.36925503262827	21	6.69342192385749	21	6.75939790954081	21	6.76371469622361	21	7.34090815803774	21	7.68604201331382	21	7.59342872763932	21	6.82908117497329	21	6.60854088008307	21	9.31793513866996	21	7.56482031916453	21	5.48821357330527	21	5.67042400882807	21	7.51215818130096	21	6.84340200212705	21	6.57553072335291	21	6.83706608520223	21	8.88063349187815	21	8.21372799739369	21
22	22	13.360058509955	22	5.59975924495152	22	7.32995252223337	22	7.88476679641742	22	7.46583960130854	22	7.37768792980563	22	6.68204364398619	22	6.8086326342059	22	6.75372871912023	22	7.3059260597827	22	7.71659485068578	22	7.62244136325077	22	6.95279140890994	22	6.71656442336934	22	9.2786051060501	22	7.56086810742952	22	5.48530606241442	22	5.66742034174869	22	7.50826508536113	22	6.85304813965823	22	6.57847318330041	22	6.83349350266091	22	8.86211319501407	22	8.21604074838883	22
23	23	16.3259051787562	23	6.10824700240957	23	7.31043185220614	23	7.85333036560076	23	7.46582852512264	23	7.37154433869402	23	6.68803069167044	23	6.78158163459258	23	6.7664028294375	23	7.35565813446623	23	7.80639613547514	23	7.70822642303339	23	7.12457862171879	23	6.90231501453404	23	9.29236689782259	23	7.53446321866028	23	5.44714232548931	23	5.63644209582202	23	7.50135133012339	23	6.87287894289061	23	6.51482794230378	23	6.79631148501259	23	8.86895975472402	23	8.22920885659717	23
24	24	18.7145013779591	24	7.06103409975043	24	7.28620057146653	24	7.84278765061004	24	7.48631063130515	24	7.36117924719258	24	6.66108135482556	24	6.80265407039647	24	6.80628800349508	24	7.39476136837031	24	7.9880932722542	24	7.86857749654584	24	7.5337076070919	24	7.36866500165485	24	9.26708926350247	24	7.54949822817222	24	5.41659738755403	24	5.62537016778839	24	7.59993456060547	24	6.90762008022892	24	6.5101401824614	24	6.76707107020164	24	8.94737627264946	24	8.31075403282196	24
25	25	20.3551453571349	25	8.79003730993975	25	7.26629001566588	25	7.83016638053097	25	7.56660725790721	25	7.41025285471385	25	6.68808177318993	25	6.79510258015253	25	6.88900503635001	25	7.47541400223934	25	8.32663993385547	25	8.20512254052572	25	8.24642233791226	25	8.1242911644189	25	9.30826202095142	25	7.55580886321175	25	5.41626058399855	25	5.63745004092411	25	7.76553111925877	25	7.07256962152564	25	6.49092982352609	25	6.74841540308687	25	9.08573310514897	25	8.45628123575262	25
26	26	21.3837802025595	26	11.6953217355446	26	7.27371906885738	26	7.80691351802487	26	7.71064171315591	26	7.52264687213371	26	6.70284379285728	26	6.81538315308627	26	7.10758151587399	26	7.70101298119681	26	9.00609144391537	26	8.84089807258192	26	9.49605966134846	26	9.53893570364461	26	9.38614819949884	26	7.63637347798982	26	5.43612621895004	26	5.61362645876922	26	8.06430053874396	26	7.3713613408317	26	6.46692323694317	26	6.73147584281313	26	9.37190420715853	26	8.73639755471055	26
27	27	21.9914369006367	27	16.1112856857842	27	7.26772308850736	27	7.80241221745057	27	8.01546404478414	27	7.64120559774734	27	6.73131137765519	27	6.80169780368776	27	7.47301997180295	27	8.08838593994138	27	10.1282665497358	27	10.0119120906425	27	11.573991635815	27	11.7908640330625	27	9.58107964934503	27	7.76275071120714	27	5.4237833996498	27	5.60803204647103	27	8.59791399259288	27	7.88811491660409	27	6.44914122834558	27	6.70205334979624	27	9.8867784496195	27	9.24181525795665	27
28	28	22.4095969741519	28	21.5224265375145	28	7.29362037019866	28	7.82285222391878	28	8.56146732334601	28	7.97474274387235	28	6.69676088589455	28	6.82042727404586	28	8.17108240919598	28	8.81821652096255	28	12.177577121725	28	12.0488303454984	28	14.6207093583619	28	15.2464227563161	28	9.97562250476292	28	8.0995962560232	28	5.46805206570338	28	5.64527097756619	28	9.67037788732211	28	8.84733949634104	28	6.46279249434391	28	6.70339872743619	28	10.9009353981253	28	10.337587404259	28
29	29	22.6687596543806	29	26.7882045498642	29	7.38015130234866	29	7.9205616793138	29	9.62825814536874	29	8.58033493705872	29	6.74180722958691	29	6.80839303839179	29	9.41518932130248	29	10.1474654677944	29	15.3196089144861	29	15.1097894223176	29	18.3088420288121	29	19.3135203762341	29	10.7160549495867	29	8.68199239529171	29	5.48990179830563	29	5.67934146898763	29	11.5039880057622	29	10.5543982859613	29	6.44703585045686	29	6.75687002969423	29	12.6719761338111	29	12.1306856216878	29
30	30	22.8137247335071	30	30.994432752119	30	7.58679047298663	30	8.08462784942875	30	11.4973949857396	30	9.68159864841365	30	6.72055215180314	30	6.82619362169244	30	11.6634674241584	30	12.4479590266413	30	19.4444036745293	30	19.0573022004826	30	21.6936739791218	30	22.993534842867	30	12.1443649994191	30	9.78252562461113	30	5.59706568611663	30	5.77223300230028	30	14.4067195393266	30	13.3164917643221	30	6.50388945581739	30	6.70791733827628	30	15.6012131691749	30	15.0515023176918	30
31	31	22.9241108304265	31	33.7666915613314	31	7.91636621313669	31	8.42417858892205	31	14.4432156882345	31	11.5818996238847	31	6.70634776544058	31	6.83747480406548	31	14.9191248641731	31	15.8094983732945	31	23.6954704466064	31	23.1917919045215	31	24.2577738633314	31	25.8503475293807	31	14.4701406905664	31	11.6946355018109	31	5.79327957584689	31	5.9583138844751	31	18.4088287527453	31	17.0768337450288	31	6.61081265789692	31	6.80123592172545	31	19.7676156756777	31	19.1225453814526	31
32	32	23.0369247424766	32	35.4679624474508	32	8.55213442943681	32	8.99133926368248	32	18.5496078511053	32	14.6122900916404	32	6.73776471061589	32	6.84564589764007	32	18.8142167557499	32	19.9731040574177	32	27.1800155897322	32	26.5208794030089	32	26.1275436800132	32	27.8565018228548	32	18.0029645989984	32	14.5702883731461	32	6.12639732921404	32	6.28397362613179	32	22.7322005081589	32	21.2636009816696	32	6.75195919515086	32	6.90312901404618	32	24.5972358809651	32	23.6817341313424	32
33	33	23.1078325550804	33	36.3901938753627	33	9.74357654275612	33	10.0799226690401	33	23.2096917571406	33	18.7893544417926	33	6.73485926085763	33	6.85440541075514	33	22.6883103309071	33	23.8914543530592	33	29.7152931755367	33	29.022210755645	33	27.4359899381423	33	29.2665853443655	33	22.3415636821922	33	18.2757176137598	33	6.84715815173279	33	6.9499300044397	33	26.5559641503093	33	24.9064445443068	33	7.12881987703839	33	7.15377034164239	33	28.9184035802206	33	27.6550349612209	33
34	34	23.1006170725583	34	37.0331108082071	34	11.7971506071935	34	11.9634761993907	34	27.3056353442292	34	23.4125898841614	34	6.73411288259592	34	6.83902558463369	34	25.6771591712766	34	27.0922953114283	34	31.4142658837902	34	30.6783457856067	34	28.3250284282326	34	30.1696941731715	34	26.6372765195096	34	21.9261472774467	34	7.97659399509348	34	8.01984402890013	34	29.4329670996793	34	27.7363029911185	34	7.8136980479583	34	7.62966112130734	34	32.1780221961934	34	30.6263357835681	34
35	35	23.121540789491	35	37.4343312462126	35	14.8980485603665	35	14.8348251486812	35	30.239484235583	35	27.4158746744951	35	6.73363919104567	35	6.85076589299384	35	27.7501693690419	35	29.3085923997204	35	32.4567686123481	35	31.7005943207024	35	28.8831922619891	35	30.7878047441455	35	30.1955498985384	35	24.9109848889008	35	9.9327087942729	35	9.88791649172151	35	31.3368553732254	35	29.6288610948542	35	9.00223005291356	35	8.49631417545337	35	34.4251262319847	35	32.6756894853792	35
36	36	23.1495307132934	36	37.7146620534495	36	18.800557505602	36	18.6058976210183	36	32.0794973096945	36	29.9762831789465	36	6.71245313323883	36	6.83625807315835	36	29.0866150707582	36	30.7272697721791	36	33.1817369027706	36	32.3796803007161	36	29.3078002041793	36	31.1393710750613	36	32.5608004402394	36	27.0123781522856	36	12.7979396587825	36	12.5973072701284	36	32.5646579595722	36	30.8943993837315	36	11.1019036903429	36	10.1071440449294	36	35.9093341378446	36	34.0086116905095	36
37	37	23.2046300307802	37	37.8841604223846	37	22.689744932793	37	22.5467711480863	37	33.1929036110426	37	31.3720505394197	37	6.72788186636069	37	6.84376024799946	37	29.982757696561	37	31.6370999956856	37	33.694558855142	37	32.8033347522447	37	29.4853305653367	37	31.4680937495742	37	34.1418902406025	37	28.4354457876216	37	16.3157243293113	37	16.090213641872	37	33.4633254317098	37	31.7126353800348	37	14.1735657247669	37	12.7445907120506	37	36.827424919123	37	34.8397654027728	37
38	38	23.2537249260488	38	38.0172838867813	38	25.8761276702277	38	25.7661671682529	38	33.8409166085099	38	31.9922969578592	38	6.72077316679433	38	6.82978160419168	38	30.4552596588785	38	32.2277466672773	38	33.9983945944115	38	33.1593655101041	38	29.7702403252262	38	31.6400271507529	38	35.1834666286818	38	29.3437715722458	38	19.6964095504117	38	19.5795022294159	38	33.9047818099795	38	32.1662143196946	38	18.0899291933607	38	16.4715199402297	38	37.47262311697	38	35.4298591672962	38
39	39	23.2607441847659	39	38.0299623119619	39	28.0929479476847	39	28.2248266319972	39	34.2110154510265	39	32.3361844572726	39	6.70679008790312	39	6.84263373680687	39	30.8641773083438	39	32.6754151190788	39	34.1364173476432	39	33.3636661501943	39	29.8898959195908	39	31.7689136321077	39	35.8456600662533	39	29.9029084543902	39	22.3205168449909	39	22.4373694666243	39	34.2497839936964	39	32.5078162727776	39	22.0129393736631	39	20.7759059018637	39	37.8402737934302	39	35.7943698046841	39
40	40	23.2747117408651	40	38.203906284298	40	29.5147469954025	40	29.9038013845219	40	34.488651674082	40	32.581814161536	40	6.74842886873629	40	6.86221758689641	40	31.1132959449098	40	32.8990379393358	40	34.3229569569357	40	33.49539404167	40	30.0163046676663	40	31.8671093360895	40	36.2663927779906	40	30.271114994641	40	24.2836074774702	40	24.7259464373436	40	34.4497944297434	40	32.8036097274176	40	25.2353202049818	40	24.9132089652361	40	38.1663263439888	40	36.105848671074	40
41	41	23.1764790778546	41	38.1432727802916	41	30.4325224644663	41	31.0420123272139	41	34.6366533650433	41	32.7046393621957	41	6.70668660262296	41	6.84879554605977	41	31.1576615628751	41	33.0855538948501	41	34.4265900732094	41	33.6273259469837	41	30.0921120704663	41	31.971851223222	41	36.487035222179	41	30.5474059090544	41	25.5095946347932	41	26.2598717861138	41	34.6776276225417	41	32.9479066453492	41	27.4387613140752	41	27.9093059262365	41	38.3188961708885	41	36.2914066485662	41
42	42	23.2878186950219	42	38.1798189261889	42	31.0287110243319	42	31.7168098619365	42	34.7629284775784	42	32.8175586117079	42	6.70838399831685	42	6.80387252536988	42	31.3192845611412	42	33.1748797734764	42	34.504641875134	42	33.7019905204685	42	30.1568040919417	42	32.0417287471729	42	36.6966073796728	42	30.7263577990025	42	26.4631634216471	42	27.3184788268974	42	34.7901492290572	42	33.0681439063675	42	28.8217185056402	42	29.8461965079228	42	38.5162394957474	42	36.4400449947547	42
43	43	23.259701823628	43	38.2803381462303	43	31.4488847947953	43	32.1885445386669	43	34.8555482379067	43	32.8666884599875	43	6.7013725254172	43	6.82367219138061	43	31.4087486780723	43	33.2432274013203	43	34.6152668435243	43	33.8142361941838	43	30.2329506247888	43	32.1406568368042	43	36.8069484288821	43	30.8183505711394	43	26.9841728637391	43	27.9866589594597	43	34.8798647327632	43	33.219706471669	43	29.7134672482947	43	31.0747236766035	43	38.6411314029832	43	36.5726944021131	43
44	44	23.2526467277292	44	38.3338805717814	44	31.8173379544524	44	32.5344113359768	44	34.9358175138613	44	32.8482307557308	44	6.75703399360569	44	6.83684042214542	44	31.5879697035899	44	33.3926428278154	44	34.5944283586352	44	33.820704228026	44	30.2836656884957	44	32.165177398572	44	36.9518241059726	44	30.9896780519268	44	27.3845196113957	44	28.5436226253378	44	35.0387115995522	44	33.2524104123309	44	30.2166104844237	44	31.7695478498081	44	38.8216064048836	44	36.61237506515	44
[truncated: 19 more columns]

## Sheet: H3F3A
Text	X	A1: ref	X	A2: ref	X	A3: 539a	X	A4: 539a	X	A5: 618a	X	A6: 618a	X	B1: h20	X	B2: h20	X	B3: 552a	X	B4: 552a	X	C1: 486a	X	C2: 486a	X	C3: 580a	X	C4: 580a	X	D1: 487a	X	D2: 487a	X	D3: 581a	X	D4: 581a	X	E1: 500a	X	E2: 500a	X	E3: 587a	X	E4: 587a	X	F1: 522a	X	F2: 522a	X
1	1	3.32610141514499	1	5.35815568273718	1	8.60482819790105	1	8.77307056476568	1	9.05092061917776	1	8.06726768903067	1	4.65154536141065	1	4.48721076489617	1	7.47747510422796	1	8.30381410885121	1	6.6998846562604	1	7.74942780980307	1	6.83651939345148	1	8.98707952476844	1	9.27456566372022	1	8.92083865619616	1	6.64567298857096	1	6.7668712006515	1	7.59765540963519	1	7.58490494493949	1	8.61036454495273	1	8.45335022132037	1	8.74601096578076	1	8.62204531993214	1
2	2	3.3751643688473	2	5.41179514780175	2	8.6759810579783	2	8.80448585742247	2	9.12507245720095	2	8.10404844469731	2	4.95088685817244	2	4.50707695945425	2	7.47746326810385	2	8.29124932335246	2	6.65829029687045	2	7.70313746817314	2	6.80467652081128	2	8.9311242480463	2	9.24697787769697	2	8.82845622801511	2	6.62026156986813	2	6.82257643925186	2	7.63227681240982	2	7.53205887006905	2	8.584937591337	2	8.37250579487167	2	8.73908535366187	2	8.56227585221609	2
3	3	3.37604012926689	3	5.4065160612842	3	8.6135703989191	3	8.71867738660011	3	9.07795214049428	3	8.05695532588465	3	4.97306757419356	3	4.49496308336786	3	7.42817881463562	3	8.20609009945198	3	6.67389266465361	3	7.69856999231342	3	6.78101675699381	3	8.85277784891825	3	9.20106508003758	3	8.75155486063417	3	6.57751487127355	3	6.7376097894527	3	7.57206142060542	3	7.51429127678426	3	8.51071803996022	3	8.30018144624478	3	8.68581471157308	3	8.47148661225469	3
4	4	3.39094020619983	4	5.44821406502478	4	8.60288469746079	4	8.65168528913943	4	9.02460044236159	4	8.01597790612608	4	5.03703277611575	4	4.53607583628822	4	7.39165318303669	4	8.18329760396393	4	6.68257541974756	4	7.64101773766431	4	6.73818680774717	4	8.76816382091731	4	9.14128029304833	4	8.71425624221251	4	6.5729461717291	4	6.68979625531671	4	7.58792209588237	4	7.48322442098787	4	8.44920435569802	4	8.20292471729141	4	8.64637032191699	4	8.43385378889766	4
5	5	3.411108966268	5	5.48037494560595	5	8.52300047585082	5	8.58650893465069	5	9.02847018056437	5	7.97698223180543	5	5.07051237598101	5	4.59479200518902	5	7.34487446407231	5	8.10633665256671	5	6.68084301830868	5	7.61918663866464	5	6.74288045580904	5	8.68520203268174	5	9.1043846469636	5	8.63937468753969	5	6.53309047199863	5	6.6446883041662	5	7.57214503499518	5	7.47471429226441	5	8.41517195077565	5	8.14489176565063	5	8.60242896647107	5	8.4250495480227	5
6	6	3.44009458625506	6	5.48179028429262	6	8.47344478063913	6	8.52581286180561	6	8.93178502394795	6	7.91140975626486	6	5.10662509620675	6	4.64923297614148	6	7.35324049902647	6	8.05230116631386	6	6.7172148545028	6	7.60792668216396	6	6.72553258206801	6	8.61917746636032	6	9.07912678065391	6	8.59541887454298	6	6.52212424938837	6	6.59684613086847	6	7.56031624050533	6	7.43040855327779	6	8.36638752970993	6	8.07247006435194	6	8.59080704321545	6	8.36744149340925	6
7	7	3.44710300076965	7	5.49522388060055	7	8.43460651437673	7	8.50695845781947	7	8.86987131790084	7	7.88064719079121	7	5.14839173843567	7	4.67585962226699	7	7.34686268638815	7	7.99613615131489	7	6.77956006394646	7	7.55496130555833	7	6.70643689144847	7	8.56951090731637	7	9.05840203518732	7	8.56902833404956	7	6.50943301655684	7	6.57826483966678	7	7.52575748134224	7	7.4106075063342	7	8.34730960252353	7	7.98547661114812	7	8.52825829443378	7	8.3342394164518	7
8	8	3.46113500273131	8	5.50864193390449	8	8.41521106582304	8	8.43140835626948	8	8.82656332777598	8	7.83758640844414	8	5.19712756759768	8	4.7291003320862	8	7.32121895022942	8	7.94623792749715	8	6.77261752216308	8	7.56157892454397	8	6.70007906267242	8	8.53847004805696	8	9.05149724069935	8	8.53600389142345	8	6.49671069771734	8	6.57825151709193	8	7.54653181639299	8	7.40401801278437	8	8.34095473431967	8	7.99789695162435	8	8.51437395101006	8	8.28770070192561	8
9	9	3.48926561952886	9	5.4750727459956	9	8.34402928853803	9	8.36845844995619	9	8.82040459747966	9	7.78221482679184	9	5.17623406951632	9	4.72247938245685	9	7.32770334346654	9	7.89010695907836	9	6.77265600960154	9	7.5152800163651	9	6.67462110241856	9	8.46400277578511	9	9.01697992954691	9	8.4766103724523	9	6.4649556004173	9	6.51629636303417	9	7.51888821372053	9	7.36438557303225	9	8.26444836795261	9	7.9420109705542	9	8.50048664701415	9	8.27444696037816	9
10	10	3.51919214174788	10	5.4980822841222	10	8.30954185309191	10	8.30984324828882	10	8.73829170152642	10	7.75550861201037	10	5.20677234811943	10	4.7715632377562	10	7.26735651022251	10	7.87552906690706	10	6.8038936366036	10	7.52580400236044	10	6.65898104866339	10	8.41250348794961	10	9.00093280791512	10	8.49426156341432	10	6.47473675779162	10	6.48869868664278	10	7.49514463149508	10	7.34840293756874	10	8.21772295417478	10	7.8777765716309	10	8.45625096375372	10	8.24553054886502	10
11	11	3.53046221807347	11	5.54077413302728	11	8.29656604882557	11	8.26557766803981	11	8.74387195613076	11	7.66948772363407	11	5.25141765785601	11	4.80771863854098	11	7.30657611376048	11	7.81320384077469	11	6.84011659159726	11	7.5066690482097	11	6.68568821321269	11	8.37487351466273	11	8.9939063596784	11	8.42819211716707	11	6.43784554260728	11	6.49600638021421	11	7.50313504532919	11	7.34268051127903	11	8.23045888438995	11	7.88401856934888	11	8.44269440411327	11	8.22580015697461	11
12	12	3.51824990515172	12	5.52351838731741	12	8.26854376991539	12	8.23844097420066	12	8.64317073422894	12	7.66736959560994	12	5.24023257864911	12	4.83024717447094	12	7.2526601084172	12	7.77986806897821	12	6.81600780717195	12	7.46426586042443	12	6.68922307304013	12	8.34200211327149	12	8.94332879676061	12	8.3731465615174	12	6.44124388072744	12	6.48081631221076	12	7.47939758472076	12	7.36641715271867	12	8.20925323358796	12	7.81976032554574	12	8.38453218644785	12	8.2035185921476	12
13	13	3.55245200154575	13	5.56238409063823	13	8.22755371733234	13	8.19852900773368	13	8.62234971946092	13	7.63460587844582	13	5.27367797247606	13	4.82897301445555	13	7.23798098284744	13	7.73415437816047	13	6.81422318327922	13	7.47558244402482	13	6.63645266561393	13	8.33363768015437	13	8.93411055340247	13	8.34457033310558	13	6.43962420462452	13	6.44194159250552	13	7.44980474197453	13	7.30499575477633	13	8.16250846605223	13	7.76804256772273	13	8.36150850674234	13	8.18147685206765	13
14	14	3.57727092198389	14	5.54129426054509	14	8.1843178845944	14	8.17558768511064	14	8.6189777944434	14	7.58098945380166	14	5.27219399299825	14	4.8607069354835	14	7.20060822374401	14	7.70477928144738	14	6.84217363197106	14	7.41050420968604	14	6.66261736754823	14	8.27398265683628	14	8.88811140315774	14	8.3004496165205	14	6.38264047024482	14	6.42389016268811	14	7.44378388126479	14	7.24645603364433	14	8.11999314057491	14	7.7513094739094	14	8.32155828012846	14	8.12350507688595	14
15	15	3.59460240794468	15	5.54891607767859	15	8.20168719811638	15	8.09778517699769	15	8.56048560299798	15	7.54849023489606	15	5.32239640827645	15	4.90885258276055	15	7.24440764492688	15	7.69049778066035	15	6.8488803814676	15	7.3961347491879	15	6.67479577617771	15	8.27774281736765	15	8.87885443406555	15	8.271985984746	15	6.37598818570641	15	6.4357547367734	15	7.44294509621244	15	7.23229076310003	15	8.10515626160544	15	7.74319596562591	15	8.33373167832137	15	8.13498846726867	15
16	16	3.62458974589357	16	5.58541876258022	16	8.1476852270673	16	8.05163864957738	16	8.52781862323665	16	7.49705075247009	16	5.32516030741028	16	4.93806668162005	16	7.20330892008739	16	7.63837251655334	16	6.81781927954653	16	7.40003408233167	16	6.62088084502533	16	8.18893267784747	16	8.82820447946853	16	8.23006534667304	16	6.36663511295431	16	6.40195611223369	16	7.39840714069138	16	7.24936758608693	16	8.07112047965144	16	7.67888240070915	16	8.26160002250828	16	8.09935165678056	16
17	17	3.6587586149743	17	5.64441560065728	17	8.11317096720374	17	8.04326401488681	17	8.50702667436913	17	7.45817733845109	17	5.36553738143065	17	4.99668318585338	17	7.18216829078425	17	7.61141279158382	17	6.83682679141469	17	7.36496979614548	17	6.65746044436526	17	8.18058298772956	17	8.80517102340767	17	8.21472431546819	17	6.37135691747827	17	6.38788195383124	17	7.39649995936563	17	7.22103148052992	17	8.04990112571986	17	7.66447266145604	17	8.2594679928153	17	8.06401710923951	17
18	18	3.7089178263481	18	5.71309110094031	18	8.06993933631222	18	8.01388501338933	18	8.46588450212355	18	7.46012947058503	18	5.34599804560603	18	5.02462116172935	18	7.16480438775766	18	7.57594001959868	18	6.84555800506401	18	7.35366439426161	18	6.64645278345156	18	8.1765110487741	18	8.78674968064135	18	8.1508021125311	18	6.36031099752051	18	6.37713729153535	18	7.39154540139283	18	7.17000141845022	18	8.04566258265107	18	7.64159011392569	18	8.24076746801371	18	8.0195663498774	18
19	19	3.84146091533257	19	5.87281068891347	19	8.06132672878583	19	7.94880530500643	19	8.44512719453075	19	7.42125753029345	19	5.37240510687881	19	5.05652675305558	19	7.18217569414268	19	7.55525461620838	19	6.8507014254495	19	7.35173999462997	19	6.65749820149325	19	8.15575656556833	19	8.75683079453496	19	8.1288823744652	19	6.32683386021239	19	6.35070672980775	19	7.33428213511474	19	7.16819223073893	19	7.99893492561181	19	7.57747875788125	19	8.17605953572845	19	7.99090376238628	19
20	20	4.02413878460801	20	6.17510017833731	20	8.05477771791811	20	7.91102522659915	20	8.38940877864609	20	7.38435549019605	20	5.37925099241961	20	5.12965897847281	20	7.15646086896978	20	7.54277995725279	20	6.89227646538831	20	7.35171334253962	20	6.68303312505629	20	8.1495288604565	20	8.70844244383246	20	8.10247459494319	20	6.32047585599218	20	6.35689889879912	20	7.33430064351081	20	7.13512735131611	20	7.96704940118699	20	7.56504481739703	20	8.21083236994121	20	7.97759622560725	20
21	21	4.38137890805003	21	6.65032664703499	21	8.00074650235633	21	7.91528070440207	21	8.39960737010051	21	7.36397035278273	21	5.37767029104651	21	5.16807843327846	21	7.14812391619373	21	7.52206564782246	21	6.91819107712911	21	7.37626486894092	21	6.71955518681826	21	8.22191382731214	21	8.6647155074866	21	8.05412339849624	21	6.29973124754628	21	6.32423146269698	21	7.31857811983676	21	7.1531591093443	21	7.94585009254038	21	7.54444683342883	21	8.16697226877031	21	7.9622020728837	21
22	22	4.97978427989966	22	7.51190795259713	22	8.02201341484757	22	7.91104595600276	22	8.38941248032531	22	7.36588485124751	22	5.44144808726689	22	5.22230460587353	22	7.13056688252285	22	7.51147929814399	22	7.02385857578318	22	7.49065957356542	22	6.86163618585152	22	8.38547759531944	22	8.65311492527294	22	8.03636260415779	22	6.26310278949827	22	6.32583366648841	22	7.30665428212336	22	7.15506385523392	22	7.89688629266836	22	7.53400623717667	22	8.15516133555051	22	7.94428777569207	22
23	23	5.95651194882624	23	8.96296620499782	23	7.9179873448673	23	7.82287565877334	23	8.3522764941015	23	7.35974894778021	23	5.42001240326689	23	5.28827482234498	23	7.17525873636095	23	7.51140748556722	23	7.21086222738963	23	7.64941571107985	23	7.09123950220358	23	8.61519048137627	23	8.65303422866605	23	8.02965664209134	23	6.27575142737698	23	6.30714684947369	23	7.33432877627285	23	7.16828773406268	23	7.88412512374151	23	7.47806423986741	23	8.16896933935945	23	7.96411915192016	23
24	24	7.51644991299431	24	11.2671415821204	24	7.92377158880914	24	7.82913371765474	24	8.39561131233926	24	7.36588485124751	24	5.46093631783173	24	5.36712429131026	24	7.20044274073438	24	7.59236765202106	24	7.57790000897595	24	8.03316879533082	24	7.51215818611208	24	9.09321719154685	24	8.65976832349453	24	8.01622102721146	24	6.25643532489566	24	6.29454929476816	24	7.41733078898185	24	7.2542762615626	24	7.85853023297518	24	7.48424234247776	24	8.22440346628037	24	8.03701928205059	24
25	25	9.76248457305044	25	14.5953470392194	25	7.90775048903916	25	7.78292832468941	25	8.47387554389264	25	7.43159056172428	25	5.47214807074432	25	5.41738155603316	25	7.33251353313074	25	7.72105976736819	25	8.22674252055253	25	8.69912327746805	25	8.32630508298507	25	10.0342658401507	25	8.69172110685231	25	8.08639067478498	25	6.23527292970266	25	6.28016112523343	25	7.55365495307991	25	7.41105825344999	25	7.82448735679357	25	7.4636084098061	25	8.37479629486996	25	8.2006776429999	25
26	26	12.4913653742221	26	18.8313498200148	26	7.92791969053782	26	7.77852139807968	26	8.63703557109749	26	7.56269277042362	26	5.48575903831374	26	5.50312509618443	26	7.56423859166393	26	7.90965856663286	26	9.35769624879386	26	9.9585454156642	26	9.68680884614766	26	11.6696829093966	26	8.77634456668638	26	8.1406078135476	26	6.2425547681741	26	6.2687922704522	26	7.81841439498305	26	7.67750701430898	26	7.78804581870066	26	7.39086970527915	26	8.61272072100381	26	8.44802042700543	26
27	27	15.2598527400225	27	23.0971190469133	27	7.90706591051046	27	7.7971652756155	27	8.91558026902681	27	7.79639384566703	27	5.56028346528385	27	5.59359117486318	27	7.99883201892963	27	8.35796301371205	27	11.34524405222	27	12.0493219473677	27	11.9953188896314	27	14.4447933196491	27	8.95499574931142	27	8.31770503123805	27	6.24762754937076	27	6.29872478892302	27	8.33707295722838	27	8.17338914434253	27	7.81955229117384	27	7.42171431750862	27	9.0843398244527	27	8.98522810379868	27
28	28	17.5645685623105	28	26.67085934451	28	7.95746945537778	28	7.82813352393076	28	9.48504585917394	28	8.31302536837406	28	5.61364539218004	28	5.78347288205954	28	8.83057786886986	28	9.23017117881897	28	14.3645734890383	28	15.3575652259332	28	15.3941615073274	28	18.4738682934907	28	9.36801134809523	28	8.67897115459187	28	6.28388697795639	28	6.33437714211734	28	9.23596948914183	28	9.19834784260497	28	7.81876457383682	28	7.42129898910066	28	9.97932812345062	28	9.90717795352922	28
29	29	19.1314257052679	29	29.2234159163081	29	8.0467384109983	29	7.91539765008827	29	10.4939881318076	29	9.17409073870706	29	5.71569920747439	29	5.99299125715726	29	10.3227321639189	29	10.7323436984963	29	18.3255923501706	29	19.7376941305094	29	19.5004846037057	29	23.3905141415186	29	10.1811732877029	29	9.34991013673238	29	6.35141301020203	29	6.40687008753409	29	10.874753220596	29	10.8976244157957	29	7.84929972568389	29	7.45787528142712	29	11.6172834190964	29	11.6328067810537	29
30	30	20.009623927681	30	30.6874981568599	30	8.20712698904669	30	8.07128350553916	30	12.36335538427	30	10.8347291842484	30	5.94336876660437	30	6.32896528710456	30	12.7707296239297	30	13.2643618733362	30	22.4109358094283	30	24.4219914968792	30	23.536099704385	30	28.1329071421651	30	11.5535693761066	30	10.6148257481121	30	6.45049511742233	30	6.52283259231204	30	13.5507045287004	30	13.734155308596	30	7.91722701995648	30	7.48777152344163	30	14.248598398551	30	14.4615204676872	30
31	31	20.5699126476565	31	31.541450192146	31	8.52475283425586	31	8.39223669741187	31	15.4623955880544	31	13.4952120942557	31	6.32639552178835	31	6.97327699673468	31	16.4487235886456	31	17.0744555627969	31	25.5882744902167	31	28.2264466315416	31	26.4235227795266	31	31.4984136239316	31	13.9107138835437	31	12.7680750766567	31	6.71068180312781	31	6.76500625091565	31	17.5864689816232	31	17.9505528984252	31	8.1138141830595	31	7.63718174634051	31	18.0730200602766	31	18.5250743481376	31
32	32	20.9100906081934	32	32.1552926456924	32	9.11355897535591	32	9.10878727313017	32	20.0090226990149	32	17.4664921847526	32	7.00436149126437	32	8.07164628514033	32	20.9983363834332	32	21.7564885913285	32	27.477156343412	32	30.5450285503371	32	28.0712069954389	32	33.5655700896755	32	17.4725332323044	32	16.0535946343821	32	7.08029942777113	32	7.2502140671327	32	22.3882732161913	32	22.8983191126393	32	8.44995190017576	32	7.87953253536202	32	22.6817828627303	32	23.477615753162	32
33	33	21.145353834063	33	32.3989617374748	33	10.2623590893479	33	10.3007717961139	33	25.4866384018024	33	22.39114088905	33	8.27526351827749	33	9.97804418781671	33	25.5763667880884	33	26.3551867874621	33	28.4034803940786	33	31.7363129246109	33	28.9123154635557	33	34.5062606740405	33	21.8686949013442	33	20.3673484163026	33	7.80775735774189	33	8.07195579606939	33	26.8740278812649	33	27.5717599836829	33	9.1076533666536	33	8.36005702104468	33	27.0715150475819	33	28.1893283690119	33
34	34	21.3567331050291	34	32.7983140991633	34	12.1871169561575	34	12.3421292153136	34	30.8589451313961	34	27.2319302665326	34	10.2992805454182	34	12.8628377675083	34	28.8328976431232	34	29.8108605624039	34	28.9612837236836	34	32.3269629972896	34	29.3804737233985	34	35.1162434355783	34	26.284087170691	34	24.7857643973976	34	9.1152829013493	34	9.51367612689682	34	30.1850114907704	34	30.8555810453252	34	10.27601549155	34	9.20100416760987	34	30.3020467421849	34	31.5844357601326	34
35	35	21.4579472336098	35	33.0413981864439	35	15.1328532195479	35	15.6047329644335	35	34.8752829865172	35	30.9014590165514	35	13.203087916507	35	16.7313055415676	35	30.6874437667761	35	31.6480828234703	35	29.2370661641383	35	32.6848828890728	35	29.7571980043586	35	35.4558843863879	35	29.5256869071761	35	28.3064589295136	35	11.2905962443526	35	11.9058041637351	35	32.0469999959041	35	32.675694976658	35	12.3474180184826	35	10.7519863597029	35	32.1390687448175	35	33.4890104058107	35
36	36	21.5633882316396	36	33.2248527056347	36	19.0198008640731	36	19.9468510201391	36	37.1312602901504	36	33.022066315659	36	16.5015158824718	36	20.6877737207493	36	31.4593374034151	36	32.6118519015697	36	29.442012708677	36	32.9185729811665	36	29.9577080363951	36	35.6684731365652	36	31.4114548151307	36	30.3390240569612	36	14.5470605966445	36	15.3926214891781	36	32.9164254478225	36	33.5050421215591	36	15.6037225358388	36	13.2146820351112	36	33.1106424392267	36	34.3838660840055	36
37	37	21.6817128757232	37	33.3164176031942	37	23.1051438889284	37	24.7409541013984	37	38.2196805448593	37	33.981782675474	37	19.4134629797811	37	23.6165337825562	37	31.9700119462807	37	33.0655649738068	37	29.6413393483825	37	33.1680571134437	37	30.1595287768947	37	35.8963634508038	37	32.302767054237	37	31.4139607643845	37	18.800022301645	37	19.6942699966741	37	33.4625950142212	37	34.0385545707453	37	20.2419265447813	37	16.9851640884671	37	33.5761595395685	37	34.9017859600566	37
38	38	21.8004714696481	38	33.4423074888787	38	26.5302625920123	38	28.6468655316588	38	38.9368855910065	38	34.4985236297721	38	21.30141137953	38	25.2537687723206	38	32.2182668008506	38	33.3573984636282	38	29.7997591805279	38	33.2659402022071	38	30.3424926935762	38	36.0125139025088	38	32.7933140259679	38	31.9205831339885	38	23.2759172215032	38	23.9272596415752	38	33.8705730315177	38	34.4000096105227	38	25.5886299440116	38	21.8248615242063	38	33.9583168007824	38	35.3266539568396	38
39	39	21.8268488798524	39	33.5239191397908	39	28.7521037919492	39	31.1938455888956	39	39.262115619225	39	34.8706045880319	39	22.2965005337558	39	26.0590765903526	39	32.4308153335818	39	33.6398065368511	39	29.8762912450929	39	33.4392990886558	39	30.4316458853095	39	36.1881441173999	39	33.0782713144682	39	32.2840102112556	39	26.9946496234962	39	27.3178620716111	39	34.1076523111618	39	34.5921346956659	39	30.554247184186	39	26.7217529214729	39	34.1756476036512	39	35.5746605982191	39
40	40	21.8785084811737	40	33.6402388266098	40	29.9540000556448	40	32.556843199247	40	39.5693694542804	40	35.1292170808921	40	22.7862994079057	40	26.4778597129106	40	32.6185220590041	40	33.8089347131532	40	30.0059153663037	40	33.4676132374115	40	30.5040044374854	40	36.2428391400554	40	33.2682111814413	40	32.5037788873597	40	29.4182634261718	40	29.422116133899	40	34.2765189862574	40	34.7976147340981	40	33.887054951313	40	30.5967744413078	40	34.3662832265569	40	35.6952600984368	40
41	41	21.8968233808207	41	33.6978080116766	41	30.5913484545051	41	33.2354228380046	41	39.7632257252616	41	35.252102948119	41	23.0769027332855	41	26.7245943300527	41	32.7185649878579	41	33.9199060170365	41	30.0768046190621	41	33.5376669352133	41	30.6916362518026	41	36.3605515458135	41	33.4928828990471	41	32.6852265839584	41	30.8217810608398	41	30.6893844577248	41	34.5227349947648	41	34.9207929299848	41	35.7298358761635	41	32.8752365237093	41	34.5231883164674	41	35.81998171145	41
42	42	21.9785161912065	42	33.7555054247685	42	31.0025588503809	42	33.630942951235	42	40.0193594018696	42	35.4490351034297	42	23.3120037303465	42	26.9382809025686	42	32.8188634500033	42	34.0499002148431	42	30.1200503706821	42	33.7140122682905	42	30.7263804957251	42	36.3667373213372	42	33.6348382150495	42	32.7546864588914	42	31.6598179193614	42	31.4185427885659	42	34.5682963897106	42	35.1306343419928	42	36.6805076397922	42	34.0863568011377	42	34.6594111755581	42	36.0048513050331	42
43	43	21.926501910508	43	33.8806619541042	43	31.2780213824586	43	33.9323233749587	43	40.1083486573996	43	35.5229689726145	43	23.5334574262531	43	27.0989392862122	43	32.8743675916016	43	34.1425519609135	43	30.2050844395691	43	33.6452136493799	43	30.7549739656336	43	36.441479256978	43	33.6730790213473	43	32.897318336496	43	32.135337589714	43	31.9065953633312	43	34.6694640482733	43	35.1884629038705	43	37.1723261230212	43	34.6578285129643	43	34.7331584456122	43	36.063527528992	43
44	44	22.0314483076722	44	33.8900489373619	44	31.4961920377137	44	34.1463163128912	44	40.2232017838965	44	35.630486974353	44	23.6629116164423	44	27.3564616201277	44	32.9724627385844	44	34.2477480153735	44	30.2209808137985	44	33.7667005463107	44	30.765633777339	44	36.5242192613795	44	33.7673551737162	44	33.0193944879676	44	32.4754168866373	44	32.2244043030421	44	34.783387263099	44	35.234952801992	44	37.512955461431	44	35.1284055269785	44	34.7990361164184	44	36.2026579858468	44
45	45	22.0570005128221	45	33.8605725175289	45	31.6616084193645	45	34.3405934562326	45	40.3370483696137	45	35.7475610885584	45	23.7240262880661	45	27.4173459595147	45	33.0666733823977	45	34.2467669653707	45	30.3130159849447	45	33.7179760486631	45	30.7304651841251	45	36.51831108063	45	33.7503184629774	45	33.0563331749807	45	32.7918236157425	45	32.4892606706531	45	34.8846294365554	45	35.3061744129356	45	37.7941990242628	45	35.401574606904	45	34.8310494394521	45	36.2014781158463	45
[truncated: 19 more columns]

## Sheet: WWOX
Text	X	A1: ref	X	A2: ref	X	A3: 522a	X	A4: 522a	X	A5: 597a	X	A6: 597a	X	B1: h20	X	B2: h20	X	B3: 525a	X	B4: 525a	X	B5: 603a	X	B6: 603a	X	C1: 600b	X	C2: 600b	X	C3: 535a	X	C4: 535a	X	C5: 605a	X	C6: 605a	X	D1: 601b	X	D2: 601b	X	D3: 539a	X	D4: 539a	X	D5: 618a	X	D6: 618a	X
2	2	2.87807436142482	2	3.02744219188402	2	3.50831347326168	2	3.0882417179606	2	3.33867819609207	2	3.72379532828152	2	2.38611945692174	2	2.52031155983061	2	3.40976465516422	2	3.22223449200064	2	3.45792813798397	2	3.6080657687178	2	2.87580529538382	2	3.19988464487229	2	3.07820742453527	2	3.29954782859881	2	2.80567405151841	2	3.02680621554016	2	3.38290888124563	2	2.93605076537323	2	3.18033103001687	2	3.68212981024941	2	3.79668622170981	2	3.32618160487525	2
3	3	2.98646428186219	3	3.10843467555497	3	3.54288377659373	3	3.12704603935493	3	3.38743807982089	3	3.75684704481747	3	2.38135110516943	3	2.54400321910893	3	3.48736439502499	3	3.26074328466732	3	3.51668997056052	3	3.6974998406905	3	3.0294431336098	3	3.29094854613238	3	3.13363054484736	3	3.33788504606437	3	2.81215226252959	3	3.04880029088628	3	3.4721594679557	3	2.99328309914737	3	3.19800841377972	3	3.7782357385187	3	3.98928934855234	3	3.38933572379263	3
4	4	3.04739875764036	4	3.2235800679049	4	3.69241900051146	4	3.23506472360712	4	3.48330017469442	4	3.87315592530046	4	2.4001769213261	4	2.51699204843091	4	3.65178091579749	4	3.35195543854481	4	3.64286875035816	4	3.80760546803688	4	3.14806484941733	4	3.39887623369159	4	3.25378296277034	4	3.44441579030202	4	2.98900238359117	4	3.06563999532399	4	3.61994576193205	4	3.06726474248967	4	3.29104572992803	4	3.90060479390684	4	4.09952223571868	4	3.44231310267747	4
5	5	3.1746041930605	5	3.36808025341414	5	3.87046278787279	5	3.37066317932102	5	3.6168160808928	5	4.05825428124148	5	2.45493654056638	5	2.54688788844319	5	3.81185517790365	5	3.52865580168575	5	3.77530392589382	5	3.96008868802554	5	3.38486551300323	5	3.53577028096332	5	3.3586776012346	5	3.60452603955372	5	3.05828294238468	5	3.10896448430294	5	3.76878083202884	5	3.15885166530684	5	3.41198874089579	5	4.01886168544057	5	4.23158502304374	5	3.57322145367779	5
6	6	3.32495960099542	6	3.56306543934532	6	4.11894261785911	6	3.60152238851605	6	3.80717779616385	6	4.26854460346872	6	2.47961373717026	6	2.5704483046059	6	4.06343669596517	6	3.72571654401982	6	3.97962561206292	6	4.19949910015973	6	3.65623730276025	6	3.76153157778354	6	3.543781337241	6	3.79010939298333	6	3.11126907245553	6	3.17718439176866	6	4.00455896293671	6	3.36152302076057	6	3.59678856500207	6	4.272655085376	6	4.43495644181868	6	3.76495666597846	6
7	7	3.55284193350234	7	3.82076867632163	7	4.50469677662169	7	3.9872260982475	7	4.11819689776141	7	4.64051043792622	7	2.56913143848156	7	2.61643517670665	7	4.41837562639622	7	4.0972843262415	7	4.38152033504829	7	4.56818451548723	7	4.09793840262189	7	4.12196175639008	7	3.81538806717129	7	4.10196664771247	7	3.24174489535565	7	3.28137671898949	7	4.42192130986195	7	3.6873110696299	7	3.87873125703809	7	4.61587565130004	7	4.64360648307484	7	4.00825092256903	7
8	8	3.93481757894477	8	4.24834046319324	8	5.13079648073622	8	4.60686412467636	8	4.59607913065787	8	5.21995717764415	8	2.61068128981659	8	2.65024628830255	8	5.02772290004487	8	4.6582197903515	8	4.92275119553348	8	5.18391477956878	8	4.77946574253283	8	4.67208500149437	8	4.28597581746194	8	4.58636457560133	8	3.40226462947483	8	3.43091243645548	8	5.03147492503814	8	4.24719506527671	8	4.3538481712751	8	5.22056500381124	8	5.08872349363047	8	4.45613421248989	8
9	9	4.52774487236884	9	4.94607858755799	9	6.13871541558255	9	5.57634614731287	9	5.41767982301271	9	6.20411618391767	9	2.6947245271175	9	2.70758220442299	9	6.04791003134685	9	5.56564041404621	9	5.94538446181218	9	6.20085123031618	9	5.82219131538423	9	5.59528237599756	9	5.05632617098459	9	5.44700225768409	9	3.6677393954528	9	3.69014522585937	9	6.07170885003293	9	5.15664988996028	9	5.11202561400583	9	6.24349462546126	9	5.82101615807948	9	5.20491294760115	9
10	10	5.45413139241947	10	6.04212072157933	10	7.72816500040583	10	7.18111754033493	10	6.69012349738906	10	7.74084337566171	10	2.789616890567	10	2.77492364223964	10	7.64420609370293	10	7.01223123120711	10	7.48256591631628	10	7.86389634703452	10	7.48149253162826	10	7.0680202276454	10	6.31822176821354	10	6.78075824133533	10	4.11838736847069	10	4.13361040028801	10	7.64472739814474	10	6.63122049200801	10	6.4364448225291	10	7.89668576834673	10	6.97646283764489	10	6.63741773408914	10
11	11	6.95409202815409	11	7.81743219096572	11	10.1814207385661	11	9.59943502398483	11	8.75652982167852	11	10.2498208917406	11	2.92542084815514	11	2.87523614441534	11	10.1397847971718	11	9.38636258960812	11	10.0411554310723	11	10.6564884825685	11	9.98282225619648	11	9.27757009991156	11	8.24103832112197	11	8.98440109119469	11	4.93094516144053	11	4.96300019243337	11	10.1044605118345	11	8.75663602138716	11	8.47470784336985	11	10.5767343865787	11	9.06911955226311	11	9.20864083339575	11
12	12	9.11201612758887	12	10.5526491004125	12	13.4446800580005	12	12.8967106457178	12	11.7441942078752	12	13.9623449745732	12	3.0784429014532	12	2.99137563325481	12	13.6720832333813	12	12.6892028118774	12	13.7475866958256	12	14.7770291576468	12	13.3921602292735	12	12.4328808484327	12	11.2264739635925	12	12.391112199719	12	6.30773177445679	12	6.36411385457686	12	13.3288502396466	12	11.713172966831	12	11.6061100756178	12	14.6953465959528	12	12.6645052765977	12	13.5896864412489	12
13	13	11.8661110166072	13	14.3427097142659	13	17.4157965020798	13	16.9736759706664	13	15.6769323806243	13	18.7760952879829	13	3.21843926905064	13	3.11713677709249	13	17.8456348944158	13	16.8490710598497	13	18.3849547525845	13	20.3259729468596	13	17.2946026676767	13	16.306486026766	13	15.2236742822339	13	16.9825080424126	13	8.63136536844036	13	8.53162094097604	13	17.015559762912	13	15.2066189001662	13	15.8013662345117	13	20.2864059697886	13	17.853706014381	13	19.3660731526528	13
14	14	14.8223812364759	14	18.6475087523962	14	21.5097366773313	14	21.3469853212829	14	20.0582847728489	14	24.3195879364496	14	3.40663769177584	14	3.29435586723599	14	22.1246279871207	14	21.3606542707099	14	23.4832828008557	14	26.7026312204648	14	21.0277885478327	14	20.4908563079203	14	19.9051464811232	14	22.3407035986489	14	12.2863343115902	14	11.8886411232615	14	20.5743398381163	14	18.8129078224562	14	20.7881477782333	14	26.5919759027501	14	24.113136715017	14	25.8109808081447	14
15	15	17.5112747115674	15	22.8142304448548	15	25.5486071576279	15	25.8977760975675	15	24.4085073220605	15	29.8558536030555	15	3.57252850997416	15	3.48432510490554	15	25.798203531572	15	25.5863511346956	15	28.1763864160476	15	32.2846413753034	15	24.1938716689506	15	24.6072947867347	15	24.6687128138832	15	27.5266232840996	15	17.3724997926134	15	16.5905005047724	15	23.7494297271698	15	22.4909268970078	15	25.6568619718017	15	32.4961209921594	15	29.7486869035358	15	31.4709608232943	15
16	16	19.6259189581818	16	26.3333741884604	16	29.7935661176641	16	30.7563372409136	16	28.6615193237696	16	34.8751744858583	16	3.72520857681135	16	3.69008925414219	16	29.1185394479531	16	29.4690077077722	16	32.0976783807003	16	36.6154376227065	16	27.1031718533933	16	28.6138340136206	16	29.2838041811141	16	31.8060010921037	16	23.2298861159807	16	22.5494930537819	16	26.8566805973177	16	26.8809049465058	16	30.5232947186878	16	37.1770822449382	16	34.2492767614586	16	35.933643755708	16
17	17	21.4306916964657	17	29.4485184502948	17	33.9474203071659	17	35.2746948901725	17	32.5591748457661	17	38.9865925920442	17	3.86635198929514	17	3.89643768038953	17	32.0754223102001	17	32.77021412283	17	35.2020081477778	17	39.79150445399	17	29.7486502074709	17	32.3636617975929	17	32.9627181923803	17	35.0160966143057	17	28.4680198332839	17	28.6417971690432	17	30.2184591260183	17	31.5661060567528	17	34.3740803714581	17	40.7010904667557	17	37.4764658558404	17	39.2170919469353	17
18	18	23.230511632667	18	32.3108046667057	18	37.3307438209424	18	39.0713803095719	18	35.9154388098119	18	42.1530443988611	18	3.98496926719004	18	4.0533872996352	18	34.74323542494	18	35.5837912688611	18	37.6867151399852	18	42.290540435651	18	32.3626745498723	18	35.7756508362244	18	35.8115528032869	18	37.514522357023	18	32.5488912629421	18	33.7185581369027	18	33.6377453026924	18	36.1454443747655	18	37.5217108188599	18	43.4633817303246	18	40.0625685937098	18	41.7908351792275	18
19	19	25.1645149925351	19	34.9964406238001	19	40.0222757605308	19	42.0516049776222	19	38.6897832105466	19	44.4907490576534	19	4.09290103852158	19	4.16079326343719	19	36.9813313854316	19	37.7780719380971	19	39.7357989967575	19	44.4097298124144	19	34.8702940526032	19	39.4668972623566	19	37.9234639865407	19	39.6407197280205	19	35.4373101725241	19	37.2905232122934	19	37.1232942213962	19	40.5828321424483	19	39.8316327427066	19	45.6865474954821	19	42.2266689241836	19	43.9814592761321	19
20	20	27.0746418567832	20	37.3596348389239	20	41.9240579554128	20	43.9715728489848	20	40.576869501471	20	46.3400963479613	20	4.14446034579607	20	4.30548224762256	20	38.5535861954171	20	39.4297764788537	20	41.3277635776587	20	46.2317544296361	20	37.2530415918629	20	42.2510039684431	20	39.5028320783354	20	41.3099791114682	20	37.8173728831762	20	39.9832952790168	20	40.0828509443233	20	43.9345908489155	20	41.6412198409367	20	47.5332503305448	20	44.0276514495264	20	45.8042005205386	20
21	21	29.0896955880532	21	39.5716186065973	21	43.5010013645489	21	45.2763423288991	21	42.1325437693957	21	47.8736096633824	21	4.22204516831204	21	4.39618810715335	21	39.906312461577	21	40.9967694846512	21	42.8221462600902	21	47.7357997444113	21	39.7099334532751	21	44.0371487512823	21	40.8048893822154	21	42.7637059273245	21	39.6252267812105	21	42.129254165387	21	42.7175403871071	21	46.489193828061	21	43.034084615672	21	49.0834871383522	21	45.4523803245394	21	47.3623451140319	21
22	22	31.1089042607806	22	41.7281043886352	22	44.59421439241	22	46.2186287314712	22	43.3897557013591	22	49.2012501888681	22	4.30100152521916	22	4.42043940880092	22	41.0142828721394	22	42.2200225474246	22	43.9582347758718	22	48.8901655678035	22	41.9975077534565	22	44.9393777419834	22	41.9292947113241	22	43.8864087012834	22	41.1960840961794	22	43.9888166953462	22	45.1492064968173	22	47.8082771078781	22	44.2831297713454	22	50.2943567355802	22	46.6673168305938	22	48.6140641966598	22
23	23	32.7962383636545	23	43.538582047663	23	45.4225150046634	23	47.1221205046825	23	44.4357505045764	23	50.2266592875839	23	4.38398055268703	23	4.4427251996899	23	41.9217641811279	23	43.1085655200185	23	44.9578751612264	23	49.8488961670435	23	44.017541285792	23	45.6670162681425	23	42.8592018288325	23	44.8236175679299	23	42.5286982707242	23	45.5531839039143	23	47.4069516129366	23	48.7941739325287	23	45.2934079454972	23	51.2902117312504	23	47.6670156777771	23	49.6661406591441	23
24	24	34.3166353263641	24	45.4470921797347	24	45.9235020915203	24	47.845559560271	24	45.2476022562366	24	51.184254209301	24	4.45278647149185	24	4.44574011072894	24	42.7201824627678	24	43.9591746696296	24	45.6517616252851	24	50.5947285890827	24	46.227673945592	24	46.2921021467319	24	43.5385115747047	24	45.4994786237517	24	43.6364525468218	24	46.8455833466576	24	49.6285380188278	24	49.4562494291914	24	46.0414486517404	24	52.0905593982455	24	48.5173966289888	24	50.6046884310001	24
25	25	35.528082266712	25	47.0416181228423	25	46.3886709229918	25	48.3268292212564	25	45.9469906776443	25	51.8930328052387	25	4.56698579498978	25	4.45252077307217	25	43.3002409815427	25	44.5299342771139	25	46.3082381094568	25	51.2500657659211	25	48.0131720888849	25	46.8123069976493	25	44.0559272098579	25	46.1104448772538	25	44.5179772965363	25	47.8846737301693	25	51.3583762923125	25	49.9542627544793	25	46.6734998510276	25	52.7147326891153	25	49.2757281217732	25	51.3447306726173	25
26	26	36.6208756055538	26	48.1385887423646	26	46.8047081687121	26	48.7979439254908	26	46.4726682941026	26	52.534347291988	26	4.60423698379006	26	4.46528750765238	26	43.8426379160532	26	45.0534521423105	26	46.7611349221149	26	51.7759987914823	26	49.1617253977781	26	47.2315378120682	26	44.5631140114889	26	46.5948848266119	26	45.2754713397097	26	48.7901843062338	26	52.482225312311	26	50.4474852035088	26	47.1538809184346	26	53.2920432560633	26	49.8370146100175	26	52.0131325536403	26
27	27	37.3544695679371	27	48.8406637287041	27	47.1715729449356	27	49.1888430949718	27	47.0519147561359	27	52.9713081334635	27	4.70136248189605	27	4.46696100759137	27	44.2267405332462	27	45.4549134382247	27	47.2146424025631	27	52.18271193145	27	49.8438936120951	27	47.5722251827287	27	44.929157331678	27	47.0215991214487	27	45.8981745789279	27	49.5618772328503	27	53.2707446153117	27	50.9471195405864	27	47.6022320939241	27	53.8011467573579	27	50.4407016711249	27	52.5164116598478	27
28	28	38.0391727233965	28	49.1905587878197	28	47.5088103408871	28	49.5060691354051	28	47.4960059075384	28	53.4021342968	28	4.76643671250609	28	4.48351788641476	28	44.516884944095	28	45.8384694800288	28	47.5705803444527	28	52.567882445285	28	50.263929636341	28	47.9791429890932	28	45.2721744362794	28	47.3977457994495	28	46.4401766266007	28	50.2098169875804	28	53.595157333751	28	51.2852881680542	28	47.9500420042097	28	54.1820963631247	28	50.820634007681	28	52.9306831585663	28
29	29	38.5996888456379	29	49.5949128761629	29	47.7988773706366	29	49.752250996464	29	47.8485367084904	29	53.7504074830464	29	4.80436497508257	29	4.47404106800808	29	44.8633000716334	29	46.0859416299231	29	47.9147795409369	29	53.0119077572781	29	50.4911861972047	29	48.2244478193552	29	45.5516391569632	29	47.7032298502206	29	46.8552588054903	29	50.6765516892832	29	53.8117740085333	29	51.6221754647681	29	48.2794442574535	29	54.511936745733	29	51.1385450621562	29	53.3674882633216	29
30	30	39.0124048716787	30	49.8833668107875	30	48.0048336873143	30	50.0504451180455	30	48.1360367816003	30	54.0535424916497	30	4.81727173254861	30	4.49763861527898	30	45.083108326915	30	46.3591019776253	30	48.1156857148599	30	53.2861431703725	30	50.7469905138299	30	48.4800852909256	30	45.874150948228	30	47.9700525087912	30	47.2272740275898	30	51.0475562187835	30	54.0796625641185	30	51.8837784108591	30	48.5639308754998	30	54.7801637048318	30	51.4956848850146	30	53.6819101322825	30
31	31	39.2828922267475	31	50.0613246828435	31	48.2372197732058	31	50.2549181305658	31	48.3793530820328	31	54.379585017336	31	4.80518258857546	31	4.48598379285211	31	45.3132962139601	31	46.5936153527232	31	48.3934235806402	31	53.5465993438387	31	50.9364560074971	31	48.6723517153812	31	46.0702414282806	31	48.3095020214515	31	47.5505257524364	31	51.4625498231392	31	54.215353225635	31	52.1377362222974	31	48.7923156316939	31	55.1562633715321	31	51.8395561202394	31	53.940988632739	31
32	32	39.5377750012195	32	50.3228440256612	32	48.4171477075832	32	50.5017657788685	32	48.6373399951922	32	54.6024068878365	32	4.79556521442143	32	4.50511635385953	32	45.5396478726653	32	46.8631630999195	32	48.6072080455909	32	53.7463422874015	32	51.1642024508957	32	48.9408943028046	32	46.3121832222969	32	48.5732905987896	32	47.8256168947589	32	51.7279020045188	32	54.5567123386346	32	52.441445422548	32	49.0407057524087	32	55.4338936282706	32	52.0383279777315	32	54.2542272946223	32
33	33	39.6339403126234	33	50.5412119772702	33	48.5499543007886	33	50.6309642408738	33	48.8225607751998	33	54.8549405986469	33	4.81334298867215	33	4.51057795975975	33	45.7480985310738	33	46.9750455727241	33	48.8694715484017	33	53.9861360518113	33	51.2767082385003	33	49.122010326812	33	46.4265690895016	33	48.7430399959965	33	48.0394645471677	33	52.0184984589307	33	54.6984531106404	33	52.5654800001531	33	49.2693558644181	33	55.6298931934786	33	52.3042097469424	33	54.5186901358331	33
34	34	39.8212561824146	34	50.7415144554412	34	48.8038094839327	34	50.9183388966139	34	49.0830841785365	34	55.1082251187634	34	4.79905342071968	34	4.51957364556921	34	45.942794488717	34	47.1717258763303	34	48.9334533544569	34	54.2577576766131	34	51.506313382124	34	49.3130736118739	34	46.6755666172009	34	48.9615294201465	34	48.2439161356558	34	52.370671782353	34	54.9716940919519	34	52.7984767760627	34	49.5037991542126	34	55.7950794909696	34	52.4439353020335	34	54.7687157001359	34
35	35	39.9666991595697	35	50.867321233162	35	48.9637929401364	35	51.0658187068169	35	49.2060563938809	35	55.2670634922955	35	4.83255147437563	35	4.51722787839274	35	46.0993823766004	35	47.4062102812184	35	49.1817447802164	35	54.4200803704795	35	51.665061917447	35	49.493182134302	35	46.8156258624279	35	49.1271273951132	35	48.4068032125454	35	52.5413661649708	35	55.1387448666865	35	52.9753107046558	35	49.6513446614449	35	56.0508770225314	35	52.7407213970201	35	54.9048052222134	35
36	36	40.075091397862	36	51.0054457121322	36	49.0080360166111	36	51.2384210128482	36	49.4605517868596	36	55.5252436935248	36	4.85034805774996	36	4.52844249840686	36	46.2586970407583	36	47.5450504047661	36	49.3970878166588	36	54.6341849865182	36	51.8074092069744	36	49.6972524997739	36	46.9192978918041	36	49.2599429079261	36	48.610660407292	36	52.598343654532	36	55.2807267206849	36	53.2072556801999	36	49.7602698265503	36	56.1888390857108	36	52.845032938572	36	55.1853988025539	36
37	37	40.16265105596	37	51.0824632121094	37	49.1654955260138	37	51.3357510906729	37	49.5779139365754	37	55.7176567541205	37	4.82386016477524	37	4.52591939096676	37	46.4158128678757	37	47.7393625137852	37	49.5078323815512	37	54.7675608843794	37	51.9525245763407	37	49.7335999969222	37	47.1680012670299	37	49.4148823755645	37	48.8152348638207	37	52.8464080891348	37	55.4235729388574	37	53.3661732811561	37	49.9414807094328	37	56.3293117244775	37	53.0942477165152	37	55.3487837701479	37
38	38	40.2408517227334	38	51.3125833409954	38	49.2818111232016	38	51.4812965047299	38	49.7952453864737	38	55.8598287165604	38	4.85357887848604	38	4.52570696497207	38	46.5475651767491	38	47.8514625646664	38	49.58644648638	38	54.887564450478	38	52.1304145430459	38	49.9035610841121	38	47.2333853540879	38	49.5423531909569	38	48.9719456418016	38	53.0282447405891	38	55.5891815125322	38	53.5244160627285	38	50.0558686199822	38	56.4938042690459	38	53.1619703918371	38	55.5045307048096	38
39	39	40.3565614635994	39	51.3582580486875	39	49.4089604568214	39	51.6185157096203	39	49.8604412969188	39	56.0245991170994	39	4.8573037436903	39	4.54056877675033	39	46.633203656136	39	48.0170155305266	39	49.7985549656382	39	55.0034035756089	39	52.2243874619881	39	50.0445010951616	39	47.346632735371	39	49.7031972166272	39	49.0936396991642	39	53.1318827347862	39	55.7686415154443	39	53.6508800900355	39	50.138361184802	39	56.7183606288709	39	53.4019132577137	39	55.6360758154935	39
40	40	40.4257226341696	40	51.5116616194006	40	49.5344757754637	40	51.7640696197627	40	50.0348929729938	40	56.2329895334409	40	4.86570904142077	40	4.54275986983346	40	46.783852327906	40	48.1917030046414	40	49.9294486825745	40	55.2515129201038	40	52.4177947595556	40	50.2236503927284	40	47.4914297904036	40	49.8353518821497	40	49.2603328110522	40	53.3675705290898	40	55.8804706645461	40	53.8258638526159	40	50.3663524446114	40	56.8008262630648	40	53.5393778261244	40	55.7793032705348	40
[truncated: 31 more columns]
